# Supplementary material for: Dantrolene inhibits lysophosphatidylcholine-induced valve interstitial cell calcific nodule formation via blockade of the ryanodine receptor
Source: Front Cardiovasc Med. 2023 Mar 30;10:1112965. doi: 10.3389/fcvm.2023.1112965 (PMC10100588; doi:10.3389/fcvm.2023.1112965)
Supplement: Supplementary file 1 [file Datasheet1.csv]

ensembl_gene_id	baseMean	log2FoldChange	lfcSE	stat	pvalue	padj	external_gene_name
ENSSSCG00000002623	11.6332822569485	7.82150637358193	2.45006592319142	3.19236568271345	0.00141112557459088	0.0229780705676938	GSTA1
ENSSSCG00000001906	352.642707076573	7.21787145058712	1.20849174222848	5.97262786196388	2.3346203724638e-09	2.22067533369879e-06	CYP1A1
ENSSSCG00000015398	17.2950258671827	6.10720383752427	2.3334569675506	2.61723439619927	0.00886454460428389	0.0896849885112512	SEMA3A
ENSSSCG00000041190	5.96485813024303	5.92047358419115	1.85477981619727	3.19200884789089	0.00141287004657247	NA
ENSSSCG00000019065	4.89333917161815	5.88883037822961	1.91656476046539	3.0725966060232	0.00212205133693221	NA	ssc-mir-186
ENSSSCG00000033844	11831.9448879657	5.76929047612561	0.820693049558871	7.02977864772542	2.06861444675096e-12	2.61390121491452e-08	CYP1B1
ENSSSCG00000051628	5.33140965585192	5.48138907183505	1.74915616434737	3.13373338731035	0.0017259760026367	NA
ENSSSCG00000045507	6.26138822637909	5.37374504140691	1.55035862382067	3.46613032548815	0.000528007275128711	NA
ENSSSCG00000005130	1.72907013668478	5.19625133151755	2.71415240243554	1.91450241587565	0.0555559907411863	NA	ELAVL2
ENSSSCG00000034622	3.47840685836488	5.09497104674366	2.00260734498556	2.54416876054172	0.0109538148158286	NA
ENSSSCG00000014275	3.72380505678472	5.03515831859533	2.09771160408809	2.40031008494334	0.016381188602723	NA	SLC22A4
ENSSSCG00000013378	1.45815548479005	5.01805595078715	3.0817277619326	1.62832551686533	0.103455881668824	NA	ABCC8
ENSSSCG00000007680	1.67870557546258	4.98763411581767	3.11613160485901	1.6005851960939	0.109468823285719	NA	MYL10
ENSSSCG00000050926	4.00656437819284	4.9811901633206	2.12528609488298	2.34377393957159	0.0190897378393599	NA
ENSSSCG00000016489	3.41023989074031	4.96065833957454	2.16281262227265	2.29361447611766	0.0218126531378924	NA	WEE2
ENSSSCG00000047986	2.98964214428166	4.94582958067177	2.20693395759695	2.24104104413578	0.0250234164866783	NA
ENSSSCG00000031633	1.34973850848094	4.90766266734217	3.1777413431723	1.54438707791205	0.122494588607432	NA
ENSSSCG00000014213	2.96535511130308	4.89574436144008	2.29885452385973	2.12964513875382	0.0332009214527411	NA	KCNN2
ENSSSCG00000050500	2.13547807424445	4.87944986804406	2.3295165261019	2.09461912520067	0.0362048637050866	NA
ENSSSCG00000040632	3.91971172776982	4.86570212785119	1.98273357849164	2.45403728500566	0.0141262333788198	NA
ENSSSCG00000017636	1.34732370118181	4.81151081768304	2.90840568240985	1.65434651939488	0.0980571261089987	NA	LPO
ENSSSCG00000051417	1.58126946192587	4.81114129411243	3.51423982281614	1.36904182317785	0.170986201894615	NA
ENSSSCG00000047303	1.59442358597513	4.80609170949698	2.97371676029985	1.61619014078946	0.106053209755916	NA
ENSSSCG00000028184	2.55511858463447	4.8028032868405	2.36469782808225	2.0310431336318	0.0422506192483323	NA	DNAH1
ENSSSCG00000015873	3.21070295913907	4.78241040331919	1.96489774649809	2.43392329796426	0.0149361597693945	NA	ACVR1C
ENSSSCG00000000517	15.0653852838449	4.77560636323539	2.24819090761462	2.12419966074074	0.0336534515955123	0.237427792461611	CAPS2
ENSSSCG00000039758	2.20419147963428	4.77390036210148	4.04791451358265	1.17934811767462	0.238259585341252	NA
ENSSSCG00000040893	2.20172930906731	4.76871181591636	2.39247536059443	1.99321250887681	0.0462381819417617	NA	ZNF488
ENSSSCG00000009388	3.83363511302413	4.7629988362105	2.0310609698449	2.34507920093321	0.0190230381982865	NA	KCNRG
ENSSSCG00000051213	3.46502829716914	4.73436334783238	2.10428233558212	2.24987078386641	0.0244571490527553	NA
ENSSSCG00000051117	3.47128903851705	4.71388519807936	2.35371189613656	2.00274519826187	0.0452046447291433	NA
ENSSSCG00000003230	2.77374815821587	4.70859405747628	4.26289612888891	1.10455284743322	0.269353392292725	NA
ENSSSCG00000045593	4.63465053206208	4.70631812760171	2.99828591306523	1.56966955922836	0.116492006632082	NA
ENSSSCG00000045084	2.09736479959488	4.6335987233004	2.66357036728352	1.73961941468287	0.0819258678789357	NA
ENSSSCG00000015010	8.47228747360617	4.61919615849515	1.61342128182982	2.86298204350969	0.00419674346338915	NA	EXPH5
ENSSSCG00000039888	2.65421570622408	4.55631586092901	2.47630845209359	1.83996297273746	0.0657736736101554	NA	STXBP5L
ENSSSCG00000049180	1.44452279135667	4.54947563787175	3.10358077052541	1.46587956758785	0.142681099296053	NA
ENSSSCG00000046584	1.20751536289321	4.54339268583646	2.88334875519216	1.57573470002718	0.115086956942347	NA
ENSSSCG00000023847	1.04848944428412	4.5420555934221	3.49448903809422	1.29977674673125	0.193677497472097	NA	SNORA70
ENSSSCG00000038508	2.44465798938957	4.53517507149438	2.21067278069438	2.05149089051066	0.0402191658518554	NA	SPTBN2
ENSSSCG00000015953	2.75591269521512	4.52396458600599	2.30810107654448	1.96003746628763	0.0499914113267665	NA	DLX1
ENSSSCG00000006725	7.8040881366456	4.51922073957489	1.46357809110824	3.08778927959552	0.00201651402269754	NA
ENSSSCG00000050853	1.803266395352	4.49907953891992	2.95537600854953	1.5223374372346	0.127924552140382	NA
ENSSSCG00000047063	1.41774790854425	4.49132780438833	2.78996606172352	1.60981449416405	0.107438360036409	NA
ENSSSCG00000045770	1.01488987030423	4.48979537433825	4.26548392223326	1.05258757416381	0.292530054582426	NA
ENSSSCG00000008536	4.1591507203355	4.48978483569898	2.01116782380229	2.23242674358754	0.0255867719057196	NA
ENSSSCG00000045822	1.24938271333841	4.48899596968292	3.78494280081274	1.18601421630969	0.23561668536333	NA
ENSSSCG00000011037	1.09040577718664	4.48484430520983	3.57926455435157	1.25300721338334	0.21020308154753	NA	TMEM236
ENSSSCG00000046233	2.06797401360062	4.48097616736917	2.68106033929755	1.67134476672882	0.0946535988563594	NA
ENSSSCG00000032301	10.4233650341406	4.47221291063643	2.0887493383554	2.1410960274236	0.0322662949833748	0.230609108263532
ENSSSCG00000045510	1.06648562946054	4.46172613332069	3.59382549368234	1.24149771355455	0.214421942296026	NA
ENSSSCG00000047188	8.9241922075231	4.45551594856497	1.63600774040323	2.72340762120526	0.00646122826775221	NA
ENSSSCG00000012586	5.25184545456845	4.45529040613295	1.90215767844814	2.34222980387607	0.0191689080278781	NA
ENSSSCG00000011186	7.90629218508518	4.44808887823252	1.58958429972638	2.7982717739463	0.00513768632986591	NA	COL6A5
ENSSSCG00000045349	2.46070676065312	4.43849441402364	2.58100552859917	1.71967644580468	0.0854912716766972	NA
ENSSSCG00000020675	2.73223971616953	4.43109214156668	2.01375305913321	2.20041485298797	0.0277774749737015	NA	ATF7IP2
ENSSSCG00000007486	0.96399700542982	4.42434258017506	4.26633704359795	1.03703540882083	0.299719355402625	NA	CYP24A1
ENSSSCG00000001636	2.11205573142263	4.41081427529759	2.31118744037728	1.90846237662903	0.0563314814443779	NA	GUCA1A
ENSSSCG00000009655	1.44724060479341	4.40995833119861	3.09427160396269	1.42520078895174	0.154099168357587	NA	EBF2
ENSSSCG00000043552	1.3565535694784	4.4020828799112	2.78528172081907	1.58048029648386	0.113996915698202	NA
ENSSSCG00000049013	2.89072158639849	4.39871472512007	2.13277265773823	2.0624395709315	0.0391659051896271	NA
ENSSSCG00000047350	1.41730294662266	4.37589206561757	2.93062705581393	1.49315896641862	0.13539558031597	NA
ENSSSCG00000028804	1.08709745421886	4.37287146179834	3.31931953844227	1.31739997043204	0.187704590847524	NA	CCDC181
ENSSSCG00000006172	7.25033689656837	4.37253852500225	1.95539017006813	2.23614631592931	0.0253421884020593	NA	PI15
ENSSSCG00000041195	0.928071535609778	4.36942472111618	4.09985792383191	1.06575027776385	0.286536543093623	NA
ENSSSCG00000014076	1.98524228936575	4.35505418026446	2.71925675853499	1.60156048765721	0.109252834162185	NA	FAM169A
ENSSSCG00000023627	2.80890680047478	4.34850199144914	2.17586727326029	1.99851436017667	0.0456609246630405	NA
ENSSSCG00000025992	2.52360038485838	4.29436300767854	2.20541469978296	1.94719070662818	0.0515118754453671	NA	ENPP3
ENSSSCG00000041300	2.06301102651318	4.28275545754121	2.67782860129107	1.59933890297398	0.109745319848233	NA
ENSSSCG00000003758	0.945904286777429	4.26816833098952	3.36618466349428	1.2679543036593	0.204814269788786	NA	CTBS
ENSSSCG00000029753	82.9123350761788	4.26552307466454	0.92430601021847	4.61483862217485	3.93400875144125e-06	0.000254923767093393	CYTIP
ENSSSCG00000049163	2.33837141456781	4.25820695896377	2.36874392802761	1.79766453797708	0.0722301842935967	NA
ENSSSCG00000048853	3.89142444979857	4.25522411559982	2.11571789337157	2.01124362039533	0.0442997304012674	NA
ENSSSCG00000047697	4.6104241468075	4.24840374845101	2.18953738620889	1.94032025906942	0.0523407807770613	NA
ENSSSCG00000029870	0.843497379751092	4.23252424542517	4.26907081639655	0.991439221192816	0.321471156639253	NA	WNT3A
ENSSSCG00000045550	0.843497379751092	4.23252424542517	4.26907081639655	0.991439221192816	0.321471156639253	NA
ENSSSCG00000049302	0.843497379751092	4.23252424542517	4.26907081639655	0.991439221192816	0.321471156639253	NA
ENSSSCG00000004843	1.08837181344295	4.22153543911946	3.59921150889159	1.17290562910528	0.240833651955028	NA	TRPM1
ENSSSCG00000050709	1.161602817368	4.2213606121432	3.54090753482796	1.1921691178384	0.233194939853293	NA
ENSSSCG00000049805	1.00260062563587	4.22056222442824	3.42229381482572	1.23325536987629	0.217480503247884	NA
ENSSSCG00000051118	3.6391580789745	4.21883892737967	1.84849281694584	2.28231285980879	0.0224708758498084	NA
ENSSSCG00000048543	1.74756507146863	4.21738338000053	2.79999110047094	1.5062131373529	0.132012468019629	NA
ENSSSCG00000044912	1.22784788301854	4.21462991565687	3.22901255041998	1.30523801002529	0.19181181501834	NA
ENSSSCG00000025345	1.85905554769993	4.2018385125467	2.39014971670795	1.75798130266671	0.0787506907284034	NA	GUCY2D
ENSSSCG00000028562	3.47124307008613	4.19368544538539	2.27796501821057	1.84097886133462	0.0656246565010674	NA	FOXL2
ENSSSCG00000046616	1.83513539997382	4.18891567416779	2.6750220298162	1.56593688854802	0.117363392831133	NA
ENSSSCG00000003894	0.902283871697635	4.18742630779117	3.76637446019234	1.11179234886202	0.266227442307353	NA	CYP4B1
ENSSSCG00000015911	0.898778918276034	4.18741441223399	3.77205763799685	1.110114111209	0.266949857216984	NA	SCN3A
ENSSSCG00000038797	2.33600387158935	4.18382009484832	2.47293921951903	1.69184105368431	0.0906762836228246	NA
ENSSSCG00000015841	1.2933300994953	4.17438939791303	3.17593145153668	1.31438271310712	0.188717444921318	NA
ENSSSCG00000009374	2.01241809981486	4.17434985156359	2.35104391481822	1.77553036132307	0.0758103569802905	NA
ENSSSCG00000049235	1.21385153025814	4.17362434849431	3.27679650905765	1.27369042812322	0.202773150048742	NA
ENSSSCG00000005400	1.05212825506276	4.17131752109104	3.65951661127579	1.13985478525723	0.254346804857582	NA	GRIN3A
ENSSSCG00000010144	0.88843354752874	4.17048899356301	3.83742807956316	1.08679274427933	0.277128415090475	NA	ACTN2
ENSSSCG00000044876	0.88843354752874	4.17048899356301	3.83742807956316	1.08679274427933	0.277128415090475	NA
ENSSSCG00000004433	0.807490192926669	4.16344803716348	3.87412232532766	1.07468161496717	0.282517297703745	NA	HS3ST5
ENSSSCG00000049090	2.10069560200426	4.15673269909334	2.35403046328039	1.76579392829983	0.0774304275292022	NA
ENSSSCG00000051163	4.59848346701346	4.14208584898686	1.92055131711721	2.15671709059263	0.0310277145188071	NA
ENSSSCG00000006161	4.48036324867344	4.13686010296535	1.80153216598652	2.29630099371554	0.0216586773315192	NA	IL7
ENSSSCG00000002919	1.69402394953677	4.13187625351077	2.8905035502876	1.42946589811303	0.152870369723182	NA	TYROBP
ENSSSCG00000050787	1.26313666557615	4.10812003748294	3.00589591160187	1.36668738981507	0.17172331210847	NA
ENSSSCG00000004702	1.57969343742088	4.09679983988653	2.88871216926574	1.418209776479	0.156129528450983	NA	STRC
ENSSSCG00000029778	2.8496756830324	4.08314217089286	2.02432206216881	2.01704177768941	0.0436911536957066	NA	SPATA17
ENSSSCG00000045524	1.15468616437144	4.07226155383094	3.62450910930572	1.12353464456073	0.261210495348261	NA
ENSSSCG00000000028	0.759241312452549	4.07027082767733	4.27168265644275	0.952849533786964	0.340666312848265	NA
ENSSSCG00000031908	0.759241312452549	4.07027082767733	4.27168265644275	0.952849533786964	0.340666312848265	NA	U6
ENSSSCG00000033918	0.759241312452549	4.07027082767733	4.27168265644275	0.952849533786964	0.340666312848265	NA
ENSSSCG00000010455	0.837405593463945	4.06957698401874	3.93440687552845	1.03435590490934	0.300969810536329	NA	SLC16A12
ENSSSCG00000048633	0.837405593463945	4.06957698401874	3.93440687552845	1.03435590490934	0.300969810536329	NA
ENSSSCG00000049487	0.837405593463945	4.06957698401874	3.93440687552845	1.03435590490934	0.300969810536329	NA
ENSSSCG00000050100	0.922278875873692	4.06929454490494	3.82031967458842	1.06517121380512	0.286798457638099	NA
ENSSSCG00000026409	1.64161872143528	4.06687040039834	2.82959201589959	1.43726388028607	0.150643027891202	NA	TYR
ENSSSCG00000037954	2.00514400247852	4.06670343556441	2.84228090020585	1.43078871453905	0.152490778454139	NA	CAVIN4
ENSSSCG00000042592	0.825486378103082	4.05864398792561	3.94267496474868	1.02941379246674	0.303285270607327	NA
ENSSSCG00000016148	1.78573219273275	4.05041337814253	2.67384631642797	1.51482654528684	0.129816336164648	NA	PTH2R
ENSSSCG00000049706	0.734998686437609	4.03092366372672	4.27236122988792	0.943488494261162	0.345431097697904	NA
ENSSSCG00000044329	1.3655823590291	4.01643254470689	3.38305642876171	1.18722008612106	0.235140820001468	NA
ENSSSCG00000005586	1.65438596145573	4.01530194675206	2.75004992114044	1.4600832937196	0.144267183454301	NA	LHX2
ENSSSCG00000041616	0.722997754072365	4.01122750996734	4.2727078710016	0.938802190805297	0.347832313902444	NA
ENSSSCG00000014110	2.16533263380899	4.00836384173124	2.32014754014965	1.72763316658418	0.0840540126389536	NA	DMGDH
ENSSSCG00000045021	3.69825114887507	4.00595322927734	1.98879919442991	2.01425726664458	0.0439825300392239	NA
ENSSSCG00000047176	0.882050472880821	4.00536352112178	3.48777836855602	1.14839966817618	0.250803610621713	NA
ENSSSCG00000033623	1.25721527347759	3.94420008024543	3.02844168874792	1.30238600759591	0.192784463399382	NA
ENSSSCG00000045867	0.848188355949511	3.93956355626992	3.61057662637375	1.09111755930979	0.275221157292054	NA
ENSSSCG00000013476	0.9254127960449	3.93839069286699	3.83179346390508	1.02781914786537	0.304034907466943	NA	CELF5
ENSSSCG00000050114	0.850109847673465	3.93796903905924	3.92175713802089	1.00413383605047	0.315314108183837	NA
ENSSSCG00000031798	0.765236565263719	3.93739657650093	4.05549086791994	0.970880395181465	0.331607841861734	NA
ENSSSCG00000046998	0.765236565263719	3.93739657650093	4.05549086791994	0.970880395181465	0.331607841861734	NA
ENSSSCG00000049436	0.765236565263719	3.93739657650093	4.05549086791994	0.970880395181465	0.331607841861734	NA
ENSSSCG00000033236	0.687072284252323	3.93658157618281	4.27406508220556	0.921039221553313	0.357029950141626	NA	SMIM18
ENSSSCG00000011847	2.64624528745247	3.93493384497048	2.46083014845249	1.59902699804169	0.109814603850792	NA	ZDHHC19
ENSSSCG00000010466	0.686749805963489	3.92839688960143	4.27421818109815	0.919091333936569	0.358047801686571	NA	FGFBP3
ENSSSCG00000048724	3.20588276927104	3.92617610850979	2.37939765241269	1.65007143910085	0.0989283254999138	NA
ENSSSCG00000014618	4.6317842430902	3.92321968214751	2.1011408295066	1.86718549611393	0.0618756883190659	NA
ENSSSCG00000009874	2.29287086124711	3.91726396611498	2.34236176970173	1.67235651502876	0.0944540415301149	NA	RASAL1
ENSSSCG00000035335	1.16959359976256	3.91038426017777	3.29425944485243	1.18702983952527	0.23521585066766	NA	FGL1
ENSSSCG00000043518	0.676593246869485	3.90345475830303	4.27469008867846	0.913155030499486	0.361161011198757	NA
ENSSSCG00000046139	0.676593246869485	3.90345475830303	4.27469008867846	0.913155030499486	0.361161011198757	NA
ENSSSCG00000042268	0.675389440447222	3.90095361749879	4.2747378587198	0.912559727970558	0.361474142963567	NA
ENSSSCG00000012367	0.674907917878316	3.89995565783466	4.27475694200204	0.912322200009845	0.361599131214012	NA	ZC3H12B
ENSSSCG00000042363	0.753072198889712	3.89956397365089	4.09217564569847	0.952931719279927	0.340624667604111	NA
ENSSSCG00000051032	0.753072198889712	3.89956397365089	4.09217564569847	0.952931719279927	0.340624667604111	NA
ENSSSCG00000000413	0.674667156593864	3.89945561054396	4.27476650898303	0.912203181705857	0.361661769352587	NA	MYO1A
ENSSSCG00000039766	0.674667156593864	3.89945561054396	4.27476650898303	0.912203181705857	0.361661769352587	NA	U6
ENSSSCG00000043736	0.674667156593864	3.89945561054396	4.27476650898303	0.912203181705857	0.361661769352587	NA
ENSSSCG00000043754	0.833933836487402	3.89827702094315	3.64518879752101	1.06943075859178	0.284875613615266	NA
ENSSSCG00000041039	0.988823068075286	3.88711861192418	4.11849491942536	0.943820178966381	0.345261547043544	NA
ENSSSCG00000045719	0.662747941233001	3.88638503078905	4.2750177480087	0.909092139465227	0.363301491480525	NA
ENSSSCG00000047484	0.66266622422862	3.87815225642201	4.27517715941829	0.90713252616406	0.364336719564315	NA
ENSSSCG00000036810	1.05944448792717	3.86402118663368	2.94240792500152	1.31321736656609	0.189109713673816	NA	ARL11
ENSSSCG00000023746	0.895462398279542	3.85991763391072	3.5378655140494	1.09103006278288	0.275259654538465	NA	LRP1B
ENSSSCG00000043490	3.10859495005326	3.84979257595784	2.12544304092509	1.81128945910601	0.0700960565101352	NA
ENSSSCG00000051505	1.35053168441991	3.84515110999284	3.32681851610919	1.15580428910497	0.247761218263923	NA
ENSSSCG00000019418	1.12855923608359	3.84435251823905	2.89235461335093	1.32914287220998	0.183800838272046	NA
ENSSSCG00000036418	2.91706567082997	3.84104540351842	2.42355638551991	1.58487973560987	0.112993661508969	NA	SLC8A1
ENSSSCG00000044518	4.61984026881924	3.82651780752521	1.8073817543261	2.11716080366871	0.034246202725756	NA
ENSSSCG00000051063	1.55724545773632	3.81969650164173	2.64951331938916	1.44165967149105	0.149398405794337	NA
ENSSSCG00000031751	1.40461238369643	3.81643711712494	2.83331030556441	1.34698875362495	0.17798385479488	NA
ENSSSCG00000025590	6.61785074541343	3.81031137679181	1.58431439855217	2.40502224828221	0.0161714812294874	NA
ENSSSCG00000025777	1.11258066097721	3.80985419615997	3.33023853605604	1.14401841036646	0.25261600199108	NA	ESR1
ENSSSCG00000019715	0.86388042695274	3.80782970572024	3.61261177395291	1.0540378939068	0.291865568374335	NA
ENSSSCG00000051152	0.704986752424355	3.80500856620047	4.18223118916139	0.909803498204851	0.362926149396164	NA
ENSSSCG00000045299	0.626822471412959	3.804646744925	4.27664117244531	0.889634316163486	0.373662273718873	NA
ENSSSCG00000017271	0.626581710128507	3.80411735531207	4.27665198699435	0.889508280514922	0.373729974985683	NA	CACNG1
ENSSSCG00000044456	3.29519039906961	3.78647587462767	2.21279342387696	1.71117458763662	0.0870488883726976	NA
ENSSSCG00000041825	4.44983948883954	3.78507903873217	1.85071637936876	2.04519670378839	0.0408354693356632	NA
ENSSSCG00000009530	4.29926196503426	3.77683780391471	1.86098534314623	2.02948283167534	0.0424091359114751	NA
ENSSSCG00000044843	3.50321066821094	3.75354065154216	2.28062075199597	1.64584166317749	0.0997963620538436	NA
ENSSSCG00000006329	0.602498128393637	3.74970731535412	4.27778474840404	0.876553528494641	0.380729189917703	NA	LMX1A
ENSSSCG00000024718	0.602498128393637	3.74970731535412	4.27778474840404	0.876553528494641	0.380729189917703	NA	RIBC2
ENSSSCG00000003572	1.57086558429316	3.74579244974803	2.83955769594125	1.31914644844235	0.187120157297711	NA	SYTL1
ENSSSCG00000013339	1.41338671009828	3.74549217828009	2.87321574093661	1.30358891082058	0.192373783614862	NA	ANO3
ENSSSCG00000031166	1.41338671009828	3.74549217828009	2.87321574093661	1.30358891082058	0.192373783614862	NA	ZNF296
ENSSSCG00000046856	1.50883314325343	3.74268557684178	2.68569840869129	1.393561378571	0.163450098072738	NA
ENSSSCG00000018448	1.75768851531081	3.74249601253996	2.65506923502	1.40956626033587	0.158667795424179	NA	SNORA66
ENSSSCG00000038457	0.758744973412047	3.73976318699949	4.05514088485112	0.922227684115785	0.356409825610645	NA
ENSSSCG00000003783	16.3006853464345	3.73957061807773	1.17045171167959	3.19498069058438	0.00139840196305473	0.0229185566863289	FPGT
ENSSSCG00000042510	3.58761700751859	3.73784335857707	1.91224267557512	1.95469090106614	0.050619564702088	NA
ENSSSCG00000004143	5.55382857441871	3.73357524458409	1.52179622660395	2.45340025117289	0.01415127811324	NA	TXLNB
ENSSSCG00000041922	4.19739741204136	3.7253988485921	1.85792471671275	2.00513982890733	0.0449481005603101	NA
ENSSSCG00000005081	5.94143744697436	3.71191889266853	1.80379326684215	2.05784053023265	0.0396054439958095	NA	LRRC9
ENSSSCG00000016031	19.4726529562349	3.71137566128569	1.00026487908527	3.71039285582005	0.000206937866161387	0.00516370584858697	CALCRL
ENSSSCG00000003278	0.592019091010799	3.71021835999148	4.27863380635636	0.867150246529527	0.385859692790586	NA
ENSSSCG00000023915	0.592019091010799	3.71021835999148	4.27863380635636	0.867150246529527	0.385859692790586	NA	SLC2A4
ENSSSCG00000041152	0.592019091010799	3.71021835999148	4.27863380635636	0.867150246529527	0.385859692790586	NA
ENSSSCG00000041259	0.840152179214819	3.70763915115394	3.94850674818607	0.938997800334826	0.347731873702777	NA
ENSSSCG00000051364	0.590574523304084	3.70680543958342	4.27870827551679	0.866337502090092	0.386305106211292	NA
ENSSSCG00000023305	0.753371325440773	3.70625053386624	4.27872039994186	0.866205357544885	0.386377555866884	NA
ENSSSCG00000044583	0.590333762019631	3.70623504422841	4.2787207384573	0.86620166885785	0.386379578347857	NA	LGR6
ENSSSCG00000044889	0.590333762019631	3.70623504422841	4.2787207384573	0.86620166885785	0.386379578347857	NA
ENSSSCG00000004413	0.908361872360853	3.70575021311926	3.88662097149708	0.953463237165586	0.340355414248562	NA	PPIL6
ENSSSCG00000047336	1.40114621281028	3.7056942534412	3.16422349702769	1.17112279108038	0.241549424049229	NA
ENSSSCG00000003646	1.23212429347231	3.70419253712007	3.6117940102554	1.02558244645246	0.305088445012199	NA	POU3F1
ENSSSCG00000050889	1.8611772960897	3.70000495377059	2.76155451647468	1.33982687348643	0.180301636637864	NA
ENSSSCG00000048212	1.8744518063438	3.69904793267674	2.77261367463521	1.33413752031769	0.182158791318969	NA	IFN-DELTA-8
ENSSSCG00000029468	2.60319713216159	3.69680555974505	2.63016211543756	1.40554285154017	0.159859916214471	NA	P2RX3
ENSSSCG00000043697	1.98633683023987	3.68620186872779	2.39197682154112	1.54106922589359	0.123299938695689	NA
ENSSSCG00000012551	0.579055113507745	3.68433971556327	4.27920285495173	0.860987394252622	0.389244985873725	NA	RNF128
ENSSSCG00000044266	0.578332829654387	3.68261123298608	4.27924122443601	0.860575751597513	0.389471745789586	NA
ENSSSCG00000050025	3.55414400344434	3.67721619704018	2.31886101435237	1.58578551033477	0.112787973692875	NA
ENSSSCG00000012512	2.53190885559224	3.67689882840256	2.51403459292285	1.46254901931471	0.143590821828395	NA	ZMAT1
ENSSSCG00000022391	1.91073464010368	3.67285421746785	2.58060454418574	1.42325341003643	0.154662707613663	NA
ENSSSCG00000004678	1.63850283234157	3.66977843503121	2.90008624245635	1.26540320812079	0.205726825780903	NA	DUOX2
ENSSSCG00000040083	1.44296635070721	3.6679339690856	3.08951961850259	1.18721821577665	0.235141557557352	NA
ENSSSCG00000038350	1.27227525966122	3.66749577239759	3.15438882966108	1.16266445591986	0.244965668130793	NA	KISS1
ENSSSCG00000016247	0.97511109335294	3.66556827661451	3.26375128845249	1.12311507607326	0.261388623999808	NA	TM4SF20
ENSSSCG00000043322	0.97350942301357	3.6635282003283	3.50882504548501	1.0440897317016	0.296443876162817	NA
ENSSSCG00000049232	0.810640520956576	3.662251307349	3.69732618569349	0.990513447669235	0.321923219493746	NA
ENSSSCG00000014221	0.730386086857078	3.66157810563133	3.81059054724097	0.960895184155241	0.336604872474666	NA	LVRN
ENSSSCG00000043192	0.725598577182681	3.66155008334031	3.81566445117073	0.959610083695085	0.337251492124883	NA
ENSSSCG00000051611	6.20514572636467	3.66108998293645	1.72154779789726	2.12662697335978	0.0334510895023821	NA
ENSSSCG00000041670	0.644736939584991	3.65938612321586	4.27976122744872	0.855044458963267	0.392526535512765	NA
ENSSSCG00000047511	0.644736939584991	3.65938612321586	4.27976122744872	0.855044458963267	0.392526535512765	NA
ENSSSCG00000050541	0.644736939584991	3.65938612321586	4.27976122744872	0.855044458963267	0.392526535512765	NA
ENSSSCG00000038292	0.566572658573596	3.65937789131743	4.27976141323311	0.855042498397821	0.39252762085124	NA
ENSSSCG00000043978	0.566572658573596	3.65937789131743	4.27976141323311	0.855042498397821	0.39252762085124	NA
ENSSSCG00000047010	0.566572658573596	3.65937789131743	4.27976141323311	0.855042498397821	0.39252762085124	NA
ENSSSCG00000050149	1.97686970728728	3.65623999764008	2.37578797561736	1.53895887813389	0.123814335669316	NA
ENSSSCG00000046706	1.04356869739647	3.64521257563859	3.20052929684581	1.13894054312548	0.254727953939576	NA
ENSSSCG00000035092	2.61447447257448	3.63420392708504	2.54139617185617	1.43000291230891	0.152716183216055	NA
ENSSSCG00000030833	2.70691959317584	3.63380514664428	2.28049549214797	1.59342790159241	0.111064230554836	NA	MCTS1
ENSSSCG00000042427	2.1565185185406	3.63330578859947	2.44242276805086	1.48758267247033	0.136860985863799	NA
ENSSSCG00000011408	3.26444950329751	3.6289905725656	2.252149846789	1.61134507889856	0.107104530564535	NA	ZMYND10
ENSSSCG00000017003	0.876969874062627	3.62489159888694	3.54986399022432	1.02113534740182	0.307190318229169	NA	KCNIP1
ENSSSCG00000044626	1.8953957271752	3.61583677944398	2.47385680877368	1.46161926859315	0.143845571192313	NA
ENSSSCG00000011768	43.1110123242288	3.61295359682301	0.707408658152333	5.10730757276793	3.26781600932572e-07	4.34254618781332e-05	CCDC39
ENSSSCG00000038233	1.55339022826795	3.60428738182445	2.67226368841828	1.34877684318565	0.177408654809263	NA
ENSSSCG00000015906	0.791103687611652	3.59872378448806	4.28115922392404	0.840595641567736	0.400574501221527	NA	CSRNP3
ENSSSCG00000040836	0.542248315554274	3.59870262313027	4.28115972184988	0.840590600898038	0.400577326054391	NA	DCC
ENSSSCG00000044484	0.542248315554274	3.59870262313027	4.28115972184988	0.840590600898038	0.400577326054391	NA
ENSSSCG00000046005	0.542248315554274	3.59870262313027	4.28115972184988	0.840590600898038	0.400577326054391	NA
ENSSSCG00000049989	2.19675872811194	3.59524819474692	2.43370846752201	1.47727151494344	0.139602870404421	NA
ENSSSCG00000019181	2.36647285366046	3.59411580990635	2.50137475052104	1.43685619644065	0.150758858616787	NA
ENSSSCG00000046779	1.69012127074051	3.59211078771213	2.64173892762118	1.35975237755486	0.173908297108311	NA
ENSSSCG00000002944	1.37440586613012	3.59096376476758	2.73697110663987	1.31202107178111	0.18951302487006	NA	WDR87
ENSSSCG00000041533	8.62886764445936	3.56979638927046	1.31358485819071	2.71759861345188	0.00657575566761609	NA
ENSSSCG00000049462	1.00711774108262	3.56748918609272	3.21794331437793	1.10862399910931	0.267592420591464	NA
ENSSSCG00000026014	0.686975750776345	3.56289625412042	4.21686372692478	0.844916147365931	0.398157658201183	NA
ENSSSCG00000043763	2.32015281816296	3.56191193109407	2.2907892985524	1.55488413244506	0.119973667070437	NA
ENSSSCG00000010947	1.85201133413242	3.56178211725603	2.48259644053467	1.43470040442374	0.151372488928833	NA	FBP2
ENSSSCG00000035569	0.530165666184648	3.5614501105237	4.28204755186912	0.831716618599697	0.405568918013957	NA	U2
ENSSSCG00000019644	5.33846348909226	3.55349601818136	1.71569468714374	2.07117038060959	0.0383428765280548	NA
ENSSSCG00000045256	2.70908828223956	3.55021484190685	2.09531414160698	1.69435922347379	0.0901970430344312	NA
ENSSSCG00000009942	1.10969586707121	3.54851833783368	3.17732232673592	1.11682667760028	0.26406843992473	NA	DAO
ENSSSCG00000033574	1.10969586707121	3.54851833783368	3.17732232673592	1.11682667760028	0.26406843992473	NA
ENSSSCG00000006183	1.64977662743144	3.51911534953136	2.67183641046777	1.31711482624614	0.187800138021216	NA	SBSPON
ENSSSCG00000043867	3.43379804892502	3.5138585716608	2.16446301741239	1.62343202142655	0.104497084135247	NA
ENSSSCG00000021053	1.87317686613028	3.5101189032444	2.82494422753396	1.24254449664253	0.214035733759375	NA	GIPR
ENSSSCG00000009477	1.64947484213521	3.50939709157617	2.86952710357492	1.22298795756419	0.221334244753329	NA	EDNRB
ENSSSCG00000046743	1.52147611302201	3.50844808044193	2.93206715745927	1.19657834968627	0.231470943296456	NA
ENSSSCG00000046385	1.31415605329076	3.505859602248	2.76996697200739	1.26566837716022	0.205631834440369	NA
ENSSSCG00000047240	6.02114554260875	3.50385841807044	1.80969701220646	1.93615748627356	0.0528484156031145	NA
ENSSSCG00000034358	1.23329441569307	3.50374022136283	2.98547144633181	1.17359696260629	0.240556498401933	NA	KCNJ16
ENSSSCG00000025020	3.49282386491968	3.50335898271495	2.2648369598368	1.5468482035755	0.121899853467636	NA	PCSK9
ENSSSCG00000027275	0.983400601561488	3.50208979467342	3.52779346065404	0.99271395384472	0.320849372854506	NA	HHLA2
ENSSSCG00000050871	0.750390708117213	3.50021699879168	3.79907691096545	0.921333545180107	0.356876312569085	NA
ENSSSCG00000043995	2.771269844879	3.49949188867122	2.1774302617505	1.60716600211934	0.108017957821713	NA
ENSSSCG00000010770	0.669360409155374	3.49777956209767	4.28361856382918	0.816547857839835	0.41418686337022	NA	KNDC1
ENSSSCG00000014843	0.584487126745627	3.49777239380641	4.28361874460093	0.816546149961407	0.41418783973995	NA	CHRDL2
ENSSSCG00000016608	0.589274636420024	3.49777239380641	4.28361874460093	0.816546149961407	0.41418783973995	NA	IQUB
ENSSSCG00000016224	0.506322845734232	3.49776413336642	4.2836189529069	0.816544181875189	0.414188964868449	NA
ENSSSCG00000006750	0.820102059197696	3.48707078143012	4.28388960284975	0.813996415572994	0.415647004393108	NA	SYCP1
ENSSSCG00000044735	0.820102059197696	3.48707078143012	4.28388960284975	0.813996415572994	0.415647004393108	NA
ENSSSCG00000041571	0.585609216163509	3.48705539209188	4.28388999380989	0.813992748910589	0.415649104938201	NA
ENSSSCG00000046699	0.588306572749804	3.48705539209188	4.28388999380989	0.813992748910589	0.415649104938201	NA
ENSSSCG00000001751	0.507444935152114	3.48704704798224	4.28389020577886	0.813990760845902	0.415650243856562	NA	CHRNA5
ENSSSCG00000015094	0.507444935152114	3.48704704798224	4.28389020577886	0.813990760845902	0.415650243856562	NA	CD3G
ENSSSCG00000045860	0.825496772370285	3.48635499673105	4.04795963058898	0.86126229381981	0.38909359781451	NA
ENSSSCG00000044748	0.987220047565665	3.48560840478776	3.84338792959734	0.90691037923745	0.364454191996188	NA
ENSSSCG00000034127	0.584405409741246	3.48375249015302	4.28397399374423	0.813205797990427	0.416100075756524	NA	SHISAL2A
ENSSSCG00000005360	0.585687965994043	3.48375249015302	4.28397399374423	0.813205797990427	0.416100075756524	NA	IGFBPL1
ENSSSCG00000041291	0.750797473861564	3.48335830188237	4.14269990393136	0.840842538117888	0.400436153010386	NA
ENSSSCG00000009134	0.750556712577112	3.4831052378297	4.28399047707207	0.81305158274074	0.416188484322508	NA	EGF
ENSSSCG00000047199	0.66903793086654	3.48310018515615	4.28399060578496	0.813050378881008	0.416189174515196	NA
ENSSSCG00000043358	0.588952158131191	3.48309294424395	4.28399079023653	0.813048653648399	0.416190163620752	NA	TMEM271
ENSSSCG00000010047	0.506000367445398	3.4830846001337	4.28399100278261	0.813046665567529	0.416191303423461	NA	RSPH14
ENSSSCG00000022405	0.506000367445398	3.4830846001337	4.28399100278261	0.813046665567529	0.416191303423461	NA	P2RX1
ENSSSCG00000047126	0.506000367445398	3.4830846001337	4.28399100278261	0.813046665567529	0.416191303423461	NA
ENSSSCG00000032812	0.910308555433848	3.48307388731995	4.26993846169559	0.815719926309388	0.414660339657253	NA	U3
ENSSSCG00000048048	0.832316255572136	3.48292165353744	4.00624853999535	0.869372336430602	0.384643509005096	NA
ENSSSCG00000049292	0.982681391030552	3.48276473067729	4.16118130457094	0.836965389335853	0.402612022968122	NA
ENSSSCG00000010182	2.69936703015558	3.48115344350989	2.18623168074681	1.59230765621361	0.111315593496066	NA	CAPN9
ENSSSCG00000049789	1.25047633052943	3.48024129268524	3.52658964907027	0.986857456920952	0.323712522739807	NA
ENSSSCG00000050965	1.78643595896306	3.4749888728273	2.79660017287662	1.24257622041583	0.21402403717493	NA
ENSSSCG00000008005	2.51302793307571	3.47380408604115	2.38354594937829	1.45741016108678	0.145003193899297	NA
ENSSSCG00000026594	2.74982397190458	3.46926513414217	2.08778063534955	1.66170002508972	0.0965729361114756	NA
ENSSSCG00000043715	2.46227359599676	3.46923328874879	2.43648282121951	1.42386938193653	0.154484286513914	NA
ENSSSCG00000049452	0.576951225765947	3.45664863941613	4.28467054105738	0.806747824901164	0.419811784459513	NA
ENSSSCG00000016237	13.9031019825561	3.44075235387775	1.05560573628923	3.25950516901607	0.00111606746789096	0.018904327780523	DOCK10
ENSSSCG00000010626	5.07680993356605	3.4380252745435	1.73590486195425	1.9805378450712	0.0476431252025603	NA
ENSSSCG00000037517	1.20323587143178	3.43491255220646	3.63530117697504	0.944877022559288	0.34472166347381	NA	RBM11
ENSSSCG00000032785	3.66251268357538	3.43247824070294	1.93474008925162	1.77412886607971	0.076041837036867	NA	SLC25A41
ENSSSCG00000000500	0.806001685110816	3.43135460100947	4.07315924028639	0.842430751803409	0.399546885865277	NA
ENSSSCG00000042561	0.726554847846624	3.43003136365909	4.28536730497696	0.80040545408453	0.423475922021081	NA
ENSSSCG00000014438	0.48199850271491	3.43001094225551	4.28536784446666	0.80040058794122	0.423478740473212	NA	PDE6A
ENSSSCG00000034654	0.48199850271491	3.43001094225551	4.28536784446666	0.80040058794122	0.423478740473212	NA	MYOG
ENSSSCG00000038107	0.48199850271491	3.43001094225551	4.28536784446666	0.80040058794122	0.423478740473212	NA
ENSSSCG00000043658	0.48199850271491	3.43001094225551	4.28536784446666	0.80040058794122	0.423478740473212	NA
ENSSSCG00000049100	0.48199850271491	3.43001094225551	4.28536784446666	0.80040058794122	0.423478740473212	NA
ENSSSCG00000019069	4.18952690825845	3.42696652669579	2.18424308309792	1.56894924068401	0.116659766939564	NA
ENSSSCG00000004759	2.43499687380205	3.42185120231731	2.38717630006918	1.43343045179284	0.151734861097	NA	SPINT1
ENSSSCG00000049833	2.53748730335675	3.42160840138502	2.39912565281687	1.42618974432107	0.153813579162816	NA
ENSSSCG00000004280	1.42189997491108	3.4158785094607	2.76447392796271	1.23563419242591	0.216594569005596	NA	RIMS1
ENSSSCG00000038462	17.5101659440447	3.41277868223351	1.05238697286028	3.24289331799492	0.00118322506542666	0.0196985927888422
ENSSSCG00000026559	1.25791788526345	3.4117763535056	3.21430880046911	1.06143390859263	0.288492753739793	NA	EML6
ENSSSCG00000049904	1.03919018340361	3.41117225890086	3.01095867382402	1.13291898974108	0.257248274581198	NA
ENSSSCG00000015353	1.09488032184231	3.4111320919775	3.31106979407219	1.0302205341864	0.302906492516564	NA	SCIN
ENSSSCG00000045639	1.09152582114313	3.41110993352996	3.31461483797152	1.02911200856673	0.303427043834138	NA
ENSSSCG00000044342	5.00136238652202	3.405642687666	1.46849952811133	2.31913093771714	0.0203879377240066	NA
ENSSSCG00000034190	1.35926755511223	3.39786072895801	2.75103184006015	1.2351222837478	0.216784997202351	NA
ENSSSCG00000001391	1.96608399362292	3.39747151916192	2.38999149628789	1.42154125838474	0.15515946801427	NA	CCHCR1
ENSSSCG00000043838	1.33861608885238	3.39490326462064	2.97942562209315	1.13944890567048	0.254515967733938	NA
ENSSSCG00000032303	1.59099462297308	3.39446408238368	2.89989280888777	1.17054812232374	0.241780460297824	NA	ENTPD2
ENSSSCG00000000195	1.66612422466988	3.39320705641386	2.71219903339316	1.25109072550944	0.210901378873755	NA	PRPH
ENSSSCG00000038207	1.33669459712842	3.39262048046107	2.63968963723582	1.28523460963149	0.198710312795	NA	ssc-mir-503
ENSSSCG00000037669	1.32759477888885	3.39199300220666	2.90127333269612	1.16913941336734	0.242347466582302	NA	PTPN7
ENSSSCG00000042951	1.65097699276359	3.39179259266377	2.54801775813463	1.33114951096214	0.183139820537357	NA
ENSSSCG00000042112	0.710284932120965	3.39022700670293	3.84737469994945	0.881179316053483	0.37822077263449	NA
ENSSSCG00000042736	0.629423294523276	3.38968553359552	3.99434368728326	0.84862140040358	0.396091994953954	NA
ENSSSCG00000012970	0.548561656925585	3.38878179403342	4.28647254748215	0.790575877133278	0.429191528237764	NA	CTSW
ENSSSCG00000012110	2.60930273937972	3.38375859982267	1.94094990186421	1.74335184878945	0.0812721737169736	NA	MID1
ENSSSCG00000003965	6.22733191653955	3.33209023032455	1.67418996372354	1.99027010227304	0.0465611896223039	NA
ENSSSCG00000014128	1.16957473429921	3.33053517885609	2.70617579078947	1.23071649306436	0.218428917309674	NA	CKMT2
ENSSSCG00000025286	3.69380338283681	3.32810599868302	2.30234628577559	1.44552798996607	0.148309636839039	NA	MCTP1
ENSSSCG00000042938	1.25724920518852	3.32570647062488	3.02793164392662	1.09834265159041	0.272054894117074	NA
ENSSSCG00000045263	2.34351742541136	3.3252544554656	2.42671281851963	1.37027110504741	0.170602289372501	NA
ENSSSCG00000042593	1.50728533421913	3.32513903913791	3.06945296556524	1.08330020900828	0.278675192568723	NA
ENSSSCG00000024223	1.85727075309837	3.32398172806737	2.49154675881246	1.33410369133577	0.182169876261297	NA	ARHGEF16
ENSSSCG00000005530	2.14622908658876	3.32129065812978	2.65491063671829	1.25099904011654	0.21093482764569	NA	LHX6
ENSSSCG00000045617	1.60506088034182	3.32074467528489	2.69360077798872	1.23282733745142	0.217640189683214	NA
ENSSSCG00000040111	0.694928404952246	3.31579145396163	4.25897264697729	0.778542556810018	0.43624922838853	NA	MSANTD1
ENSSSCG00000042837	0.680565875929055	3.31568915257926	4.28150016666701	0.774422287401286	0.438681107954373	NA
ENSSSCG00000046960	0.611976614266453	3.31565429633161	4.28851042747247	0.773148241657831	0.439434653561504	NA
ENSSSCG00000015285	0.446073032894868	3.31563801583095	4.28851089264705	0.773144361488237	0.439436949656628	NA	LRRN2
ENSSSCG00000051583	1.03127600830377	3.31439257845281	3.37681508705812	0.981514383525306	0.326339144915614	NA
ENSSSCG00000034623	4.75793296732332	3.311886888302	1.89118338196313	1.75122461411654	0.079907227203163	NA
ENSSSCG00000042663	1.52202737265164	3.30790199648349	2.48595431733751	1.33063667880522	0.183308587535252	NA
ENSSSCG00000022679	2.15032449997323	3.30085488040992	2.31156492697172	1.42797411480638	0.153299309208392	NA	COCH
ENSSSCG00000040768	1.73207649053093	3.29755310411543	2.54528003232161	1.29555611258525	0.195128457552864	NA	TRHR
ENSSSCG00000022044	4.500156031514	3.27916606961822	1.62683742823854	2.01566918285666	0.0438345801575027	NA
ENSSSCG00000049940	0.91715375589004	3.27108880054259	4.17225685249942	0.784009450085276	0.433034565284219	NA
ENSSSCG00000012138	1.50273130059117	3.27021161339855	2.49036525751545	1.31314537236242	0.189133967432537	NA	ACE2
ENSSSCG00000010234	0.92870566726867	3.26623077744654	3.72312013932833	0.877283207421769	0.38033283092741	NA
ENSSSCG00000045763	1.09058798674412	3.25853322054076	3.3557894459066	0.9710183767684	0.331539127547198	NA
ENSSSCG00000004644	1.08789063015783	3.25750920940209	3.11906360867927	1.0443869116159	0.29630641663386	NA	HDC
ENSSSCG00000008150	1.419697792901	3.25534146227914	2.76747385241691	1.17628625811086	0.239480505211376	NA
ENSSSCG00000036461	1.84790569313214	3.25403867422744	3.00648768575218	1.08233893311734	0.279101952228617	NA	CACNG5
ENSSSCG00000037323	2.1908953586629	3.25054985250959	2.22235834559873	1.46265783776372	0.143561028480562	NA
ENSSSCG00000003240	26.8079836453997	3.24847101449421	0.818649798748111	3.96808381247001	7.24528546164638e-05	0.00227739868391452
ENSSSCG00000042087	2.86014212437861	3.247823136246	2.12814331073791	1.52612989917482	0.126977517209473	NA
ENSSSCG00000049077	3.60656973345056	3.24764384630519	2.10352117320313	1.54390832271008	0.122610543586763	NA
ENSSSCG00000046278	0.584786253296689	3.23895454092842	4.29076047837006	0.754867244922235	0.45032864099247	NA
ENSSSCG00000027940	0.503267471586117	3.23894734482138	4.2907606950767	0.75486552968051	0.450329670263727	NA	SNORA70
ENSSSCG00000013579	0.504700480561339	3.23894734482138	4.2907606950767	0.75486552968051	0.450329670263727	NA	CD209
ENSSSCG00000041673	0.502610327473236	3.23894734482138	4.2907606950767	0.75486552968051	0.450329670263727	NA
ENSSSCG00000037528	0.421748689875546	3.23893905232919	4.2907609447926	0.7548635531094	0.450330856353498	NA
ENSSSCG00000039478	0.421748689875546	3.23893905232919	4.2907609447926	0.7548635531094	0.450330856353498	NA
ENSSSCG00000041263	0.421748689875546	3.23893905232919	4.2907609447926	0.7548635531094	0.450330856353498	NA
ENSSSCG00000041925	0.421748689875546	3.23893905232919	4.2907609447926	0.7548635531094	0.450330856353498	NA
ENSSSCG00000043740	0.421748689875546	3.23893905232919	4.2907609447926	0.7548635531094	0.450330856353498	NA
ENSSSCG00000033907	3.05983280992585	3.23605679417161	1.96472078269641	1.64708228399274	0.099541134010636	NA
ENSSSCG00000020938	3.23037670182171	3.22847486393003	2.20426159779558	1.46465141304405	0.143016047261146	NA
ENSSSCG00000016218	2.44490729712953	3.22364660471055	2.38008034373557	1.35442764072871	0.175599984154679	NA	PTPRN
ENSSSCG00000021218	2.43901700606309	3.222988486598	4.29124390649396	0.751061593520852	0.452615588244575	NA	TDRD6
ENSSSCG00000014097	0.827178967281878	3.22295409541183	4.29124495353852	0.751053395997406	0.452620521489923	NA
ENSSSCG00000019843	0.813692184350406	3.22295304580791	4.29124498549479	0.751053145812485	0.452620672050945	NA
ENSSSCG00000013890	0.579199341316219	3.2229415669603	4.29124533498841	0.751050409698612	0.452622318643246	NA	SLC5A5
ENSSSCG00000012075	0.501035060304824	3.22293473905423	4.29124554287342	0.751048782190207	0.452623298078797	NA	FAM3B
ENSSSCG00000046740	0.501035060304824	3.22293473905423	4.29124554287342	0.751048782190207	0.452623298078797	NA
ENSSSCG00000016551	0.422870779293428	3.22292633145126	4.29124579884746	0.751046778144676	0.452624504116266	NA	TSGA13
ENSSSCG00000021995	0.422870779293428	3.22292633145126	4.29124579884746	0.751046778144676	0.452624504116266	NA	ATOH7
ENSSSCG00000023395	0.422870779293428	3.22292633145126	4.29124579884746	0.751046778144676	0.452624504116266	NA
ENSSSCG00000034062	0.422870779293428	3.22292633145126	4.29124579884746	0.751046778144676	0.452624504116266	NA	SV2C
ENSSSCG00000036992	0.422870779293428	3.22292633145126	4.29124579884746	0.751046778144676	0.452624504116266	NA
ENSSSCG00000038898	0.422870779293428	3.22292633145126	4.29124579884746	0.751046778144676	0.452624504116266	NA	U6
ENSSSCG00000046185	0.422870779293428	3.22292633145126	4.29124579884746	0.751046778144676	0.452624504116266	NA
ENSSSCG00000051268	0.422870779293428	3.22292633145126	4.29124579884746	0.751046778144676	0.452624504116266	NA
ENSSSCG00000027826	0.970020746373197	3.22256946596038	4.17973578251268	0.770998367754028	0.440707899079538	NA	GIMAP4
ENSSSCG00000016416	1.15062551767264	3.22167136466266	3.95377029722646	0.814835238891505	0.415166626934897	NA	SHH
ENSSSCG00000045222	1.95166289588427	3.22167023008956	2.47048237560345	1.30406525539476	0.192211334045645	NA
ENSSSCG00000025086	1.20451358940738	3.22137464157308	3.88788438645456	0.828567498765239	0.407349185446941	NA
ENSSSCG00000045405	1.76898131288621	3.22082139383119	2.51405727137211	1.28112490932768	0.200149795853314	NA
ENSSSCG00000014079	1.06706652348865	3.22072515432433	3.75507723681001	0.857698777205546	0.391058815427931	NA	ANKRD31
ENSSSCG00000005085	0.42214849544007	3.22057170625754	4.29131754472523	0.750485526342877	0.452962337688147	NA	C14orf39
ENSSSCG00000049471	1.22339508551144	3.22005939446595	3.63300052168513	0.886336067183486	0.37543645916979	NA
ENSSSCG00000001771	0.578236296178409	3.21979556597065	4.29134121922315	0.750300524122276	0.453073727027826	NA	RASGRF1
ENSSSCG00000048045	0.421907734155618	3.21978033048162	4.29134168408198	0.750296892560399	0.453075913736219	NA
ENSSSCG00000028587	0.663318607899642	3.21928748634539	3.94479286752006	0.816085303958996	0.414451348575095	NA	PRSS54
ENSSSCG00000001764	0.586378306551981	3.21926606157082	4.13761443354132	0.778048828202559	0.436540228176771	NA	SH2D7
ENSSSCG00000048124	0.825975160859615	3.21902062462127	4.29136486969493	0.750115807526316	0.453184959820609	NA
ENSSSCG00000008348	0.716581378965025	3.21901584082273	4.29136501573617	0.750114667248953	0.453185646521645	NA	PLEK
ENSSSCG00000009685	0.664251885664235	3.21901418331455	4.2913650663376	0.750114272161369	0.453185884452537	NA
ENSSSCG00000050867	0.58069289148025	3.21900967592387	4.29136520395462	0.750113197766868	0.453186531478141	NA
ENSSSCG00000031495	0.577995534893956	3.21900809618406	4.29136525217321	0.750112821217889	0.453186758244904	NA
ENSSSCG00000001992	0.421666972871165	3.21899286069194	4.29136571728287	0.750109189652119	0.453188945263586	NA	RABGGTA
ENSSSCG00000015711	0.421666972871165	3.21899286069194	4.29136571728287	0.750109189652119	0.453188945263586	NA	DPP10
ENSSSCG00000036177	0.421666972871165	3.21899286069194	4.29136571728287	0.750109189652119	0.453188945263586	NA
ENSSSCG00000040306	0.421666972871165	3.21899286069194	4.29136571728287	0.750109189652119	0.453188945263586	NA	GRXCR2
ENSSSCG00000043056	0.421666972871165	3.21899286069194	4.29136571728287	0.750109189652119	0.453188945263586	NA
ENSSSCG00000044368	0.421666972871165	3.21899286069194	4.29136571728287	0.750109189652119	0.453188945263586	NA
ENSSSCG00000046561	0.421666972871165	3.21899286069194	4.29136571728287	0.750109189652119	0.453188945263586	NA	NFILZ
ENSSSCG00000048828	0.421666972871165	3.21899286069194	4.29136571728287	0.750109189652119	0.453188945263586	NA
ENSSSCG00000050342	0.421666972871165	3.21899286069194	4.29136571728287	0.750109189652119	0.453188945263586	NA
ENSSSCG00000050684	0.421666972871165	3.21899286069194	4.29136571728287	0.750109189652119	0.453188945263586	NA
ENSSSCG00000050944	0.421666972871165	3.21899286069194	4.29136571728287	0.750109189652119	0.453188945263586	NA
ENSSSCG00000043158	0.667897088262553	3.21859727631582	3.96646414632421	0.811452507215665	0.417105856141391	NA
ENSSSCG00000004236	2.1122891394124	3.2183555109694	2.65897045755731	1.2103765582736	0.22613443274719	NA	PKIB
ENSSSCG00000040109	0.737262214787494	3.21808382498888	3.85040640487025	0.835777704119346	0.403279971714189	NA
ENSSSCG00000049402	1.39318335199967	3.21452799315425	3.37542539843749	0.952332702906806	0.340928277461398	NA
ENSSSCG00000017285	1.51739449564303	3.21368178809179	3.26641537244024	0.983855824095926	0.325186406893545	NA
ENSSSCG00000034639	0.971026195464405	3.21069185817924	3.44737717778187	0.931343364129677	0.35167597731801	NA	MGAM
ENSSSCG00000033809	2.06694746106202	3.20955012658989	2.86909783967749	1.11866179054761	0.263284451774126	NA
ENSSSCG00000043170	1.37013006934531	3.20324475761488	2.68429414326034	1.19332852014653	0.232740737096993	NA
ENSSSCG00000040729	1.68736090215413	3.19381720236385	2.85931439175179	1.11698706919987	0.263999854058071	NA	C11orf86
ENSSSCG00000047280	0.410147563074826	3.19073747455747	4.29223668900166	0.743374074112304	0.457255236108778	NA
ENSSSCG00000048225	0.410147563074826	3.19073747455747	4.29223668900166	0.743374074112304	0.457255236108778	NA
ENSSSCG00000050752	0.410147563074826	3.19073747455747	4.29223668900166	0.743374074112304	0.457255236108778	NA
ENSSSCG00000051441	0.410147563074826	3.19073747455747	4.29223668900166	0.743374074112304	0.457255236108778	NA
ENSSSCG00000015362	9.11801603356275	3.17993244260128	1.18714491043919	2.67863882044936	0.00739220829168024	NA	TSPAN13
ENSSSCG00000009179	6.6127782296279	3.17005651828089	1.29814690909711	2.44198595402868	0.0146067149157759	NA	MTTP
ENSSSCG00000019699	2.41483510556552	3.1675263208051	2.25799544288712	1.40280456755707	0.160675124599158	NA
ENSSSCG00000000983	4.1385735980633	3.1460174250376	1.75061655572942	1.79709109612913	0.0723211590169154	NA
ENSSSCG00000005098	18.9910508628541	3.14581626632548	0.866316101799215	3.63125683545771	0.000282044325535883	0.00663670781652033	SYT16
ENSSSCG00000015355	4.11312660376089	3.14186275954387	1.95657117832463	1.60580038914515	0.108317775128994	NA	DGKB
ENSSSCG00000045892	4.32885688839215	3.13192464198553	1.87217386723954	1.67288129419489	0.0943506669381606	NA
ENSSSCG00000048874	1.27535835118744	3.13056661844341	2.65391243365486	1.17960433763526	0.238157616951647	NA
ENSSSCG00000026746	61.8389873356117	3.1261137570509	0.704411040313199	4.43791135877279	9.08360099171759e-06	0.000472347251569315
ENSSSCG00000043551	1.74194992747363	3.11896477616298	2.95404132920057	1.0558297696556	0.291045994760195	NA
ENSSSCG00000042187	1.35646927304936	3.11598103578477	3.10157684977807	1.00464414931641	0.315068230348754	NA
ENSSSCG00000044573	1.02153016224974	3.11526805468487	3.21720124439219	0.968316191010744	0.332886481041537	NA
ENSSSCG00000022986	0.877313445520642	3.11329735207891	3.39492439829377	0.917044678121139	0.359119228616747	NA	CCSER1
ENSSSCG00000043000	0.783846794570048	3.11229673514337	3.49844311348818	0.889623365074586	0.373668155901009	NA
ENSSSCG00000048915	2.26248157413322	3.1119010850487	2.43153908883745	1.27980713916326	0.200612972446338	NA
ENSSSCG00000039522	0.844531316974509	3.10775781235024	3.92178498498351	0.79243452260892	0.428107356482364	NA	SHISAL1
ENSSSCG00000034962	1.81178200836699	3.10750985024181	2.66072604251236	1.16791800455622	0.242839840898721	NA
ENSSSCG00000048780	0.542151782078296	3.10700669774763	4.29491885925938	0.723414527622393	0.469425248505772	NA
ENSSSCG00000042679	1.00110064028175	3.10662059165035	3.4120836244406	0.910476100116002	0.362571480361515	NA
ENSSSCG00000026478	1.00355723558359	3.10522579243493	3.19773986675786	0.97106891799278	0.331513960509954	NA	PADI2
ENSSSCG00000000079	1.32017054559132	3.1045249492818	2.99542556097874	1.03642199950628	0.300005311382427	NA	FAM83F
ENSSSCG00000026890	1.24048294704267	3.1045245936648	3.06655138926409	1.01238303213625	0.311354948067786	NA	GALNT6
ENSSSCG00000048555	1.0731568019333	3.10385103077167	2.93067915056998	1.05908933435037	0.289559096857973	NA
ENSSSCG00000039535	1.73788341509162	3.10262481779785	2.79321863269281	1.11077048587735	0.266667153512367	NA	CAMK2B
ENSSSCG00000011892	1.16802780797996	3.1020839357098	2.73081524873459	1.13595525627274	0.255975290759584	NA
ENSSSCG00000016582	1.80375952196734	3.101638497284	2.59988461328122	1.19299082791583	0.232872965210819	NA	FAM71F1
ENSSSCG00000017921	1.71857877096133	3.10149275333182	2.66769737840862	1.16261041392258	0.244987603650263	NA	ZMYND15
ENSSSCG00000012712	0.992920576475528	3.10126557694356	3.1963068198001	0.970265294224013	0.331914271828485	NA	MCF2
ENSSSCG00000047753	1.98726240000934	3.10013258528603	2.54260281233025	1.21927521288503	0.222739753260392	NA
ENSSSCG00000032048	2.57643406808418	3.09919760770102	2.46854902664419	1.25547338709904	0.209306963142437	NA	SCRG1
ENSSSCG00000031535	2.35530517528894	3.0989937479088	2.45322324036862	1.26323348683227	0.206505281665656	NA
ENSSSCG00000017795	155.193159768608	3.07856318497654	0.515909306792255	5.9672565399488	2.41275905647386e-09	2.22067533369879e-06	NSRP1
ENSSSCG00000046419	3.51143390533298	3.0774127777429	1.9962086514691	1.54162881494281	0.123163819228195	NA
ENSSSCG00000050796	0.532393483929811	3.05043306282352	4.29682005990383	0.709928044529702	0.477748758386995	NA
ENSSSCG00000042069	2.33147770800584	3.04202047156015	2.19748009743936	1.38432219481983	0.166259820931927	NA
ENSSSCG00000041577	4.67667949825399	3.03419349605818	1.65316001144437	1.83539008629129	0.0664479115647135	NA
ENSSSCG00000009169	1.12346552357793	3.02998417140735	2.89605245451949	1.04624630216171	0.295447330399785	NA	SLC39A8
ENSSSCG00000005612	0.877307508106842	3.02705801244845	3.26869063994917	0.926076630028079	0.354406158064432	NA
ENSSSCG00000047701	0.874610151520547	3.02703582312493	3.27220875739908	0.925074176969982	0.354927324299879	NA
ENSSSCG00000044611	0.838312144702038	3.02415659236804	3.70835022711938	0.815499186202051	0.4147866302063	NA
ENSSSCG00000015293	33.2313482934601	3.02294328146515	1.2295915466089	2.45849387123891	0.0139521157931238	0.124329291369472
ENSSSCG00000012155	25.5811470029606	3.02138379159688	0.881492069277707	3.42757909787276	0.000608988862988717	0.0118393772042155	SCML2
ENSSSCG00000029095	0.859209621150938	3.01863798855195	4.29792128827022	0.702348364729327	0.482461938301089	NA	SNORD28
ENSSSCG00000047525	0.527402458407768	3.01862422231338	4.29792177028778	0.702345082961168	0.48246398442154	NA
ENSSSCG00000038275	0.523222152231562	3.01862393823548	4.29792178023492	0.702345015239083	0.48246402664503	NA
ENSSSCG00000043341	0.517827439058974	3.01862297113643	4.29792181409863	0.702344784689737	0.482464170388377	NA
ENSSSCG00000017538	0.678943510756162	3.01862292696361	4.29792181563525	0.702344774160915	0.482464176952907	NA	HOXB7
ENSSSCG00000032131	0.769092785589039	3.01862143901391	4.29792186772482	0.70234441944657	0.482464398110931	NA	NCAN
ENSSSCG00000011034	0.439663158047578	3.01861619701785	4.29792205129058	0.702343169790949	0.482465177249205	NA	ST8SIA6
ENSSSCG00000047898	0.440945714300375	3.01861619701785	4.29792205129058	0.702343169790949	0.482465177249205	NA
ENSSSCG00000022163	0.59983938882876	3.01861538691131	4.29792207963703	0.702342976670774	0.482465297656296	NA	GNAL
ENSSSCG00000047865	0.59983938882876	3.01861538691131	4.29792207963703	0.702342976670774	0.482465297656296	NA
ENSSSCG00000046096	0.606055222167896	3.01861506672155	4.29792209084858	0.702342900339909	0.482465345247274	NA
ENSSSCG00000048366	0.606055222167896	3.01861506672155	4.29792209084858	0.702342900339909	0.482465345247274	NA
ENSSSCG00000004422	0.520524795645268	3.01861111810418	4.29792222912146	0.70234195901707	0.482465932146052	NA	CCN6
ENSSSCG00000005352	0.361498877036182	3.01860785564781	4.29792234335201	0.702341181272613	0.482466417056783	NA	FRMPD1
ENSSSCG00000010505	0.361498877036182	3.01860785564781	4.29792234335201	0.702341181272613	0.482466417056783	NA	DNTT
ENSSSCG00000010601	0.361498877036182	3.01860785564781	4.29792234335201	0.702341181272613	0.482466417056783	NA	CALHM1
ENSSSCG00000020200	0.361498877036182	3.01860785564781	4.29792234335201	0.702341181272613	0.482466417056783	NA	U6
ENSSSCG00000022114	0.361498877036182	3.01860785564781	4.29792234335201	0.702341181272613	0.482466417056783	NA
ENSSSCG00000030137	0.361498877036182	3.01860785564781	4.29792234335201	0.702341181272613	0.482466417056783	NA	LMNTD2
ENSSSCG00000032609	0.361498877036182	3.01860785564781	4.29792234335201	0.702341181272613	0.482466417056783	NA
ENSSSCG00000044321	0.361498877036182	3.01860785564781	4.29792234335201	0.702341181272613	0.482466417056783	NA
ENSSSCG00000045039	0.361498877036182	3.01860785564781	4.29792234335201	0.702341181272613	0.482466417056783	NA
ENSSSCG00000048924	0.361498877036182	3.01860785564781	4.29792234335201	0.702341181272613	0.482466417056783	NA
ENSSSCG00000051746	0.361498877036182	3.01860785564781	4.29792234335201	0.702341181272613	0.482466417056783	NA
ENSSSCG00000016614	3.30570842553332	3.01771778973955	2.0720393400507	1.4563998527488	0.145282116253818	NA	PTPRZ1
ENSSSCG00000024290	9.20364960456789	3.01542784488404	1.29992401651804	2.31969546417116	0.0203573573890962	0.163628064550928	FSBP
ENSSSCG00000025240	6.82534487957843	3.01150810545881	1.32698542971442	2.26943569840621	0.0232418433693258	NA	DDIT4L
ENSSSCG00000046312	3.59681466631764	3.00837739836824	1.96553205269123	1.53056644090292	0.12587658106163	NA
ENSSSCG00000031273	11.5735806308378	3.000046627952	1.06666799041999	2.81254022328988	0.0049151875636704	0.0572954889802022	IMPG2
ENSSSCG00000022196	1.82182345171825	2.99120954472933	2.46691491548939	1.21253048735	0.22530937956337	NA	CCT6B
ENSSSCG00000003503	1.20731240462943	2.98171187732704	3.09640850117124	0.962958174349147	0.335568513435457	NA
ENSSSCG00000010245	0.933478360471471	2.9802412910817	3.25763995942807	0.914846738190469	0.360272094449979	NA	STOX1
ENSSSCG00000026271	0.919754579000356	2.9801068037758	3.27400092721605	0.910233952288413	0.362699142075708	NA
ENSSSCG00000004662	6.45468487497133	2.97833345653839	1.29086095884171	2.30724574644417	0.0210411241468525	NA	SLC24A5
ENSSSCG00000003257	0.850526569785678	2.97779482415405	3.60697511594391	0.825565668859569	0.409050516697148	NA	CACNG6
ENSSSCG00000016706	0.850526569785678	2.97779482415405	3.60697511594391	0.825565668859569	0.409050516697148	NA	HOXA2
ENSSSCG00000011625	0.772362288774282	2.9756666738118	4.04102519568694	0.736364296116685	0.461509026941691	NA	CHST13
ENSSSCG00000015515	0.772362288774282	2.9756666738118	4.04102519568694	0.736364296116685	0.461509026941691	NA	BRINP2
ENSSSCG00000008953	113.410196410175	2.9709834719044	1.14221689035805	2.60106771050556	0.00929341091793622	0.0925370579316503	CXCL8
ENSSSCG00000041325	0.511013821932651	2.96071247224327	4.29999011573098	0.688539366965488	0.491113188576466	NA
ENSSSCG00000046091	0.349897750235462	2.96069563491702	4.29999072906483	0.68853535308922	0.491115715302038	NA
ENSSSCG00000050598	0.834385029037227	2.96054867905262	3.70509950052558	0.799047010379251	0.424263153698465	NA
ENSSSCG00000051721	0.594213334082724	2.96023046520223	4.11185318635916	0.719926108992077	0.471570491648534	NA
ENSSSCG00000044660	9.40711887946615	2.96010015640202	1.18208348825081	2.50413797825924	0.0122750153656556	0.11282099130623
ENSSSCG00000045959	0.430935009377128	2.95885137814877	4.30005795259652	0.688095697957306	0.491392519430961	NA
ENSSSCG00000045356	22.270384377908	2.94750444801605	0.799447786851198	3.68692552095922	0.000226979752826944	0.00553690377745417
ENSSSCG00000042855	0.91676724570752	2.93649534226199	3.51617883245183	0.83513822310749	0.403639887676485	NA
ENSSSCG00000022693	0.923235485821418	2.93610372729324	3.54075495424952	0.829230987524116	0.406973713569247	NA	LBX1
ENSSSCG00000036990	0.994690765434463	2.93584274324598	3.47551999396406	0.844720429847812	0.398266950076878	NA	DIO3
ENSSSCG00000017170	1.15101932745725	2.93526185916605	3.34579626728352	0.877298443981234	0.380324557185962	NA	MGAT5B
ENSSSCG00000046757	1.07767942914046	2.93418010787424	3.14324823639254	0.933486599595377	0.350568786115344	NA
ENSSSCG00000020579	1.16063471475339	2.93277889316722	2.87674068629523	1.01947975607915	0.307975259123134	NA	U6
ENSSSCG00000014187	73.9793665339009	2.93220678511411	0.520183810510242	5.63686667264394	1.73172081019423e-08	6.66185236588098e-06	NUDT12
ENSSSCG00000006890	1.37512207471971	2.93023173091221	2.66114439816839	1.10111714829493	0.270845674567547	NA	ABCA4
ENSSSCG00000028706	2.3015563853092	2.92863983451207	2.53236999104577	1.1564818114523	0.247484135065989	NA	MORN1
ENSSSCG00000014441	2.8044582440374	2.92858422594637	2.52854163833797	1.15821079690479	0.246778023304359	NA	CSF1R
ENSSSCG00000031149	1.99137660127505	2.92800208779357	2.48710990860156	1.17727088685032	0.239087403095702	NA	IFN-ALPHA-15
ENSSSCG00000049535	3.0200646654668	2.9260851121453	2.36825351585155	1.2355455581761	0.216627532009121	NA
ENSSSCG00000023934	2.46933549580252	2.92303240039442	2.21928159529277	1.31710748496015	0.187802598440507	NA	KCNIP4
ENSSSCG00000005598	43.0116297302567	2.91866994456123	1.14957807998179	2.53890535613507	0.0111199900670481	0.104547763755372	SCAI
ENSSSCG00000018912	1.80458665157328	2.91790823343112	2.53660703550803	1.15031938041074	0.250012351410635	NA	ssc-mir-152
ENSSSCG00000044940	3.45624227224415	2.91447305151046	1.77855350770482	1.63867605831636	0.101280742788648	NA
ENSSSCG00000015357	2.01891105301736	2.90676858674072	2.37002791790194	1.226470188298	0.220021787228657	NA	MEOX2
ENSSSCG00000017192	1.13846403318482	2.90453552739223	2.7289812458466	1.06432960351516	0.28717941177927	NA	EVPL
ENSSSCG00000024417	5.02337470162428	2.90401676105629	1.88621393370942	1.53960094831091	0.123657654189595	NA	ERC2
ENSSSCG00000035586	0.807282309503116	2.89941991444086	4.30227020682796	0.673927897378298	0.500357154976947	NA
ENSSSCG00000032244	0.742604811423192	2.89941865926962	4.3022702545056	0.67392759816359	0.500357345215864	NA	SPESP1
ENSSSCG00000050222	0.735530809755704	2.89941844483795	4.3022702626508	0.673927547046174	0.500357377716015	NA
ENSSSCG00000050318	0.500019898630122	2.89940779858251	4.30227066705828	0.673925009131283	0.50035899130869	NA	SMIM35
ENSSSCG00000023806	0.416460904446138	2.89939990160683	4.30227096703074	0.673923126605826	0.500360188210061	NA	LRRN1
ENSSSCG00000039721	0.416460904446138	2.89939990160683	4.30227096703074	0.673923126605826	0.500360188210061	NA	PRL
ENSSSCG00000008770	0.338296623434742	2.89939139240737	4.30227129025076	0.673921098136601	0.500361477903534	NA	NWD2
ENSSSCG00000016270	0.338296623434742	2.89939139240737	4.30227129025076	0.673921098136601	0.500361477903534	NA	C2orf72
ENSSSCG00000017990	0.338296623434742	2.89939139240737	4.30227129025076	0.673921098136601	0.500361477903534	NA	PIK3R6
ENSSSCG00000018312	0.338296623434742	2.89939139240737	4.30227129025076	0.673921098136601	0.500361477903534	NA	U6
ENSSSCG00000018383	0.338296623434742	2.89939139240737	4.30227129025076	0.673921098136601	0.500361477903534	NA
ENSSSCG00000035275	0.338296623434742	2.89939139240737	4.30227129025076	0.673921098136601	0.500361477903534	NA
ENSSSCG00000036258	0.338296623434742	2.89939139240737	4.30227129025076	0.673921098136601	0.500361477903534	NA	ssc-mir-9828-1
ENSSSCG00000036808	0.338296623434742	2.89939139240737	4.30227129025076	0.673921098136601	0.500361477903534	NA	HMGCS2
ENSSSCG00000041035	0.338296623434742	2.89939139240737	4.30227129025076	0.673921098136601	0.500361477903534	NA
ENSSSCG00000041125	0.338296623434742	2.89939139240737	4.30227129025076	0.673921098136601	0.500361477903534	NA
ENSSSCG00000046184	0.338296623434742	2.89939139240737	4.30227129025076	0.673921098136601	0.500361477903534	NA
ENSSSCG00000048421	0.338296623434742	2.89939139240737	4.30227129025076	0.673921098136601	0.500361477903534	NA
ENSSSCG00000049844	0.338296623434742	2.89939139240737	4.30227129025076	0.673921098136601	0.500361477903534	NA
ENSSSCG00000049988	0.338296623434742	2.89939139240737	4.30227129025076	0.673921098136601	0.500361477903534	NA	LY6L
ENSSSCG00000050849	0.338296623434742	2.89939139240737	4.30227129025076	0.673921098136601	0.500361477903534	NA
ENSSSCG00000048785	1.75384979928309	2.8993775757917	2.87899316810594	1.00708039460169	0.31389614181179	NA
ENSSSCG00000042064	0.963610871525907	2.89895652791963	4.1936162359732	0.691278449146618	0.489390572298931	NA
ENSSSCG00000017734	4.49944348809574	2.89847351221038	2.93337308551401	0.988102579424359	0.323102412627429	NA	RHBDL3
ENSSSCG00000026486	0.866713390240486	2.8982435461733	4.0419197687093	0.717046282959444	0.473345539107944	NA
ENSSSCG00000008599	0.982492367629968	2.89724670869979	3.86055533603518	0.750474078601161	0.452969229893823	NA
ENSSSCG00000042454	0.99233592957229	2.89724484636198	3.85952815517905	0.750673328415601	0.45284927838226	NA
ENSSSCG00000048391	0.499297614776764	2.8964947739683	4.30238142683771	0.67323058711167	0.500800604773045	NA
ENSSSCG00000049333	0.572067182615571	2.89649397155178	4.30238145737003	0.673230395828814	0.50080072644667	NA
ENSSSCG00000050542	0.417021176845577	2.89648687215331	4.30238172759156	0.673228703436024	0.500801802966021	NA
ENSSSCG00000000540	0.337574339581385	2.89647835777296	4.3023820516523	0.673226673735445	0.500803094046142	NA	OVCH1
ENSSSCG00000001040	0.337574339581385	2.89647835777296	4.3023820516523	0.673226673735445	0.500803094046142	NA	C6orf52
ENSSSCG00000002983	0.337574339581385	2.89647835777296	4.3023820516523	0.673226673735445	0.500803094046142	NA	LGALS13
ENSSSCG00000004057	0.337574339581385	2.89647835777296	4.3023820516523	0.673226673735445	0.500803094046142	NA	SYTL3
ENSSSCG00000045539	0.337574339581385	2.89647835777296	4.3023820516523	0.673226673735445	0.500803094046142	NA
ENSSSCG00000046612	0.337574339581385	2.89647835777296	4.3023820516523	0.673226673735445	0.500803094046142	NA
ENSSSCG00000048204	0.337574339581385	2.89647835777296	4.3023820516523	0.673226673735445	0.500803094046142	NA
ENSSSCG00000051275	0.337574339581385	2.89647835777296	4.3023820516523	0.673226673735445	0.500803094046142	NA
ENSSSCG00000051357	0.337574339581385	2.89647835777296	4.3023820516523	0.673226673735445	0.500803094046142	NA
ENSSSCG00000010884	2.78770710054569	2.89626924713415	2.23895176332658	1.29358269104956	0.195809604404671	NA
ENSSSCG00000027989	0.660780128687692	2.89552591797696	4.30241831376467	0.672999626445746	0.500947528573965	NA	FAM187B
ENSSSCG00000044131	0.579918491090002	2.89552224657835	4.30241845359575	0.672998751239181	0.500948085373139	NA
ENSSSCG00000040088	0.499056853492312	2.89551707242519	4.302418650665	0.67299751779796	0.500948870078794	NA
ENSSSCG00000038479	0.493662140319723	2.89551608587468	4.30241868824066	0.672997282618888	0.500949019697953	NA
ENSSSCG00000040136	0.415497859308327	2.89550917546094	4.30241895143495	0.672995635279829	0.500950067723356	NA
ENSSSCG00000045442	0.415497859308327	2.89550917546094	4.30241895143495	0.672995635279829	0.500950067723356	NA
ENSSSCG00000015091	0.337333578296932	2.89550066627374	4.30241927551429	0.672993606818485	0.500951358217645	NA	MPZL2
ENSSSCG00000017055	0.337333578296932	2.89550066627374	4.30241927551429	0.672993606818485	0.500951358217645	NA
ENSSSCG00000040936	0.337333578296932	2.89550066627374	4.30241927551429	0.672993606818485	0.500951358217645	NA
ENSSSCG00000044409	0.337333578296932	2.89550066627374	4.30241927551429	0.672993606818485	0.500951358217645	NA
ENSSSCG00000045296	0.337333578296932	2.89550066627374	4.30241927551429	0.672993606818485	0.500951358217645	NA
ENSSSCG00000045732	0.337333578296932	2.89550066627374	4.30241927551429	0.672993606818485	0.500951358217645	NA
ENSSSCG00000045937	0.337333578296932	2.89550066627374	4.30241927551429	0.672993606818485	0.500951358217645	NA
ENSSSCG00000046067	0.337333578296932	2.89550066627374	4.30241927551429	0.672993606818485	0.500951358217645	NA
ENSSSCG00000046246	0.337333578296932	2.89550066627374	4.30241927551429	0.672993606818485	0.500951358217645	NA
ENSSSCG00000049772	0.337333578296932	2.89550066627374	4.30241927551429	0.672993606818485	0.500951358217645	NA
ENSSSCG00000050349	0.337333578296932	2.89550066627374	4.30241927551429	0.672993606818485	0.500951358217645	NA
ENSSSCG00000051598	0.337333578296932	2.89550066627374	4.30241927551429	0.672993606818485	0.500951358217645	NA
ENSSSCG00000042530	2.3920684184411	2.89300915434235	2.4191048991996	1.19590066362958	0.231735326165599	NA
ENSSSCG00000011269	1.10387223481179	2.8908943622022	3.38301830346747	0.854531102961856	0.392810783523273	NA	MYRIP
ENSSSCG00000033451	2.33744583944067	2.888941564509	2.38725222292446	1.21015347132862	0.226220008290092	NA
ENSSSCG00000006146	180.454914370888	2.88752186381721	0.485084852870748	5.95261189197882	2.63896593121172e-09	2.22306490045276e-06	LRRCC1
ENSSSCG00000050936	1.39683001907008	2.88651212025259	2.99419403003836	0.964036428933635	0.335027662337543	NA
ENSSSCG00000030917	1.37739987064948	2.87989819739968	2.45641702494064	1.17239791458833	0.241037336383625	NA
ENSSSCG00000032517	186.700653059096	2.87623562654654	0.520963420408674	5.52099343998136	3.3708836612594e-08	9.25967085732039e-06	DMXL2
ENSSSCG00000041811	3.47185802723232	2.87607671968682	2.39325419464042	1.20174310197708	0.229463076118513	NA
ENSSSCG00000008308	1.02951473083808	2.87206345574041	3.1771793208844	0.903966432382841	0.366013201018857	NA	EMX1
ENSSSCG00000047289	2.53000066431022	2.86942915177055	2.42573134863787	1.18291300204445	0.236843628132025	NA
ENSSSCG00000017262	1.12157874635329	2.86900454357536	3.43755539639509	0.834606053646159	0.403939552583878	NA	SLC16A6
ENSSSCG00000039678	4.96261804619992	2.86630006024949	2.04197320605555	1.40369131766732	0.160410789000503	NA	TMEM269
ENSSSCG00000014329	0.812528529781643	2.86580417431607	3.67928150241172	0.778903210433224	0.436036732639053	NA	CDC25C
ENSSSCG00000016542	0.719749312972294	2.86540135472104	3.8553969460532	0.743218245699545	0.457349558587889	NA
ENSSSCG00000042479	0.63951308751452	2.86417948071582	4.0407750626754	0.708819332006925	0.478436599477967	NA
ENSSSCG00000045778	0.565460963422916	2.86319984185519	4.21048298822384	0.680016960016981	0.496493722126884	NA
ENSSSCG00000042142	0.325573407216141	2.86269162754066	4.30368293756725	0.665172520622269	0.505940154283215	NA
ENSSSCG00000050168	0.325573407216141	2.86269162754066	4.30368293756725	0.665172520622269	0.505940154283215	NA
ENSSSCG00000044363	2.62174362478263	2.861126607112	2.1019242315091	1.36119397846126	0.173452396599811	NA
ENSSSCG00000046212	2.06284095350689	2.85822090289169	2.56159010218583	1.11579947957042	0.264507976629482	NA
ENSSSCG00000030228	2.10547886131748	2.85705186324887	2.35496720750281	1.21320239795545	0.225052447563884	NA	PIWIL2
ENSSSCG00000041868	1.45036792036933	2.85702455868179	2.62121377612151	1.08996243828277	0.275729690396822	NA
ENSSSCG00000012774	1.60480742993915	2.8557294822228	2.69216958294073	1.06075393627448	0.28880174116545	NA	DUSP9
ENSSSCG00000023993	1.36090822892031	2.8518704754772	2.95417698395069	0.965368862790111	0.334360091464889	NA	CD96
ENSSSCG00000043638	1.28077251557027	2.85051571359053	3.07146217382202	0.928064730174896	0.353373993533152	NA
ENSSSCG00000005951	1.11349055114864	2.84965897798749	3.15389435574121	0.90353659842794	0.366241173341089	NA	TMEM71
ENSSSCG00000016166	9.71466588030836	2.84838994075487	1.39007745942334	2.04908720837506	0.0404535880814241	0.268964451555747	SPAG16
ENSSSCG00000011680	3.88180870071748	2.84817253867127	1.73475801067882	1.64182699900418	0.100625862059391	NA	PLS1
ENSSSCG00000047982	0.871795538656885	2.84809200870344	3.3263758163478	0.856214741192565	0.391879010225742	NA
ENSSSCG00000046455	0.872608276539427	2.84806781864903	3.3294067785722	0.855428011073614	0.39231424203862	NA
ENSSSCG00000043636	0.956668821066632	2.84670422442342	3.51148263813831	0.810684408205609	0.417546929523781	NA
ENSSSCG00000010015	0.875150039356061	2.84616320378198	3.59297742620605	0.792146141254036	0.428275468480718	NA	OSBP2
ENSSSCG00000018050	0.790276756946314	2.84550417932021	3.70110287858797	0.768826015559398	0.441996602634663	NA
ENSSSCG00000040194	0.790276756946314	2.84550417932021	3.70110287858797	0.768826015559398	0.441996602634663	NA	PABPC5
ENSSSCG00000017500	2.5063600762835	2.84309655325538	2.67140112926845	1.06427167455527	0.287205645828412	NA	TCAP
ENSSSCG00000047200	3.27248530548966	2.8166727904683	2.21209034911874	1.27330820442773	0.202908696503941	NA
ENSSSCG00000012638	7.58831010814638	2.8140238964624	1.45264555060077	1.93717173146513	0.052724354548193	NA	GRIA3
ENSSSCG00000003584	2.10968873151548	2.8080913819524	2.18567777708619	1.28476915096606	0.198872965459366	NA	THEMIS2
ENSSSCG00000050904	2.15295399441311	2.80049989754516	2.44799966049838	1.14399521484207	0.252625621490226	NA
ENSSSCG00000004081	4.92199856499457	2.79797645279822	1.43612806711627	1.94827781509524	0.0513817302028016	NA
ENSSSCG00000015528	1.09202754076928	2.79398758845462	3.39529785615388	0.822899111307892	0.410565368129926	NA	AXDND1
ENSSSCG00000013782	1.01123468330636	2.79076117389225	3.78383766259957	0.737547808003724	0.46078928122222	NA	PTGER1
ENSSSCG00000029761	2.06721485847288	2.78734766211941	2.17724104701715	1.28022005920664	0.200467753116449	NA
ENSSSCG00000000657	9.18962745208963	2.78303192912257	1.148097399112	2.42403817940455	0.0153489917205389	NA
ENSSSCG00000011416	1.49363077229318	2.77939313086635	2.65153196739031	1.04822161869008	0.294536512386739	NA	DOCK3
ENSSSCG00000048976	0.771417363470568	2.7793917921883	3.35893382491016	0.827462503600419	0.407974966433703	NA
ENSSSCG00000021584	3.10553003063848	2.77833690421196	2.2507944492092	1.23438055624675	0.217061130869915	NA	CDK5R2
ENSSSCG00000031205	0.872923152875229	2.77827998826408	3.28515266025559	0.845708031129345	0.397715641797648	NA
ENSSSCG00000004046	0.687706415911216	2.77799359141346	4.19282884694081	0.66255830915692	0.507613478760746	NA	PNLDC1
ENSSSCG00000012642	690.235564117602	2.777185122639	0.437147119624584	6.35297591580614	2.11188792480342e-10	1.3342907908908e-06	STAG2
ENSSSCG00000036124	2.8712093386404	2.77567792787592	2.14059252343259	1.29668673392586	0.194738995696332	NA
ENSSSCG00000005403	342.290998994544	2.76965197055526	0.45917169728025	6.03184383305933	1.62099390952193e-09	2.22067533369879e-06	SMC2
ENSSSCG00000010648	336.632551067896	2.76885887488876	0.450157394140904	6.15086836499253	7.70598580191597e-10	1.9474567318602e-06	CCDC186
ENSSSCG00000000749	1.48090668857226	2.76606560151015	3.63738170396314	0.760455136862969	0.446982576233358	NA	SLC6A12
ENSSSCG00000043745	0.787007253761071	2.76042787119117	4.09536252114216	0.674037489218735	0.500287479721834	NA
ENSSSCG00000048185	3.34637488041544	2.75942805308778	1.55260682740454	1.77728707898358	0.0755210184651749	NA
ENSSSCG00000030374	0.891077876384538	2.75843342085893	4.30789156289361	0.640320997078694	0.521963932749753	NA
ENSSSCG00000048545	0.633056226939989	2.75842689233383	4.30789183591993	0.640319441016043	0.521964944176895	NA
ENSSSCG00000039345	0.624695614587579	2.75842658926764	4.30789184859443	0.64031936878073	0.521964991129243	NA	FATE1
ENSSSCG00000042442	0.541136620403594	2.75842625709184	4.30789186250015	0.640319289605135	0.521965042592718	NA
ENSSSCG00000051262	0.613906188242401	2.7584255530636	4.30789189192955	0.640319121803235	0.521965151662559	NA
ENSSSCG00000004891	0.539589575989396	2.75842275650495	4.30789200888495	0.640318455248125	0.521965584917959	NA	SERPINB7
ENSSSCG00000042170	0.545805409328532	2.75842243388291	4.30789202237754	0.640318378351676	0.521965634900037	NA
ENSSSCG00000044044	0.535741907231005	2.75842194707725	4.30789204273648	0.640318262322337	0.521965710318187	NA
ENSSSCG00000032036	0.462972339392199	2.75841784957117	4.30789221410183	0.640317285688236	0.521966345122822	NA
ENSSSCG00000038677	0.462972339392199	2.75841784957117	4.30789221410183	0.640317285688236	0.521966345122822	NA	GJB3
ENSSSCG00000007757	0.45757762621961	2.75841687481345	4.30789225486863	0.640317053356192	0.521966496136917	NA	TRIM72
ENSSSCG00000001901	0.301249064196819	2.75840163960678	4.30789289201599	0.640313422072086	0.521968856447421	NA	CYP1A2
ENSSSCG00000006328	0.301249064196819	2.75840163960678	4.30789289201599	0.640313422072086	0.521968856447421	NA	RXRG
ENSSSCG00000015320	0.301249064196819	2.75840163960678	4.30789289201599	0.640313422072086	0.521968856447421	NA	CALCR
ENSSSCG00000032065	0.301249064196819	2.75840163960678	4.30789289201599	0.640313422072086	0.521968856447421	NA
ENSSSCG00000035642	0.301249064196819	2.75840163960678	4.30789289201599	0.640313422072086	0.521968856447421	NA
ENSSSCG00000037634	0.301249064196819	2.75840163960678	4.30789289201599	0.640313422072086	0.521968856447421	NA	FOXA1
ENSSSCG00000042101	0.301249064196819	2.75840163960678	4.30789289201599	0.640313422072086	0.521968856447421	NA
ENSSSCG00000042393	0.301249064196819	2.75840163960678	4.30789289201599	0.640313422072086	0.521968856447421	NA
ENSSSCG00000043054	0.301249064196819	2.75840163960678	4.30789289201599	0.640313422072086	0.521968856447421	NA
ENSSSCG00000046220	0.301249064196819	2.75840163960678	4.30789289201599	0.640313422072086	0.521968856447421	NA
ENSSSCG00000046853	0.301249064196819	2.75840163960678	4.30789289201599	0.640313422072086	0.521968856447421	NA
ENSSSCG00000046943	0.301249064196819	2.75840163960678	4.30789289201599	0.640313422072086	0.521968856447421	NA
ENSSSCG00000051246	0.301249064196819	2.75840163960678	4.30789289201599	0.640313422072086	0.521968856447421	NA
ENSSSCG00000051456	0.301249064196819	2.75840163960678	4.30789289201599	0.640313422072086	0.521968856447421	NA
ENSSSCG00000043130	0.926030737598773	2.75772467085269	3.52997578064992	0.781230479248487	0.434666950348046	NA
ENSSSCG00000022987	4.81034196688605	2.754941601869	1.78016962106646	1.54757252863273	0.121725249741347	NA	TMEM132E
ENSSSCG00000043470	1.9687363253585	2.75164481097233	2.29510551387717	1.19891865290494	0.230559578009094	NA
ENSSSCG00000034220	16.2751382216634	2.75091300945756	1.00515463446804	2.73680577607188	0.00620389090929867	0.0682266018536972
ENSSSCG00000014918	0.677309095532759	2.74843930101412	4.27863362561637	0.642363787485587	0.520637006426328	NA
ENSSSCG00000040992	0.677309095532759	2.74843930101412	4.27863362561637	0.642363787485587	0.520637006426328	NA
ENSSSCG00000039661	1.78239845603747	2.74341044395541	3.09370933751278	0.886770586586847	0.375202426470668	NA
ENSSSCG00000029709	0.832193089848834	2.74316498704436	3.6650096349641	0.748474154303616	0.454174208939501	NA
ENSSSCG00000031101	1.15203552663698	2.7404726011473	3.1466099900743	0.870928589749564	0.383793145253056	NA	METTL21C
ENSSSCG00000005703	1.2294272761698	2.74017882120916	3.10421935847534	0.88272718670082	0.377383689536866	NA	PRDM12
ENSSSCG00000003051	2.56946551399812	2.7388413789237	2.38972019362776	1.14609291339918	0.251756709496086	NA	CD177
ENSSSCG00000008406	548.629497510488	2.73807366505487	0.458544140121557	5.9712324844649	2.35467915895823e-09	2.22067533369879e-06	CCDC88A
ENSSSCG00000001723	1.42471925862285	2.73740254837176	2.7867922917289	0.982277206843249	0.325963300446318	NA	PLA2G7
ENSSSCG00000010792	2.74161454077575	2.73260368474694	2.44018455119835	1.11983484339534	0.262784148148463	NA
ENSSSCG00000025013	2.69725292036441	2.72760630129158	2.1952704919187	1.24249212629265	0.214055043764454	NA	RTN1
ENSSSCG00000049776	26.1064043969939	2.7249737683909	2.84120844700767	0.959089703981702	0.337513556793528	0.750666071321241
ENSSSCG00000036431	547.278486486314	2.7235385022912	0.622237297486577	4.37700940347432	1.20318785363632e-05	0.000573716291265981	VPS13C
ENSSSCG00000011940	30.8417917923407	2.72026355536161	0.676867823496876	4.01889920148371	5.84706767558697e-05	0.00194943396170757	DZIP3
ENSSSCG00000050072	2.7773704055849	2.71862759535214	2.38128990641507	1.14166174728592	0.253594646973438	NA
ENSSSCG00000014979	83.7082448421917	2.71268206817177	0.51860336059771	5.23074525596075	1.68828026772918e-07	2.71693113768722e-05	CEP126
ENSSSCG00000048670	1.36701644255399	2.70950648091281	2.79906568527878	0.968003893285895	0.333042425310411	NA
ENSSSCG00000049906	1.30065841608095	2.7067418966895	2.99238715081896	0.90454268123318	0.36570771314278	NA
ENSSSCG00000046782	1.43830107934585	2.70484810725756	3.15634827185239	0.856954896700974	0.391469811804517	NA
ENSSSCG00000005060	1451.35508033318	2.70460041863796	0.435768583821511	6.2065062031772	5.4175483419036e-10	1.71140352120735e-06	KTN1
ENSSSCG00000007077	191.818516854572	2.70379017005479	0.432779997782281	6.24749337748967	4.17091962152553e-10	1.71140352120735e-06	ESF1
ENSSSCG00000032215	0.811545725817522	2.70252958885314	3.40571031674973	0.793528908069998	0.427469733679549	NA	FOXD3
ENSSSCG00000046828	0.814900226516697	2.70055118340782	3.68285908520751	0.733275729786892	0.463390274687151	NA
ENSSSCG00000005452	0.812226219619363	2.70050596886108	3.69013708104374	0.731817249482032	0.464280119172654	NA	C9orf152
ENSSSCG00000025703	195.15304605578	2.6976877540376	0.486684163818559	5.542994727569	2.97341818620546e-08	8.52490815158734e-06	REV3L
ENSSSCG00000033580	1.12346973435303	2.69749478043703	3.14569786694449	0.857518711120592	0.391158278475117	NA
ENSSSCG00000039753	2.85578985346119	2.69358732561594	1.88739325133728	1.42714684589841	0.153537571949114	NA
ENSSSCG00000042233	8.74631582857364	2.69159661625862	1.39995138777067	1.92263577133547	0.0545258082964606	NA
ENSSSCG00000042074	2.64159577997449	2.68874433211518	2.33192404500559	1.15301539853916	0.248904064194115	NA
ENSSSCG00000009077	361.696450450157	2.68848833526867	0.4782190786449	5.62187594624387	1.88894894413401e-08	6.66185236588098e-06	PLK4
ENSSSCG00000031612	81.9061063499932	2.67504796239173	0.526147608797334	5.0842157555488	3.69148132202399e-07	4.75975081480563e-05	ZNF570
ENSSSCG00000027372	266.868887142815	2.67504719888882	0.447440878418946	5.97854896124205	2.25133950228779e-09	2.22067533369879e-06	SAMD9
ENSSSCG00000008792	105.077584418159	2.67125775490714	0.536161107919998	4.98219232139032	6.2867904051218e-07	6.96841083851921e-05	N4BP2
ENSSSCG00000045805	2.71552394128614	2.66591871448011	2.10721858413197	1.26513629604225	0.205822473723569	NA
ENSSSCG00000017255	31.630233447347	2.66526540150541	0.707411121617991	3.76763288002797	0.000164802822351621	0.00434749157251584	ABCA5
ENSSSCG00000039255	4.84375670842859	2.65767780701722	1.82996753022669	1.45230872303401	0.146415783097489	NA
ENSSSCG00000004999	102.966770816242	2.65528423066297	0.496219450299997	5.35102811680937	8.74559309634454e-08	1.64939275172253e-05	MIS18BP1
ENSSSCG00000012556	158.388686787863	2.65109000664594	0.478592117320463	5.53935159126489	3.03593595141999e-08	8.52490815158734e-06	RBM41
ENSSSCG00000014161	59.7935142651236	2.64622408730145	0.487350102353946	5.4298215482462	5.64104295575479e-08	1.26602744278674e-05	KIAA0825
ENSSSCG00000010457	46.1524759468978	2.64353897939631	1.25972536130532	2.09850421417021	0.0358606280286217	0.248293093572419	KIF20B
ENSSSCG00000048553	61.3686913736243	2.64212518623408	0.659465538172899	4.00646437652268	6.16344160527753e-05	0.00201705230509868
ENSSSCG00000005011	260.243500817185	2.62994483687706	0.465120872082995	5.65432556294267	1.56459403053875e-08	6.5900700566292e-06	NEMF
ENSSSCG00000046766	5.77457161988232	2.62992478058124	1.75960115065009	1.49461415139994	0.135015170727349	NA
ENSSSCG00000022089	5.42933436775516	2.62360512634825	1.61177664088319	1.62777214894404	0.103573208124209	NA	ADGRF4
ENSSSCG00000051237	3.10241268147158	2.61955799779441	2.25174619381391	1.1633451429788	0.244689496854019	NA
ENSSSCG00000001964	1.8987746918775	2.61706582561486	2.31427738606005	1.1308349817436	0.258124553274373	NA	NPAS3
ENSSSCG00000004289	57.7243250455836	2.61485494482002	0.567914839572959	4.60430818604115	4.13839243265601e-06	0.000266799626423681	CEP162
ENSSSCG00000010971	2.05268477700687	2.61472843740778	2.42085661100525	1.0800839775149	0.280104786098333	NA	ARID3C
ENSSSCG00000048358	5.13899864835597	2.61289991388232	1.87066115640638	1.39677883668778	0.162480088283864	NA
ENSSSCG00000036636	5.20489944830435	2.60839571764443	1.5141823206992	1.72264309389107	0.084953086931203	NA	C3orf62
ENSSSCG00000002443	5.66905587636336	2.60623739064852	1.71554210612529	1.51919173615327	0.128714240817478	NA	TC2N
ENSSSCG00000016831	20.7683072658471	2.60470714253909	0.953347708901931	2.73216909026739	0.00629188404538161	0.068970036641122	SPEF2
ENSSSCG00000033937	151.034792246057	2.60315334642707	0.500920004700816	5.19674463386994	2.02808656881498e-07	3.20336273544326e-05	DYNC2H1
ENSSSCG00000011243	96.7735277465423	2.59627721743616	0.54710381433626	4.74549281032877	2.07999302064792e-06	0.000178429921505076	GOLGA4
ENSSSCG00000044340	1025.66935310482	2.59290503711496	0.430067038655122	6.02907175872704	1.64904061267321e-09	2.22067533369879e-06	EEA1
ENSSSCG00000035495	1430.97466282247	2.58724486245329	0.576902963469396	4.48471411360768	7.30117588411022e-06	0.00041003403765163	KITLG
ENSSSCG00000011726	1.52384171814623	2.58554912293288	3.2824354703361	0.78769229320695	0.430876714592249	NA	VEPH1
ENSSSCG00000008748	90.2844258041722	2.58143344965666	0.577055297045744	4.47345941172779	7.69641727031284e-06	0.000424680911037874	LCORL
ENSSSCG00000016842	584.324902778273	2.57613391787745	0.455269577433032	5.65848026218354	1.52719275647008e-08	6.5900700566292e-06	NIPBL
ENSSSCG00000048970	0.660932509108152	2.5696110898035	4.01509157834145	0.639988164570072	0.522180293918163	NA
ENSSSCG00000003541	0.59234324744555	2.56866189401178	4.17091117605928	0.615851497571011	0.537992535497256	NA	STPG1
ENSSSCG00000046944	0.346185231974467	2.56785090708496	4.31640221376356	0.594905381823999	0.551906719641243	NA
ENSSSCG00000034087	0.343487875388172	2.56785090708496	4.31640221376356	0.594905381823998	0.551906719641243	NA	TNFSF15
ENSSSCG00000016504	0.265323594376777	2.56784238863659	4.31640261937578	0.594903352414317	0.55190807626353	NA	TBXAS1
ENSSSCG00000034242	0.265323594376777	2.56784238863659	4.31640261937578	0.594903352414317	0.55190807626353	NA	HNF4G
ENSSSCG00000042877	0.265323594376777	2.56784238863659	4.31640261937578	0.594903352414317	0.55190807626353	NA
ENSSSCG00000043535	0.265323594376777	2.56784238863659	4.31640261937578	0.594903352414317	0.55190807626353	NA
ENSSSCG00000047717	0.265323594376777	2.56784238863659	4.31640261937578	0.594903352414317	0.55190807626353	NA
ENSSSCG00000011117	244.043088777466	2.5654415187037	0.461965729347446	5.55331565899388	2.80301240217925e-08	8.30567931766689e-06	UPF2
ENSSSCG00000035621	2.28754851144693	2.56066354661734	3.89262514661815	0.657824334521912	0.510651015740161	NA	GABRB1
ENSSSCG00000008488	44.9819380785031	2.55639008807755	0.607231157546446	4.20991257827875	2.55469520807022e-05	0.00101194760655722
ENSSSCG00000035960	2.31525872009357	2.55636155541237	2.45300281186936	1.04213559929197	0.297348815796705	NA
ENSSSCG00000016164	9.57875775350294	2.55560147410908	1.33866931539534	1.90906106886774	0.0562542141548033	0.330996296875315	IKZF2
ENSSSCG00000007488	3.47055527827716	2.55526625240603	2.18535206049652	1.1692698392155	0.242294930838596	NA	DOK5
ENSSSCG00000011904	1.95684493895281	2.55474639848014	2.51350360159195	1.01640848927452	0.30943490471298	NA	UPK1B
ENSSSCG00000041458	1.93029639324072	2.55264877803947	2.60103105714908	0.981398807608766	0.326396113941974	NA
ENSSSCG00000040393	2.31254076887163	2.54680974953488	2.29063717917622	1.11183463391212	0.266209257661101	NA	DCAF16
ENSSSCG00000011947	1.22860234870323	2.54508143902873	3.04729012692419	0.835194987356727	0.403607931555878	NA	ZPLD1
ENSSSCG00000047054	1.2466291218912	2.54448627087495	3.09574834054511	0.821929301406621	0.411117135289809	NA
ENSSSCG00000045213	3.38184251753094	2.54410091329099	2.08702344893761	1.21900926153276	0.222840677300662	NA
ENSSSCG00000004331	180.102596422432	2.54345020865042	0.453604773249465	5.60719454169328	2.05632484620148e-08	6.66185236588098e-06	CASP8AP2
ENSSSCG00000001974	98.3537774965814	2.54133780982745	0.550094022098441	4.61982444407052	3.84064872493093e-06	0.000252409259643064	G2E3
ENSSSCG00000002552	0.669777131267587	2.53768249849056	3.92757278231277	0.646119789280197	0.518201780337839	NA	TDRD9
ENSSSCG00000015513	0.669777131267587	2.53768249849056	3.92757278231277	0.646119789280197	0.518201780337839	NA	ASTN1
ENSSSCG00000027421	0.662931012558972	2.53760058620129	3.94269998297844	0.643620005873312	0.519821874048625	NA
ENSSSCG00000018891	0.591612850256191	2.53598504177411	4.28361874460093	0.592019316604791	0.553837653404621	NA	SNORA74
ENSSSCG00000015876	4.34895139763656	2.53553000287073	1.66955828126154	1.51868313393339	0.1288422739929	NA	CCDC148
ENSSSCG00000032474	1.63166696961205	2.53486439539476	2.59859157718567	0.975476260929032	0.329324071554957	NA	CXCL10
ENSSSCG00000002445	469.011640597351	2.53484882242049	0.443212958377246	5.71925701744244	1.06990853916018e-08	5.91347146983056e-06	TRIP11
ENSSSCG00000006994	927.997288880779	2.53401043366073	0.590995065977628	4.28770150469691	1.80531464829523e-05	0.000777310612831012	PCM1
ENSSSCG00000035539	41.5595112891014	2.53370259112736	1.31881384995506	1.92119804566331	0.0547067444683273	0.325305610871428	ST8SIA4
ENSSSCG00000050459	3.05786248284618	2.52885114410928	2.03391897578499	1.24333917634712	0.213742873488692	NA
ENSSSCG00000004976	37.2280522940364	2.52778099154745	0.71189364670638	3.55078459155013	0.000384084633318283	0.0083865288501167	LRRC49
ENSSSCG00000019827	0.592734939674073	2.52526804005958	4.28388999380989	0.589480132241615	0.555539236017265	NA	MIRLET7I
ENSSSCG00000016187	0.749063501696864	2.52493538038324	4.16482062089236	0.606253092322194	0.544346702084076	NA	CATIP
ENSSSCG00000048392	1.06172062574245	2.52340687549091	3.74589389925851	0.673646115815085	0.500536326997432	NA
ENSSSCG00000045657	0.591771894536262	2.52262572893417	4.28395717825912	0.588854095399547	0.555959153790963	NA
ENSSSCG00000025406	501.039928841467	2.52235686126579	0.44110765976314	5.71823409872368	1.0763678680445e-08	5.91347146983056e-06	PIK3C2A
ENSSSCG00000011996	0.59153113325181	2.52196513812072	4.28397399374423	0.588697583552907	0.556064159199281	NA	POU1F1
ENSSSCG00000044990	0.59153113325181	2.52196513812072	4.28397399374423	0.588697583552907	0.556064159199281	NA
ENSSSCG00000044663	0.673862652844923	2.52086243601038	3.93127450691974	0.641232870300257	0.52137139649741	NA
ENSSSCG00000046868	1.62235737575369	2.5200514885114	3.17436864125664	0.79387486877195	0.427268281407087	NA
ENSSSCG00000033524	105.423096376501	2.5200337603394	0.449779047586033	5.60282604061802	2.10884848555903e-08	6.66185236588098e-06	KRR1
ENSSSCG00000006466	0.918550786320584	2.51803186661809	3.34317951233642	0.753184762387567	0.451338894595327	NA	SH2D2A
ENSSSCG00000003227	8.15573128125467	2.51641370662225	1.50104508893595	1.67644111770557	0.0936518206820088	NA
ENSSSCG00000051614	0.912937471169157	2.51636937728681	3.11366617618525	0.808169288195748	0.41899313493036	NA
ENSSSCG00000012434	453.397454136278	2.51480736887236	0.644289482795501	3.90322585735979	9.49190503395534e-05	0.00282211087080141	ATRX
ENSSSCG00000012812	1.08364677085686	2.51474130365172	2.93585519511265	0.856561763617647	0.39168712495791	NA
ENSSSCG00000010625	799.654407349529	2.51442929601068	0.600244816886894	4.18900626089785	2.80178670833626e-05	0.00109607977853056	SMC3
ENSSSCG00000042176	1.24208106201733	2.5141773611441	2.88195373309191	0.872386441279459	0.382997594783214	NA
ENSSSCG00000050786	1.66351523215335	2.51241406569407	2.73498272634881	0.918621547949639	0.358293557228643	NA
ENSSSCG00000047814	1.40414031452069	2.51138539464383	2.66155784438532	0.943577236144507	0.345385729404297	NA
ENSSSCG00000040548	0.990810132028987	2.50562323335403	4.04059125823076	0.620113016442836	0.535183383144329	NA
ENSSSCG00000015366	2.3291586101026	2.50318220040783	2.09187439262857	1.19662165626609	0.23145405556437	NA	PRPS1L1
ENSSSCG00000010339	2.08025985755499	2.50209102618513	2.33296659622215	1.07249329254728	0.28349852504618	NA	DYDC2
ENSSSCG00000037256	2.51937238692216	2.50195708745777	2.18485454778205	1.14513668198079	0.252152542327853	NA
ENSSSCG00000031228	1.91797298258664	2.50063272244257	2.57209669644663	0.972215673655356	0.330943264697375	NA	OPRL1
ENSSSCG00000046790	0.738315358211199	2.49640689281393	3.48731370924277	0.715853835058618	0.474081606594169	NA
ENSSSCG00000046776	0.812212156350815	2.49593860338247	3.68195564778484	0.677883940531464	0.497845283183874	NA
ENSSSCG00000005203	305.063422057896	2.49473892252673	0.459528607477612	5.42890884687363	5.66996316463388e-08	1.26602744278674e-05	IL33
ENSSSCG00000016659	6.34679416942353	2.49406742398174	1.73750788864735	1.43542797145132	0.151165179979818	NA	KIAA0895
ENSSSCG00000035267	2.79144633598986	2.48863198997319	2.49543698649135	0.997273024101592	0.318632003918954	NA
ENSSSCG00000051596	1.65339991311302	2.48714332157307	2.50464357754511	0.993012875712562	0.320703679806915	NA
ENSSSCG00000000926	114.177988921705	2.48643440810485	0.816816753735413	3.04405412442148	0.00233413142780615	0.0337847476766994	CEP290
ENSSSCG00000015791	182.665993320398	2.48604272323745	0.434627415309823	5.71993996620136	1.06561697570618e-08	5.91347146983056e-06	CFAP97
ENSSSCG00000001966	1108.94399598307	2.48501545178921	0.406363234987043	6.11525659270934	9.64017220170859e-10	2.03022026567983e-06	ARHGAP5
ENSSSCG00000025293	515.334175239468	2.48350885026745	0.436968038056975	5.68350230216067	1.3196394716296e-08	6.52086619593512e-06	HLTF
ENSSSCG00000030354	139.485258419637	2.48264259152109	0.436275586289638	5.69053751697418	1.26640082754413e-08	6.52086619593512e-06	MAP3K2
ENSSSCG00000016442	0.657172487236155	2.48176470250375	4.32062361747518	0.57439965204699	0.565697388330919	NA	AOC1
ENSSSCG00000032672	0.663693911330623	2.48176145579643	4.32062378139083	0.574398878811323	0.565697911458442	NA	RAB9B
ENSSSCG00000037188	0.819753930759887	2.48175972377704	4.32062386882748	0.574398466314665	0.565698190530448	NA
ENSSSCG00000013609	0.800872434655826	2.48175862447229	4.32062392432768	0.574398204504334	0.565698367656606	NA
ENSSSCG00000023571	0.738892293162197	2.48175771823366	4.32062397008062	0.574397988674621	0.565698513674882	NA	SLC22A6
ENSSSCG00000043966	0.66848142100502	2.48175566229663	4.32062407387835	0.5743974990328	0.565698844939137	NA
ENSSSCG00000016475	0.661316376128913	2.48175478194861	4.32062411832451	0.57439728936916	0.565698986785851	NA
ENSSSCG00000038959	0.661316376128913	2.48175478194861	4.32062411832451	0.57439728936916	0.565698986785851	NA
ENSSSCG00000048861	0.661316376128913	2.48175478194861	4.32062411832451	0.57439728936916	0.565698986785851	NA
ENSSSCG00000036171	0.644543872633035	2.48175426286229	4.32062414453165	0.574397165743587	0.56569907042402	NA	5S_rRNA
ENSSSCG00000042428	0.585529630319228	2.48175278036564	4.32062421937865	0.574396812672253	0.56569930929243	NA
ENSSSCG00000035421	0.571509816632826	2.48175225158423	4.32062424607538	0.574396686737691	0.565699394492755	NA	ATP8A2
ENSSSCG00000035935	0.571509816632826	2.48175225158423	4.32062424607538	0.574396686737691	0.565699394492755	NA	C3orf80
ENSSSCG00000051164	0.571509816632826	2.48175225158423	4.32062424607538	0.574396686737691	0.565699394492755	NA
ENSSSCG00000036532	0.579797594418342	2.48175191107179	4.32062426326701	0.574396605641249	0.565699449358104	NA	FBXO47
ENSSSCG00000015767	0.566379591621639	2.48175139841891	4.32062428914952	0.574396483547849	0.565699531959723	NA	SPATA4
ENSSSCG00000050708	0.566379591621639	2.48175139841891	4.32062428914952	0.574396483547849	0.565699531959723	NA
ENSSSCG00000041604	0.496307380369127	2.48174872462203	4.32062442414301	0.574395846756406	0.565699962777568	NA
ENSSSCG00000005485	0.498278812707771	2.48174817985064	4.32062445164741	0.574395717013632	0.565700050554367	NA	AMBP
ENSSSCG00000031556	0.498278812707771	2.48174817985064	4.32062445164741	0.574395717013632	0.565700050554367	NA
ENSSSCG00000044279	0.498278812707771	2.48174817985064	4.32062445164741	0.574395717013632	0.565700050554367	NA
ENSSSCG00000042928	0.488215310610244	2.48174767753516	4.32062447700827	0.574395597382164	0.565700131490421	NA
ENSSSCG00000045689	0.488215310610244	2.48174767753516	4.32062447700827	0.574395597382164	0.565700131490421	NA
ENSSSCG00000048040	0.488215310610244	2.48174767753516	4.32062447700827	0.574395597382164	0.565700131490421	NA
ENSSSCG00000049208	0.488215310610244	2.48174767753516	4.32062447700827	0.574395597382164	0.565700131490421	NA
ENSSSCG00000000640	0.415445742771437	2.48174695546153	4.32062451347109	0.574395425412183	0.565700247835835	NA
ENSSSCG00000047017	0.410051029598848	2.48174594922966	4.32062456427454	0.574395185767861	0.565700409965999	NA
ENSSSCG00000048052	0.334584105173747	2.48173890054489	4.32062492014515	0.574393507053494	0.565701545692412	NA
ENSSSCG00000002286	0.331886748587452	2.48173890054489	4.32062492014515	0.574393507053494	0.565701545692412	NA	FAM71D
ENSSSCG00000028627	0.331886748587452	2.48173890054489	4.32062492014515	0.574393507053494	0.565701545692412	NA
ENSSSCG00000044167	0.331886748587452	2.48173890054489	4.32062492014515	0.574393507053494	0.565701545692412	NA
ENSSSCG00000048622	0.331886748587452	2.48173890054489	4.32062492014515	0.574393507053494	0.565701545692412	NA
ENSSSCG00000051504	0.331886748587452	2.48173890054489	4.32062492014515	0.574393507053494	0.565701545692412	NA
ENSSSCG00000000223	0.253722467576057	2.48173022118704	4.32062535833795	0.574391439979352	0.565702944163333	NA	BIN2
ENSSSCG00000006418	0.253722467576057	2.48173022118704	4.32062535833795	0.574391439979352	0.565702944163333	NA
ENSSSCG00000006479	0.253722467576057	2.48173022118704	4.32062535833795	0.574391439979352	0.565702944163333	NA	TTC24
ENSSSCG00000007765	0.253722467576057	2.48173022118704	4.32062535833795	0.574391439979352	0.565702944163333	NA	PRSS53
ENSSSCG00000008196	0.253722467576057	2.48173022118704	4.32062535833795	0.574391439979352	0.565702944163333	NA	FAM178B
ENSSSCG00000010293	0.253722467576057	2.48173022118704	4.32062535833795	0.574391439979352	0.565702944163333	NA	OIT3
ENSSSCG00000010478	0.253722467576057	2.48173022118704	4.32062535833795	0.574391439979352	0.565702944163333	NA	FFAR4
ENSSSCG00000012118	0.253722467576057	2.48173022118704	4.32062535833795	0.574391439979352	0.565702944163333	NA	TLR8
ENSSSCG00000017078	0.253722467576057	2.48173022118704	4.32062535833795	0.574391439979352	0.565702944163333	NA	GLRA1
ENSSSCG00000017981	0.253722467576057	2.48173022118704	4.32062535833795	0.574391439979352	0.565702944163333	NA	ALOXE3
ENSSSCG00000019634	0.253722467576057	2.48173022118704	4.32062535833795	0.574391439979352	0.565702944163333	NA
ENSSSCG00000030172	0.253722467576057	2.48173022118704	4.32062535833795	0.574391439979352	0.565702944163333	NA	CD40LG
ENSSSCG00000034152	0.253722467576057	2.48173022118704	4.32062535833795	0.574391439979352	0.565702944163333	NA	MEI4
ENSSSCG00000034726	0.253722467576057	2.48173022118704	4.32062535833795	0.574391439979352	0.565702944163333	NA	KCNH5
ENSSSCG00000035143	0.253722467576057	2.48173022118704	4.32062535833795	0.574391439979352	0.565702944163333	NA	U6
ENSSSCG00000036674	0.253722467576057	2.48173022118704	4.32062535833795	0.574391439979352	0.565702944163333	NA	PPP1R1C
ENSSSCG00000037753	0.253722467576057	2.48173022118704	4.32062535833795	0.574391439979352	0.565702944163333	NA	C17orf98
ENSSSCG00000040123	0.253722467576057	2.48173022118704	4.32062535833795	0.574391439979352	0.565702944163333	NA
ENSSSCG00000041006	0.253722467576057	2.48173022118704	4.32062535833795	0.574391439979352	0.565702944163333	NA
ENSSSCG00000041264	0.253722467576057	2.48173022118704	4.32062535833795	0.574391439979352	0.565702944163333	NA
ENSSSCG00000041285	0.253722467576057	2.48173022118704	4.32062535833795	0.574391439979352	0.565702944163333	NA
ENSSSCG00000041735	0.253722467576057	2.48173022118704	4.32062535833795	0.574391439979352	0.565702944163333	NA
ENSSSCG00000041912	0.253722467576057	2.48173022118704	4.32062535833795	0.574391439979352	0.565702944163333	NA
ENSSSCG00000042825	0.253722467576057	2.48173022118704	4.32062535833795	0.574391439979352	0.565702944163333	NA
ENSSSCG00000042914	0.253722467576057	2.48173022118704	4.32062535833795	0.574391439979352	0.565702944163333	NA
ENSSSCG00000043868	0.253722467576057	2.48173022118704	4.32062535833795	0.574391439979352	0.565702944163333	NA
ENSSSCG00000045711	0.253722467576057	2.48173022118704	4.32062535833795	0.574391439979352	0.565702944163333	NA
ENSSSCG00000045948	0.253722467576057	2.48173022118704	4.32062535833795	0.574391439979352	0.565702944163333	NA
ENSSSCG00000046276	0.253722467576057	2.48173022118704	4.32062535833795	0.574391439979352	0.565702944163333	NA
ENSSSCG00000046508	0.253722467576057	2.48173022118704	4.32062535833795	0.574391439979352	0.565702944163333	NA
ENSSSCG00000046967	0.253722467576057	2.48173022118704	4.32062535833795	0.574391439979352	0.565702944163333	NA
ENSSSCG00000046993	0.253722467576057	2.48173022118704	4.32062535833795	0.574391439979352	0.565702944163333	NA
ENSSSCG00000047132	0.253722467576057	2.48173022118704	4.32062535833795	0.574391439979352	0.565702944163333	NA
ENSSSCG00000047190	0.253722467576057	2.48173022118704	4.32062535833795	0.574391439979352	0.565702944163333	NA
ENSSSCG00000047201	0.253722467576057	2.48173022118704	4.32062535833795	0.574391439979352	0.565702944163333	NA
ENSSSCG00000047269	0.253722467576057	2.48173022118704	4.32062535833795	0.574391439979352	0.565702944163333	NA
ENSSSCG00000047781	0.253722467576057	2.48173022118704	4.32062535833795	0.574391439979352	0.565702944163333	NA
ENSSSCG00000048066	0.253722467576057	2.48173022118704	4.32062535833795	0.574391439979352	0.565702944163333	NA
ENSSSCG00000048608	0.253722467576057	2.48173022118704	4.32062535833795	0.574391439979352	0.565702944163333	NA
ENSSSCG00000049146	0.253722467576057	2.48173022118704	4.32062535833795	0.574391439979352	0.565702944163333	NA
ENSSSCG00000049910	0.253722467576057	2.48173022118704	4.32062535833795	0.574391439979352	0.565702944163333	NA
ENSSSCG00000050133	0.253722467576057	2.48173022118704	4.32062535833795	0.574391439979352	0.565702944163333	NA
ENSSSCG00000050189	0.253722467576057	2.48173022118704	4.32062535833795	0.574391439979352	0.565702944163333	NA
ENSSSCG00000050261	0.253722467576057	2.48173022118704	4.32062535833795	0.574391439979352	0.565702944163333	NA
ENSSSCG00000051233	0.253722467576057	2.48173022118704	4.32062535833795	0.574391439979352	0.565702944163333	NA
ENSSSCG00000015199	0.957200996678617	2.48114504930679	4.2109153460485	0.58921750864336	0.55571537343115	NA	VSIG2
ENSSSCG00000018806	0.739480657140309	2.48109126790699	4.20254236053783	0.590378645841769	0.554936823698343	NA	ssc-mir-628
ENSSSCG00000041498	0.66107561484446	2.48048200809786	4.32068840348658	0.57409416659073	0.565904080598986	NA
ENSSSCG00000018070	0.413164769013571	2.48047099345663	4.32068896007465	0.574091543357422	0.565905855642591	NA
ENSSSCG00000048347	1.03536527769001	2.48046798584445	4.10019839984682	0.604962917388854	0.545203636313965	NA
ENSSSCG00000043921	0.335000488002175	2.48046370367213	4.32068932843714	0.574089807232068	0.56590703041498	NA
ENSSSCG00000025754	0.88528218749378	2.48005121585985	4.0350939884242	0.614620433371459	0.538805416912897	NA	ZGLP1
ENSSSCG00000049909	0.892523498598694	2.47993334275503	4.01772190618776	0.617248630109427	0.537070744204172	NA
ENSSSCG00000012066	1.7291346661529	2.47937491371778	2.93891515220078	0.843636098803711	0.398872785693099	NA	KCNJ15
ENSSSCG00000047565	0.419144526378737	2.47919830288308	4.32075329712665	0.573788442059807	0.566110970920503	NA
ENSSSCG00000008684	5.5829828755351	2.47805300834584	1.58542999866338	1.56301634915134	0.118048749385014	NA	POLN
ENSSSCG00000043145	0.653396608128471	2.47794352995242	4.3208167828836	0.573489609596152	0.566313232310952	NA
ENSSSCG00000012467	0.500422546804856	2.47793476295062	4.32081722666182	0.573487521680019	0.566314645615457	NA	KLHL4
ENSSSCG00000029694	0.650234370043661	2.47793395823039	4.32081726737802	0.573487330033298	0.566314775340663	NA	SLC23A3
ENSSSCG00000043711	0.58480734646587	2.47793161072942	4.32081738620471	0.573486770961634	0.566315153775015	NA
ENSSSCG00000044614	0.501855555780077	2.47793137270522	4.32081739825761	0.573486714274122	0.566315192146671	NA
ENSSSCG00000044993	0.501855555780077	2.47793137270522	4.32081739825761	0.573486714274122	0.566315192146671	NA
ENSSSCG00000048452	0.501855555780077	2.47793137270522	4.32081739825761	0.573486714274122	0.566315192146671	NA
ENSSSCG00000051297	0.490847527456061	2.47793018733804	4.32081745825975	0.573486431971614	0.566315383236656	NA
ENSSSCG00000042194	0.495585096515769	2.47792755499524	4.32081759150094	0.573485805063682	0.566315807589451	NA
ENSSSCG00000005923	0.487493026756886	2.47792650791052	4.32081764450353	0.573485555693994	0.566315976387364	NA	SPATC1
ENSSSCG00000051392	0.414723458918079	2.47792578787414	4.32081768095802	0.573485384211982	0.566316092463258	NA
ENSSSCG00000034269	0.40932874574549	2.4779247816362	4.32081773189385	0.573485144570101	0.566316254676474	NA	U6
ENSSSCG00000042547	0.40932874574549	2.4779247816362	4.32081773189385	0.573485144570101	0.566316254676474	NA
ENSSSCG00000002140	0.33451896543327	2.4779177329109	4.32081808869173	0.573483465873281	0.566317390984364	NA	KLHL33
ENSSSCG00000044232	0.333861821320389	2.4779177329109	4.32081808869173	0.573483465873281	0.566317390984364	NA
ENSSSCG00000046956	0.331164464734095	2.4779177329109	4.32081808869173	0.573483465873281	0.566317390984364	NA
ENSSSCG00000051695	0.331164464734095	2.4779177329109	4.32081808869173	0.573483465873281	0.566317390984364	NA
ENSSSCG00000047553	1.12971369821917	2.47791356190388	3.75357430969621	0.660147730525264	0.509159031208065	NA
ENSSSCG00000001572	0.253000183722699	2.47790905350277	4.32081852802633	0.573481398820661	0.566318790171337	NA	FGD2
ENSSSCG00000003567	0.253000183722699	2.47790905350277	4.32081852802633	0.573481398820661	0.566318790171337	NA	KDF1
ENSSSCG00000027196	0.253000183722699	2.47790905350277	4.32081852802633	0.573481398820661	0.566318790171337	NA
ENSSSCG00000027788	0.253000183722699	2.47790905350277	4.32081852802633	0.573481398820661	0.566318790171337	NA	TRAV36DV7
ENSSSCG00000035185	0.253000183722699	2.47790905350277	4.32081852802633	0.573481398820661	0.566318790171337	NA
ENSSSCG00000036600	0.253000183722699	2.47790905350277	4.32081852802633	0.573481398820661	0.566318790171337	NA	U2
ENSSSCG00000038658	0.253000183722699	2.47790905350277	4.32081852802633	0.573481398820661	0.566318790171337	NA
ENSSSCG00000040814	0.253000183722699	2.47790905350277	4.32081852802633	0.573481398820661	0.566318790171337	NA	IL28B
ENSSSCG00000041338	0.253000183722699	2.47790905350277	4.32081852802633	0.573481398820661	0.566318790171337	NA
ENSSSCG00000043460	0.253000183722699	2.47790905350277	4.32081852802633	0.573481398820661	0.566318790171337	NA
ENSSSCG00000043541	0.253000183722699	2.47790905350277	4.32081852802633	0.573481398820661	0.566318790171337	NA
ENSSSCG00000046238	0.253000183722699	2.47790905350277	4.32081852802633	0.573481398820661	0.566318790171337	NA
ENSSSCG00000048162	0.253000183722699	2.47790905350277	4.32081852802633	0.573481398820661	0.566318790171337	NA
ENSSSCG00000005588	0.579194031314443	2.47738165010849	4.21847094565203	0.587270051643219	0.557022351416141	NA	NR5A1
ENSSSCG00000034598	0.89527223774428	2.47618875558308	3.6986886211315	0.669477484921553	0.503190938409002	NA	H2AC20
ENSSSCG00000042809	6.14544431351523	2.47534072175909	1.58565409106281	1.56108494009557	0.118503710911962	NA
ENSSSCG00000004242	139.585092814665	2.47487121697902	0.481226857396551	5.14283685322164	2.7062061768611e-07	3.73713964851177e-05	TBC1D32
ENSSSCG00000046876	0.671953667450716	2.47358807938917	3.6848772034647	0.671281006884946	0.50204153181319	NA
ENSSSCG00000017258	10.8601789471867	2.47187034323679	1.00354220994207	2.4631453652353	0.0137724065291582	0.123195482936823	FAM20A
ENSSSCG00000021774	3.35561273191881	2.46919985977256	1.64048916306265	1.50516072606221	0.132282759630191	NA	B3GALNT1
ENSSSCG00000018095	1.30411385283782	2.46834357376794	3.21753650684048	0.767153245509489	0.442990407432588	NA
ENSSSCG00000010100	1.54634825718953	2.46680354134937	2.92015193457804	0.844751778885034	0.398249443044326	NA	LRRC74B
ENSSSCG00000028732	1.79417106932774	2.4649628675622	3.00463968139763	0.820385513385622	0.411996371247294	NA	U2
ENSSSCG00000022649	819.185238329291	2.46376519848276	0.451765501257827	5.45363732206871	4.93498030030125e-08	1.16256234107385e-05	SLC7A11
ENSSSCG00000015039	1.51281367510918	2.45561601432156	2.52385595427963	0.972962030641111	0.330572173396117	NA	BCO2
ENSSSCG00000043057	6.50912935262246	2.45441471857925	1.65312952279588	1.48470805507616	0.137621177007441	NA
ENSSSCG00000016335	1.20390675065043	2.4513500244393	3.56893039505541	0.686858457042349	0.49217192797763	NA	ESPNL
ENSSSCG00000023669	1.27795202468471	2.45128941142418	3.5726485594404	0.686126656635975	0.492633242664543	NA	SNORD30
ENSSSCG00000022708	571.400181327351	2.44796426293714	0.423800742108642	5.77621514006127	7.63996748856055e-09	5.0809804834448e-06	ZNF638
ENSSSCG00000006810	2.3319903402544	2.44594295593123	1.95296673982383	1.25242427638674	0.21041530492762	NA	KCNC4
ENSSSCG00000027074	481.697633025538	2.44588976483791	0.434130841219257	5.63399218071821	1.76085008006781e-08	6.66185236588098e-06	FER
ENSSSCG00000000419	39.5718567140409	2.44469975181663	1.80323039434504	1.35573344342644	0.175183994540631	0.59406987169858	RDH16
ENSSSCG00000045143	0.871443724459807	2.44390891584423	4.04192164563685	0.604640349345307	0.545417990610745	NA
ENSSSCG00000040187	113.496390939319	2.44341298985179	0.465527239534083	5.24870036025658	1.53175984317986e-07	2.5467522866343e-05
ENSSSCG00000033578	2.94157128992474	2.44204151664479	2.04108975635977	1.19644004338158	0.231524882758458	NA
ENSSSCG00000042560	1.79716787683982	2.44173223899331	2.37542191716844	1.02791517639271	0.303989729997314	NA
ENSSSCG00000014093	2.48027212727338	2.44154431095824	4.24157477968728	0.575622130405597	0.564870619307249	NA	CRHBP
ENSSSCG00000047643	0.638233437678417	2.44061890755415	4.32273020078151	0.564601257583208	0.572345009704184	NA
ENSSSCG00000049784	0.648748297943218	2.44061499285344	4.32273040402037	0.564600325429395	0.572345643875705	NA
ENSSSCG00000047554	0.483584164150525	2.44060837343414	4.32273074768923	0.564598749237109	0.57234671620621	NA
ENSSSCG00000046119	0.485555596489169	2.4406078392539	4.3227307754233	0.564598622040001	0.572346802742228	NA
ENSSSCG00000041873	0.478846595090817	2.4406075129214	4.32273079236611	0.564598544334864	0.572346855607373	NA
ENSSSCG00000003819	0.475492094391642	2.44060734670311	4.32273080099598	0.564598504755555	0.57234688253437	NA	ANGPTL3
ENSSSCG00000039399	0.475492094391642	2.44060734670311	4.32273080099598	0.564598504755555	0.57234688253437	NA	NODAL
ENSSSCG00000047202	0.402722526552835	2.44060320151993	4.32273101621077	0.564597517719093	0.572347554045218	NA
ENSSSCG00000048039	0.402722526552835	2.44060320151993	4.32273101621077	0.564597517719093	0.572347554045218	NA
ENSSSCG00000030437	0.400682314079422	2.44060245380038	4.32273105503231	0.564597339674685	0.57234767517427	NA	TMEM253
ENSSSCG00000014315	0.397327813380246	2.4406022152777	4.32273106741637	0.564597282878486	0.572347713814463	NA	LECT2
ENSSSCG00000051352	0.397327813380246	2.4406022152777	4.32273106741637	0.564597282878486	0.572347713814463	NA
ENSSSCG00000043224	0.319163532368851	2.44059530760969	4.32273142605272	0.564595638049693	0.572348832842369	NA
ENSSSCG00000044759	0.319163532368851	2.44059530760969	4.32273142605272	0.564595638049693	0.572348832842369	NA
ENSSSCG00000046123	0.319163532368851	2.44059530760969	4.32273142605272	0.564595638049693	0.572348832842369	NA
ENSSSCG00000049029	0.319163532368851	2.44059530760969	4.32273142605272	0.564595638049693	0.572348832842369	NA
ENSSSCG00000049638	0.319163532368851	2.44059530760969	4.32273142605272	0.564595638049693	0.572348832842369	NA
ENSSSCG00000020362	0.321860888955145	2.44059530760969	4.32273142605272	0.564595638049693	0.572348832842369	NA	SNORA72
ENSSSCG00000045073	0.321860888955145	2.44059530760969	4.32273142605272	0.564595638049693	0.572348832842369	NA
ENSSSCG00000007858	0.240999251357455	2.44058680167458	4.32273186766233	0.564593612648571	0.57235021078683	NA
ENSSSCG00000009442	0.240999251357455	2.44058680167458	4.32273186766233	0.564593612648571	0.57235021078683	NA	CNMD
ENSSSCG00000013617	0.240999251357455	2.44058680167458	4.32273186766233	0.564593612648571	0.57235021078683	NA	ELAVL3
ENSSSCG00000017539	0.240999251357455	2.44058680167458	4.32273186766233	0.564593612648571	0.57235021078683	NA	HOXB6
ENSSSCG00000024613	0.240999251357455	2.44058680167458	4.32273186766233	0.564593612648571	0.57235021078683	NA	GUCY1A2
ENSSSCG00000029092	0.240999251357455	2.44058680167458	4.32273186766233	0.564593612648571	0.57235021078683	NA	LRRD1
ENSSSCG00000042291	0.240999251357455	2.44058680167458	4.32273186766233	0.564593612648571	0.57235021078683	NA
ENSSSCG00000042759	0.240999251357455	2.44058680167458	4.32273186766233	0.564593612648571	0.57235021078683	NA	U2
ENSSSCG00000044019	0.240999251357455	2.44058680167458	4.32273186766233	0.564593612648571	0.57235021078683	NA	NLRP5
ENSSSCG00000045251	0.240999251357455	2.44058680167458	4.32273186766233	0.564593612648571	0.57235021078683	NA	U3
ENSSSCG00000050257	0.240999251357455	2.44058680167458	4.32273186766233	0.564593612648571	0.57235021078683	NA
ENSSSCG00000048948	3.17847583237503	2.43998057796567	2.05179456782288	1.18919340962808	0.234363567291164	NA
ENSSSCG00000047070	1.18081963023805	2.43981889321508	2.98661330273112	0.816918243477981	0.413975151354335	NA
ENSSSCG00000004367	1.10159130864454	2.43961322593287	3.53092681820905	0.69092715639184	0.489611319252208	NA	POPDC3
ENSSSCG00000011882	1087.98599715655	2.43397022616942	0.630435744574668	3.8607744676843	0.000113028196262755	0.00325335828696168	GOLGB1
ENSSSCG00000016968	299.022032424706	2.4335434910875	0.483913415630927	5.02888205303141	4.93347724187984e-07	5.89281164749613e-05	BDP1
ENSSSCG00000035503	0.633851661447545	2.42793361650314	3.98370200994399	0.609466674576213	0.542215155442569	NA
ENSSSCG00000017499	0.555687380436149	2.42699444200113	4.28647254748215	0.566198526904535	0.571258831225514	NA	STARD3
ENSSSCG00000004473	190.79364320191	2.42588675557677	0.700996238159003	3.46062735222057	0.000538918257610321	0.0108782285993035	PHIP
ENSSSCG00000006912	34.2993870590501	2.41691850113101	0.674259796280911	3.58455081329522	0.000337658824508902	0.00775755801180815	HFM1
ENSSSCG00000007058	49.7785903760563	2.41634996071692	1.03531240118358	2.33393317606795	0.0195992212444283	0.159777909448126	PLCB4
ENSSSCG00000044892	5.43408974256978	2.4123928106679	1.25901147218379	1.91610073773477	0.05535227443173	NA
ENSSSCG00000047636	2.22504908637549	2.40758634857581	1.99283897050998	1.20811886168589	0.227001545568787	NA
ENSSSCG00000039677	12.552319200002	2.40755634538488	1.24052928868172	1.94074929737719	0.0522886936797205	0.315982751476302	CHRNA4
ENSSSCG00000021310	43.8783940850293	2.40704996422331	0.560645095106307	4.29335775026605	1.75991086556293e-05	0.00076683564473287	LIN9
ENSSSCG00000008069	3.37763293225939	2.4053277273438	1.95756955328358	1.22873168072581	0.219172423963635	NA	NOL8
ENSSSCG00000006098	142.159163751886	2.40475794771059	0.474118179754307	5.07206441431283	3.93523129157952e-07	4.92332500994047e-05	DPY19L4
ENSSSCG00000035798	11.3161579709685	2.40446344502064	1.12155663787339	2.14386270280545	0.0320438894299242	0.229278927993501	PRTG
ENSSSCG00000037477	172.257764460501	2.40368983955556	0.440846294027018	5.45244424672024	4.96821513279422e-08	1.16256234107385e-05
ENSSSCG00000048789	17.951632552576	2.40341155622195	1.58751391858189	1.51394676171967	0.130039342716546	0.520442248447326
ENSSSCG00000004263	90.7686926217692	2.40340000387798	0.577181854091454	4.16402557849152	3.12685062179088e-05	0.00119008688123342	ZUP1
ENSSSCG00000024722	87.9270643366127	2.40081006808306	0.542574574756412	4.42484808500454	9.65101735540478e-06	0.000497756144093448	PIBF1
ENSSSCG00000021439	73.2818496111345	2.39776149312339	0.508719985762113	4.71332277133028	2.43709696505754e-06	0.000187976047572942	CCDC66
ENSSSCG00000023829	210.083489335769	2.39252105125255	0.44372337747631	5.39192022034107	6.97087179498029e-08	1.43740486773463e-05	CCP110
ENSSSCG00000012132	1.46765590127713	2.39215358113894	2.5021903210008	0.956023832824258	0.339060193782177	NA	ASB9
ENSSSCG00000010486	28.1752349862361	2.39122512137572	0.667808368281766	3.5807055361229	0.000342667665681973	0.00780847223881633	HELLS
ENSSSCG00000004339	377.680975991372	2.39121693472406	0.443452469806495	5.39227334953732	6.95718249678222e-08	1.43740486773463e-05	UFL1
ENSSSCG00000027857	361.402273745582	2.3850569275986	0.476610802334819	5.00420241403404	5.60937922823819e-07	6.50276292917594e-05	DMXL1
ENSSSCG00000041483	8.23617008472145	2.3847437594022	1.2515299717358	1.9054627641835	0.0567199432636963	NA
ENSSSCG00000046843	2.21649669867998	2.38030974673649	2.17955249747185	1.09210938919686	0.274785022969831	NA
ENSSSCG00000004262	48.9598699394402	2.37762239249882	0.553303459135998	4.29713993874457	1.73015976874193e-05	0.000756480928644394	KPNA5
ENSSSCG00000029030	543.466775663427	2.3773080118136	0.454585526632775	5.22961659035405	1.69861949887061e-07	2.71693113768722e-05	SMCHD1
ENSSSCG00000004996	300.561271659692	2.37535637603395	0.458737175897557	5.17803330716847	2.24237204055797e-07	3.41380880776994e-05	KLHL28
ENSSSCG00000016010	1.80341911476965	2.37516749817244	2.47098679313453	0.961222255323939	0.336440428570471	NA	CERKL
ENSSSCG00000048981	1.48836228208944	2.37234285633062	2.57623008141059	0.920858301224271	0.357124411618563	NA
ENSSSCG00000035767	3.11492461595015	2.37002904870416	1.94687334787432	1.21735142724711	0.22347053530838	NA
ENSSSCG00000037349	1.4290141624596	2.36729375997448	2.81528182483542	0.840872746412474	0.400419227797416	NA
ENSSSCG00000004336	2.78151415562644	2.36709093681143	2.04297217053268	1.1586506027609	0.246598633484887	NA	EPHA7
ENSSSCG00000045164	1.26518721084488	2.366200657569	2.87841978027871	0.822048498200595	0.411049295314363	NA
ENSSSCG00000016942	140.691034506648	2.36513852252347	0.48374479621743	4.88922783462957	1.01232277587702e-06	0.000102333684767856	CWC27
ENSSSCG00000005225	23.5442704756046	2.36371884762264	0.795852307432788	2.97004711244399	0.00297754081129347	0.0398561500969325	RFX3
ENSSSCG00000051776	1.10723806254298	2.36190584182336	3.18520624510088	0.741523675415422	0.458375982120213	NA
ENSSSCG00000032341	0.774810628707129	2.36124923106914	3.2423438762822	0.728253794528618	0.466458241167616	NA	AIF1
ENSSSCG00000015576	819.347397223767	2.359401759357	0.618519269790147	3.81459701353768	0.000136405343686164	0.00377986386582976	TPR
ENSSSCG00000039950	39.5364204873765	2.35900834490155	0.68886900526132	3.42446579376389	0.000616009387555593	0.0118838085819122	RMI1
ENSSSCG00000032855	0.771250593623603	2.35878627754558	3.49532435181364	0.674840455456349	0.499777134533438	NA
ENSSSCG00000004534	4.87622945378995	2.35839743365307	1.79233620569356	1.31582312858567	0.188233414508118	NA	CCDC68
ENSSSCG00000005830	0.863170200159998	2.35747186814174	3.66075620030003	0.643984941676401	0.519585198718313	NA
ENSSSCG00000027179	0.69440060083797	2.35588583414494	3.89823271460463	0.604347150779038	0.545612864451404	NA	SIM2
ENSSSCG00000047741	0.697266618788413	2.35587755911643	3.89971630795168	0.604115113274445	0.545767112194592	NA
ENSSSCG00000033533	0.597893690045211	2.35478354652637	4.09596090781971	0.574903813664527	0.565356350565695	NA
ENSSSCG00000047942	3.36946112977602	2.35375880432224	1.70580344641907	1.37985346979067	0.167631765541051	NA
ENSSSCG00000016850	137.180667219506	2.35267150968795	0.515525964764883	4.56363339674062	5.02758395955914e-06	0.000306901212140045	LIFR
ENSSSCG00000005215	298.772119010946	2.34814024705085	0.454992269618356	5.1608354775356	2.45850169858045e-07	3.61228226317006e-05	JAK2
ENSSSCG00000008924	270.308453846429	2.34778249388666	0.435228566631335	5.3943667164554	6.87656483405101e-08	1.43740486773463e-05	UBA6
ENSSSCG00000036622	0.466588324177216	2.34474506107925	4.32787321906757	0.541777668243346	0.587971677283468	NA
ENSSSCG00000026894	0.387009242832323	2.34473800481306	4.32787361004541	0.541775988876085	0.587972834323068	NA	NFE2L3
ENSSSCG00000036608	0.633637532410416	2.34437216490135	4.05755136861756	0.57778003330617	0.563412637260817	NA
ENSSSCG00000050844	0.548125314529511	2.34420038329198	3.94890448250145	0.593633093350246	0.552757541815728	NA
ENSSSCG00000005266	0.722928562495286	2.34404621364861	3.86183110519559	0.606977920524541	0.543865565055756	NA	TMC1
ENSSSCG00000020671	80.1350288602807	2.34240346053129	0.536063863972735	4.36963507141088	1.24454341126637e-05	0.000588990657107185	SLC18A2
ENSSSCG00000046203	0.22891660198783	2.3419589147294	4.32802773827326	0.541114580671278	0.588428608901596	NA
ENSSSCG00000041224	0.948451698239714	2.34131804200492	3.26064666777221	0.718053282235757	0.4727244342285	NA
ENSSSCG00000043646	1.70050908902828	2.33967656887161	3.13601155836126	0.746067584678873	0.455626589543315	NA
ENSSSCG00000004245	31.8051222591764	2.33886751990819	0.776149533560224	3.0134238555549	0.00258317856010101	0.035891889493476	FAM184A
ENSSSCG00000042006	18.2036058496301	2.33604330081349	0.985818588523611	2.36964825781183	0.0178050150365441	0.148747493205551
ENSSSCG00000040998	1.79546198909756	2.33544182770554	2.26707560838853	1.0301561267141	0.302936721292161	NA	LEAP2
ENSSSCG00000002932	53.1790080153852	2.33404714779525	0.543158191563853	4.29717747802918	1.72986689675611e-05	0.000756480928644394	ZNF567
ENSSSCG00000031123	346.144835003406	2.33373647838856	0.492976821129909	4.73396796433472	2.2017249282912e-06	0.000179490298025082	PPIG
ENSSSCG00000016986	121.906654161676	2.33289728184627	0.517193575345338	4.51068496024638	6.46186296545801e-06	0.000374706779044819	CREBRF
ENSSSCG00000004973	378.236055354362	2.33032903184321	0.458154033194386	5.08634403062102	3.65031646032505e-07	4.75519575182137e-05	UACA
ENSSSCG00000016026	419.8982109615	2.32900740125043	0.39437131952435	5.90562063199585	3.51321597274786e-09	2.61135276656718e-06	ZC3H15
ENSSSCG00000038031	56.6826191214104	2.32742236109661	0.65996106977997	3.52660553428185	0.000420923375300067	0.00901996196885347	CPSF6
ENSSSCG00000032332	298.95582312544	2.32719878980409	0.41526878174633	5.60407835141741	2.09365990896585e-08	6.66185236588098e-06	SOCS4
ENSSSCG00000009672	5.74001984543379	2.32527280691976	1.44678665433885	1.60719813107646	0.10801091189792	NA
ENSSSCG00000035883	97.3704374774239	2.32268054971229	0.474299680364688	4.89707382456254	9.72743007159423e-07	9.91256503102134e-05	GPR160
ENSSSCG00000051564	3.93356565878059	2.32174648412567	1.53280386696228	1.51470552375818	0.129846994943104	NA
ENSSSCG00000051316	3.26001786927793	2.32157657438176	1.79939397588174	1.2901991478793	0.196981521942229	NA
ENSSSCG00000006186	34.6273558754523	2.32124721818994	1.39943744277579	1.65870023713653	0.0971762115972534	0.452272047787438	TRPA1
ENSSSCG00000014165	603.97110666333	2.3204063838326	0.439544959378511	5.27911043983647	1.29812549665206e-07	2.21663699671559e-05	TTC37
ENSSSCG00000031942	762.57269419363	2.32023575580589	0.432357609912085	5.36647373057152	8.02908882184085e-08	1.60273696307675e-05	YES1
ENSSSCG00000014163	42.8045692651055	2.31850146867269	0.644941034586129	3.59490456388856	0.000324510512209775	0.00756552552081683	SLF1
ENSSSCG00000015694	57.084584829487	2.31789354330818	0.617750804989179	3.75214977396716	0.000175324663877369	0.00456472200749637	ZRANB3
ENSSSCG00000021036	7.04843275036154	2.31637843920727	1.12754123141642	2.05436251435119	0.0399406183310959	NA	RAB3B
ENSSSCG00000034167	31.8507716910282	2.31573848051999	0.851981837276593	2.71806085435152	0.00656657595722846	0.0714072752113071	SLC5A3
ENSSSCG00000029696	3.33893724158587	2.31521073076227	1.94417174657814	1.19084681424734	0.233713727012241	NA
ENSSSCG00000005282	298.496323133452	2.31198714793259	0.489033060914832	4.72767044340022	2.27110401092292e-06	0.000181630824569759	VPS13A
ENSSSCG00000050456	9.54628465966545	2.30962017840299	1.05049870249157	2.19859403245813	0.0279068016787193	0.207673937580858
ENSSSCG00000043979	0.924662102976962	2.30752447528354	3.31598749988371	0.695878520460183	0.486504910003271	NA
ENSSSCG00000005252	204.891278982785	2.30616674117664	0.486642836564305	4.73893082955491	2.1484882289254e-06	0.00017939903230361	PTAR1
ENSSSCG00000027465	3.8628060263679	2.30427196995154	1.74836526389543	1.31795799055028	0.18751771121654	NA	NLGN3
ENSSSCG00000013503	2.00895593320753	2.30407807317698	2.51623327240442	0.915685401049994	0.35983192426194	NA	SHD
ENSSSCG00000039013	1.66442035105152	2.3035785910685	2.6082429011177	0.883191741873948	0.377132682677127	NA	NOTUM
ENSSSCG00000029198	347.866885501374	2.30328169964994	0.439659909113847	5.23878036615234	1.61641269248888e-07	2.65259620549214e-05	CUL5
ENSSSCG00000008614	616.027967037764	2.30147649197058	0.406572104534608	5.66068470094626	1.50770216834551e-08	6.5900700566292e-06	SMC6
ENSSSCG00000012007	574.818300780647	2.30119788574153	0.388242915736565	5.92721152780277	3.08121969068729e-09	2.43339325072029e-06	HSPA13
ENSSSCG00000035347	49.5011636327167	2.29810376856789	1.14876652224704	2.00049681468144	0.0454466435327027	0.289905380235553	CYP2C42
ENSSSCG00000011733	265.022945528976	2.29235744607354	0.399193784220404	5.74246778554015	9.33066338648517e-09	5.89511312758133e-06	IFT80
ENSSSCG00000032722	17.9065509361254	2.29053304126832	1.05481644884822	2.17149916819121	0.0298934599606441	0.218091085486547	GLRB
ENSSSCG00000023514	1.47855507352601	2.29050487256455	3.09439934303459	0.740209849682271	0.45917267192704	NA	DPEP3
ENSSSCG00000044001	1.23069755165987	2.28970502966045	2.53027060496753	0.904924961450845	0.36550514205083	NA
ENSSSCG00000022499	1.15247994668372	2.28664943227683	3.32614812440342	0.687476728862448	0.491782360462727	NA	TLX2
ENSSSCG00000004601	24.0171002193486	2.28516431168234	0.941152333159786	2.42804935095918	0.0151802774827131	0.13237956264428	MNS1
ENSSSCG00000010952	279.927651834239	2.28209283597771	0.492510010081634	4.633596859482	3.59366499643465e-06	0.000242831822967638	TUT7
ENSSSCG00000045631	0.666064613006591	2.27939887938723	3.98440938884773	0.572079487054521	0.567268125424127	NA
ENSSSCG00000043819	0.66483713841572	2.27717501978567	4.29076024255818	0.53071597830132	0.595615611874325	NA
ENSSSCG00000007718	0.507038694397505	2.27715999278909	4.2907606950767	0.530712420154764	0.595618077929172	NA	CLDN4
ENSSSCG00000012487	0.507038694397505	2.27715999278909	4.2907606950767	0.530712420154764	0.595618077929172	NA	XKRX
ENSSSCG00000043901	0.507038694397505	2.27715999278909	4.2907606950767	0.530712420154764	0.595618077929172	NA
ENSSSCG00000021305	62.6075236722732	2.27479809056987	0.648052454190178	3.51020673691069	0.000447758416982264	0.00949307945803336
ENSSSCG00000031424	2.38673332082839	2.2733772774688	2.01613924545457	1.12758941754354	0.259493357970937	NA	NECAB1
ENSSSCG00000014121	526.085850794594	2.27321023557838	0.424067581930657	5.3604904794399	8.29963011767548e-08	1.60273696307675e-05	ZFYVE16
ENSSSCG00000000512	361.869471495655	2.26848864033802	0.411952629645595	5.50667352770538	3.65677499491015e-08	9.8312784756776e-06	TBC1D15
ENSSSCG00000035365	0.508160783815387	2.26114738702194	4.29124554287342	0.526920998677666	0.598248450948341	NA	RNF186
ENSSSCG00000044146	0.898982188872365	2.25988379552408	3.95400580893748	0.571542861777271	0.567631714629215	NA
ENSSSCG00000006151	104.699632086423	2.25942741172051	0.53222965591086	4.2452114169657	2.18387411992648e-05	0.000895955629201006	SNX16
ENSSSCG00000000784	725.768680999196	2.25897426475134	0.451862956964259	4.99924640853006	5.75548128682715e-07	6.6114783218498e-05	LRRK2
ENSSSCG00000039859	0.508908381957453	2.25879276833255	4.29131728813977	0.526363495557727	0.598635673930888	NA
ENSSSCG00000014088	0.507438499962029	2.25879276833255	4.29131728813977	0.526363495557727	0.598635673930888	NA	IQGAP2
ENSSSCG00000023957	0.987935896228938	2.25792797240309	3.57654970482982	0.631314579342753	0.527834856027322	NA	CFAP126
ENSSSCG00000008758	0.585362019688973	2.25748804305051	4.14032613709224	0.545244014191585	0.585585703644011	NA	SLC34A2
ENSSSCG00000035324	0.506956977393124	2.25721391625329	4.29136546061869	0.525989673209484	0.598895382061019	NA	EN2
ENSSSCG00000044979	0.666091413205962	2.25683771685805	3.97328161273853	0.568003463339352	0.570032616260161	NA
ENSSSCG00000007490	16.8762101632155	2.25680244175186	2.72795663698018	0.827286772509006	0.408074539248948	0.790978203473622	CBLN4
ENSSSCG00000035214	0.670235302098719	2.25678691404152	3.96135335240355	0.569700986828711	0.568880520646125	NA
ENSSSCG00000015302	800.052095126464	2.25647902520687	0.588905545047906	3.83164846074477	0.00012728752839891	0.00359822194373295	CFAP69
ENSSSCG00000048285	0.819614101438707	2.25646178953514	4.07222452043575	0.554110358653233	0.579503321346752	NA
ENSSSCG00000013425	1.06455472023789	2.25506600772496	3.75606693961952	0.600379610900489	0.548253272932383	NA	MISP
ENSSSCG00000014156	1301.46043117966	2.25479334434424	0.606633439608326	3.71689589977112	0.000201685495390273	0.00504653053416136	ARRDC3
ENSSSCG00000014091	0.905870452208985	2.25456608921737	3.66119002882906	0.615801439276407	0.538025577373896	NA	F2RL1
ENSSSCG00000038745	0.899014129954663	2.25357148828021	3.38453637644129	0.665843482719413	0.50551114831317	NA	SERPINF2
ENSSSCG00000047981	1.16020426274494	2.25315632820624	3.43285493970979	0.656350579263544	0.511598580850652	NA
ENSSSCG00000041048	1.23727151208909	2.25217067168129	3.30081456440719	0.682307541891789	0.495044505137574	NA
ENSSSCG00000003787	601.710452924551	2.25172127759267	0.41280609738682	5.45467058710302	4.90637143301356e-08	1.16256234107385e-05	ZRANB2
ENSSSCG00000001001	1.04902490458598	2.25109601982925	3.02400044610481	0.744409949650924	0.456628501459695	NA
ENSSSCG00000016182	1.23685512926066	2.24871300193675	2.88615749030613	0.779137316480341	0.435898830186932	NA	RUFY4
ENSSSCG00000016519	7.41281784002868	2.24868243716906	1.25149322575518	1.79679952786972	0.072367451360059	NA	AKR1D1
ENSSSCG00000007977	1.6451061819264	2.24812692697164	2.84215425410057	0.790993987651484	0.428947499978516	NA	HBM
ENSSSCG00000004928	1.66164514551617	2.24607239404464	2.70508191827452	0.830315850648003	0.406360228594085	NA	CILP
ENSSSCG00000008138	376.825382192974	2.24601200028061	0.375649077744787	5.9790164101149	2.24488944959478e-09	2.22067533369879e-06	GCC2
ENSSSCG00000004275	309.518305937123	2.24565259347294	0.413745129604907	5.4276230287408	5.71095000307409e-08	1.26602744278674e-05	FAM135A
ENSSSCG00000031103	6.97034361939966	2.24539674576409	1.43170472325717	1.56833787672067	0.116802300834337	NA	TBK1
ENSSSCG00000042123	2.17571356530632	2.24331675550133	2.55507398218549	0.877985049020972	0.37995183238572	NA
ENSSSCG00000008721	8.11176794295369	2.24284544882066	1.26510134607916	1.77285832140781	0.0762521864439142	NA	ABLIM2
ENSSSCG00000040285	1.78305705763794	2.24212177776237	2.42954460300834	0.922856808220808	0.356081831684803	NA
ENSSSCG00000026697	1426.96885588894	2.23930924822081	0.398158808421685	5.62416101529314	1.86411717423597e-08	6.66185236588098e-06	UHRF1BP1L
ENSSSCG00000047743	1.48905992637191	2.23927345844327	2.85607962034678	0.784037476578256	0.433018120432012	NA
ENSSSCG00000047357	1.07787075583542	2.23920080406409	2.88647238129623	0.775756878386805	0.437892549266838	NA
ENSSSCG00000013326	7.65878044202131	2.23784113721101	1.19195749724745	1.87745044800573	0.0604563827483568	NA	DCDC1
ENSSSCG00000042718	5.53319485582633	2.23749124531698	1.4429367106365	1.55065099447778	0.120985344426724	NA	GNAT1
ENSSSCG00000008398	995.348760535526	2.23654593656024	0.424805727729953	5.26486765729769	1.40290380647973e-07	2.36361233315705e-05	PPP4R3B
ENSSSCG00000004636	473.551429122147	2.2360287389579	0.407437285721332	5.48803169793164	4.06437143082549e-08	1.06994577916481e-05	TRPM7
ENSSSCG00000011684	466.72507766987	2.23277275292845	0.433346603863214	5.1523947182778	2.57181005220219e-07	3.73533239306055e-05	U2SURP
ENSSSCG00000023351	1182.43803271458	2.23216575235552	0.401624619724372	5.55784093586548	2.73132116492605e-08	8.30567931766689e-06	PLA2G4A
ENSSSCG00000022724	1.42856620831443	2.23151848570168	2.79651721963087	0.797963434674015	0.424891709634901	NA
ENSSSCG00000051311	2.87597255851371	2.22973415813536	1.89278559894558	1.17801728805285	0.238789714154873	NA
ENSSSCG00000018333	5.20168388357205	2.22760776421366	2.01961407029552	1.10298685128872	0.270032875244576	NA	SNORD79
ENSSSCG00000029039	57.2894996446366	2.22755518346499	0.658444669822555	3.3830559886912	0.000716840166930165	0.0134992434416238
ENSSSCG00000004232	6.63020939062498	2.22731261635256	1.41467476507688	1.57443440099218	0.115387056003796	NA	CLVS2
ENSSSCG00000004673	4.65328102776968	2.22512202473777	1.5248050218086	1.4592829856361	0.144487236360753	NA	SLC28A2
ENSSSCG00000005124	79.8593129400455	2.22485521348574	0.559537237459068	3.97624155201735	7.00130112804762e-05	0.00221248242640464	IFT74
ENSSSCG00000004799	94.9685373643952	2.22183010322524	0.513467600699857	4.32710866313061	1.51079439016868e-05	0.000681799925506122	ZNF770
ENSSSCG00000020838	1.93638914091689	2.22173913387807	2.65214148362499	0.837715162481213	0.402190695671015	NA
ENSSSCG00000042710	6.05463412292971	2.21521726267845	1.63455509850908	1.35524171971872	0.175340556580602	NA
ENSSSCG00000028201	199.827323346998	2.21359911612479	0.467999836666454	4.72991429204799	2.24614643061546e-06	0.000181630824569759	CWF19L2
ENSSSCG00000009818	99.443952300952	2.21230984310632	0.479237086687454	4.61631602511835	3.90611982202302e-06	0.000254421289026201	IFT81
ENSSSCG00000021166	237.701286124642	2.21058359112015	0.389289811614372	5.67850358567806	1.35878185692617e-08	6.52086619593512e-06	RPAP3
ENSSSCG00000006032	44.2864150711518	2.21029978748803	0.523102055675094	4.22537010418648	2.38548394668175e-05	0.000963034349848899	EMC2
ENSSSCG00000035281	209.02431764125	2.20819738071828	0.515744121262668	4.28157547450483	1.85574759662857e-05	0.000789536250201972	ZNF292
ENSSSCG00000029771	4.75312803035953	2.20588472362008	1.44029397168763	1.53155172970375	0.125633091874041	NA
ENSSSCG00000005512	14.0647492638598	2.20311988974651	0.839862649009495	2.62319069950877	0.00871104995052559	0.0883409527887972	C5
ENSSSCG00000016838	20.2688321846414	2.19762410854614	1.05613998757656	2.08080759595975	0.0374515206183899	0.254887336988928	RANBP3L
ENSSSCG00000028277	10.1062688053362	2.1946163760089	1.20177056478951	1.82615254550962	0.0678272871252019	0.370540886453939
ENSSSCG00000033025	356.56377321991	2.19444071822704	0.458324862403346	4.78795914915005	1.68485932891853e-06	0.000153164622159817	C21orf91
ENSSSCG00000045184	5.05861837272464	2.18918946210277	1.46071840084888	1.49870739002846	0.133949558730404	NA
ENSSSCG00000016916	3448.80478654061	2.18376029703157	0.420955052871713	5.18763293642439	2.12983881777015e-07	3.28202967089556e-05	IL6ST
ENSSSCG00000024761	431.786449387069	2.18339777011242	0.42452707081717	5.14312966169533	2.70198999713915e-07	3.73713964851177e-05	SNX13
ENSSSCG00000021571	66.347975613811	2.18180351885289	0.478445082388612	4.56019635098003	5.11058122082154e-06	0.000310467809164909	KIF27
ENSSSCG00000008493	238.224501357118	2.18159663977475	0.483266682780992	4.51427072774932	6.35350134509173e-06	0.000371679828687866	CEBPZ
ENSSSCG00000023174	1483.20804441561	2.1804370978439	0.421952301657735	5.16749663238608	2.37250240323674e-07	3.55256501994269e-05	USP53
ENSSSCG00000043563	120.532424919493	2.18024373303079	0.481386037422894	4.5290963250674	5.92364908694015e-06	0.000351414224706929
ENSSSCG00000040418	9.87703465516195	2.17607543319925	1.07197604503694	2.02996647478654	0.0423599471655991	0.277624632979518	FSIP1
ENSSSCG00000011678	265.220572850016	2.1754103571477	0.41159268325532	5.28534749437772	1.25466360439037e-07	2.2019346257051e-05	XRN1
ENSSSCG00000029608	1449.73098697996	2.17520936154726	0.397213185736451	5.47617611815761	4.34615140384855e-08	1.09835938278061e-05	SEC62
ENSSSCG00000010117	0.482873395658255	2.17519547705712	4.29394091678773	0.506573220081557	0.612454302504715	NA
ENSSSCG00000012639	378.578395478266	2.17501898740369	0.424331269487552	5.12575702947928	2.96344575618906e-07	3.98362772076649e-05	THOC2
ENSSSCG00000042805	0.563735033255945	2.1750187987746	4.19612006780398	0.518340458239768	0.604220749545804	NA
ENSSSCG00000023684	1.63346957756178	2.17500357249393	2.3831828386416	0.912646540260278	0.361428468717056	NA	MT1A
ENSSSCG00000014211	253.642281737457	2.17449252862468	0.458315335602518	4.74453364246694	2.08987245827408e-06	0.000178429921505076	YTHDC2
ENSSSCG00000030413	484.106179950011	2.16921467029356	0.466058215531433	4.65438564969843	3.24948111913745e-06	0.000225606831985828	PIK3CA
ENSSSCG00000023374	555.061499374142	2.16889007762866	0.386699140138745	5.60872743821069	2.03819719914847e-08	6.66185236588098e-06	SRGN
ENSSSCG00000020990	2.96021817387465	2.16762487725346	1.99537980605358	1.08632194766998	0.277336580164373	NA	DNAH12
ENSSSCG00000021322	424.803681096058	2.16679707883529	0.427039430460779	5.07399767861552	3.89543809036538e-07	4.92227557098569e-05
ENSSSCG00000042160	4.32082908498193	2.16667821256451	1.54934614748296	1.3984468326103	0.161978927949548	NA
ENSSSCG00000000656	6.83262684436624	2.16576991398736	1.30188988101057	1.66355845112354	0.0962007008418336	NA	CLEC2B
ENSSSCG00000000779	56.9368551913803	2.16556217320849	0.621543095042041	3.484170591682	0.000493664727555372	0.0102094067060388	KIF21A
ENSSSCG00000048802	14.2543299188704	2.16433005520911	0.830917024778495	2.60474871818408	0.00919416625530934	0.0920582288447613
ENSSSCG00000014082	368.364231928811	2.16265667105209	0.452494956022286	4.77940503483883	1.75814690636438e-06	0.000158685316491574	POLK
ENSSSCG00000014037	3.38137484618329	2.16261252100085	1.55904311600756	1.38714093202177	0.165398792753038	NA
ENSSSCG00000009193	279.914115245565	2.16240626208307	0.4430767238289	4.88043299453057	1.05853174849051e-06	0.000106155612491477	SMARCAD1
ENSSSCG00000047861	3.9131308410543	2.16235720514781	1.62859257761092	1.32774595369942	0.184262046881718	NA
ENSSSCG00000004453	1.48159473543815	2.16202336080905	3.13160997364309	0.690387174330623	0.489950740141973	NA	SNAP91
ENSSSCG00000044615	3.23771393948561	2.16115619690046	2.16624974214339	0.997648680508144	0.318449746608077	NA
ENSSSCG00000006587	3.03688460719935	2.16110840757641	2.14780332780638	1.00619473840913	0.314321902695747	NA	PGLYRP4
ENSSSCG00000044715	1.7289351299643	2.15985658698914	2.80330994520615	0.770466566025866	0.44102318033132	NA
ENSSSCG00000005475	16.7498235915088	2.15927740299005	0.881926944137912	2.44836311821809	0.0143506946457502	0.126985558503991
ENSSSCG00000024201	602.540137109954	2.15880660813853	0.41946025657315	5.14662968495576	2.65208138946018e-07	3.73713964851177e-05	TASOR
ENSSSCG00000014602	2.28765273521024	2.15794065336658	2.32098582011869	0.929751760937612	0.352499627854917	NA	OR10A4
ENSSSCG00000007805	4.51390474459475	2.15551547939736	1.43977330206661	1.49712144009296	0.134361661935364	NA	ATP2A1
ENSSSCG00000002937	37.1957130680303	2.15428678496789	0.652609580550955	3.30103456824701	0.000963290132503406	0.0169764771468801
ENSSSCG00000030102	1.41042374003999	2.15288046620413	2.38719470839933	0.90184535791288	0.367139021257175	NA
ENSSSCG00000011701	0.958068347142966	2.15237633896921	3.24308245088939	0.663682274984694	0.506893686254548	NA	TM4SF18
ENSSSCG00000015332	0.964524941766555	2.15221549772082	3.32778686259802	0.646740787972392	0.517799720247888	NA	PON1
ENSSSCG00000008180	1240.51301647475	2.15203481192857	0.40157878163899	5.35893555716596	8.37137065234771e-08	1.60273696307675e-05	EIF5B
ENSSSCG00000050219	0.784240434810974	2.15049998559331	3.49940105119421	0.61453373138224	0.538862690123136	NA
ENSSSCG00000044593	1.09031712210098	2.14947456387867	2.8768779591987	0.747155282345509	0.454969833376721	NA
ENSSSCG00000046239	0.885872178006427	2.14926632073726	3.64293186335668	0.589982574847524	0.555202331849207	NA
ENSSSCG00000036359	2.16089971671178	2.14791001108225	2.24510746363468	0.956706993261216	0.338715167368174	NA	SLC43A1
ENSSSCG00000015310	507.191053735629	2.14770738788127	0.602714709624407	3.56338969928186	0.000366096564439527	0.00827548513105163	AKAP9
ENSSSCG00000041701	0.70560606761165	2.14742409236264	3.89818554940567	0.550877854618809	0.581717409291679	NA
ENSSSCG00000029268	32.6303189074196	2.14721243392918	0.692735069170507	3.09961560990451	0.00193771938909025	0.0293585398088063	TOPAZ1
ENSSSCG00000042169	0.471113224577464	2.14521256718843	4.29491908268517	0.499476829688548	0.61744350587408	NA
ENSSSCG00000044905	0.471113224577464	2.14521256718843	4.29491908268517	0.499476829688548	0.61744350587408	NA
ENSSSCG00000013387	8.07503276875791	2.14473207175337	1.30497144647257	1.64350881205159	0.100277703638388	NA
ENSSSCG00000035648	294.848227433477	2.14401348011603	0.462650354872102	4.63419828286684	3.5832342269892e-06	0.000242831822967638	MANEA
ENSSSCG00000004166	357.953210454149	2.14375584495212	0.405835533895445	5.28232662225287	1.27553528148954e-07	2.20789915300025e-05	AHI1
ENSSSCG00000016853	305.906856178545	2.14340698657434	0.452529007044488	4.73650739114635	2.1743281501625e-06	0.00017939903230361	RICTOR
ENSSSCG00000003777	8.40412798964566	2.13991718131848	1.34639596696564	1.58936689786823	0.111977583426906	NA	SLC44A5
ENSSSCG00000000800	139.64770958357	2.1372097351068	0.459800525333031	4.6481237348714	3.34967968065714e-06	0.000231292636310293	PUS7L
ENSSSCG00000023850	20.9404386099092	2.12951591697212	0.881955853447222	2.41453799376541	0.0157551797147891	0.135985280653057
ENSSSCG00000015329	16.5552529931403	2.12919819275162	0.948354637425906	2.24514976647433	0.0247585196705473	0.189494298023699	PPP1R9A
ENSSSCG00000046427	2.75073025156176	2.127218222928	2.30907454907016	0.921242765325448	0.356923695407804	NA
ENSSSCG00000044727	3.42426378737074	2.12567277739045	1.79738671488605	1.18264631633556	0.236949348295098	NA
ENSSSCG00000017789	314.247249138568	2.12505349228623	0.411342392058589	5.166142691132	2.38974380100608e-07	3.55256501994269e-05	ABHD15
ENSSSCG00000016692	2745.98674959118	2.1215891749905	0.398040379016512	5.33008530499485	9.81666453624933e-08	1.79773004463835e-05	TAX1BP1
ENSSSCG00000010863	631.918826087015	2.1207155557545	0.461154197043706	4.59871246830159	4.25110021764042e-06	0.000271297486616689	AHCTF1
ENSSSCG00000016945	142.439595016074	2.11634600077502	0.491736207138866	4.30382381864627	1.67875180360737e-05	0.000741703069593804	PPWD1
ENSSSCG00000026423	5.27399137201225	2.11629094782882	1.64030129877755	1.29018427858711	0.196986683350579	NA	SLC23A1
ENSSSCG00000011858	283.180470579629	2.11505844259657	0.416683328705165	5.07593728112203	3.8559047736941e-07	4.92153663842411e-05	ZNF148
ENSSSCG00000000798	1043.48327783265	2.11418324008238	0.392254822663764	5.38982089684755	7.05279374798569e-08	1.43740486773463e-05	TWF1
ENSSSCG00000004577	125.668361336882	2.11332503043563	0.544929324133392	3.87816352844743	0.000105247964589438	0.00307850296424107	ICE2
ENSSSCG00000016092	34.1066742057501	2.11111464652182	0.693758653712807	3.0430101811685	0.0023422440849434	0.0338633824454746	SGO2
ENSSSCG00000038679	56.6742464679743	2.11023106306539	0.542954802298557	3.88656855806761	0.000101671221648073	0.00299467961945233
ENSSSCG00000016948	201.487218880851	2.11018721432484	0.459740208269983	4.58995575406715	4.43339977136155e-06	0.000277584126974689	TRIM23
ENSSSCG00000013717	8.29099986786535	2.11015283524953	1.16629955662335	1.80927174606737	0.0704087961720907	NA
ENSSSCG00000015485	291.308132140481	2.10899046707874	0.472033827330402	4.46787993777096	7.89986205948077e-06	0.00043224109903479	SUCO
ENSSSCG00000018069	12603.7985828756	2.10747602047742	0.39793758548799	5.29599640077484	1.18369169192937e-07	2.10663777735486e-05	ND2
ENSSSCG00000021791	209.697415274308	2.10580590924337	0.409139538483457	5.146913732779	2.64807030273213e-07	3.73713964851177e-05	SENP7
ENSSSCG00000010226	526.346267298393	2.10336181375827	0.395673858873147	5.31589784513059	1.06132683341466e-07	1.91584655243252e-05	JMJD1C
ENSSSCG00000026294	554.512636782033	2.10161110956501	0.388697608837582	5.40680225908766	6.41599099858387e-08	1.39780107341562e-05	GMFB
ENSSSCG00000009119	162.47855559152	2.10012687230208	0.521161248475742	4.02970650339869	5.58465369291464e-05	0.00187765364608745	LARP7
ENSSSCG00000036213	759.080742420369	2.09881174818532	0.609134524482835	3.44556360512852	0.000569869836636495	0.0113280108035199
ENSSSCG00000000136	10.089841218561	2.09820430790457	1.17113636820249	1.79159691806428	0.0731975571768546	0.386028519401809	CSF2RB
ENSSSCG00000050591	2.87371568128899	2.09763690141115	2.00890299915553	1.0441703269361	0.296406592903621	NA
ENSSSCG00000049952	5.0817847778789	2.09754022536689	1.25831015927902	1.66695008372874	0.0955243308249867	NA
ENSSSCG00000047641	1.79133978385848	2.09494688466603	2.09103755714333	1.00186956351374	0.31640659433898	NA
ENSSSCG00000022952	398.017072339695	2.09462925157485	0.390613108140041	5.36241413287107	8.21170069652507e-08	1.60273696307675e-05	NMD3
ENSSSCG00000003170	29.3555125068476	2.09351625307403	0.714840414811467	2.92864842235617	0.00340439253157044	0.0438075767707838	SLC17A7
ENSSSCG00000051486	1.51186442205597	2.08962091275866	2.52613647350582	0.827200325348475	0.408123527283183	NA
ENSSSCG00000042402	1.94681110114604	2.0894672642586	2.53704653071104	0.823582555134692	0.410176791508352	NA
ENSSSCG00000040951	2.9644160267223	2.08414965752078	2.61636009069362	0.796583644940193	0.425692879082338	NA	SCT
ENSSSCG00000034743	24.6372252419068	2.08318062133014	0.772813188895039	2.69558109419516	0.0070265971681717	0.0747374426069171
ENSSSCG00000016487	5.77703966642269	2.07943135946238	1.52742018299506	1.36140099666937	0.173387001326958	NA	MGAM2
ENSSSCG00000030423	911.327102599672	2.07865832566003	0.404265272996109	5.14181767396092	2.72093105146472e-07	3.73713964851177e-05	MIER1
ENSSSCG00000009090	313.637576850177	2.07794733377697	0.665526784096912	3.12225951446363	0.00179468662021638	0.0275548725796527	KIAA1109
ENSSSCG00000010440	1653.48935121712	2.07780699973382	0.369740471582097	5.61963636505089	1.91359790601408e-08	6.66185236588098e-06
ENSSSCG00000017527	7.48797829035464	2.07745101775053	1.18019687125803	1.76025802842205	0.0783640670864394	NA	SKAP1
ENSSSCG00000016008	199.972066915875	2.07716307295384	0.438647235255975	4.73538393953787	2.18640795938239e-06	0.00017939903230361	CWC22
ENSSSCG00000017897	2.34269113654552	2.07685898751111	2.73895638192278	0.758266543132434	0.448291432040116	NA
ENSSSCG00000004634	297.403637061701	2.07537483707052	0.448988730573299	4.62233168841575	3.79450654170042e-06	0.000251033427544118	AP4E1
ENSSSCG00000044322	1.01247573548343	2.07425963710555	3.42967555555988	0.604797626919241	0.545313470620164	NA
ENSSSCG00000015309	58.4477271500831	2.07359824428379	0.605404432212521	3.42514546301814	0.000614470332932554	0.0118722433133574	MTERF1
ENSSSCG00000045919	49.8114047093928	2.07323764102056	1.1527919761951	1.7984490557121	0.0721058748759654	0.383272059918071
ENSSSCG00000045581	1.03416330091752	2.07221883287227	3.15508016326952	0.656788013501656	0.511317232550543	NA
ENSSSCG00000000509	384.951842961636	2.07143478162675	0.415322437071736	4.98753401388947	6.11548554066633e-07	6.83851993733272e-05	ZFC3H1
ENSSSCG00000051454	1.74786564569755	2.06471974390063	2.99089837020404	0.690334303722857	0.4899839802506	NA
ENSSSCG00000006280	292.72169691017	2.06463286228824	0.44017478475521	4.69048417536324	2.72559309494156e-06	0.000203050396744072	GORAB
ENSSSCG00000006120	255.418439004094	2.06446967325354	0.429106927470715	4.81108446657374	1.50113556148287e-06	0.000143699613294678	OTUD6B
ENSSSCG00000007022	3.6057840960238	2.0636993340802	1.94679983590455	1.06004700432972	0.289123215745337	NA	ANK1
ENSSSCG00000008382	713.182581456962	2.06124089628249	0.440106026452878	4.68350981897583	2.82003938604566e-06	0.000205976980821231	USP34
ENSSSCG00000044495	0.767538075362607	2.06089080823675	3.84049836446802	0.536620670719181	0.59152966282009	NA
ENSSSCG00000005022	731.026626773285	2.05992544225887	0.455832110377018	4.51904417298534	6.21194346531154e-06	0.000365088919198496	NIN
ENSSSCG00000025156	144.443756104152	2.05902725807764	0.453008437214732	4.54522937969394	5.48754607845471e-06	0.000330193486892161	BRWD3
ENSSSCG00000005214	1.22197834481881	2.05839255673871	3.15502341602194	0.652417521304506	0.514131864296813	NA	INSL6
ENSSSCG00000047248	1.16147107499612	2.05789651494206	3.16907329092422	0.649368545951774	0.516100189711108	NA
ENSSSCG00000016045	149.551283893996	2.05746104422905	0.786761708418912	2.6151006362063	0.00892011688213011	0.089916646873859	PMS1
ENSSSCG00000000927	334.707190503944	2.05486150706705	0.432517294801281	4.75093489154266	2.0247832485028e-06	0.000177075936063078	TMTC3
ENSSSCG00000011822	510.55091510839	2.05362636688892	0.427312790179912	4.80590895962716	1.54049992271609e-06	0.000145536374464127	OPA1
ENSSSCG00000033593	62.748757167632	2.0523039261084	0.549321097935778	3.73607337096733	0.000186916150579193	0.00477712713285358	CIP2A
ENSSSCG00000016946	25.7133414143429	2.05149629974096	0.695790944227559	2.94843776964999	0.00319384434985393	0.0420389762549524	CENPK
ENSSSCG00000041142	9.20957585475413	2.04996808505474	0.940146887425432	2.18047638350272	0.0292221675651622	0.21418289405649
ENSSSCG00000001806	1.14887723001786	2.04798382859344	3.46980306931829	0.590230565735193	0.555036082666121	NA	FSD2
ENSSSCG00000036244	2.08876584161523	2.0475725113328	2.25845950522441	0.906623522182367	0.364605918490587	NA	PRR33
ENSSSCG00000016959	1.24196173984235	2.04675778036714	3.54632819158154	0.577148439116784	0.563839184553674	NA	MARVELD2
ENSSSCG00000014177	420.983119677921	2.04638048779456	0.447077942597462	4.57723428694641	4.71163679726915e-06	0.000291844326324966	CHD1
ENSSSCG00000050099	2.52880889502151	2.04628314032881	1.97646343035892	1.03532557642982	0.300516889251446	NA
ENSSSCG00000014267	246.127805835304	2.04301547873198	0.425296783231282	4.80374072714527	1.55728457568347e-06	0.000145536374464127
ENSSSCG00000050339	2.71604800194941	2.04284980505541	1.89779017141363	1.07643607593021	0.281732275346756	NA
ENSSSCG00000022396	259.632850963128	2.04268283429569	0.41978286489544	4.8660462470389	1.13852886973961e-06	0.000113279140141966	BLZF1
ENSSSCG00000044231	2.05770555163746	2.04254817391881	2.44901905319114	0.834027065349824	0.404265732410983	NA
ENSSSCG00000000636	0.665969204718921	2.0425234677599	3.73130587683946	0.547401777066313	0.584102734677244	NA
ENSSSCG00000029593	196.17586900385	2.04194447553676	0.455786269414847	4.48004824313438	7.46261699258187e-06	0.000415408054265483	FOXN2
ENSSSCG00000016395	235.551931563805	2.04164009890703	0.667425831396978	3.05897674747425	0.00222094387476599	0.0326703688027276	RIF1
ENSSSCG00000050016	3.19804514328518	2.03955338642519	1.75672252061356	1.16099916890281	0.245642237428356	NA
ENSSSCG00000023334	113.135828471769	2.03881710818094	0.468227118966893	4.3543336675574	1.33472278476613e-05	0.000618153543292804	BCLAF3
ENSSSCG00000011652	442.413790963161	2.03608251582531	0.414081095576468	4.91711053118894	8.78309652717042e-07	9.02302501766873e-05	STAG1
ENSSSCG00000004676	0.829613971638255	2.03543310849398	4.12056270843926	0.493969696013906	0.621327581335793	NA	DUOXA2
ENSSSCG00000024999	430.754648720211	2.03532019725103	0.433968204474253	4.69002147223389	2.73176380551537e-06	0.000203050396744072	PPIP5K2
ENSSSCG00000047424	0.759321820230537	2.03462287617916	4.17246353892326	0.487631073872539	0.625811181288289	NA
ENSSSCG00000046429	0.748026409792914	2.03439121423449	4.18786787594728	0.485782091149263	0.627121673103824	NA
ENSSSCG00000049925	0.748026409792914	2.03439121423449	4.18786787594728	0.485782091149263	0.627121673103824	NA
ENSSSCG00000030616	184.268248845046	2.03302416609031	0.48360576485788	4.2038873682322	2.62369531255453e-05	0.00103280417350277	RESF1
ENSSSCG00000041015	2.45656632501573	2.03216464409867	4.34716199695422	0.467469269726426	0.640164173255303	NA
ENSSSCG00000050508	0.668885163284053	2.03215758088696	4.34716248049372	0.46746759294264	0.640165372656975	NA
ENSSSCG00000045900	0.502981581912468	2.03214854286459	4.34716309923825	0.467465447344426	0.640166907402484	NA
ENSSSCG00000046468	0.666507628082343	2.0321461650771	4.34716326200717	0.467464882866816	0.640167311173339	NA
ENSSSCG00000044679	0.588343347070947	2.03214225334331	4.34716352980234	0.467463954234017	0.640167975424645	NA
ENSSSCG00000015610	0.424817300901072	2.0321414956084	4.34716358169308	0.467463774348456	0.640168104096872	NA	SYT14
ENSSSCG00000042577	0.417807394057872	2.03214099605574	4.34716361589316	0.467463655756195	0.640168188925978	NA
ENSSSCG00000048343	0.417807394057872	2.03214099605574	4.34716361589316	0.467463655756195	0.640168188925978	NA
ENSSSCG00000051705	0.506824565360376	2.0321409863705	4.34716361654127	0.467463653458557	0.64016819056948	NA
ENSSSCG00000043967	0.503470064661201	2.03214085970542	4.3471636252128	0.467463623388674	0.640168212078483	NA
ENSSSCG00000044756	0.417939638138572	2.03214019400589	4.34716367080285	0.467463465352016	0.640168325122196	NA
ENSSSCG00000042476	0.423334351311161	2.03213779898054	4.34716383475162	0.467462896782368	0.640168731820464	NA
ENSSSCG00000034069	0.425305783649805	2.03213725407531	4.34716387205637	0.467462767423588	0.640168824350904	NA
ENSSSCG00000016672	0.415242281552278	2.03213675163781	4.34716390645371	0.467462648146518	0.640168909669895	NA	ADCYAP1R1
ENSSSCG00000020586	0.415242281552278	2.03213675163781	4.34716390645371	0.467462648146518	0.640168909669895	NA
ENSSSCG00000049721	0.415242281552278	2.03213675163781	4.34716390645371	0.467462648146518	0.640168909669895	NA
ENSSSCG00000046530	0.34186551021528	2.03213314678412	4.34716415325805	0.467461792364364	0.640169521811744	NA
ENSSSCG00000046088	0.337078000540882	2.03213151633358	4.34716426487039	0.467461405301685	0.640169798678154	NA
ENSSSCG00000050488	0.337078000540882	2.03213151633358	4.34716426487039	0.467461405301685	0.640169798678154	NA
ENSSSCG00000044159	0.258913719529487	2.03212446914758	4.34716474732596	0.467459732322679	0.640170995362669	NA
ENSSSCG00000046275	0.258913719529487	2.03212446914758	4.34716474732596	0.467459732322679	0.640170995362669	NA
ENSSSCG00000041557	0.260196275782284	2.03212446914758	4.34716474732596	0.467459732322679	0.640170995362669	NA
ENSSSCG00000013513	0.180749438518091	2.03211579155511	4.34716534139433	0.467457672291645	0.640172468907394	NA	PLIN5
ENSSSCG00000014196	0.180749438518091	2.03211579155511	4.34716534139433	0.467457672291645	0.640172468907394	NA	TMEM232
ENSSSCG00000019798	0.180749438518091	2.03211579155511	4.34716534139433	0.467457672291645	0.640172468907394	NA	ssc-let-7a-1
ENSSSCG00000024238	0.180749438518091	2.03211579155511	4.34716534139433	0.467457672291645	0.640172468907394	NA	MIR151
ENSSSCG00000028702	0.180749438518091	2.03211579155511	4.34716534139433	0.467457672291645	0.640172468907394	NA	U6
ENSSSCG00000034662	0.180749438518091	2.03211579155511	4.34716534139433	0.467457672291645	0.640172468907394	NA
ENSSSCG00000034851	0.180749438518091	2.03211579155511	4.34716534139433	0.467457672291645	0.640172468907394	NA
ENSSSCG00000036197	0.180749438518091	2.03211579155511	4.34716534139433	0.467457672291645	0.640172468907394	NA
ENSSSCG00000038461	0.180749438518091	2.03211579155511	4.34716534139433	0.467457672291645	0.640172468907394	NA
ENSSSCG00000042198	0.180749438518091	2.03211579155511	4.34716534139433	0.467457672291645	0.640172468907394	NA
ENSSSCG00000042383	0.180749438518091	2.03211579155511	4.34716534139433	0.467457672291645	0.640172468907394	NA
ENSSSCG00000042941	0.180749438518091	2.03211579155511	4.34716534139433	0.467457672291645	0.640172468907394	NA
ENSSSCG00000043807	0.180749438518091	2.03211579155511	4.34716534139433	0.467457672291645	0.640172468907394	NA
ENSSSCG00000044012	0.180749438518091	2.03211579155511	4.34716534139433	0.467457672291645	0.640172468907394	NA
ENSSSCG00000044069	0.180749438518091	2.03211579155511	4.34716534139433	0.467457672291645	0.640172468907394	NA
ENSSSCG00000045839	0.180749438518091	2.03211579155511	4.34716534139433	0.467457672291645	0.640172468907394	NA
ENSSSCG00000046369	0.180749438518091	2.03211579155511	4.34716534139433	0.467457672291645	0.640172468907394	NA
ENSSSCG00000047108	0.180749438518091	2.03211579155511	4.34716534139433	0.467457672291645	0.640172468907394	NA
ENSSSCG00000047226	0.180749438518091	2.03211579155511	4.34716534139433	0.467457672291645	0.640172468907394	NA
ENSSSCG00000047813	0.180749438518091	2.03211579155511	4.34716534139433	0.467457672291645	0.640172468907394	NA
ENSSSCG00000049005	0.180749438518091	2.03211579155511	4.34716534139433	0.467457672291645	0.640172468907394	NA
ENSSSCG00000049027	0.180749438518091	2.03211579155511	4.34716534139433	0.467457672291645	0.640172468907394	NA
ENSSSCG00000049396	0.180749438518091	2.03211579155511	4.34716534139433	0.467457672291645	0.640172468907394	NA
ENSSSCG00000049443	0.180749438518091	2.03211579155511	4.34716534139433	0.467457672291645	0.640172468907394	NA
ENSSSCG00000049686	0.180749438518091	2.03211579155511	4.34716534139433	0.467457672291645	0.640172468907394	NA
ENSSSCG00000014269	497.712209325026	2.03025392849303	0.422872063054183	4.80110677879633	1.57791099252813e-06	0.000145536374464127	FNIP1
ENSSSCG00000044925	3.0294558906913	2.02824289504271	2.09092089432623	0.970023734779446	0.33203466153652	NA
ENSSSCG00000007079	128.013410442885	2.02824095271792	0.462588734251294	4.38454463444869	1.16228650693534e-05	0.000569250089210656	FLRT3
ENSSSCG00000006127	236.381021723297	2.02795549265819	0.46926486896177	4.3215583070281	1.54931097313637e-05	0.000696693717314987	NBN
ENSSSCG00000038609	6.03384874622428	2.02770332160755	1.38268296869994	1.46649909452062	0.142512367699957	NA	SNORA17B
ENSSSCG00000038186	8.77723502790301	2.0257702909202	1.30345040061185	1.55415985907042	0.120146289767519	NA	TIGD4
ENSSSCG00000040054	7.25910429433391	2.02422739286306	1.38398077644906	1.46261236233115	0.143573478599375	NA	IFN-OMEGA-7
ENSSSCG00000000840	944.509905619751	2.02376003903337	0.411208596374977	4.92149253900304	8.5886677158211e-07	8.89560698828815e-05	WASHC4
ENSSSCG00000004610	1283.55961790811	2.02371712711939	0.346418820590034	5.84182211483923	5.16329247121218e-09	3.62463131479095e-06	CCPG1
ENSSSCG00000042234	7.01965842645284	2.02220582660513	1.22762301298281	1.64725311045749	0.0995060313772388	NA
ENSSSCG00000004624	994.784716193899	2.02091374558535	0.40508592587209	4.9888520348729	6.07391455103643e-07	6.83851993733272e-05	MAPK6
ENSSSCG00000010628	717.340202453369	2.02087713149331	0.393817076743044	5.13151219395163	2.87423600529363e-07	3.9052522755796e-05	SHOC2
ENSSSCG00000005255	261.649607248165	2.02030500553947	0.463723153232902	4.35670505441591	1.32034996613987e-05	0.000617923784153459
ENSSSCG00000011628	934.861002841965	2.01973399974363	0.431798139445266	4.67749583714834	2.90399467755074e-06	0.000209685009974464	DNAJC13
ENSSSCG00000003792	147.420255776362	2.01718741432322	0.492198945562942	4.09831722011534	4.16164678551898e-05	0.00149738435492355
ENSSSCG00000011679	121.617159455806	2.01611883114973	0.505629296045731	3.98734576282816	6.68166141897831e-05	0.00213101841684624	ATR
ENSSSCG00000023296	85.1814630165947	2.01518195390663	0.517955730469736	3.89064515625506	9.99780475655345e-05	0.00295168833887405	CENPE
ENSSSCG00000036139	315.32683537916	2.01482741831166	0.493730684892663	4.0808227642357	4.48765653576062e-05	0.0015884041452625	RRM2B
ENSSSCG00000003539	2.73359675119754	2.01446393933661	2.09356277190524	0.962218074552096	0.335940071717546	NA	GRHL3
ENSSSCG00000004592	237.222422481191	2.00786455312265	0.458662604221991	4.37765044422687	1.19965550302606e-05	0.000573716291265981	SLTM
ENSSSCG00000004358	1041.71231996439	2.00616282053524	0.430606375716291	4.65892502682548	3.17864937237628e-06	0.000221908361709097	ASCC3
ENSSSCG00000016834	346.351820516147	2.00491798332948	0.425800969763655	4.70858012475249	2.49448309434025e-06	0.000189881255301707	LMBRD2
ENSSSCG00000003682	548.295474637994	2.00420104850934	0.614765959079458	3.26010414029821	0.00111371313067248	0.0188897706297685	ANKRD12
ENSSSCG00000039714	109.569791517526	2.00147451383341	0.463647861358116	4.31679876182476	1.58308362264837e-05	0.000709356193467547	MIPOL1
ENSSSCG00000010503	85.7442322890534	2.00094225506307	0.518221968393586	3.86116833538668	0.000112846119384361	0.00325335828696168	ZNF518A
ENSSSCG00000039921	0.998825297008981	2.00081071315308	3.13553692850328	0.63810784525129	0.523403479999586	NA
ENSSSCG00000035209	246.197774154547	2.00071441047892	0.423616091850517	4.72294242114134	2.32456678604834e-06	0.000183071084939209	ANP32E
ENSSSCG00000048818	0.42355412637441	1.99891670152465	4.29999042239787	0.464865384609382	0.642027860739051	NA
ENSSSCG00000004639	523.86484261087	1.99780858790198	0.421884618624997	4.73543831584383	2.18582180193174e-06	0.00017939903230361	USP8
ENSSSCG00000026829	280.323551105651	1.99766410868528	0.373798524919169	5.34422683748488	9.08037975674918e-08	1.68734821479827e-05	MYNN
ENSSSCG00000027646	1064.20363748182	1.99655569309332	0.364088666348851	5.48370734281611	4.1650358987498e-08	1.07406925748168e-05	TIPARP
ENSSSCG00000026960	130.376169619443	1.99605512925563	0.455620061448216	4.38096409300119	1.18155343325702e-05	0.000569860847439618
ENSSSCG00000035746	271.545101912609	1.99510136826723	0.439661689848749	4.53781035357795	5.68413417548799e-06	0.000338795846422011	ECT2
ENSSSCG00000016083	9.71392602163443	1.99507263766824	1.21372280820163	1.6437629944718	0.100225168021328	0.459689736158803	PLCL1
ENSSSCG00000012055	239.417906344983	1.99265829530424	0.447648877789542	4.45138677693966	8.53175137109497e-06	0.000458066654154517	MORC3
ENSSSCG00000016911	588.284433502214	1.99171699963422	0.415036453727956	4.79889653485649	1.59542180644566e-06	0.000146085144538024	MTREX
ENSSSCG00000035668	3.47382502155109	1.99023894434171	1.66768904739302	1.19341129418156	0.23270833389628	NA	C9orf135
ENSSSCG00000042558	1.67912095019097	1.98993914727612	2.60563984715106	0.76370460386222	0.445043296599887	NA
ENSSSCG00000022806	830.842041244597	1.98865300653806	0.400292300240844	4.96800214578585	6.76462144156179e-07	7.36877211513576e-05	LIN7C
ENSSSCG00000047972	3.18604693892429	1.98819218233755	2.06161226533931	0.964387055589394	0.33485190953028	NA
ENSSSCG00000003766	1486.95299803367	1.98759177035338	0.397849585588835	4.99583722680433	5.85810572555511e-07	6.66874089622652e-05	DNAJB4
ENSSSCG00000037430	90.8500184675953	1.986252967649	1.2643287517588	1.57099406691964	0.116184026933052	0.492651464538941	COL6A6
ENSSSCG00000004938	333.831039179648	1.98511271217214	0.470457718961048	4.21953478955778	2.44806946041218e-05	0.000978917901954694	DENND4A
ENSSSCG00000021893	1068.01191064923	1.98430210923023	0.424774536728944	4.67142433845191	2.99118280350088e-06	0.000211154111201325	ROCK1
ENSSSCG00000014283	199.589004534705	1.98415222965224	0.450618218583684	4.40317800706888	1.06676566446172e-05	0.000535687880522057	KIF3A
ENSSSCG00000031915	81.1049213456924	1.98372075492723	0.55846423651081	3.55209989330951	0.000382169743898186	0.00838384875676645	ZFP82
ENSSSCG00000011767	572.036181622712	1.98326715874385	0.3951745974476	5.01871115085232	5.20192962068872e-07	6.14313856888062e-05	TTC14
ENSSSCG00000007760	10.0459509617278	1.98222728740999	1.27881374998838	1.55005159072461	0.121129133796594	0.502986439255263	PRSS36
ENSSSCG00000031456	209.163933532875	1.97970762607772	0.472105094786907	4.19336213046228	2.74850148865091e-05	0.00107857344132276	ARL5B
ENSSSCG00000032198	173.305586707207	1.97827481328543	0.489024935517285	4.04534548160175	5.22460172698087e-05	0.0017746792317777	SPOPL
ENSSSCG00000001865	203.988787900209	1.97709579189004	0.416940395344649	4.74191470523202	2.1170776048409e-06	0.00017939903230361	SCAPER
ENSSSCG00000008629	814.524508913248	1.97704335964517	0.594651871910989	3.32470719934286	0.000885114370302546	0.015909395708596	ROCK2
ENSSSCG00000004460	664.151629596705	1.97518735665269	0.411034598930384	4.80540412362517	1.54439234006441e-06	0.000145536374464127	IBTK
ENSSSCG00000010578	1.52700641757991	1.97511962124976	2.5645452638575	0.77016368129095	0.441202804779306	NA	PITX3
ENSSSCG00000009061	578.61333587781	1.97476401840349	0.417616948582674	4.7286491247674	2.26018589491579e-06	0.000181630824569759	NAA15
ENSSSCG00000030486	793.393650773232	1.97398450623284	0.40747434124263	4.84443879389558	1.26970050093785e-06	0.000123414888691159	TBC1D23
ENSSSCG00000016428	2.93076664418733	1.97393425624312	2.06013439671662	0.958158001433851	0.337983091589164	NA	CCT8L2
ENSSSCG00000004169	749.982838155836	1.97331876584016	0.392299481592472	5.03013350369419	4.90138433468403e-07	5.89281164749613e-05	HBS1L
ENSSSCG00000014207	632.940987542163	1.97262469485495	0.459950899488094	4.28877233863527	1.79663409976388e-05	0.000777310612831012	APC
ENSSSCG00000004670	3.47883993407373	1.97116629269814	1.92108231891494	1.02607070675216	0.304858256813414	NA	C15orf48
ENSSSCG00000010672	242.832355832845	1.96899723128077	0.474780265309082	4.14717580984322	3.36601591659416e-05	0.00125837210420366	RAB11FIP2
ENSSSCG00000017507	10.0667795675385	1.96877478470694	1.12235611627603	1.75414447888369	0.0794057538833758	0.403933617580651
ENSSSCG00000005575	496.479543929194	1.96781942814137	0.440442243359213	4.46782627645566	7.90184345339003e-06	0.00043224109903479	RC3H2
ENSSSCG00000042217	1.01433127228467	1.96674708122481	3.41358527033194	0.576152908297957	0.564511832243986	NA
ENSSSCG00000047910	47.6348402062586	1.9664462341505	0.556616241973698	3.53285816306348	0.000411092960690402	0.00886010656685589
ENSSSCG00000016954	1047.54629589643	1.96624567986623	0.406211721137693	4.84044545627412	1.29548410096775e-06	0.00012495982518953	ERBIN
ENSSSCG00000040550	92.6763657307521	1.96567343862709	0.418632872143653	4.69545888396594	2.6600887292867e-06	0.000200076673709921	CFAP94
ENSSSCG00000033241	10.4084847824432	1.9654783155419	1.03721717426766	1.89495350087086	0.0580985622682355	0.33784327327263
ENSSSCG00000022982	238.900603871351	1.96443624054833	0.501249974022452	3.91907499721952	8.8889454648512e-05	0.00268709844243684	VPS50
ENSSSCG00000008495	821.502462761527	1.96367977410538	0.415490513293177	4.72617234637021	2.28791485099217e-06	0.000181824478346774	PRKD3
ENSSSCG00000005178	109.138883533939	1.96256723320588	0.532082102300815	3.68846692027301	0.000225609350844006	0.00552480573113344	CNTLN
ENSSSCG00000008513	988.602608460128	1.95856263071446	0.44529366127359	4.39836180266468	1.09071043942408e-05	0.000542606972935539	BIRC6
ENSSSCG00000009380	7.43304467894099	1.95765086252025	1.07577044853853	1.81976634994928	0.0687945942175	NA	NEK5
ENSSSCG00000029267	3.60828338438871	1.95744115732734	1.78901448576915	1.09414494566587	0.273891412746272	NA	TIGIT
ENSSSCG00000009047	1277.68034131197	1.95602735357651	0.418695323374988	4.67172008946626	2.98687818524345e-06	0.000211154111201325	SMARCA5
ENSSSCG00000022120	0.919219504953559	1.95484160485427	3.82355399258483	0.511262979062248	0.609166924317986	NA
ENSSSCG00000001971	1324.32533225833	1.95403415374783	0.415149965331828	4.70681516782971	2.51616850406235e-06	0.000190385061181628	HECTD1
ENSSSCG00000014999	31.2542121637547	1.95344994130364	0.663847163045526	2.9426200035891	0.00325447623368061	0.0424830182735415	KBTBD3
ENSSSCG00000015577	313.852166192865	1.95234865423729	0.445370971551044	4.38364594674426	1.16709396887232e-05	0.000569397659871455	ODR4
ENSSSCG00000008852	48.8020531475193	1.95124284134077	0.64446881301926	3.02767612943041	0.00246442053546458	0.0348337590611773	MAP9
ENSSSCG00000025606	296.428273444714	1.9458330928144	0.423540154769437	4.59421160166892	4.34388424797535e-06	0.000275825735464404	ATM
ENSSSCG00000026833	109.541707258018	1.94503929288069	0.523248161237051	3.71724056952685	0.000201410637943443	0.00504653053416136	MSANTD4
ENSSSCG00000040946	378.776517840193	1.94457754100712	0.443865361944673	4.38100763818896	1.1813172956455e-05	0.000569860847439618	EIF5A2
ENSSSCG00000015940	708.406035796105	1.94340289662983	0.404744899478004	4.80155006063379	1.57442137346392e-06	0.000145536374464127	UBR3
ENSSSCG00000006342	705.861096588342	1.94318361777106	0.387420300707441	5.01569900757071	5.28409975545919e-07	6.18239671388725e-05	UHMK1
ENSSSCG00000015959	2.18838005463805	1.94192935494377	2.39823638917711	0.809732253128764	0.418094076675512	NA	RAPGEF4
ENSSSCG00000009043	874.45149257045	1.94113406618145	0.384890297419459	5.04334372468209	4.57466405370771e-07	5.61218009540297e-05	ABCE1
ENSSSCG00000021601	10.8734722080867	1.94084865863413	1.17588331379965	1.65054528443187	0.098831459286666	0.456779195152272	ZNF711
ENSSSCG00000027206	26.6848108714166	1.94079656230045	0.962260263990236	2.01691437849931	0.0437044493036609	0.28378695858225	PARD6B
ENSSSCG00000019027	16.920168501759	1.94057592469105	0.893934361249443	2.17082596755619	0.0299443302310796	0.218336155106706	MIR199A-1
ENSSSCG00000015378	79.3057331079458	1.93895175327719	0.510379860364683	3.79903656835469	0.000145259660579	0.00391364833918176	SP4
ENSSSCG00000036158	0.501750908968097	1.9376210588195	4.30227064381087	0.450371726754781	0.652442427963282	NA
ENSSSCG00000002908	0.423586627956702	1.93761254957453	4.30227096703074	0.45036971506976	0.652443878254598	NA	ZBTB32
ENSSSCG00000003156	0.423586627956702	1.93761254957453	4.30227096703074	0.45036971506976	0.652443878254598	NA	HRC
ENSSSCG00000004016	0.423586627956702	1.93761254957453	4.30227096703074	0.45036971506976	0.652443878254598	NA
ENSSSCG00000047210	0.423586627956702	1.93761254957453	4.30227096703074	0.45036971506976	0.652443878254598	NA
ENSSSCG00000048817	0.423586627956702	1.93761254957453	4.30227096703074	0.45036971506976	0.652443878254598	NA
ENSSSCG00000051558	0.423586627956702	1.93761254957453	4.30227096703074	0.45036971506976	0.652443878254598	NA	SYCP2L
ENSSSCG00000051701	0.423586627956702	1.93761254957453	4.30227096703074	0.45036971506976	0.652443878254598	NA
ENSSSCG00000001973	504.438779587385	1.9375091743878	0.341459183291194	5.67420432425596	1.39334747776391e-08	6.52086619593512e-06	SCFD1
ENSSSCG00000016639	8.20093191779746	1.93680411267025	1.2330158080015	1.57078611652958	0.116232337984928	NA	FOXP2
ENSSSCG00000039717	0.81440803301368	1.93670287890453	4.09341287503589	0.47312668866503	0.636122797027558	NA
ENSSSCG00000049704	0.892572314025075	1.9360898802253	3.9731197604321	0.487297135995401	0.626047777040068	NA
ENSSSCG00000023338	0.989618091140532	1.93539972772812	3.85081170497962	0.502595264584187	0.615248859291032	NA	CHRNA6
ENSSSCG00000041463	0.501028625114739	1.93470803454911	4.3023814035309	0.44968305993544	0.652938987747188	NA
ENSSSCG00000005454	0.422864344103344	1.93469952012102	4.30238172759156	0.449681047061356	0.652940439345547	NA	TXNDC8
ENSSSCG00000014173	538.838918204863	1.9344667489992	0.407356651260355	4.7488281902701	2.04598659901942e-06	0.000177075936063078	LNPEP
ENSSSCG00000006775	1758.8571458105	1.93395559871075	0.388609504105008	4.97660396434402	6.47095274714579e-07	7.11017034025514e-05	CAPZA1
ENSSSCG00000050057	0.578952144841682	1.93373724311208	4.30241836416158	0.449453558310318	0.653104502929053	NA
ENSSSCG00000001895	0.500787863830287	1.93373033266135	4.30241862735575	0.449451924637519	0.65310568118519	NA	CPLX3
ENSSSCG00000007983	0.422623582818891	1.93372182342864	4.30241895143495	0.449449913003871	0.653107132039751	NA	PDIA2
ENSSSCG00000019395	0.422623582818891	1.93372182342864	4.30241895143495	0.449449913003871	0.653107132039751	NA
ENSSSCG00000021897	0.422623582818891	1.93372182342864	4.30241895143495	0.449449913003871	0.653107132039751	NA	CRB1
ENSSSCG00000042106	0.422623582818891	1.93372182342864	4.30241895143495	0.449449913003871	0.653107132039751	NA
ENSSSCG00000044750	0.422623582818891	1.93372182342864	4.30241895143495	0.449449913003871	0.653107132039751	NA	ACTL10
ENSSSCG00000045869	0.422623582818891	1.93372182342864	4.30241895143495	0.449449913003871	0.653107132039751	NA
ENSSSCG00000047946	0.422623582818891	1.93372182342864	4.30241895143495	0.449449913003871	0.653107132039751	NA
ENSSSCG00000049325	0.422623582818891	1.93372182342864	4.30241895143495	0.449449913003871	0.653107132039751	NA
ENSSSCG00000013402	837.53354912157	1.93358792711396	0.413523709490978	4.67588165499408	2.92693373629851e-06	0.000210140538021977	USP47
ENSSSCG00000011255	1.06778237215193	1.93296964236102	3.50347988231865	0.551728483476193	0.581134391943628	NA	SLC22A14
ENSSSCG00000045401	1.36155800009345	1.93281439367008	3.48498303968434	0.55461228122509	0.579159886893912	NA
ENSSSCG00000035996	2.550266214152	1.9321500273382	1.95841831945145	0.986586986114077	0.323845152626963	NA
ENSSSCG00000009670	13.7630704809809	1.93178579311085	1.11378354047668	1.73443557289783	0.0828408278955639	0.415100327185019
ENSSSCG00000015460	0.662751900310119	1.93155656750877	3.69590608198898	0.522620576567599	0.601238318478816	NA
ENSSSCG00000045094	0.888067710263136	1.93071186815561	3.71111141321958	0.520251658648161	0.602888184262765	NA
ENSSSCG00000000184	2.43794873218485	1.93029744766267	2.31655872757614	0.833260743483237	0.404697691046723	NA	DDN
ENSSSCG00000012456	1.29635152569072	1.92871240038288	3.0883765114364	0.624506886786883	0.532294748981043	NA	RPS6KA6
ENSSSCG00000034607	107.206244813801	1.92846906505855	0.542844561347995	3.55252534955819	0.000381552253417071	0.00838384875676645	OGN
ENSSSCG00000012179	220.853832691872	1.92844657996857	0.440385116724002	4.37900034931736	1.19224940929488e-05	0.000572823708587456
ENSSSCG00000047991	1.0787767020031	1.92798122321703	3.032768208013	0.635716642677482	0.524961126939782	NA
ENSSSCG00000022423	0.883719204588991	1.92683214700004	3.16084793448979	0.609593434083078	0.542131162158182	NA
ENSSSCG00000033591	380.348496792809	1.92646915754127	0.657079711304877	2.93186522791207	0.00336932928518245	0.0434880948391884	CHD9
ENSSSCG00000011510	521.182771225592	1.92505777075002	0.454621933422076	4.23441464044537	2.29147802340035e-05	0.00093403600979635	TMF1
ENSSSCG00000021764	2.22032709021171	1.92473149852771	2.48136117476217	0.775675672733209	0.437940507267778	NA	ARHGEF38
ENSSSCG00000005609	1.77899105152146	1.9217230358465	2.80419651158248	0.685302555619409	0.493153019463758	NA	GARNL3
ENSSSCG00000006902	2.12445449664336	1.92092147166901	2.80900395852617	0.683844344839187	0.494073461166103	NA	GFI1
ENSSSCG00000010724	1.6465905959884	1.92085667439769	2.75655819976948	0.696831532364644	0.48590823005977	NA	HMX3
ENSSSCG00000003816	94.7548053070939	1.92060303645694	0.5670779133438	3.38684154551537	0.000707022101673582	0.013392650405316	ATG4C
ENSSSCG00000025759	2.79612706207104	1.92013472940736	2.39944544309217	0.800241045252889	0.423571153085605	NA	OLAH
ENSSSCG00000042529	1.13844885787481	1.91677090194502	2.79001949463449	0.687009859834734	0.492076515137455	NA
ENSSSCG00000011766	1.14158404929713	1.91425033607806	2.92058517054915	0.655433834075834	0.512188473689695	NA	PEX5L
ENSSSCG00000006823	1.04657035393234	1.91269555272628	3.01228454127264	0.63496509925261	0.525451177521585	NA	GNAT2
ENSSSCG00000004391	19.4295379755193	1.91223565363624	0.755275612446908	2.53183820862567	0.0113466332998229	0.106047380456037	CEP57L1
ENSSSCG00000022895	207.997860623545	1.91138299226701	0.506575018757408	3.7731489344964	0.000161199992095488	0.00427027903588801	CRYBG3
ENSSSCG00000038735	528.033149152871	1.91069968719539	0.378822393571796	5.04378758916551	4.56405941785189e-07	5.61218009540297e-05	SNAP23
ENSSSCG00000038122	7.42349012704095	1.90840434448635	1.24881132994149	1.52817667387416	0.126468678639255	NA
ENSSSCG00000040767	0.717281620573259	1.90561598853624	3.60365325370482	0.528801151047794	0.596943399184944	NA
ENSSSCG00000011775	515.190044720034	1.90404384145503	0.406805987178859	4.68047153056743	2.86215856719647e-06	0.000207851929052268	KLHL24
ENSSSCG00000006871	545.802627332302	1.90321587638993	0.437113144696058	4.35405775251465	1.33640474808265e-05	0.000618153543292804	SLC35A3
ENSSSCG00000000952	379.942246074471	1.90253857020004	0.4205841144532	4.52356259977513	6.08073236666571e-06	0.000359047356005551	ZDHHC17
ENSSSCG00000027503	711.573264922518	1.90058783277902	0.43129166048977	4.40673448362237	1.04940695490282e-05	0.000532542420969962	OSBPL8
ENSSSCG00000035887	54.0555192623733	1.90042233736748	0.534083392498033	3.55828764582766	0.0003732804016089	0.00833491767046617	C8orf34
ENSSSCG00000044599	42.7387205117638	1.90002367538038	2.99510683232016	0.634375927722262	NA	NA
ENSSSCG00000038331	1.15551579908273	1.89957765754358	2.65163430988455	0.716379951210648	0.473756771078321	NA
ENSSSCG00000027046	406.228160621262	1.89721148038571	0.478254923220065	3.96694605381557	7.27994620633441e-05	0.00228261539114744
ENSSSCG00000033860	642.032533756455	1.89669708424001	0.397103576711634	4.77632838249991	1.78524774773972e-06	0.000159988585393185	ZMAT3
ENSSSCG00000016073	207.077521105693	1.8940755212575	0.440196202247966	4.30279841485447	1.68654287258086e-05	0.000742548980415741	PGAP1
ENSSSCG00000015882	174.257168327516	1.89399200195232	0.738151053979066	2.56585964585785	0.0102920464162097	0.0992721328779095	BAZ2B
ENSSSCG00000049641	2.39975669595619	1.89318973317387	2.04480954482821	0.925851377191673	0.354523222845713	NA
ENSSSCG00000003768	3099.89016818983	1.89288685125104	0.407605490267496	4.64391892761016	3.4186175546332e-06	0.000233500818488352	NEXN
ENSSSCG00000040026	0.641981666544135	1.89175432185205	4.35724399717979	0.434163045052441	0.664170046605717	NA
ENSSSCG00000048494	0.649973224195283	1.89175327070689	4.35724407628734	0.434162795929208	0.664170227499064	NA
ENSSSCG00000023785	0.644546779049729	1.89174846264869	4.35724443811952	0.43416165641263	0.66417105492502	NA	TMEM156
ENSSSCG00000044222	0.582474256171113	1.89174600064379	4.35724462339866	0.434161072914062	0.664171478615251	NA
ENSSSCG00000004445	0.578175229245449	1.89174509776382	4.35724469134551	0.434160858930245	0.664171633993299	NA	CALHM4
ENSSSCG00000002632	0.794462559808536	1.8917448838139	4.35724470743846	0.434160808224614	0.664171670811702	NA	SLC28A1
ENSSSCG00000026527	0.735179774901201	1.89174422636845	4.35724475691457	0.434160652409167	0.664171783952512	NA	HCN1
ENSSSCG00000047920	0.487200148935542	1.89174378745613	4.35724478995918	0.434160548384947	0.664171859486648	NA
ENSSSCG00000050041	0.71629827879714	1.89174308458733	4.35724484283962	0.434160381805509	0.664171980443429	NA
ENSSSCG00000044382	0.496167964786145	1.89174226759253	4.3572449043327	0.434160188175663	0.664172121042081	NA
ENSSSCG00000046073	0.49952246548532	1.89174226759253	4.3572449043327	0.434160188175663	0.664172121042081	NA
ENSSSCG00000042118	0.654318137303511	1.8917421431938	4.35724491368446	0.434160158693983	0.664172142449343	NA	TAFA1
ENSSSCG00000051186	0.573456499705821	1.89173967913272	4.35724509911868	0.434159574708193	0.664172566493631	NA
ENSSSCG00000037505	0.576742220270227	1.89173909341083	4.35724514319765	0.434159435891307	0.664172667291489	NA
ENSSSCG00000041456	0.559969716774349	1.89173855426696	4.35724518377134	0.434159308113481	0.664172760073659	NA
ENSSSCG00000013546	0.500955474460542	1.89173699003733	4.35724530148879	0.434158937388941	0.664173029264583	NA	DENND1C
ENSSSCG00000016533	0.500955474460542	1.89173699003733	4.35724530148879	0.434158937388941	0.664173029264583	NA	STRA8
ENSSSCG00000042021	0.500955474460542	1.89173699003733	4.35724530148879	0.434158937388941	0.664173029264583	NA
ENSSSCG00000045011	0.500955474460542	1.89173699003733	4.35724530148879	0.434158937388941	0.664173029264583	NA
ENSSSCG00000051408	0.500955474460542	1.89173699003733	4.35724530148879	0.434158937388941	0.664173029264583	NA
ENSSSCG00000026210	0.492594862108131	1.8917366652335	4.35724532593224	0.434158860409992	0.66417308516063	NA
ENSSSCG00000037749	0.407621067590649	1.89173636418441	4.35724534860334	0.434158789059419	0.664173136969796	NA
ENSSSCG00000018650	0.491868937860481	1.89173611638107	4.35724536723698	0.434158730331191	0.664173179613611	NA
ENSSSCG00000044870	0.495223438559656	1.89173608716173	4.35724536943572	0.434158723406187	0.664173184642003	NA
ENSSSCG00000046363	0.495223438559656	1.89173608716173	4.35724536943572	0.434158723406187	0.664173184642003	NA
ENSSSCG00000015241	0.481805435762954	1.89173555470502	4.35724540950638	0.434158597213217	0.664173276273404	NA	TMEM45B
ENSSSCG00000002081	0.418003683774749	1.89173325689179	4.35724558243163	0.434158052628303	0.664173671708157	NA
ENSSSCG00000046092	0.418003683774749	1.89173325689179	4.35724558243163	0.434158052628303	0.664173671708157	NA
ENSSSCG00000051386	0.418003683774749	1.89173325689179	4.35724558243163	0.434158052628303	0.664173671708157	NA
ENSSSCG00000025022	0.411733224510441	1.89173277758527	4.35724561850236	0.434157939032017	0.664173754192862	NA
ENSSSCG00000043963	0.411733224510441	1.89173277758527	4.35724561850236	0.434157939032017	0.664173754192862	NA
ENSSSCG00000015591	0.413704656849085	1.89173221176631	4.35724566108411	0.434157804932128	0.664173851565679	NA	SPATA45
ENSSSCG00000020791	0.413704656849085	1.89173221176631	4.35724566108411	0.434157804932128	0.664173851565679	NA
ENSSSCG00000036881	0.413704656849085	1.89173221176631	4.35724566108411	0.434157804932128	0.664173851565679	NA
ENSSSCG00000041698	0.413704656849085	1.89173221176631	4.35724566108411	0.434157804932128	0.664173851565679	NA
ENSSSCG00000042891	0.413704656849085	1.89173221176631	4.35724566108411	0.434157804932128	0.664173851565679	NA
ENSSSCG00000045009	0.413704656849085	1.89173221176631	4.35724566108411	0.434157804932128	0.664173851565679	NA
ENSSSCG00000048967	0.413704656849085	1.89173221176631	4.35724566108411	0.434157804932128	0.664173851565679	NA
ENSSSCG00000010291	0.403641154751558	1.89173169004354	4.35724570034728	0.434157681283102	0.664173941349904	NA	PLA2G12B
ENSSSCG00000013173	0.403641154751558	1.89173169004354	4.35724570034728	0.434157681283102	0.664173941349904	NA
ENSSSCG00000021950	0.403641154751558	1.89173169004354	4.35724570034728	0.434157681283102	0.664173941349904	NA	TPPP2
ENSSSCG00000041828	0.403641154751558	1.89173169004354	4.35724570034728	0.434157681283102	0.664173941349904	NA
ENSSSCG00000042145	0.403641154751558	1.89173169004354	4.35724570034728	0.434157681283102	0.664173941349904	NA
ENSSSCG00000048220	0.403641154751558	1.89173169004354	4.35724570034728	0.434157681283102	0.664173941349904	NA
ENSSSCG00000018210	0.330264383414559	1.89172810746551	4.35724596997374	0.434156832205851	0.664174557883341	NA	ssc-mir-126
ENSSSCG00000024569	0.35040490443445	1.89172810746551	4.35724596997374	0.434156832205851	0.664174557883341	NA	ANO9
ENSSSCG00000045470	0.330264383414559	1.89172810746551	4.35724596997374	0.434156832205851	0.664174557883341	NA
ENSSSCG00000011735	0.330871586912751	1.89172745911754	4.35724601875521	0.434156678547606	0.664174669457955	NA	SI
ENSSSCG00000016642	0.330871586912751	1.89172745911754	4.35724601875521	0.434156678547606	0.664174669457955	NA	GPR85
ENSSSCG00000042937	0.330871586912751	1.89172745911754	4.35724601875521	0.434156678547606	0.664174669457955	NA
ENSSSCG00000008927	0.328831374439338	1.89172666707929	4.35724607836234	0.434156490833377	0.664174805761374	NA	TMPRSS11A
ENSSSCG00000009798	0.328831374439338	1.89172666707929	4.35724607836234	0.434156490833377	0.664174805761374	NA	B3GNT4
ENSSSCG00000042110	0.328831374439338	1.89172666707929	4.35724607836234	0.434156490833377	0.664174805761374	NA
ENSSSCG00000007695	0.325476873740162	1.89172641443119	4.3572460973761	0.43415643095541	0.664174849240082	NA
ENSSSCG00000018243	0.325476873740162	1.89172641443119	4.3572460973761	0.43415643095541	0.664174849240082	NA
ENSSSCG00000031745	0.325476873740162	1.89172641443119	4.3572460973761	0.43415643095541	0.664174849240082	NA	ssc-mir-9860
ENSSSCG00000042242	0.325476873740162	1.89172641443119	4.3572460973761	0.43415643095541	0.664174849240082	NA
ENSSSCG00000043582	0.325476873740162	1.89172641443119	4.3572460973761	0.43415643095541	0.664174849240082	NA
ENSSSCG00000045930	0.325476873740162	1.89172641443119	4.3572460973761	0.43415643095541	0.664174849240082	NA
ENSSSCG00000047894	0.325476873740162	1.89172641443119	4.3572460973761	0.43415643095541	0.664174849240082	NA
ENSSSCG00000048484	0.325476873740162	1.89172641443119	4.3572460973761	0.43415643095541	0.664174849240082	NA	CDC20B
ENSSSCG00000042602	0.250009949315061	1.89171909683357	4.35724664807397	0.434154696675197	0.664176108539545	NA
ENSSSCG00000042980	0.250009949315061	1.89171909683357	4.35724664807397	0.434154696675197	0.664176108539545	NA
ENSSSCG00000036878	0.248595148981564	1.89171909683357	4.35724664807397	0.434154696675197	0.664176108539546	NA
ENSSSCG00000050436	0.248595148981564	1.89171909683357	4.35724664807397	0.434154696675197	0.664176108539546	NA
ENSSSCG00000012020	0.250667093427942	1.89171909683357	4.35724664807397	0.434154696675196	0.664176108539546	NA	NCAM2
ENSSSCG00000015377	0.252100102403164	1.89171909683357	4.35724664807396	0.434154696675197	0.664176108539545	NA	ABCB5
ENSSSCG00000019264	0.250667093427942	1.89171909683357	4.35724664807397	0.434154696675196	0.664176108539546	NA
ENSSSCG00000035587	0.250667093427942	1.89171909683357	4.35724664807397	0.434154696675196	0.664176108539546	NA
ENSSSCG00000035706	0.252100102403164	1.89171909683357	4.35724664807396	0.434154696675197	0.664176108539545	NA
ENSSSCG00000036480	0.247312592728767	1.89171909683357	4.35724664807396	0.434154696675197	0.664176108539545	NA	CTNNA3
ENSSSCG00000038547	0.252100102403164	1.89171909683357	4.35724664807396	0.434154696675197	0.664176108539545	NA	GABRB3
ENSSSCG00000041624	0.250667093427942	1.89171909683357	4.35724664807397	0.434154696675196	0.664176108539546	NA
ENSSSCG00000045192	0.247312592728767	1.89171909683357	4.35724664807396	0.434154696675197	0.664176108539545	NA
ENSSSCG00000046768	0.250667093427942	1.89171909683357	4.35724664807397	0.434154696675196	0.664176108539546	NA
ENSSSCG00000047204	0.250667093427942	1.89171909683357	4.35724664807397	0.434154696675196	0.664176108539546	NA
ENSSSCG00000047532	0.250667093427942	1.89171909683357	4.35724664807397	0.434154696675196	0.664176108539546	NA
ENSSSCG00000049699	0.247312592728767	1.89171909683357	4.35724664807396	0.434154696675197	0.664176108539545	NA
ENSSSCG00000050255	0.247312592728767	1.89171909683357	4.35724664807396	0.434154696675197	0.664176108539545	NA
ENSSSCG00000051434	0.247312592728767	1.89171909683357	4.35724664807396	0.434154696675197	0.664176108539545	NA
ENSSSCG00000000875	0.169148311717371	1.89171008624535	4.357247326175	0.434152561155159	0.664177659189479	NA	NR1H4
ENSSSCG00000005167	0.169148311717371	1.89171008624535	4.357247326175	0.434152561155159	0.664177659189479	NA	SLC24A2
ENSSSCG00000008560	0.169148311717371	1.89171008624535	4.357247326175	0.434152561155159	0.664177659189479	NA	DPYSL5
ENSSSCG00000009997	0.169148311717371	1.89171008624535	4.357247326175	0.434152561155159	0.664177659189479	NA	OSM
ENSSSCG00000011141	0.169148311717371	1.89171008624535	4.357247326175	0.434152561155159	0.664177659189479	NA	CALML5
ENSSSCG00000013991	0.169148311717371	1.89171008624535	4.357247326175	0.434152561155159	0.664177659189479	NA	C1orf35
ENSSSCG00000014324	0.169148311717371	1.89171008624535	4.357247326175	0.434152561155159	0.664177659189479	NA	MYOT
ENSSSCG00000016183	0.169148311717371	1.89171008624535	4.357247326175	0.434152561155159	0.664177659189479	NA
ENSSSCG00000016605	0.169148311717371	1.89171008624535	4.357247326175	0.434152561155159	0.664177659189479	NA	LMOD2
ENSSSCG00000016871	0.169148311717371	1.89171008624535	4.357247326175	0.434152561155159	0.664177659189479	NA	CCL28
ENSSSCG00000017189	0.169148311717371	1.89171008624535	4.357247326175	0.434152561155159	0.664177659189479	NA	GALR2
ENSSSCG00000017235	0.169148311717371	1.89171008624535	4.357247326175	0.434152561155159	0.664177659189479	NA
ENSSSCG00000017945	0.169148311717371	1.89171008624535	4.357247326175	0.434152561155159	0.664177659189479	NA	TMEM95
ENSSSCG00000020221	0.169148311717371	1.89171008624535	4.357247326175	0.434152561155159	0.664177659189479	NA
ENSSSCG00000020436	0.169148311717371	1.89171008624535	4.357247326175	0.434152561155159	0.664177659189479	NA	U6
ENSSSCG00000022054	0.169148311717371	1.89171008624535	4.357247326175	0.434152561155159	0.664177659189479	NA
ENSSSCG00000022237	0.169148311717371	1.89171008624535	4.357247326175	0.434152561155159	0.664177659189479	NA	SUSD3
ENSSSCG00000024685	0.169148311717371	1.89171008624535	4.357247326175	0.434152561155159	0.664177659189479	NA	GRIA2
ENSSSCG00000024765	0.169148311717371	1.89171008624535	4.357247326175	0.434152561155159	0.664177659189479	NA
ENSSSCG00000025404	0.169148311717371	1.89171008624535	4.357247326175	0.434152561155159	0.664177659189479	NA	C22orf31
ENSSSCG00000027678	0.169148311717371	1.89171008624535	4.357247326175	0.434152561155159	0.664177659189479	NA	CCDC175
ENSSSCG00000031658	0.169148311717371	1.89171008624535	4.357247326175	0.434152561155159	0.664177659189479	NA	U2
ENSSSCG00000033688	0.169148311717371	1.89171008624535	4.357247326175	0.434152561155159	0.664177659189479	NA	ZDHHC22
ENSSSCG00000034587	0.169148311717371	1.89171008624535	4.357247326175	0.434152561155159	0.664177659189479	NA
ENSSSCG00000035026	0.169148311717371	1.89171008624535	4.357247326175	0.434152561155159	0.664177659189479	NA
ENSSSCG00000035052	0.169148311717371	1.89171008624535	4.357247326175	0.434152561155159	0.664177659189479	NA	KREMEN2
ENSSSCG00000037051	0.169148311717371	1.89171008624535	4.357247326175	0.434152561155159	0.664177659189479	NA	U4
ENSSSCG00000037176	0.169148311717371	1.89171008624535	4.357247326175	0.434152561155159	0.664177659189479	NA
ENSSSCG00000038651	0.169148311717371	1.89171008624535	4.357247326175	0.434152561155159	0.664177659189479	NA	FNDC11
ENSSSCG00000038925	0.169148311717371	1.89171008624535	4.357247326175	0.434152561155159	0.664177659189479	NA	TAS2R10
ENSSSCG00000039027	0.169148311717371	1.89171008624535	4.357247326175	0.434152561155159	0.664177659189479	NA
ENSSSCG00000039180	0.169148311717371	1.89171008624535	4.357247326175	0.434152561155159	0.664177659189479	NA
ENSSSCG00000039362	0.169148311717371	1.89171008624535	4.357247326175	0.434152561155159	0.664177659189479	NA
ENSSSCG00000040588	0.169148311717371	1.89171008624535	4.357247326175	0.434152561155159	0.664177659189479	NA
ENSSSCG00000040681	0.169148311717371	1.89171008624535	4.357247326175	0.434152561155159	0.664177659189479	NA	FABP4
ENSSSCG00000040798	0.169148311717371	1.89171008624535	4.357247326175	0.434152561155159	0.664177659189479	NA
ENSSSCG00000040819	0.169148311717371	1.89171008624535	4.357247326175	0.434152561155159	0.664177659189479	NA	U2
ENSSSCG00000041076	0.169148311717371	1.89171008624535	4.357247326175	0.434152561155159	0.664177659189479	NA
ENSSSCG00000041143	0.169148311717371	1.89171008624535	4.357247326175	0.434152561155159	0.664177659189479	NA
ENSSSCG00000041182	0.169148311717371	1.89171008624535	4.357247326175	0.434152561155159	0.664177659189479	NA
ENSSSCG00000041848	0.169148311717371	1.89171008624535	4.357247326175	0.434152561155159	0.664177659189479	NA
ENSSSCG00000042059	0.169148311717371	1.89171008624535	4.357247326175	0.434152561155159	0.664177659189479	NA
ENSSSCG00000042121	0.169148311717371	1.89171008624535	4.357247326175	0.434152561155159	0.664177659189479	NA
ENSSSCG00000042139	0.169148311717371	1.89171008624535	4.357247326175	0.434152561155159	0.664177659189479	NA
ENSSSCG00000042264	0.169148311717371	1.89171008624535	4.357247326175	0.434152561155159	0.664177659189479	NA
ENSSSCG00000042343	0.169148311717371	1.89171008624535	4.357247326175	0.434152561155159	0.664177659189479	NA
ENSSSCG00000042398	0.169148311717371	1.89171008624535	4.357247326175	0.434152561155159	0.664177659189479	NA
ENSSSCG00000042666	0.169148311717371	1.89171008624535	4.357247326175	0.434152561155159	0.664177659189479	NA
ENSSSCG00000043374	0.169148311717371	1.89171008624535	4.357247326175	0.434152561155159	0.664177659189479	NA
ENSSSCG00000043796	0.169148311717371	1.89171008624535	4.357247326175	0.434152561155159	0.664177659189479	NA
ENSSSCG00000043870	0.169148311717371	1.89171008624535	4.357247326175	0.434152561155159	0.664177659189479	NA
ENSSSCG00000044116	0.169148311717371	1.89171008624535	4.357247326175	0.434152561155159	0.664177659189479	NA
ENSSSCG00000044149	0.169148311717371	1.89171008624535	4.357247326175	0.434152561155159	0.664177659189479	NA
ENSSSCG00000045015	0.169148311717371	1.89171008624535	4.357247326175	0.434152561155159	0.664177659189479	NA	C2orf66
ENSSSCG00000045019	0.169148311717371	1.89171008624535	4.357247326175	0.434152561155159	0.664177659189479	NA
ENSSSCG00000045195	0.169148311717371	1.89171008624535	4.357247326175	0.434152561155159	0.664177659189479	NA
ENSSSCG00000045238	0.169148311717371	1.89171008624535	4.357247326175	0.434152561155159	0.664177659189479	NA
ENSSSCG00000045666	0.169148311717371	1.89171008624535	4.357247326175	0.434152561155159	0.664177659189479	NA
ENSSSCG00000046077	0.169148311717371	1.89171008624535	4.357247326175	0.434152561155159	0.664177659189479	NA
ENSSSCG00000046469	0.169148311717371	1.89171008624535	4.357247326175	0.434152561155159	0.664177659189479	NA
ENSSSCG00000046490	0.169148311717371	1.89171008624535	4.357247326175	0.434152561155159	0.664177659189479	NA
ENSSSCG00000046576	0.169148311717371	1.89171008624535	4.357247326175	0.434152561155159	0.664177659189479	NA
ENSSSCG00000046764	0.169148311717371	1.89171008624535	4.357247326175	0.434152561155159	0.664177659189479	NA
ENSSSCG00000046926	0.169148311717371	1.89171008624535	4.357247326175	0.434152561155159	0.664177659189479	NA
ENSSSCG00000047019	0.169148311717371	1.89171008624535	4.357247326175	0.434152561155159	0.664177659189479	NA
ENSSSCG00000047257	0.169148311717371	1.89171008624535	4.357247326175	0.434152561155159	0.664177659189479	NA
ENSSSCG00000047325	0.169148311717371	1.89171008624535	4.357247326175	0.434152561155159	0.664177659189479	NA
ENSSSCG00000047443	0.169148311717371	1.89171008624535	4.357247326175	0.434152561155159	0.664177659189479	NA
ENSSSCG00000047562	0.169148311717371	1.89171008624535	4.357247326175	0.434152561155159	0.664177659189479	NA
ENSSSCG00000047659	0.169148311717371	1.89171008624535	4.357247326175	0.434152561155159	0.664177659189479	NA
ENSSSCG00000047691	0.169148311717371	1.89171008624535	4.357247326175	0.434152561155159	0.664177659189479	NA
ENSSSCG00000047850	0.169148311717371	1.89171008624535	4.357247326175	0.434152561155159	0.664177659189479	NA
ENSSSCG00000048049	0.169148311717371	1.89171008624535	4.357247326175	0.434152561155159	0.664177659189479	NA
ENSSSCG00000048152	0.169148311717371	1.89171008624535	4.357247326175	0.434152561155159	0.664177659189479	NA
ENSSSCG00000048400	0.169148311717371	1.89171008624535	4.357247326175	0.434152561155159	0.664177659189479	NA
ENSSSCG00000048954	0.169148311717371	1.89171008624535	4.357247326175	0.434152561155159	0.664177659189479	NA
ENSSSCG00000049770	0.169148311717371	1.89171008624535	4.357247326175	0.434152561155159	0.664177659189479	NA
ENSSSCG00000049867	0.169148311717371	1.89171008624535	4.357247326175	0.434152561155159	0.664177659189479	NA
ENSSSCG00000050045	0.169148311717371	1.89171008624535	4.357247326175	0.434152561155159	0.664177659189479	NA
ENSSSCG00000050260	0.169148311717371	1.89171008624535	4.357247326175	0.434152561155159	0.664177659189479	NA
ENSSSCG00000050442	0.169148311717371	1.89171008624535	4.357247326175	0.434152561155159	0.664177659189479	NA
ENSSSCG00000051016	0.169148311717371	1.89171008624535	4.357247326175	0.434152561155159	0.664177659189479	NA
ENSSSCG00000051098	0.169148311717371	1.89171008624535	4.357247326175	0.434152561155159	0.664177659189479	NA
ENSSSCG00000051327	0.169148311717371	1.89171008624535	4.357247326175	0.434152561155159	0.664177659189479	NA
ENSSSCG00000051640	0.169148311717371	1.89171008624535	4.357247326175	0.434152561155159	0.664177659189479	NA
ENSSSCG00000051648	0.169148311717371	1.89171008624535	4.357247326175	0.434152561155159	0.664177659189479	NA
ENSSSCG00000046701	0.724390348556024	1.89148820866842	4.32287038742383	0.437553763853567	0.661709794271425	NA
ENSSSCG00000026985	0.740235827169126	1.89112260067139	4.27795730932015	0.442062055306467	0.658444301384529	NA	SNAP25
ENSSSCG00000038946	0.577029602383835	1.8908764195713	4.24954171437329	0.444960079618882	0.656348603606881	NA	SLC17A8
ENSSSCG00000021309	105.396503583455	1.89087337240495	0.428617254274174	4.41156615499995	1.02625587959163e-05	0.000525010902612137	TRDMT1
ENSSSCG00000000295	0.819565996402189	1.88996899211932	4.14456433144653	0.456011498670522	0.648381709580395	NA
ENSSSCG00000035547	0.813344055912597	1.88989713049442	4.13723951500425	0.456801479256993	0.647813742445324	NA
ENSSSCG00000050764	0.414896904539854	1.88989267955374	4.35738418108658	0.433721838840125	0.664490445891833	NA
ENSSSCG00000046442	0.484919175177677	1.8898926029567	4.35738418684244	0.433721820688528	0.664490459074593	NA
ENSSSCG00000009135	0.247071831444314	1.88988873082299	4.35738447862626	0.433720903008037	0.664491125548385	NA	LRIT3
ENSSSCG00000039704	0.247071831444314	1.88988873082299	4.35738447862626	0.433720903008037	0.664491125548385	NA
ENSSSCG00000042692	0.247071831444314	1.88988873082299	4.35738447862626	0.433720903008037	0.664491125548385	NA
ENSSSCG00000044738	0.247071831444314	1.88988873082299	4.35738447862626	0.433720903008037	0.664491125548385	NA
ENSSSCG00000051476	0.328590613154885	1.88988341983614	4.35738487879411	0.433719644329229	0.664492039675735	NA
ENSSSCG00000002987	0.168907550432919	1.88986683892479	4.35738612816196	0.433715714728724	0.664494893588358	NA	DLL3
ENSSSCG00000035986	0.168907550432919	1.88986683892479	4.35738612816196	0.433715714728724	0.664494893588358	NA
ENSSSCG00000037998	0.168907550432919	1.88986683892479	4.35738612816196	0.433715714728724	0.664494893588358	NA
ENSSSCG00000047345	0.168907550432919	1.88986683892479	4.35738612816196	0.433715714728724	0.664494893588358	NA
ENSSSCG00000047819	0.168907550432919	1.88986683892479	4.35738612816196	0.433715714728724	0.664494893588358	NA
ENSSSCG00000050791	0.168907550432919	1.88986683892479	4.35738612816196	0.433715714728724	0.664494893588358	NA
ENSSSCG00000048240	1.05862632529196	1.8894862119326	4.09345368880901	0.461587294146803	0.644377307904565	NA	SAMD5
ENSSSCG00000017154	0.660638537182509	1.88946957384299	4.09139990232175	0.461814933507421	0.64421404083699	NA	CARD14
ENSSSCG00000017462	0.880718910578815	1.88917901850633	4.0602749407269	0.465283520472165	0.641728434553355	NA	KRT27
ENSSSCG00000016087	57.1571559546924	1.888901254884	0.516415351638342	3.65771708546504	0.000254471706959854	0.00610152654486663	TYW5
ENSSSCG00000004958	260.16746916996	1.88884938450501	0.463616906646231	4.07415984496511	4.61807562965888e-05	0.00163000010213323	PIAS1
ENSSSCG00000007899	1.15219633203024	1.88836572550146	3.98054045436041	0.474399330229864	0.635215170580464	NA
ENSSSCG00000009126	0.703343070519815	1.88808052159434	3.95350389468106	0.477571433313753	0.632955267149811	NA
ENSSSCG00000034543	0.739298261122465	1.888055375591	4.35752270459782	0.433286411473847	0.664806708759563	NA	U6
ENSSSCG00000043065	0.64534781273362	1.88805365823953	4.35752283415891	0.433286004479185	0.664807004398899	NA
ENSSSCG00000005844	0.500473951891637	1.88804873376383	4.35752320567507	0.433284837428956	0.664807852139922	NA	NRARP
ENSSSCG00000018325	0.407007300941043	1.88804430127626	4.35752354007704	0.433283786974764	0.664808615186376	NA
ENSSSCG00000046984	0.41322313428018	1.88804395551472	4.35752356616268	0.433283705032804	0.664808674708759	NA
ENSSSCG00000044183	0.248113626412658	1.88803081715187	4.35752455737381	0.433280591375428	0.66481093646131	NA
ENSSSCG00000046632	0.251618579834259	1.88803081715187	4.35752455737381	0.433280591375428	0.66481093646131	NA
ENSSSCG00000000679	0.168666789148466	1.8880218066169	4.35752523715661	0.433278455972609	0.66481248761408	NA	LRRC23
ENSSSCG00000005529	0.168666789148466	1.8880218066169	4.35752523715661	0.433278455972609	0.66481248761408	NA
ENSSSCG00000009285	0.168666789148466	1.8880218066169	4.35752523715661	0.433278455972609	0.66481248761408	NA
ENSSSCG00000021018	0.168666789148466	1.8880218066169	4.35752523715661	0.433278455972609	0.66481248761408	NA	GSDMB
ENSSSCG00000022891	0.168666789148466	1.8880218066169	4.35752523715661	0.433278455972609	0.66481248761408	NA	MYMK
ENSSSCG00000024204	0.168666789148466	1.8880218066169	4.35752523715661	0.433278455972609	0.66481248761408	NA	SCN1A
ENSSSCG00000031430	0.168666789148466	1.8880218066169	4.35752523715661	0.433278455972609	0.66481248761408	NA	U6
ENSSSCG00000035089	0.168666789148466	1.8880218066169	4.35752523715661	0.433278455972609	0.66481248761408	NA
ENSSSCG00000041580	0.168666789148466	1.8880218066169	4.35752523715661	0.433278455972609	0.66481248761408	NA
ENSSSCG00000043109	0.168666789148466	1.8880218066169	4.35752523715661	0.433278455972609	0.66481248761408	NA
ENSSSCG00000045629	0.168666789148466	1.8880218066169	4.35752523715661	0.433278455972609	0.66481248761408	NA
ENSSSCG00000046404	0.168666789148466	1.8880218066169	4.35752523715661	0.433278455972609	0.66481248761408	NA
ENSSSCG00000046583	0.168666789148466	1.8880218066169	4.35752523715661	0.433278455972609	0.66481248761408	NA
ENSSSCG00000047997	0.168666789148466	1.8880218066169	4.35752523715661	0.433278455972609	0.66481248761408	NA
ENSSSCG00000048276	0.168666789148466	1.8880218066169	4.35752523715661	0.433278455972609	0.66481248761408	NA
ENSSSCG00000048620	0.168666789148466	1.8880218066169	4.35752523715661	0.433278455972609	0.66481248761408	NA
ENSSSCG00000049187	0.168666789148466	1.8880218066169	4.35752523715661	0.433278455972609	0.66481248761408	NA
ENSSSCG00000051681	0.168666789148466	1.8880218066169	4.35752523715661	0.433278455972609	0.66481248761408	NA
ENSSSCG00000016652	0.738802818193904	1.88801932793969	3.94702253128004	0.478340144495551	0.632408128040699	NA	LRRN3
ENSSSCG00000048767	0.725408416647419	1.88789536636955	3.93607361578065	0.479639242213491	0.63148393749437	NA
ENSSSCG00000006754	0.892753845014985	1.88770652292695	3.91897543966235	0.481683682888708	0.630030669170693	NA	AMPD1
ENSSSCG00000022490	0.657363096583465	1.8875818741508	4.08417189123773	0.462170037015449	0.643959388448219	NA	GPR83
ENSSSCG00000050848	0.909443968625197	1.88751391517682	3.90140265270486	0.483803924690571	0.628525029477341	NA
ENSSSCG00000042961	1.07543127530277	1.8868627282362	3.84249331158055	0.491051662354117	0.623389908382012	NA
ENSSSCG00000002309	10.1534955167928	1.88678165268635	1.08635044317039	1.73680755095933	0.0824211457925381	0.413447240267769	PLEKHD1
ENSSSCG00000043423	0.983854606254178	1.88672095226637	4.19105472057204	0.450178076417205	0.652582043021555	NA
ENSSSCG00000041931	0.821097464766816	1.88629693442819	3.79574672832791	0.496950157488282	0.619224199927299	NA
ENSSSCG00000004322	0.813955313842914	1.88582298672067	3.75765268358617	0.50186197222488	0.61576461659489	NA	ANKRD6
ENSSSCG00000033611	74.145888307021	1.88469651851913	0.439692698020458	4.28639485487075	1.81596093087467e-05	0.000777336869242891	ZNF793
ENSSSCG00000017672	663.046870669262	1.8841334615733	0.429502852467178	4.38677752836876	1.15042350108341e-05	0.000565632348626068	MED13
ENSSSCG00000039095	0.973615482612675	1.88281946255657	3.54043392490226	0.531804717301297	0.594861255230878	NA
ENSSSCG00000029866	232.492789467732	1.88166515857272	0.417301753136481	4.50912354053138	6.50959956917638e-06	0.000374706779044819	CCDC112
ENSSSCG00000049278	1.07412657984898	1.8815974267906	3.70286274073639	0.50814668502036	0.611350477235157	NA
ENSSSCG00000027790	10.361975606204	1.88094794009694	1.25893620249748	1.49407725059102	0.135155429275117	0.529886442544332
ENSSSCG00000024428	3.28074853408571	1.8807733377572	1.96830618468799	0.955528846268057	0.339310324848022	NA	CHRNA9
ENSSSCG00000004997	317.13322831069	1.88072077345725	0.395987446506325	4.74944544341057	2.03975213113587e-06	0.000177075936063078	PRPF39
ENSSSCG00000048786	4.01755888135236	1.88043805681224	2.16477786816842	0.868651737650686	0.385037646644531	NA
ENSSSCG00000034769	0.903307175281564	1.88031253556501	3.38779927237378	0.555024776969003	0.578877713224526	NA
ENSSSCG00000000795	4.56099479575432	1.88026608796402	1.44509598306565	1.30113577921322	0.193211982728024	NA	ADAMTS20
ENSSSCG00000005066	834.893761416032	1.87920978204991	0.424610970314116	4.42572122114444	9.61205936584158e-06	0.000497756144093448	EXOC5
ENSSSCG00000011049	55.9020253054475	1.87813634439886	1.06030583361373	1.77131567596662	0.0765082221046995	0.395402001846619	DCLRE1C
ENSSSCG00000030565	1.45973459615544	1.87797643669569	3.2629103030126	0.575552578004301	0.564917642394068	NA	GRIA4
ENSSSCG00000044428	2.54028736114302	1.87723721622288	1.86215999311566	1.00809663141887	0.313408074646101	NA
ENSSSCG00000006950	20.1315057987771	1.87681074205375	0.816335222084202	2.29906868070941	0.021501039619586	0.170872412976785	DNAI3
ENSSSCG00000042552	1.22792246863716	1.87665138049888	3.37218512404774	0.556509002757915	0.57786294174074	NA
ENSSSCG00000047835	1.32814246694591	1.87622648310856	3.25952361933539	0.575613709923388	0.564876312138729	NA
ENSSSCG00000042995	1.90966024760852	1.87564542140442	2.30169810035984	0.814896367647513	0.415131632540012	NA
ENSSSCG00000003770	382.232855451592	1.87537340602189	0.393254167380343	4.76885831500443	1.85272902852987e-06	0.000164866788764109	MIGA1
ENSSSCG00000043964	1.09254995314593	1.87516971389345	3.20760168802085	0.584601797940339	0.55881549848137	NA
ENSSSCG00000041336	1.07940515090465	1.87303089495095	3.04396875761499	0.61532526911298	0.538339932963618	NA
ENSSSCG00000003784	5.54455268942809	1.87291513580828	1.32693560773312	1.41145894713602	0.158109332306394	NA	LRRIQ3
ENSSSCG00000043684	1.3670103122818	1.87076820131911	3.08353729042977	0.606695501016097	0.544053008436906	NA
ENSSSCG00000046155	9.58736493961372	1.86963236152274	1.24529013927303	1.50136285718458	0.133261735274535	0.526056056259861
ENSSSCG00000017602	66.7116144374824	1.86757579641992	0.483145733457381	3.8654502504981	0.000110884450498321	0.00322100210688916	STXBP4
ENSSSCG00000041994	1.31365240385212	1.8673717082867	2.46637668927128	0.757131591621732	0.448971028984302	NA
ENSSSCG00000008568	3.90903586284236	1.86722717760751	1.53944924242422	1.21291896228233	0.225160805041265	NA	DRC1
ENSSSCG00000018091	25349.9501574538	1.86663267362779	0.590805860154144	3.15946878580517	0.00158057030337425	0.0249028508147594	ND5
ENSSSCG00000031954	274.103684509564	1.86654978567028	0.40691312200493	4.58709656860776	4.49452817622703e-06	0.000279767773570467	SLC39A10
ENSSSCG00000009345	370.676976641056	1.86579467991924	0.403373357174783	4.62547822441029	3.73735071992778e-06	0.000249868590989457	PDS5B
ENSSSCG00000036885	259.130387073352	1.86419723358318	0.454509757154509	4.10155602655072	4.10381111383916e-05	0.00149388180077445	ZNF654
ENSSSCG00000000580	160.582116266298	1.8641061786161	0.406144255086623	4.58976374839655	4.43747971263748e-06	0.000277584126974689	RECQL
ENSSSCG00000004956	1.84919789962705	1.86153615606749	2.7198251206415	0.684432297481105	0.493702227228988	NA	SKOR1
ENSSSCG00000010606	719.069074252494	1.8608500696242	0.396960606030825	4.68774493325844	2.76231999261812e-06	0.000203313880387302	SLK
ENSSSCG00000012474	947.009546833147	1.8604728778608	0.436802289103673	4.25930203268514	2.0506622568724e-05	0.000846802884896721	DIAPH2
ENSSSCG00000041202	265.519797696212	1.85932849665354	0.38228193452476	4.86376239297051	1.15175165512466e-06	0.000113699483704338	SREK1IP1
ENSSSCG00000005205	313.743843024092	1.85877695594649	0.48804588820232	3.80861103613259	0.000139749589286803	0.0038388604570175	KIAA2026
ENSSSCG00000039221	1832.02521530023	1.85773923416921	0.396329351172209	4.68736223717634	2.76748871688952e-06	0.000203313880387302	MOB1A
ENSSSCG00000048420	149.564495577823	1.85702513311948	0.497416237083947	3.73334240958057	0.00018895543738291	0.00481379215074688
ENSSSCG00000031882	218.156430512557	1.85690344270832	0.464042736609372	4.00157851036778	6.2921310096578e-05	0.00203865044712913	PNPT1
ENSSSCG00000032297	79.852160150644	1.8566879454674	0.498005972579215	3.72824433380076	0.000192818388756299	0.00489247622555139
ENSSSCG00000002803	5.59623752283154	1.85627659824512	1.18887882754216	1.56136736161978	0.118437098173553	NA	CCDC113
ENSSSCG00000014223	238.663766617302	1.85536190817582	0.481239880707951	3.85537853896565	0.00011555069089747	0.00331088102081731	COMMD10
ENSSSCG00000022140	1.26651547617332	1.8551392726702	3.10396948838408	0.597666723082378	0.550062333625518	NA	TMPRSS11E
ENSSSCG00000042705	3.50068740040439	1.85460937163513	1.94708415747857	0.952506014961782	0.340840416894991	NA
ENSSSCG00000008496	649.282740778946	1.85346735801859	0.626688161172253	2.95755923416772	0.00310085165055254	0.0411675165159377	EIF2AK2
ENSSSCG00000004279	209.851888546374	1.85252559418894	0.415666042408434	4.45676433767627	8.32059852801048e-06	0.000449312320512566	OGFRL1
ENSSSCG00000042665	5.92282209671528	1.85164273210251	1.51844911136413	1.21943021879676	0.22268094623181	NA
ENSSSCG00000026959	173.619470426215	1.84825548148064	0.486000321373031	3.80299230308946	0.000142958798933036	0.00387727200190516	NPAT
ENSSSCG00000012659	72.6513186714034	1.8450231739974	0.506837102307451	3.64026857070578	0.000272353809299505	0.00645677811314924	ZNF280C
ENSSSCG00000040158	4.80252432042245	1.84290207051951	1.63850333414219	1.12474722029439	0.260696165736917	NA
ENSSSCG00000002930	216.419367720984	1.83691375969146	0.389948731272416	4.71065453578359	2.46922485085415e-06	0.00018909772857814	ZNF260
ENSSSCG00000042401	6.99671331801998	1.83552361077268	1.41591422978694	1.29635225930944	0.194854151754909	NA
ENSSSCG00000021757	34.7484271263592	1.83323484709908	0.68219699317646	2.68725143240977	0.00720427004320473	0.076370097538536
ENSSSCG00000014126	78.0269275469768	1.83252839793603	0.476205337963681	3.84818953473342	0.000118993976927053	0.00339414874142268	MSH3
ENSSSCG00000047860	0.560174468370317	1.83162577632771	3.57056994232335	0.512978545698473	0.607966328263634	NA
ENSSSCG00000004653	815.839857151061	1.83150866854596	0.412199012790307	4.44326311251426	8.860470145301e-06	0.00046514908138784	SECISBP2L
ENSSSCG00000004717	455.920468875501	1.83094368843491	0.438789061516057	4.17271953432209	3.00985355653989e-05	0.00115952772989141	UBR1
ENSSSCG00000010394	1.87828152617843	1.82954646023916	2.47967890103554	0.737815875868091	0.460626344556777	NA	OGDHL
ENSSSCG00000010151	290.236529328292	1.82862511408238	0.47485012779233	3.8509521363804	0.000117659494697905	0.00336367731901071	LYST
ENSSSCG00000014343	2444.60707224751	1.82857740204025	0.385826426823172	4.73937831863007	2.14374924291396e-06	0.00017939903230361
ENSSSCG00000011769	1441.51146960296	1.82836759738802	0.387932695214331	4.7131051853669	2.43970178869599e-06	0.000187976047572942	FXR1
ENSSSCG00000047067	36.4019244204477	1.82779079055322	1.30012772789073	1.40585478745119	0.159767249270359	0.574902360069582
ENSSSCG00000038148	32.7742332899658	1.82754232509677	1.24224277666677	1.47116357560999	0.141246885108721	0.543615048771574	PROKR1
ENSSSCG00000040220	305.555534007725	1.82545261851361	0.445544595005639	4.09712661532906	4.18310127641669e-05	0.00149738435492355	USP33
ENSSSCG00000009120	12.7477160663427	1.82282553468744	0.944390170950192	1.93016148490132	0.0535868321095413	0.320152818220408	ZGRF1
ENSSSCG00000001099	18.5090982727581	1.82223749497861	1.57866010599131	1.1542937507972	0.248379757681898	0.680660728273361	CMAH
ENSSSCG00000004884	779.54212669995	1.82221430846996	0.431735965848365	4.22066830797682	2.43579116734751e-05	0.000977100228273116	TMX3
ENSSSCG00000015801	162.234275576825	1.8208771721435	0.526065811432575	3.46131060519769	0.000537552210966013	0.0108680155804265	TLR3
ENSSSCG00000050259	13.7366682145637	1.82079116612378	0.820514962677326	2.21908344021244	0.0264810484250291	0.199175314225397
ENSSSCG00000042179	121.449329616728	1.82042374339733	0.503745429814918	3.61377718913733	0.0003017684136113	0.00708763136504161
ENSSSCG00000032596	14.51052479671	1.81988261918779	0.888242064563586	2.04885885480096	0.0404759186963497	0.268964451555747
ENSSSCG00000027594	418.127422709544	1.81975397711741	0.415377853737618	4.38096051761799	1.18157282390931e-05	0.000569860847439618	USP16
ENSSSCG00000006872	416.374288823292	1.81930511694896	0.390458303686746	4.65940946772268	3.17117829028847e-06	0.000221908361709097	AGL
ENSSSCG00000038768	9.65735492951056	1.81755775066815	1.0104055219771	1.79883988273506	0.0720440124635903	0.38314315719273	GPR37L1
ENSSSCG00000026433	5.6268011897888	1.81617254689004	1.30625497103112	1.39036603662178	0.164417754362856	NA	CCDC73
ENSSSCG00000034066	267.015941522488	1.81564697694241	0.408735843572038	4.44210363611628	8.90836322379371e-06	0.00046514908138784	ZCRB1
ENSSSCG00000004695	56.7752668676635	1.81461319714848	0.558028168038091	3.25183082339423	0.0011466424917199	0.0193444252675202	WDR76
ENSSSCG00000032946	75.4027511131446	1.81359889092523	0.512947880172552	3.53563970342397	0.000406789090206429	0.00880168997234321
ENSSSCG00000001691	2.34077692050381	1.81157785424566	4.13101314332804	0.438531128174096	0.661001310252522	NA	RSPH9
ENSSSCG00000012284	52.7491307001616	1.81147087871981	1.08992741074982	1.66201057139539	0.0965106548774366	0.45100171413879	ZNF182
ENSSSCG00000035404	9.20509487826557	1.81080455124873	1.00649728901912	1.79911517994594	0.0720004628924309	0.383072778572108
ENSSSCG00000005073	216.817650217137	1.80973148374204	0.498163273715482	3.63280791505245	0.000280353720013151	0.00660923433971302	ARID4A
ENSSSCG00000015494	108.057338247391	1.80874142970147	0.472698006442459	3.82642068519417	0.000130020016168819	0.00365909337262627	ZBTB37
ENSSSCG00000024486	692.686527569228	1.8083972027841	0.434239780539983	4.16451298067472	3.12017875767112e-05	0.00119008688123342	HOOK3
ENSSSCG00000012327	0.867596737385126	1.8077971763202	3.422297070155	0.528240868417166	0.597332167184305	NA	HSD17B10
ENSSSCG00000027718	131.896858292224	1.80642327116816	0.423009967476286	4.27040356033555	1.95119580547431e-05	0.000819113295613734	HAUS3
ENSSSCG00000016907	399.617015621874	1.80572774322169	0.456714119454899	3.95373750515285	7.69398165545506e-05	0.00238872609823907	DHX29
ENSSSCG00000004979	474.803538767195	1.80571053802537	0.440662457207959	4.09771812526614	4.17242928690608e-05	0.00149738435492355	MYO9A
ENSSSCG00000024998	7.79310311101037	1.80519310175201	1.51965690405359	1.18789517353343	0.23487471146022	NA	PCDHA11
ENSSSCG00000007099	0.628516778013656	1.80235873675611	3.77439976580695	0.477521950134706	0.632990494262061	NA	SCP2D1
ENSSSCG00000049941	0.701761305269954	1.80017983123447	3.95291021209488	0.45540620318832	0.648817033369071	NA
ENSSSCG00000011213	1459.59874310992	1.79921701187636	0.387428995293243	4.64399163132988	3.41741410014586e-06	0.000233500818488352	TOP2B
ENSSSCG00000003700	152.322507946159	1.79847638263714	0.483751120894734	3.71777202151124	0.000200987520238559	0.00504653053416136	ESCO1
ENSSSCG00000036613	16.0833657483297	1.79678003785133	1.03712170983172	1.73246786834967	0.0831902932665922	0.41647882159931	POLQ
ENSSSCG00000013583	2.55380791706905	1.79667434656986	1.88119950088473	0.955068479299984	0.339543067840255	NA	CAMSAP3
ENSSSCG00000043137	0.453069721347162	1.7966311024879	4.30789218881224	0.417055725571272	0.676637648103973	NA
ENSSSCG00000022865	0.464703349730174	1.7966311024879	4.30789218881224	0.417055725571272	0.676637648103974	NA	GRM8
ENSSSCG00000046050	0.464703349730174	1.7966311024879	4.30789218881224	0.417055725571272	0.676637648103974	NA
ENSSSCG00000005463	0.386539068718778	1.7966226950088	4.30789254041404	0.417053739886492	0.676639100486245	NA	SHOC1
ENSSSCG00000044535	0.386539068718778	1.7966226950088	4.30789254041404	0.417053739886492	0.676639100486245	NA
ENSSSCG00000048296	0.386539068718778	1.7966226950088	4.30789254041404	0.417053739886492	0.676639100486245	NA
ENSSSCG00000022656	119.523889756313	1.79522786732655	0.432865178045317	4.14731412545872	3.36398376205812e-05	0.00125837210420366	SRFBP1
ENSSSCG00000024763	4.43205296841592	1.79390383256648	1.75043644437371	1.02483231443934	0.305442316129216	NA
ENSSSCG00000032650	241.279683446896	1.79297628998082	0.35118513295818	5.10550169045547	3.29918038960176e-07	4.34254618781332e-05
ENSSSCG00000008930	114.597084392182	1.79186343121518	0.527589005559467	3.39632443499282	0.000682973550418291	0.01299706895043	TMPRSS11F
ENSSSCG00000002988	50.7284209377162	1.79146778598339	0.623648554867215	2.87255982877218	0.00407160975295051	0.049545122211376	ZNF546
ENSSSCG00000031998	3.2949125680111	1.79069649101257	1.83127323093712	0.977842334372034	0.328152309376894	NA
ENSSSCG00000010627	370.767481196107	1.78951572843345	0.378954602140951	4.72224302943771	2.33257713479049e-06	0.000183071084939209	PDCD4
ENSSSCG00000038606	2.16277905991385	1.78898094300748	2.2348271333259	0.800500815624652	0.42342069118674	NA
ENSSSCG00000030960	0.747155312087942	1.78883684592984	3.4078702509937	0.524913425154093	0.599643376240163	NA
ENSSSCG00000040185	266.201962487399	1.78863535961147	0.446269429359597	4.00797196029804	6.12423892832234e-05	0.00201705230509868	TFAM
ENSSSCG00000004220	72.8129932302834	1.78797057712582	0.547703041794275	3.2644890400251	0.00109661705595386	0.018700206638371	TRMT11
ENSSSCG00000021270	139.137626178047	1.78727163911024	0.471818849509309	3.78804628295159	0.000151836568946126	0.00407347534013429	THAP2
ENSSSCG00000045387	1.24838260390768	1.7849226419022	2.80250320419327	0.636902979890082	0.524188041640167	NA
ENSSSCG00000028677	16.6150095492229	1.7847443844981	0.858065662742553	2.07996248071936	0.0375289743533419	0.254954903187542
ENSSSCG00000004511	6.65759817449011	1.78458452101407	1.45438118259261	1.22704043642316	0.219807393124532	NA
ENSSSCG00000008073	118.13728034772	1.78413213410692	0.564608093944288	3.15994785275424	0.00157797378682525	0.024892979738232	OMD
ENSSSCG00000015883	430.350402632309	1.78378354660839	0.423481015570627	4.21219247385812	2.5290389969538e-05	0.00100493511841221	MARCHF7
ENSSSCG00000024359	79.5237581010095	1.78294999071308	0.548567081837004	3.25019500758679	0.00115325897597513	0.0193784314101353	FRA10AC1
ENSSSCG00000003616	3.30707716480503	1.78204266172594	1.86875422505675	0.953599268342426	0.340286526260559	NA	FAM167B
ENSSSCG00000007529	171.641512208729	1.7810502186248	0.426584402543127	4.17514144447591	2.97800962570498e-05	0.00115076849022655	SYCP2
ENSSSCG00000001958	562.762805972571	1.77915313443769	0.408681082583528	4.35340222549708	1.34040891787138e-05	0.000618153543292804	BAZ1A
ENSSSCG00000013312	885.644350897148	1.77895132289311	0.38061670301992	4.67386562065828	2.95582771875389e-06	0.000211016039854092	HIPK3
ENSSSCG00000039469	278.981362619914	1.77852300298848	0.403473148459534	4.40803312383712	1.0431359467055e-05	0.000531494589619785	DNAL1
ENSSSCG00000008921	255.63112380146	1.77701466886022	0.445717530787519	3.98686285845766	6.69526995479547e-05	0.00213101841684624	CENPC
ENSSSCG00000032377	449.819689759805	1.77689857614543	0.431163321291778	4.12117285584911	3.76948458655489e-05	0.00139272535776923	RALGAPA1
ENSSSCG00000001483	92.0499259191642	1.77687834442945	0.576173568598041	3.08392894306656	0.00204286381398109	0.0305125616471219	FAM83B
ENSSSCG00000014882	456.813555610193	1.77675504306061	0.446852158099081	3.97615858143991	7.00374304021729e-05	0.00221248242640464	RSF1
ENSSSCG00000005983	109.051646821486	1.77520864213763	0.480595652942128	3.69376758043917	0.000220955770916801	0.00543190101421148	ATAD2
ENSSSCG00000011772	1251.24990261079	1.77211726977986	0.412992989550964	4.29091368283667	1.77939474785579e-05	0.000772660894635936
ENSSSCG00000046655	0.653635598012126	1.77178951973745	4.25491594803191	0.416409992906436	0.677110017397695	NA
ENSSSCG00000026886	76.1082092134553	1.77162830263144	1.06802705750269	1.65878597380664	0.0971589277060012	0.452272047787438	DCHS2
ENSSSCG00000040177	0.763853535054396	1.77072026020744	4.23178492721429	0.41843342482272	0.675630252676127	NA	ASIC2
ENSSSCG00000001457	1.88030466401849	1.7700476364218	2.60031369321217	0.680705424519476	0.496057903257485	NA	SLA-DQB1
ENSSSCG00000029420	60.585587620494	1.76959817929879	0.495477253323867	3.57150235944757	0.000354939350009037	0.00805208909643482	ZNF569
ENSSSCG00000011672	198.794510993483	1.76938807670486	0.426253147971013	4.15102641500066	3.30987558771755e-05	0.00124846531123579	RASA2
ENSSSCG00000039285	601.100766530382	1.76870145611481	0.401769068470658	4.40228378667229	1.07117318389382e-05	0.000535687880522057	MFN1
ENSSSCG00000028228	1115.08788296549	1.7677780265905	0.430601010885844	4.10537361014033	4.03661942064246e-05	0.00147845573910835	XPO1
ENSSSCG00000023784	1484.3425502149	1.76766182087328	0.35624261826305	4.96196055792527	6.97851686587162e-07	7.48275700031455e-05	SEMA3C
ENSSSCG00000000894	3.82931294047633	1.76728707391823	1.73744246021838	1.01717732493777	0.309069080844101	NA	CCDC38
ENSSSCG00000031147	706.793397301677	1.76691150162117	0.582858733133274	3.03145754053094	0.00243376146847596	0.0346317679230431	ACAP2
ENSSSCG00000032969	43.055018057771	1.76576293739803	0.577987191621256	3.05502087761678	0.00225044855826737	0.0330274889457218
ENSSSCG00000027139	885.859900486149	1.76560013598574	0.446136504805876	3.95753343868149	7.57276890347603e-05	0.00236270389788452	FYTTD1
ENSSSCG00000038125	8.70160248200139	1.76495048594935	1.14845798481633	1.53680022193552	0.124342239080642	NA	NUP210L
ENSSSCG00000037305	565.648257355201	1.76459483184637	0.421417456844383	4.18728461098843	2.82311721188064e-05	0.00110101571263345	TMEM33
ENSSSCG00000008396	11.1647111737417	1.7641192314514	1.13982008415871	1.54771727219869	0.121690381725912	0.50444869093262	CCDC85A
ENSSSCG00000011027	3703.61032504151	1.76364052520437	0.39667428947173	4.44606714378463	8.74566234596005e-06	0.000464328526905677	KIF5B
ENSSSCG00000017042	346.251086798691	1.76320687438297	0.356471011348817	4.94628404063302	7.56435607299321e-07	8.03220196120523e-05	UBLCP1
ENSSSCG00000016999	2.05060136635308	1.76265401828858	2.20639651658257	0.798883611826359	0.42435790240466	NA	TLX3
ENSSSCG00000011760	415.968475062459	1.76174313665305	0.422764165633076	4.16720072292526	3.08362957188485e-05	0.00118074979607082	TBL1XR1
ENSSSCG00000017744	284.359845181979	1.76163555551379	0.443202779948894	3.97478453478322	7.0443000394171e-05	0.00221974501990211	SUZ12
ENSSSCG00000005173	236.940778901544	1.76051090541235	0.39608077788359	4.44482793338124	8.79622397159917e-06	0.000465058937678356	HAUS6
ENSSSCG00000009779	283.677528911295	1.76046541451154	0.405411006187349	4.34242136410571	1.40920931108762e-05	0.000642843640971235	MPHOSPH9
ENSSSCG00000051491	135.12072698054	1.75933455548241	0.489268343023501	3.59584792388235	0.00032333665875788	0.00755209245852971
ENSSSCG00000026571	431.104188178387	1.75927481783918	0.43317225811482	4.06137462610279	4.87846148309925e-05	0.00169352305770445	RAB8B
ENSSSCG00000050451	28.9858592430731	1.75908409804	0.601977671089544	2.92217499505615	0.00347596181505708	0.0444557221609932
ENSSSCG00000039546	34.7376704610195	1.75896965127305	0.845078761418758	2.08142688182105	0.0373948502655073	0.25486587268336	KNTC1
ENSSSCG00000017014	389.517582567694	1.75886283461504	0.39517929635359	4.45079702009814	8.55521766227177e-06	0.000458066654154517	PANK3
ENSSSCG00000025139	200.889890573659	1.75779739022459	0.429980888684442	4.08808260200286	4.34953290291398e-05	0.0015438398247534	ZNF507
ENSSSCG00000032740	1834.47106570728	1.75698044624957	0.399132079609194	4.40200258513398	1.0725627870535e-05	0.000535687880522057	TMEM106B
ENSSSCG00000015697	307.82700250924	1.75585136068896	0.44785980681436	3.9205379316764	8.83515273342293e-05	0.00267724196497679	CCNT2
ENSSSCG00000031940	15.4136672263386	1.75484929462404	1.01620801646488	1.72686031421863	0.0841927532506669	0.418879355328776	GAS2
ENSSSCG00000027226	1.70872143950076	1.75480387886528	2.79293607238339	0.628300767861038	0.529806928717918	NA	EPN3
ENSSSCG00000023276	807.153190374145	1.75448398090696	0.424545855009131	4.13261361571703	3.58661375643535e-05	0.00133688647275272	ZNF24
ENSSSCG00000004222	589.136204002439	1.75403346582682	0.406499785536014	4.31496775210825	1.59626203421192e-05	0.000712733818526567	NCOA7
ENSSSCG00000012583	1449.294832036	1.75398495183028	0.43081430452392	4.07132477592303	4.67465195735856e-05	0.00163625767681947	ACSL4
ENSSSCG00000012871	5.87325620575405	1.75168356579932	1.43509665607633	1.22060319657392	0.222236295458489	NA	FGF19
ENSSSCG00000047044	2.78737870626684	1.74941972517059	1.74353991932154	1.00337233795676	0.315681245591839	NA
ENSSSCG00000003356	3.95935289601	1.74890799073138	1.6875454297318	1.03636202019719	0.300033281986456	NA	MMEL1
ENSSSCG00000041524	4.69227900506177	1.74474846736147	1.53313637034098	1.13802561932141	0.255109784740948	NA
ENSSSCG00000011284	329.343123511146	1.74465234437009	0.477911018158105	3.65057987383105	0.000261648924378598	0.00623810529895842	NKTR
ENSSSCG00000009776	485.47332474072	1.74349889727118	0.454987836143297	3.8319681511707	0.000127122199032155	0.00359822194373295	SBNO1
ENSSSCG00000018746	7.27724677905645	1.74220288268951	1.43393423629415	1.21498102116039	0.22437333001454	NA
ENSSSCG00000030247	104.538371061448	1.74192353782476	0.583796237136639	2.98378685407158	0.00284705025139715	0.0384351783938615	EPM2AIP1
ENSSSCG00000023908	156.163466750338	1.74179772785308	0.47065838118715	3.70076853504598	0.000214947477400939	0.00533610279850346	ETAA1
ENSSSCG00000022845	1762.62168019396	1.74079742976156	0.387160650679701	4.4963180703034	6.91402849373188e-06	0.000391774278236753	PJA2
ENSSSCG00000048222	2.49496687599056	1.74046949775587	2.12271012818919	0.819928013082317	0.41225714616058	NA
ENSSSCG00000029651	0.738622549612937	1.73917140424397	3.74754927466772	0.464082331351912	0.642588760020714	NA	SLN
ENSSSCG00000004344	57.9812944461144	1.73660097145533	0.529133552707413	3.28197099308801	0.00103084208761808	0.0178434529029343	MMS22L
ENSSSCG00000008892	109.690925569601	1.73654091871803	0.450136726585107	3.8578076752191	0.000114408614641186	0.00328560739683187
ENSSSCG00000031787	22.7930111107849	1.73624006842781	0.715606217546521	2.42625067509973	0.0152557287327882	0.132762664096083
ENSSSCG00000037499	292.929871385824	1.73588132977832	0.410422824818538	4.22949510799214	2.34216371386033e-05	0.000951626388692578	NEDD4
ENSSSCG00000004075	46.685996992092	1.73561098573292	0.526040939481746	3.29938386058476	0.000968973129319579	0.0170528474402259	RGS17
ENSSSCG00000039889	321.521883903333	1.73475034564548	0.439954946259853	3.94301816673036	8.04625577927289e-05	0.00246180358418625	ARL14EP
ENSSSCG00000042559	2.36323775047146	1.73467294639107	2.17881128297102	0.796155665223873	0.425941562863316	NA
ENSSSCG00000043516	4.32399685583105	1.73387771026625	1.57522031733098	1.10072076343205	0.271018206613057	NA
ENSSSCG00000016130	20.4199850953961	1.73361007278431	0.751085310954382	2.3081400308328	0.0209913493190698	0.16766541719075	ZDBF2
ENSSSCG00000006132	75.0700169964588	1.73347166191764	0.484058840761273	3.58111765749683	0.000342127531290976	0.00780847223881633	MMP16
ENSSSCG00000051779	15.7404989009522	1.73234697741952	1.12478360719876	1.54016022844951	0.123521301744447	0.507649307360595
ENSSSCG00000022993	190.537248707116	1.73161378381217	0.500647464012237	3.45874873695524	0.000542690915640817	0.0109342673421731	TBC1D8B
ENSSSCG00000009106	924.143137880462	1.73113148096768	0.380723966620469	4.54694643033436	5.44298449740952e-06	0.000329079196695056	PDE5A
ENSSSCG00000024379	7.13539632425419	1.72978339226546	2.83233327779541	0.610727348305517	0.541380097606725	NA	PCSK4
ENSSSCG00000004120	203.697185361567	1.72965018917695	0.480718359843455	3.59805310897675	0.000320608160730166	0.00750223096108588	SHPRH
ENSSSCG00000033648	12.2525591706677	1.72940236435416	1.16434382874979	1.48530212610059	0.137463808932553	0.53536600984289
ENSSSCG00000039397	460.8281123737	1.72876473265599	0.38348690205794	4.50801506747366	6.54369301137537e-06	0.000374706779044819	ETNK1
ENSSSCG00000048856	349.800030473945	1.72875647756446	0.430149626742074	4.018965425259	5.84542469847507e-05	0.00194943396170757
ENSSSCG00000004434	16.0711138087944	1.72848771818716	1.07470194695077	1.60834147838977	0.107760411041345	0.476438262392734	FRK
ENSSSCG00000007280	702.203721506583	1.72831295349968	0.404375520567634	4.27402962244994	1.91971514184705e-05	0.00081401075612011	ITCH
ENSSSCG00000030182	1.27482360238784	1.72744060702446	2.69601203274049	0.640739205183935	0.521692137668154	NA	DEDD2
ENSSSCG00000003410	29.294005658946	1.72697221028008	0.603986878243695	2.85928763105229	0.00424593606635919	0.0510968077471569	MASP2
ENSSSCG00000023320	2.07071400318963	1.72574181661809	2.226395821125	0.775128034396895	0.438264007465118	NA	CYP3A29
ENSSSCG00000009824	5.73272482486001	1.72327920742187	1.19864268659435	1.4376921719	0.150521415189085	NA	RAD9B
ENSSSCG00000009486	10.2042010755098	1.72018325028056	1.33502706998702	1.28850065212332	0.197571741992292	0.621250834830641	SLITRK6
ENSSSCG00000022534	562.847013019504	1.7198767750868	0.382270796950968	4.49910584016544	6.82398786852893e-06	0.000388414012192485	ZNF644
ENSSSCG00000029600	71.6294563113881	1.71727072603299	0.456999420131971	3.75770876369401	0.000171476291598735	0.00448477804766696
ENSSSCG00000008090	21.8733800185839	1.71641263787632	0.812109498360252	2.11352365825293	0.0345559722689873	0.242582925328291	IL1A
ENSSSCG00000048017	34.1191844054666	1.71568761227174	0.588371947295311	2.91599152569831	0.00354560131028397	0.0451635263676898
ENSSSCG00000012131	195.509757664419	1.71562682118237	0.400305997652003	4.28578844994925	1.82092207419987e-05	0.000777336869242891	MOSPD2
ENSSSCG00000010467	486.965334749913	1.71484196047862	0.60729834749847	2.82372242167667	0.00474694763589782	0.0556423286894293	BTAF1
ENSSSCG00000000457	574.890897867984	1.71472548108542	0.390598403311333	4.38999613554147	1.13352675252033e-05	0.000561695844895957	USP15
ENSSSCG00000024916	552.307471286783	1.7143796503141	0.393008707760224	4.36219253279256	1.2876547540338e-05	0.0006071196071631	DHX36
ENSSSCG00000039331	504.733338969219	1.7139095171405	0.371053440464903	4.61903685623584	3.8552538074637e-06	0.000252409259643064
ENSSSCG00000038616	909.450356903662	1.71276501986414	0.860979000306065	1.98932264231216	0.046665602042406	0.295424121947817
ENSSSCG00000025355	248.012282477744	1.71267079596177	0.393385382065653	4.35367167678827	1.33876163937257e-05	0.000618153543292804	ZNF146
ENSSSCG00000006155	432.675415966344	1.71222008687503	0.456982294488983	3.7467974307182	0.000179106606586191	0.00462820261927017	ZBTB10
ENSSSCG00000024622	124.233202563173	1.71164864411409	0.417251342451253	4.10220044843609	4.09239495056054e-05	0.00149388180077445	ZNF667
ENSSSCG00000002993	14.2420676920005	1.71104249756692	1.01001730553268	1.69407245617889	0.0902515155386985	0.435108031418159	CYP2A19
ENSSSCG00000006071	614.498647008383	1.71083210969553	0.406617819906124	4.20746958431509	2.58246148657445e-05	0.00101974947951109	VPS13B
ENSSSCG00000045264	0.724829256963436	1.71043075055794	4.08840872689415	0.418360996860828	0.675683198699779	NA
ENSSSCG00000024419	310.217478438766	1.70940645327286	0.477423937335677	3.58047914985665	0.000342964711344022	0.00780847223881633	RBBP8
ENSSSCG00000004469	4.8153043682302	1.70931383803409	1.74439524508103	0.979889072074766	0.327140877761066	NA	LCA5
ENSSSCG00000048558	21.2415726250631	1.70800973752302	0.873584071919063	1.95517499966651	0.0505624183327015	0.310129393266964
ENSSSCG00000044669	2.28173060669586	1.7078312807639	2.08943041327114	0.817366910099762	0.413718779801461	NA
ENSSSCG00000008591	118.85967799155	1.7068191624311	1.05767960204653	1.6137393206114	0.106583981210647	0.474144822455526	ATAD2B
ENSSSCG00000045487	2.12427220071006	1.70521971195918	2.32683302850053	0.732850054590324	0.463649888358869	NA
ENSSSCG00000012027	61.318347784151	1.7042120166673	0.623853421484678	2.73175069331435	0.00629987920970731	0.0689820395960673	ADAMTS5
ENSSSCG00000010250	570.306849231359	1.70370575341722	0.399822354164662	4.26115682545246	2.03371455654795e-05	0.000842557938902949	VPS26A
ENSSSCG00000011681	135.05173743322	1.70270839109825	0.513362895955757	3.3167733868421	0.000910634457297235	0.0163114605276322	TRPC1
ENSSSCG00000015952	266.144300308552	1.70050716524562	0.370373848986869	4.59132622321266	4.40438278032656e-06	0.000277584126974689	HAT1
ENSSSCG00000016086	134.840501353236	1.69984058956583	0.424195724605267	4.00720820830433	6.14406966672346e-05	0.00201705230509868	C2orf69
ENSSSCG00000014148	82.8562122863108	1.69826995187119	0.48108514679582	3.530081864265	0.000415431102296019	0.00892752960648384	TMEM161B
ENSSSCG00000002245	165.615536679045	1.69558627871146	0.413738574996678	4.09820689000312	4.16363051727726e-05	0.00149738435492355	KATNBL1
ENSSSCG00000017024	4226.89503692308	1.69436303918161	0.342869016455715	4.94172105924438	7.74359509834158e-07	8.15400563855368e-05	CCNG1
ENSSSCG00000014969	170.86601118824	1.69435325447879	0.49246355660965	3.44056576722856	0.000580499339306997	0.0114612338304425	CEP57
ENSSSCG00000045444	16.6479170509592	1.69382380805662	0.901357963800188	1.879191038503	0.060218412832884	0.345872665707419
ENSSSCG00000005271	461.997357293101	1.69377235605945	0.45284580424919	3.74028497154279	0.000183811737986561	0.00471789330051957	CARNMT1
ENSSSCG00000009221	5.49694591211112	1.69343508950088	1.64255184333741	1.03097816752017	0.302551058125611	NA	DSPP
ENSSSCG00000045685	2.12814240590949	1.69323367822862	2.2488932447121	0.752918655525326	0.451498796922515	NA
ENSSSCG00000003670	251.629741628164	1.69290639652414	0.491567024964648	3.44389739455346	0.000573393259798984	0.0113564219918808	RLF
ENSSSCG00000033213	33.233227500085	1.69268847561538	0.813678731109757	2.08029091937399	0.0374988571907579	0.254887336988928	LYRM7
ENSSSCG00000021170	771.288512583622	1.69216673377268	0.390511354937793	4.33320750440722	1.46952480032928e-05	0.000667946596293552	FAR1
ENSSSCG00000029084	1.84223487565291	1.68955343796837	2.88788179436503	0.58504937468878	0.558514517768285	NA	FSHR
ENSSSCG00000043422	0.464965959004323	1.68848427461575	4.22030500088535	0.400085840777273	0.689093292674696	NA
ENSSSCG00000047283	0.47663113144122	1.68815005202677	4.37366427657139	0.38598071211587	0.699510953540365	NA
ENSSSCG00000029523	0.307861532119192	1.68813979565273	4.37366516157326	0.385978288983944	0.699512748135504	NA
ENSSSCG00000023745	0.301152530720841	1.68813929276675	4.37366520496682	0.385978170173992	0.699512836127357	NA	MCOLN3
ENSSSCG00000042002	0.144823968698049	1.68812172805033	4.37366672058302	0.385974020403936	0.699515909491578	NA
ENSSSCG00000004652	1010.334338003	1.68736072684705	0.379353438218433	4.44799112608929	8.6677109742349e-06	0.000462131628145283	COPS2
ENSSSCG00000033292	1.69821035491034	1.68660093312313	2.48865052832169	0.677717065505596	0.497951103980964	NA	C1orf194
ENSSSCG00000008215	0.468736842531927	1.68651648792281	4.19309327944517	0.402212966782836	0.687527300121067	NA	SMYD1
ENSSSCG00000004718	127.414290781406	1.68636309861829	0.492235463147199	3.42592768070024	0.000612703494795115	0.0118722433133574	TTBK2
ENSSSCG00000019673	0.222747488424992	1.68607318560583	4.37384360585445	0.385490048923789	0.69987437771461	NA	MIR545
ENSSSCG00000016095	565.122097133174	1.68555774392183	0.427465233890321	3.94314580528978	8.04197286542274e-05	0.00246180358418625	CLK1
ENSSSCG00000015987	2459.37506760168	1.68547135804733	0.387445087000152	4.35021997851962	1.36001028453334e-05	0.000624912362013211	NFE2L2
ENSSSCG00000023112	1057.78266908095	1.68356004642179	0.410850638768958	4.09774231206328	4.17199346026501e-05	0.00149738435492355	PDS5A
ENSSSCG00000009113	227.854902996582	1.68286082393461	0.489361019511555	3.4388943067315	0.000584095229631912	0.0114963042392973	METTL14
ENSSSCG00000000271	0.983978207726191	1.68277850679354	2.79220620334339	0.602669854675696	0.546728339482386	NA
ENSSSCG00000009055	134.785558962836	1.6827588009783	0.453638986778357	3.70946688892169	0.000207696116080933	0.0051662364622021	ELMOD2
ENSSSCG00000015425	3.85524087326471	1.68104046868118	1.72718317769879	0.973284414986552	0.330411966080861	NA	SLC26A5
ENSSSCG00000015284	384.837261146941	1.68005214162367	0.441099526543598	3.80878246410364	0.000139652751075606	0.0038388604570175	MDM4
ENSSSCG00000039339	7.16615440281256	1.67937564049169	1.17207009756629	1.43282867123629	0.151906805527833	NA
ENSSSCG00000033185	584.337382087725	1.67900940405292	0.4313185894281	3.89273600815391	9.91199948152317e-05	0.00293653578984071	PPP2R3A
ENSSSCG00000021384	16.1311462491129	1.67827460440403	0.906990490945812	1.85037728747732	0.064259190216369	0.35960103081224	BRIP1
ENSSSCG00000018081	21400.9378848488	1.67792991431459	0.362992091144236	4.62249717073825	3.7914798482698e-06	0.000251033427544118	ATP6
ENSSSCG00000007043	295.136787073832	1.67706223147416	0.67320516903549	2.49116065742173	0.0127326531048641	0.115914844836501	GPCPD1
ENSSSCG00000030685	285.848015999276	1.67517094978116	0.447914974414834	3.73993066869362	0.000184071019084849	0.00471789330051957	ARID2
ENSSSCG00000016920	240.606343611446	1.67386761836818	0.437121135437929	3.82929920945419	0.000128508685493419	0.00362463337030098	MIER3
ENSSSCG00000006206	89.6803267660862	1.67309164018523	0.518136607742247	3.22905507000488	0.00124199975765328	0.0205149136440612
ENSSSCG00000004351	100.279777363712	1.67280804223034	0.496991033693495	3.36587167337508	0.000763021964060087	0.0141787434380342	USP45
ENSSSCG00000028345	112.412035873137	1.67273495836845	0.469728781855099	3.56106549775877	0.000369352925636406	0.00833418494346719
ENSSSCG00000023082	1.39514869619382	1.67204620136487	2.57035196223592	0.650512546892753	0.515361199811363	NA	SSUH2
ENSSSCG00000047061	1.66268029038445	1.67153351854611	2.69795459783265	0.619555836813895	0.535550249989573	NA
ENSSSCG00000039707	33.5340237824548	1.67105421424284	0.614136664724731	2.72098102951049	0.00650884966606679	0.0708405033423083	RTKN2
ENSSSCG00000000869	314.579756043915	1.67078660922064	0.449217395402465	3.71932749337043	0.00019975391864421	0.00503810482233182	UTP20
ENSSSCG00000044016	15.8239367714823	1.66969235322027	0.821685790862886	2.03203264774344	0.04215035093756	0.276733385553455
ENSSSCG00000006037	553.857682210647	1.66969051201155	0.424611065647539	3.93228214499131	8.41432241718605e-05	0.00256200910996537	OXR1
ENSSSCG00000036083	626.440192306276	1.66926126336558	0.409957921748744	4.07178682203546	4.66538680451615e-05	0.00163625767681947	PCGF5
ENSSSCG00000030660	98.4373615466267	1.66894925881386	0.524431599320869	3.18239644784015	0.00146061735809758	0.023481375237813	PDIK1L
ENSSSCG00000008942	451.391354332396	1.66804374149098	0.452387594583004	3.68720044816553	0.000226734753956957	0.00553690377745417	MOB1B
ENSSSCG00000025028	522.284261099129	1.66692557147769	0.382204257970827	4.36134746464527	1.29263897881298e-05	0.000607203945586649	XIAP
ENSSSCG00000011720	2179.39997612709	1.66690762406856	0.366935652130961	4.54277913412903	5.55174105925985e-06	0.000332472985899562	MBNL1
ENSSSCG00000012713	749.636291809004	1.66623545298387	0.588843634875261	2.82967387995429	0.00465954728452383	0.0550640917687754	ATP11C
[truncated: 16,856 more rows]
