# Supplementary material for: Dantrolene inhibits lysophosphatidylcholine-induced valve interstitial cell calcific nodule formation via blockade of the ryanodine receptor
Source: Front Cardiovasc Med. 2023 Mar 30;10:1112965. doi: 10.3389/fcvm.2023.1112965 (PMC10100588; doi:10.3389/fcvm.2023.1112965)
Supplement: Supplementary file 2 [file Datasheet2.csv]

ensembl_gene_id	baseMean	log2FoldChange	lfcSE	stat	pvalue	padj	external_gene_name
ENSSSCG00000013501	9.12413294182702	6.57986127539518	2.38487398781251	2.75899746025175	0.0057978985568493	0.0694319287670271	CREB3L3
ENSSSCG00000014618	4.6317842430902	6.33207894580897	2.05658903927454	3.0789228304176	0.00207750487610207	0.0307912000301353
ENSSSCG00000034664	3.47709754604079	6.23635543364276	4.25298304400672	1.46634852975278	0.142553360752114	0.586653903591546
ENSSSCG00000019590	6.44324117418443	6.14174218574269	3.16228740983362	1.94218342287421	NA	NA	SNORA27
ENSSSCG00000015982	2.86926302109491	5.95216986093387	4.25425399479017	1.39911013028912	0.161779960364571	NA	HOXD9
ENSSSCG00000050876	5.20412648012948	5.86864718758725	4.2510119508671	1.38052944932093	0.167423688744245	0.615502580294767
ENSSSCG00000004355	2.77715113008565	5.86107595413098	2.37458759855701	2.46825004800524	0.0135775438385231	NA
ENSSSCG00000000781	2.80299278190121	5.73242125283323	2.46027480560351	2.32999225931066	0.0198065602404469	NA	ABCD2
ENSSSCG00000006172	7.25033689656837	5.68291839269746	1.94260290305417	2.92541434163552	0.00343997864855773	0.0453993436811059	PI15
ENSSSCG00000043279	2.53986592402926	5.67671659431509	4.25574893779937	1.3338936758921	0.182238704456443	NA
ENSSSCG00000048724	3.20588276927104	5.65699959586202	2.34612876926208	2.411205927815	0.0158998682102873	0.149505431903936
ENSSSCG00000045507	6.26138822637909	5.65195301962471	1.54703269570755	3.65341536433381	0.000258775111453325	0.00587348662791403
ENSSSCG00000025183	2.87777737086439	5.626816244322	2.4550882007623	2.29189983584903	0.0219114237450752	NA	ssc-mir-125b-1
ENSSSCG00000044456	3.29519039906961	5.61552839630682	2.17210587618931	2.58529220783591	0.00972964998327454	0.1031123432438
ENSSSCG00000015010	8.47228747360617	5.47263759841711	1.60403622881048	3.41179176637144	0.000645373934583132	0.0120484047787407	EXPH5
ENSSSCG00000017897	2.34269113654552	5.47132803863137	2.59903530079441	2.10513802446585	0.0352792951529108	NA
ENSSSCG00000042510	3.58761700751859	5.43153212013721	1.8655654904914	2.91146687040535	0.0035973605411988	0.0470359896365465
ENSSSCG00000043201	2.53203834243178	5.40287463026106	4.25754606056071	1.26901143367772	0.204436986148155	NA
ENSSSCG00000050584	1.94750097914702	5.37391861741859	2.84782236597487	1.88702732362276	0.0591566506619051	NA
ENSSSCG00000021218	2.43901700606309	5.36667195016254	4.25780990328313	1.26043014415096	0.207514233088031	NA	TDRD6
ENSSSCG00000050926	4.00656437819284	5.35385605386658	2.12059754703143	2.52469218469167	0.0115799668687029	0.117477665315292
ENSSSCG00000040951	2.9644160267223	5.33489045098532	2.47213434372074	2.15800992552692	0.0309270601095963	NA	SCT
ENSSSCG00000024379	7.13539632425419	5.29699424158125	2.78103482315703	1.90468461504848	0.0568210800609139	0.360925247164751	PCSK4
ENSSSCG00000049882	1.82599470082363	5.2776522065942	3.27986512055564	1.60910647621391	0.107593061404425	NA
ENSSSCG00000034054	1.98232326284642	5.27737229342062	4.25849051670661	1.23925890470269	0.215249632409961	NA
ENSSSCG00000032948	5.78056748249066	5.25636545200319	2.98772238483964	1.75932190978491	0.0785228472416425	0.436574791004034
ENSSSCG00000036183	4.15855580568018	5.24952033565187	4.2530852919523	1.23428522479552	0.217096639635534	0.66027366963281	MCIDAS
ENSSSCG00000051769	3.49773313591802	5.24554247260276	2.2615840919786	2.31941075779923	0.0203727748966843	0.179921216897722
ENSSSCG00000041798	1.91278002791671	5.21905967602409	2.92528648097398	1.78411916575309	0.0744043035974459	NA
ENSSSCG00000044383	1.95915201923282	5.19060104474197	4.25919310433031	1.218681782581	0.222964994981265	NA
ENSSSCG00000046323	2.43961441763339	5.17152589858653	2.25566273691289	2.29268578762102	0.0218661013618561	NA
ENSSSCG00000016489	3.41023989074031	5.15456904210682	2.16097480098189	2.38529807925789	0.0170652877575717	0.157408953998676	WEE2
ENSSSCG00000049185	1.59035154561734	5.14142345695969	3.37177231658254	1.52484301258241	0.12729825866411	NA
ENSSSCG00000051117	3.47128903851705	5.12252208472685	2.34803824175021	2.18161782616818	0.0291377501389581	0.235086770583065
ENSSSCG00000046544	3.18384890190616	5.10465354048528	3.89519255851013	1.31050094797823	0.190026423735423	0.638936651371848
ENSSSCG00000044363	2.62174362478263	5.09481544591266	2.0112991155628	2.5330968459592	0.0113059711349667	NA
ENSSSCG00000051628	5.33140965585192	5.08950572969983	1.75804772954755	2.89497585541074	0.00379187697401592	0.0491688187201053
ENSSSCG00000047200	3.27248530548966	5.08927442242455	2.12264256213492	2.39761253882794	0.0165023108318371	0.153430126104713
ENSSSCG00000000517	15.0653852838449	5.08451379156682	2.24710616345243	2.26269407038386	0.0236545546081979	0.201335113045018	CAPS2
ENSSSCG00000045126	3.07752952870178	5.05281423793726	2.1783185379801	2.3195938288358	0.0203628600086969	NA
ENSSSCG00000051454	1.74786564569755	5.04484269497304	2.86702866104612	1.75960664904281	0.0784745233902648	NA
ENSSSCG00000033809	2.06694746106202	5.04480560363592	2.82221941781138	1.7875313208454	0.0738516545467135	NA
ENSSSCG00000012586	5.25184545456845	5.02873920584434	1.89596765940055	2.65233385227377	0.00799374589183465	0.0887879025574542
ENSSSCG00000015398	17.2950258671827	5.0229217676803	2.34049948695499	2.14608966832766	0.0318658254081444	0.249590067642435	SEMA3A
ENSSSCG00000046574	1.49453728459532	4.99250434520204	3.15294085516313	1.58344370368588	0.113320368455341	NA
ENSSSCG00000035697	1.82086447581244	4.98823619231759	3.3630187301833	1.48326149585426	0.138004948157045	NA
ENSSSCG00000003230	2.77374815821587	4.98793515940112	4.26100747169403	1.17059995612213	0.241759614981798	NA
ENSSSCG00000008536	4.1591507203355	4.93737350276796	2.00260482832429	2.4654756809407	0.0136831463334892	0.13328196872303
ENSSSCG00000047958	1.37464783916073	4.93061490303398	3.90503628721698	1.26262972745585	0.206722279260405	NA
ENSSSCG00000049352	1.35201103382477	4.9071971776687	3.57011420893398	1.37452106304856	0.169279975802045	NA
ENSSSCG00000050373	1.40539293198408	4.87917683577514	3.58294955460734	1.36177659255653	0.173268400859645	NA
ENSSSCG00000020780	2.65470536269343	4.87087032032864	4.25486779530439	1.14477594949109	0.252301980512162	NA	PRSS57
ENSSSCG00000045122	1.31259757935596	4.86352204965899	3.53433820996565	1.37607714959069	0.168797749146664	NA
ENSSSCG00000041502	1.78432096743048	4.84536931913911	2.39855176822059	2.02012288554178	0.0433706425497886	NA
ENSSSCG00000010384	2.56824861858604	4.82096148297374	2.52274888387582	1.91099538831906	0.0560051735431805	NA	LRRC18
ENSSSCG00000047620	2.24743507638825	4.81969704485812	4.06708951939991	1.18504818294957	0.235998396798707	NA
ENSSSCG00000048011	5.74126438751179	4.81806775514093	4.26273752540636	1.13027549231562	0.258360158047519	0.686106393466362
ENSSSCG00000016655	6.72680744995088	4.78625200040003	4.26308465138568	1.12272037545497	0.261556271588326	0.688549620279372
ENSSSCG00000044496	1.32244114129829	4.78605372182706	3.65951259410985	1.30783911757277	0.190927883182901	NA
ENSSSCG00000003882	1.40060542230968	4.78602999014062	3.60577265926036	1.32732438853268	0.184401399592941	NA	SLC5A9
ENSSSCG00000051584	3.64582414784311	4.78497067820351	2.0657987311403	2.31628115850485	0.0205429224026944	0.180970307041236
ENSSSCG00000044372	1.81251905262172	4.78303294616737	2.72928359120555	1.7524866091525	0.0796901704505194	NA
ENSSSCG00000041693	1.38039047011767	4.75550586187591	2.75987192661639	1.72308932744795	0.0848723725182231	NA
ENSSSCG00000004956	1.84919789962705	4.72931266537527	2.56404624712562	1.84447245079022	0.0651143171351142	NA	SKOR1
ENSSSCG00000045593	4.63465053206208	4.72723064688135	2.99937362940303	1.57607261747587	0.115009068769652	0.530449222613953
ENSSSCG00000045744	1.58252396401986	4.72525748789654	3.51707234211193	1.34352012931844	0.179103612535636	NA
ENSSSCG00000019587	3.02497526413148	4.72516703304176	4.2556881285086	1.11031797687151	0.26686202924167	NA	SNORD18
ENSSSCG00000047697	4.6104241468075	4.71675076935724	2.18450352186951	2.1591866170674	0.0308356918992158	0.245276003001945
ENSSSCG00000038138	4.04311899936251	4.71600135808271	3.30653379793377	1.42626739851554	0.153791171337454	0.601844235157846	TFEC
ENSSSCG00000041752	2.46882736652843	4.71546231780523	2.60958437324564	1.80697829361249	0.0707656637149287	NA
ENSSSCG00000036400	1.1613250696011	4.68665047163364	4.15940928030206	1.12675867071521	0.259844528899766	NA
ENSSSCG00000047835	1.32814246694591	4.68362764660917	3.13270209204749	1.49507597881675	0.134894614165156	NA
ENSSSCG00000047291	1.31414867820229	4.68206980966108	3.36771771292241	1.39027977068723	0.164443938258369	NA
ENSSSCG00000010162	1.14878415107248	4.67118833309655	3.72262316727943	1.25481095539153	0.209547394634434	NA	SLC35F3
ENSSSCG00000040998	1.79546198909756	4.66605240313144	2.14321719920329	2.17712530716251	0.0294712193155267	NA	LEAP2
ENSSSCG00000006161	4.48036324867344	4.65167868617384	1.78742267854877	2.60245030008827	0.00925602299728711	0.0992118966895527	IL7
ENSSSCG00000047459	1.13206292636766	4.65050579000595	4.20008306352778	1.10724138538818	0.268189578885753	NA
ENSSSCG00000041130	1.38528149008824	4.64885537577721	3.08733653280862	1.50578186937983	0.13212317911471	NA
ENSSSCG00000016957	1.12277058196349	4.6389054848669	3.77199422701475	1.22982836284409	0.218761384745335	NA	CD180
ENSSSCG00000018333	5.20168388357205	4.63755310290173	1.94208115769624	2.38792961072901	0.0169435866082474	0.156806694820514	SNORD79
ENSSSCG00000044518	4.61984026881924	4.63074990244648	1.79358919470006	2.58183418819094	0.00982767899010888	0.103683484555078
ENSSSCG00000033685	6.67405774272751	4.62996811388835	4.16490623386083	1.1116620288463	0.266283491685856	0.693442771689368	NOXA1
ENSSSCG00000041300	2.06301102651318	4.62822192911622	2.67232183192819	1.73191038362949	0.0832895196741785	NA
ENSSSCG00000048667	1.11225572169869	4.6254990880105	4.22756467790926	1.09412852089067	0.273898615273219	NA
ENSSSCG00000026232	3.25307834464548	4.58399340455444	2.12352867551593	2.15866800265399	0.0308759328755949	0.245457571281167	FAM184B
ENSSSCG00000014257	2.40716605610903	4.57972235675344	4.26553326938679	1.07365763376447	0.282976156216659	NA	SLC27A6
ENSSSCG00000004616	1.1565375599267	4.57957294545229	3.83752449481831	1.19336644017151	0.232725892308223	NA	ONECUT1
ENSSSCG00000045974	1.1565375599267	4.57957294545229	3.83752449481831	1.19336644017151	0.232725892308223	NA
ENSSSCG00000042055	1.2347018409381	4.57954238057997	3.76719965751846	1.21563569678083	0.224123729592043	NA
ENSSSCG00000034139	1.54735896498368	4.57943641240836	3.55455606118182	1.28832865021287	0.197631584011439	NA	EYA4
ENSSSCG00000043646	1.70050908902828	4.57906358464654	3.0491072840302	1.50177188209465	0.133156032363574	NA
ENSSSCG00000034622	3.47840685836488	4.55562270547692	2.01659216643428	2.25906992068313	0.0238790358555776	0.203000609399497
ENSSSCG00000035256	2.18449088370854	4.54646232106512	2.72566656538133	1.66801852391254	0.0953120496120023	NA
ENSSSCG00000049859	1.0503336515425	4.54244112969191	3.8564442966025	1.17788324693132	0.238843154813903	NA
ENSSSCG00000014275	3.72380505678472	4.52456461531388	2.11085196308734	2.14347793897221	0.0320747406769921	0.250606136276166	SLC22A4
ENSSSCG00000050965	1.78643595896306	4.52329424843117	2.7690044769037	1.63354529982166	0.102354361496598	NA
ENSSSCG00000040019	1.81445169454846	4.51898753468926	3.40217893704853	1.32826274523044	0.184091322501466	NA
ENSSSCG00000010792	2.74161454077575	4.50179352165207	2.40159506286715	1.87450148913847	0.060861337000709	NA
ENSSSCG00000050269	2.05732160318806	4.48916855704887	4.25720539522124	1.05448719060819	0.291659922143044	NA
ENSSSCG00000020938	3.23037670182171	4.4706793563573	2.18008344406721	2.05069185242594	0.0402969649186139	0.291125433381785
ENSSSCG00000035885	1.61723078289908	4.45874913170483	3.23493031499579	1.37831381128549	0.168106420820727	NA
ENSSSCG00000048060	1.13504005148189	4.43099799970387	2.9482025869952	1.5029489558314	0.132852207308496	NA
ENSSSCG00000040893	2.20172930906731	4.42907096996861	2.4017877619347	1.84407258633081	0.0651725624547845	NA	ZNF488
ENSSSCG00000042187	1.35646927304936	4.42897839853433	3.06395769082618	1.44550899374204	0.148314968629037	NA
ENSSSCG00000035667	0.960436048837796	4.41368889866713	3.99351988497448	1.10521270102436	0.269067434661357	NA	KBTBD13
ENSSSCG00000043608	1.11751528437389	4.40572186302311	3.2929505246523	1.33792531349626	0.180920784455973	NA
ENSSSCG00000038515	0.953362047170308	4.40318296414032	4.26792158182936	1.03169256503841	0.30221616150618	NA
ENSSSCG00000001203	2.2184890933519	4.38175609632033	2.34290926406822	1.87022014190676	0.0614532537875036	NA	ZSCAN9
ENSSSCG00000034789	2.14706010463257	4.37970081241279	4.25799778464365	1.02858221960755	0.303676036687073	NA
ENSSSCG00000016719	4.10579185200754	4.37532745944424	3.40573459497719	1.28469419369819	0.198899168071408	0.644105772160991	STK31
ENSSSCG00000047289	2.53000066431022	4.36183983594168	2.39384943873831	1.82210282959175	0.0684393844770157	NA
ENSSSCG00000051003	1.96885935908197	4.33860729043745	4.26887044795721	1.01633613465914	0.309469346878394	NA
ENSSSCG00000049994	3.72302791441125	4.33860729042108	4.26887044795545	1.01633613465572	0.309469346880021	0.718949496731837
ENSSSCG00000019284	1.14696254057791	4.3384548673494	3.89226111560012	1.11463613013036	0.265006381059906	NA
ENSSSCG00000019321	1.14696254057791	4.3384548673494	3.89226111560012	1.11463613013036	0.265006381059906	NA	ssc-mir-450a
ENSSSCG00000017751	1.69411250765768	4.33821323856239	3.47621617350372	1.24796992535417	0.212042071091895	NA	OMG
ENSSSCG00000045084	2.09736479959488	4.33416981071922	2.67177723179775	1.62220478531547	0.104759507427798	NA
ENSSSCG00000049278	1.07412657984898	4.32750649207535	3.59778780959401	1.20282426899536	0.229044331200044	NA
ENSSSCG00000043697	1.98633683023987	4.3263540226677	2.37381064964533	1.82253543403477	0.0683737822961476	NA
ENSSSCG00000047678	2.64942391522234	4.31763599404052	2.4121091753248	1.78998365339708	0.0734565393193495	NA
ENSSSCG00000039614	1.90106587729607	4.3172646515267	2.80036382770954	1.54167990916304	0.123151396459858	NA
ENSSSCG00000010100	1.54634825718953	4.316401984844	2.84248707166483	1.51853003233394	0.128880834453751	NA	LRRC74B
ENSSSCG00000026594	2.74982397190458	4.31269880426974	2.05674532293471	2.0968560162403	0.0360063231029558	NA
ENSSSCG00000020675	2.73223971616953	4.30586391121675	2.020259465836	2.13134203008669	0.0330609748636024	NA	ATF7IP2
ENSSSCG00000048475	1.78618461239087	4.30266900030705	3.42506150782078	1.25623116270535	0.209032171402649	NA
ENSSSCG00000048240	1.05862632529196	4.30261612565524	3.99966621831287	1.07574379730871	0.28204185405932	NA	SAMD5
ENSSSCG00000016397	0.88947801357459	4.30260034937381	4.26941816985746	1.00777206124962	0.313563901358987	NA	NEB
ENSSSCG00000023169	0.88947801357459	4.30260034937381	4.26941816985746	1.00777206124962	0.313563901358987	NA	CA10
ENSSSCG00000049752	0.88947801357459	4.30260034937381	4.26941816985746	1.00777206124962	0.313563901358987	NA
ENSSSCG00000041811	3.47185802723232	4.30055818182881	2.33226921798269	1.84393729020211	0.0651922797753314	0.389822858426793
ENSSSCG00000047188	8.9241922075231	4.29340687839067	1.63860493664919	2.62015985815979	0.00878885573619705	0.0953648357210911
ENSSSCG00000016148	1.78573219273275	4.29199790699991	2.66986027604503	1.60757397887421	0.107928514985956	NA	PTH2R
ENSSSCG00000039888	2.65421570622408	4.2814750385834	2.48495447210845	1.72295914739662	0.0848959129840364	NA	STXBP5L
ENSSSCG00000021053	1.87317686613028	4.28094780861248	2.80429923069198	1.52656598188921	0.12686897147746	NA	GIPR
ENSSSCG00000024138	1.03806844710969	4.28040906066101	3.37301227546609	1.26901674559412	0.204435091633015	NA	U6
ENSSSCG00000023669	1.27795202468471	4.27806792983315	3.50910725109502	1.21913285166709	0.222793772864921	NA	SNORD30
ENSSSCG00000034823	1.57739373900868	4.27804514438296	3.54943295918698	1.20527565771037	0.228096903556634	NA
ENSSSCG00000045281	1.1084080529403	4.27783834784502	3.9381105978694	1.0862666858974	0.277361021416656	NA
ENSSSCG00000017696	0.952079490917512	4.27776324518657	4.11730861915717	1.03897075513913	0.298818337591437	NA	C17orf78
ENSSSCG00000018067	2.58245512512894	4.27770689265073	4.26980486788366	1.00185067585325	0.316415717858321	NA
ENSSSCG00000050112	3.47580722324604	4.27770689264368	4.26980486788287	1.00185067585178	0.316415717859029	0.721313204468334
ENSSSCG00000043626	3.68447342677364	4.27770689264241	4.26980486788273	1.00185067585152	0.316415717859157	0.721313204468334
ENSSSCG00000020772	4.04308419452087	4.27770689264037	4.2698048678825	1.00185067585109	0.316415717859362	0.721313204468334	U6
ENSSSCG00000025013	2.69725292036441	4.27141627274924	2.15553004774045	1.98160831820776	0.0475230954652477	NA	RTN1
ENSSSCG00000010700	0.829517906857927	4.20103425557835	4.2710384767389	0.983609555019977	0.325307525270327	NA	NSMCE4A
ENSSSCG00000042998	0.829517906857927	4.20103425557835	4.2710384767389	0.983609555019977	0.325307525270327	NA
ENSSSCG00000016731	1.3766678739377	4.20075571083516	3.70064897090155	1.13514028049296	0.256316546675704	NA
ENSSSCG00000008153	1.40014937883193	4.20074482215681	3.68334070181942	1.14047142586669	0.254089950538579	NA	SLC9A2
ENSSSCG00000012512	2.53190885559224	4.19582365929863	2.49992666075507	1.67837870013008	0.0932731930458403	NA	ZMAT1
ENSSSCG00000043964	1.09254995314593	4.19328487120461	3.08811198257835	1.35787979673701	0.174501829070623	NA
ENSSSCG00000042123	2.17571356530632	4.18024211112883	2.50065337259661	1.67165995772864	0.0945913943538332	NA
ENSSSCG00000050198	1.7523910308172	4.1785047052419	3.10883505283522	1.34407410950644	0.178924423335262	NA
ENSSSCG00000042402	1.94681110114604	4.16972412162489	2.41274726171071	1.7282059284852	0.0839513112344146	NA
ENSSSCG00000008421	1.21830043761786	4.16875241125872	3.5161422015673	1.18560404337473	0.235778704728689	NA
ENSSSCG00000047582	1.12127350002248	4.16513078876801	3.93924037096762	1.05734364916272	0.290354779174309	NA
ENSSSCG00000042624	0.893190531835585	4.16510901434019	4.21863790431502	0.987311333376093	0.323490036360901	NA
ENSSSCG00000041846	0.8086163759769	4.1651065742418	4.27163934724936	0.975060447676569	0.32953027653291	NA
ENSSSCG00000049073	0.8086163759769	4.1651065742418	4.27163934724936	0.975060447676569	0.32953027653291	NA
ENSSSCG00000016031	19.4726529562349	4.16400934888157	0.997015185863284	4.17647535155253	2.96060806792392e-05	0.0010079654762654	CALCRL
ENSSSCG00000047167	0.966884638365369	4.16274725606	3.45319148793939	1.20547825702652	0.228018726824525	NA
ENSSSCG00000035584	1.34161833972169	4.14052432821648	3.73084599883719	1.10980842669651	0.267081587326437	NA	GABRG3
ENSSSCG00000004703	1.2634540587103	4.14048521048123	3.79984136371239	1.08964686000366	0.275868732713591	NA
ENSSSCG00000044313	1.96693258781286	4.14026898633094	4.27206352617266	0.969149676957216	0.332470514953387	NA
ENSSSCG00000032720	0.794468372641924	4.14026898561944	4.27206352619245	0.969149676786181	0.332470515038711	NA	SMPX
ENSSSCG00000039475	0.794468372641924	4.14026898561944	4.27206352619245	0.969149676786181	0.332470515038711	NA
ENSSSCG00000046350	2.03695715749409	4.07709471892693	2.7667584249781	1.47359982068518	0.140589369677698	NA
ENSSSCG00000038215	1.714535846697	4.06173123896943	2.44973035359077	1.65803196789223	0.0973110141003943	NA
ENSSSCG00000049050	0.746566116172134	4.04894668237383	4.27368706666656	0.947412999410829	0.343428369622768	NA
ENSSSCG00000049789	1.25047633052943	4.04460534439441	3.51403020670973	1.15098764281297	0.249737319311327	NA
ENSSSCG00000044499	1.5266514779454	4.03763915358913	3.09885583723665	1.30294514029075	0.192593491425894	NA
ENSSSCG00000050848	0.909443968625197	4.03694321165167	3.80777044839497	1.06018555119395	0.289060193105482	NA
ENSSSCG00000024417	5.02337470162428	4.03143578038941	1.86890308406094	2.15711334352849	0.0309968341774703	0.24614105787687	ERC2
ENSSSCG00000017542	1.59349735628882	4.02652850861321	3.20160623305596	1.25765887979605	0.20851514946257	NA	TTLL6
ENSSSCG00000015546	1.21686742864264	4.01314906399574	3.85268541172549	1.04164981957309	0.297574061924814	NA	TEDDM1
ENSSSCG00000016416	1.15062551767264	4.01313786437628	3.93536553229821	1.01976241633459	0.307841151755058	NA	SHH
ENSSSCG00000041156	0.72775473837921	4.01311520291832	4.27435251078152	0.938882601001143	0.347791023210112	NA
ENSSSCG00000041974	0.72775473837921	4.01311520291832	4.27435251078152	0.938882601001143	0.347791023210112	NA
ENSSSCG00000035460	1.6444851015794	4.00227650232312	2.7619887325218	1.44905605703499	0.147321928410034	NA
ENSSSCG00000048874	1.27535835118744	3.99518562955114	2.62233024578991	1.52352497781899	0.127627416509232	NA
ENSSSCG00000047214	1.02909345975681	3.99138819011808	3.70511300162565	1.07726490079164	0.281361938113139	NA
ENSSSCG00000005707	0.801010491569915	3.99123631608182	3.99036139704675	1.00021925809419	0.317204411415624	NA	FIBCD1
ENSSSCG00000049371	1.10584294043471	3.98848883220142	3.96948190844045	1.00478826310319	0.314998816632166	NA
ENSSSCG00000015049	0.715021535377731	3.98834538092146	4.27482221827234	0.932985087397	0.350827668024132	NA
ENSSSCG00000041983	0.715021535377731	3.98834538092146	4.27482221827234	0.932985087397	0.350827668024132	NA
ENSSSCG00000044388	0.715021535377731	3.98834538092146	4.27482221827234	0.932985087397	0.350827668024132	NA
ENSSSCG00000045394	0.715021535377731	3.98834538092146	4.27482221827234	0.932985087397	0.350827668024132	NA
ENSSSCG00000046137	0.715021535377731	3.98834538092146	4.27482221827234	0.932985087397	0.350827668024132	NA
ENSSSCG00000047335	3.12228352519775	3.9883453808578	4.27482221826333	0.932985087384074	0.350827668030806	NA
ENSSSCG00000038839	4.15329180340459	3.98834538085201	4.27482221826251	0.9329850873829	0.350827668031412	0.736417923721361	TTC36
ENSSSCG00000042087	2.86014212437861	3.974257295073	2.1121542111184	1.88161322414456	0.0598885493935041	NA
ENSSSCG00000039678	4.96261804619992	3.95016668532642	2.02537938120439	1.9503342050305	0.0511362983198885	0.339024517788724	TMEM269
ENSSSCG00000027401	10.5598525730538	3.9285925698344	2.45827725626168	1.59810800829222	0.110018941677879	0.516905660983237	OPRD1
ENSSSCG00000006693	2.88028205950942	3.91395703428876	2.3273705422852	1.68170773118307	0.092625528133986	NA	PDZK1
ENSSSCG00000040285	1.78305705763794	3.88724104672243	2.37723590695306	1.63519364458228	0.102008460035939	NA
ENSSSCG00000046839	0.741778606497737	3.87891774610948	4.27699589265561	0.906925758981976	0.364446058345934	NA
ENSSSCG00000006191	0.663614325486341	3.87891642393099	4.27699591992299	0.906925444062812	0.364446224891278	NA	XKR9
ENSSSCG00000044171	0.663614325486341	3.87891642393099	4.27699591992299	0.906925444062812	0.364446224891278	NA
ENSSSCG00000043151	1.13260001155472	3.8787378009051	3.94652891277516	0.98282259844832	0.325694757575412	NA
ENSSSCG00000047674	1.13260001155472	3.8787378009051	3.94652891277516	0.98282259844832	0.325694757575412	NA
ENSSSCG00000045103	1.31576457917091	3.87861326224579	3.76487583427287	1.03021014051447	0.302911370510122	NA
ENSSSCG00000039563	0.82426260926832	3.87416109628881	3.65260264939558	1.06065769210617	0.28884549365948	NA	GIMD1
ENSSSCG00000041922	4.19739741204136	3.8711807463432	1.85653963389247	2.08515922616033	0.0370548496472342	0.276050795865627
ENSSSCG00000041190	5.96485813024303	3.86951574499697	1.90740864018744	2.02867684641331	0.0424912156907382	0.301416046885232
ENSSSCG00000048543	1.74756507146863	3.86897879310137	2.81193183570642	1.37591485823816	0.168847994563687	NA
ENSSSCG00000015913	1.44309248376142	3.86613317699253	2.95844790139681	1.30681130979767	0.19127680312748	NA	SCN9A
ENSSSCG00000049090	2.10069560200426	3.86121876655191	2.36681254822843	1.6314003276018	0.10280587582296	NA
ENSSSCG00000044843	3.50321066821094	3.86079186466498	2.28024865670719	1.69314511086707	0.0904278494391497	0.470292365235496
ENSSSCG00000046212	2.06284095350689	3.85885272654742	2.53872135932792	1.51999852696279	0.128511345855658	NA
ENSSSCG00000023661	1.117968939938	3.84771410994788	3.62458815098971	1.06155898261082	0.288435942908288	NA	GABRA1
ENSSSCG00000007488	3.47055527827716	3.84623456589093	2.16348581868362	1.7777951362913	0.075437507601474	0.429092683471661	DOK5
ENSSSCG00000043429	1.43333151703181	3.84326087870229	3.67219688367939	1.04658355759278	0.295291688610552	NA
ENSSSCG00000004270	0.64689310078152	3.8432046158087	4.27774148187558	0.898419091497703	0.368962162011863	NA	ADGRB3
ENSSSCG00000021514	0.64689310078152	3.8432046158087	4.27774148187558	0.898419091497703	0.368962162011863	NA	OCLN
ENSSSCG00000022091	0.64689310078152	3.8432046158087	4.27774148187558	0.898419091497703	0.368962162011863	NA	SLITRK4
ENSSSCG00000032643	0.64689310078152	3.8432046158087	4.27774148187558	0.898419091497703	0.368962162011863	NA	SLC12A3
ENSSSCG00000036362	0.64689310078152	3.8432046158087	4.27774148187558	0.898419091497703	0.368962162011863	NA
ENSSSCG00000049131	0.64689310078152	3.8432046158087	4.27774148187558	0.898419091497703	0.368962162011863	NA
ENSSSCG00000049243	0.64689310078152	3.8432046158087	4.27774148187558	0.898419091497703	0.368962162011863	NA
ENSSSCG00000047336	1.40114621281028	3.84160597243317	3.16286725111245	1.21459601919176	0.224520207898988	NA
ENSSSCG00000043715	2.46227359599676	3.83490656071635	2.42515140755521	1.58130603671558	0.113808079998646	NA
ENSSSCG00000044329	1.3655823590291	3.83411363988091	3.38971079032046	1.13110347078266	0.258011543643612	NA
ENSSSCG00000019065	4.89333917161815	3.82960657893224	1.96903861861574	1.94491186852623	0.0517855863429739	0.341402170020682	ssc-mir-186
ENSSSCG00000043562	1.35147971805907	3.82678180009902	3.20567008879396	1.19375409636702	0.232574172652783	NA
ENSSSCG00000005214	1.22197834481881	3.82250553633672	3.06197972465085	1.24837715467649	0.211892971194966	NA	INSL6
ENSSSCG00000021764	2.22032709021171	3.820758215678	2.41211041360017	1.58398976851784	0.113196047443632	NA	ARHGEF38
ENSSSCG00000034434	0.635574698113539	3.81851907146523	4.2782676624294	0.892538609727118	0.372104307579212	NA
ENSSSCG00000036149	0.635574698113539	3.81851907146523	4.2782676624294	0.892538609727118	0.372104307579212	NA
ENSSSCG00000040824	0.635574698113539	3.81851907146523	4.2782676624294	0.892538609727118	0.372104307579212	NA	CNTN2
ENSSSCG00000049051	0.635574698113539	3.81851907146523	4.2782676624294	0.892538609727118	0.372104307579212	NA
ENSSSCG00000049504	0.635574698113539	3.81851907146523	4.2782676624294	0.892538609727118	0.372104307579212	NA
ENSSSCG00000050310	0.635574698113539	3.81851907146523	4.2782676624294	0.892538609727118	0.372104307579212	NA	FOXL3
ENSSSCG00000045021	3.69825114887507	3.81513572661455	1.99484648484896	1.9124959016099	0.0558126177948846	0.357095508640235
ENSSSCG00000041533	8.62886764445936	3.8041786938174	1.3115957850123	2.90042003587387	0.00372662909096304	0.0484118313706212
ENSSSCG00000045256	2.70908828223956	3.79289290418674	2.09160666858028	1.81338726882203	0.069772111758836	NA
ENSSSCG00000008005	2.51302793307571	3.78212273002693	2.37872979185532	1.58997576899098	0.111840267017447	NA
ENSSSCG00000018574	3.96812268780097	3.77585683023913	1.96829035314378	1.91834341117827	0.0550674813460411	0.354580241924372
ENSSSCG00000022635	2.01081205160241	3.76815568834338	2.67723329751341	1.40748125755167	0.159284731063021	NA	BEX4
ENSSSCG00000005530	2.14622908658876	3.76578821577906	2.64746204374641	1.42241443070893	0.154905976305847	NA	LHX6
ENSSSCG00000019290	4.56622875816612	3.7633421280111	1.80288818598208	2.08739629959975	0.0368523261967176	0.274832559652241
ENSSSCG00000039255	4.84375670842859	3.7607952129328	1.80911900865836	2.07879923594512	0.037635807159817	0.278758119767536
ENSSSCG00000006725	7.8040881366456	3.7245819122368	1.47554622949928	2.52420550286705	0.0115960118849952	0.117477665315292
ENSSSCG00000045033	1.32909907689364	3.72182521301824	3.11639556866633	1.194272399319	0.23237143054735	NA
ENSSSCG00000046431	3.66519206712436	3.71905588430429	2.3064048889363	1.61249046173306	0.106855253870891	0.51003210406712
ENSSSCG00000026237	2.59905288119852	3.70960750495722	1.89773671909205	1.95475350591943	0.0506121713442688	NA	RNF212B
ENSSSCG00000023934	2.46933549580252	3.7042421112913	2.19878429013521	1.68467735917084	0.0920508370126556	NA	KCNIP4
ENSSSCG00000004284	0.580662534800549	3.68613690376099	4.28124707947023	0.860996068514017	0.389240208383042	NA
ENSSSCG00000031112	0.580662534800549	3.68613690376099	4.28124707947023	0.860996068514017	0.389240208383042	NA	TM4SF5
ENSSSCG00000044201	0.580662534800549	3.68613690376099	4.28124707947023	0.860996068514017	0.389240208383042	NA
ENSSSCG00000050371	0.580662534800549	3.68613690376099	4.28124707947023	0.860996068514017	0.389240208383042	NA
ENSSSCG00000051396	0.580662534800549	3.68613690376099	4.28124707947023	0.860996068514017	0.389240208383042	NA
ENSSSCG00000044867	0.66218131651112	3.6861369037508	4.28124707946834	0.860996068512019	0.389240208384142	NA
ENSSSCG00000048295	0.893319658846131	3.68613380681765	4.27553904912299	0.862144811324729	0.388607834860018	NA
ENSSSCG00000049419	0.893319658846131	3.68613380681765	4.27553904912299	0.862144811324729	0.388607834860018	NA
ENSSSCG00000048751	0.906737661642834	3.68612297982672	4.25578383039488	0.866144317176161	0.386411024699984	NA
ENSSSCG00000043057	6.50912935262246	3.684834912144	1.63737062597731	2.25045866444844	0.0244198446297652	0.206353543199365
ENSSSCG00000002623	11.6332822569485	3.68353833138807	2.5057315365	1.47004508572903	0.14154954354395	0.585002634211647	GSTA1
ENSSSCG00000047424	0.759321820230537	3.6810176817281	4.1040503609905	0.896923126654736	0.369759938586652	NA
ENSSSCG00000029468	2.60319713216159	3.67927138464664	2.63413842959119	1.39676462835617	0.162484362289763	NA	P2RX3
ENSSSCG00000024084	2.53951579893639	3.67798036606289	2.2566131741189	1.62986745280301	0.103129513811776	NA
ENSSSCG00000046818	0.871224884497894	3.6757186233994	3.60008248310694	1.02100955759969	0.30724991053373	NA
ENSSSCG00000047248	1.16147107499612	3.67525906911879	3.0810210838511	1.19287047024194	0.232920105819337	NA
ENSSSCG00000025590	6.61785074541343	3.67325811004707	1.58795563990065	2.31319944823955	0.0207116758973517	0.182001915070557
ENSSSCG00000044660	9.40711887946615	3.67184133215841	1.17239990970507	3.13190175277487	0.00173677983534844	0.0265797087722434
ENSSSCG00000007470	2.50922310839088	3.67119190609232	2.33564095415401	1.57181346711831	0.115993817375944	NA	RIPOR3
ENSSSCG00000025286	3.69380338283681	3.66708127049217	2.29613165772763	1.59706925260605	0.110250271113148	0.517302786730964	MCTP1
ENSSSCG00000020771	0.566706815938435	3.65223207494044	4.28205479247068	0.852915773371774	0.393706013872698	NA	INHA
ENSSSCG00000050889	1.8611772960897	3.6521764442584	2.7664450028734	1.32016954628233	0.186778417211488	NA
ENSSSCG00000004322	0.813955313842914	3.65209024985524	3.66972642005986	0.99519414577931	0.319641848509474	NA	ANKRD6
ENSSSCG00000042622	0.729381157984229	3.65208463315792	3.77714925285942	0.966889150698289	0.333599450828147	NA
ENSSSCG00000004678	1.63850283234157	3.65077597666873	2.90380297569972	1.25723956040406	0.20866690217174	NA	DUOX2
ENSSSCG00000044435	1.45267455990259	3.65069390893335	3.30841156432798	1.10345821187906	0.269828229162561	NA
ENSSSCG00000049471	1.22339508551144	3.65064307361841	3.62204732543055	1.00789491290936	0.313504914063632	NA
ENSSSCG00000044258	1.38121928028954	3.65063544220482	3.71084765057837	0.983774001510365	0.325226645064391	NA
ENSSSCG00000014079	1.06706652348865	3.65062772833232	3.74450787391632	0.974928575731417	0.329595690306238	NA	ANKRD31
ENSSSCG00000008599	0.982492367629968	3.65061729375344	3.83794511751112	0.951190593397761	0.341507632685594	NA
ENSSSCG00000035547	0.813344055912597	3.65059563523954	4.05787677024374	0.899631960736023	0.368316142769551	NA
ENSSSCG00000019258	0.728769900053911	3.65058509684518	4.1843037750016	0.872447435259116	0.382964332365735	NA
ENSSSCG00000010374	0.56603146318383	3.65057770783363	4.28209468821085	0.85252148157399	0.393924721402183	NA	RBP3
ENSSSCG00000031027	0.56603146318383	3.65057770783363	4.28209468821085	0.85252148157399	0.393924721402183	NA	IRS4
ENSSSCG00000043789	0.56603146318383	3.65057770783363	4.28209468821085	0.85252148157399	0.393924721402183	NA
ENSSSCG00000047356	0.56603146318383	3.65057770783363	4.28209468821085	0.85252148157399	0.393924721402183	NA
ENSSSCG00000051184	0.56603146318383	3.65057770783363	4.28209468821085	0.85252148157399	0.393924721402183	NA
ENSSSCG00000051207	0.56603146318383	3.65057770783363	4.28209468821085	0.85252148157399	0.393924721402183	NA
ENSSSCG00000045407	0.644195744195225	3.65057770782345	4.28209468820891	0.852521481571999	0.393924721403288	NA
ENSSSCG00000047305	0.650605619042515	3.65057665933716	4.28209448810776	0.852521276556497	0.393924835141326	NA
ENSSSCG00000026527	0.735179774901201	3.65057552096029	4.2820942708413	0.852521053966207	0.393924958629488	NA	HCN1
ENSSSCG00000037188	0.819753930759887	3.6505748777798	4.28209414808175	0.852520928204054	0.393925028399555	NA
ENSSSCG00000011768	43.1110123242288	3.64816332069926	0.707686327569293	5.1550569490719	2.53553858959186e-07	2.43118479049641e-05	CCDC39
ENSSSCG00000028184	2.55511858463447	3.64444897365406	2.40105180302257	1.51785520373456	0.12905090494256	NA	DNAH1
ENSSSCG00000047986	2.98964214428166	3.64325617263455	2.24854745151595	1.62027097545942	0.10517408086251	NA
ENSSSCG00000029696	3.33893724158587	3.64067649335266	1.91581607850914	1.90032672457044	0.0573902563406162	0.362872466427702
ENSSSCG00000028518	0.698786355700599	3.63675500432024	3.8376783358314	0.947644561651976	0.343310432461642	NA
ENSSSCG00000044573	1.02153016224974	3.63033504750787	3.20105224441074	1.13410677812169	0.256749760773088	NA
ENSSSCG00000045625	0.876609660075717	3.62993392340728	3.6181034481322	1.00326980017146	0.315730703077807	NA
ENSSSCG00000012638	7.58831010814638	3.62872283858953	1.44035346263262	2.51932802102416	0.0117579063235135	0.118716110050088	GRIA3
ENSSSCG00000005081	5.94143744697436	3.62782320185505	1.80634663218837	2.00837598786894	0.0446033525598574	0.310772111594303	LRRC9
ENSSSCG00000050853	1.803266395352	3.6272531831109	2.98019547828176	1.21711921568387	0.223558860609386	NA
ENSSSCG00000011712	1.53099874067703	3.62678721794098	3.3030915151298	1.09799780034204	0.272205449782491	NA	P2RY14
ENSSSCG00000023441	1.14595667303707	3.62620048638662	3.9459917016398	0.918957960524781	0.358117561513442	NA	KLHDC8A
ENSSSCG00000014093	2.48027212727338	3.62604102090055	4.20080930492335	0.863176773259102	0.388040282008874	NA	CRHBP
ENSSSCG00000050190	0.556127860849347	3.62599958729026	4.28269277537812	0.846663484277161	0.397182717599573	NA
ENSSSCG00000051030	0.556127860849347	3.62599958729026	4.28269277537812	0.846663484277161	0.397182717599573	NA
ENSSSCG00000041287	0.868784984894929	3.6259995872613	4.2826927753725	0.846663484271509	0.397182717602725	NA
ENSSSCG00000014988	2.10886417233004	3.62599958723693	4.28269277536777	0.846663484266754	0.397182717605376	NA	MMP13
ENSSSCG00000041740	1.16366328343726	3.61778016974695	3.82870726736058	0.944909056011733	0.344705307749199	NA
ENSSSCG00000004928	1.66164514551617	3.61413774284243	2.66343428977116	1.35694646446598	0.174798221616334	NA	CILP
ENSSSCG00000019181	2.36647285366046	3.613869048047	2.50284095442356	1.44390678986605	0.148765196439556	NA
ENSSSCG00000016659	6.34679416942353	3.60786892197785	1.72106584837081	2.09629917727617	0.0360556596914968	0.270333668598515	KIAA0895
ENSSSCG00000037256	2.51937238692216	3.60006827372967	2.14795688493532	1.67604308027723	0.0937297545728516	NA
ENSSSCG00000048915	2.26248157413322	3.56016590836937	2.4220587406613	1.46989247147546	0.141590878893812	NA
ENSSSCG00000034778	1.28225212616004	3.55943293271943	2.95900686625741	1.20291472564964	0.229009321263887	NA	ARTN
ENSSSCG00000038351	1.28225212616004	3.55943293271943	2.95900686625741	1.20291472564964	0.229009321263887	NA
ENSSSCG00000039186	1.11809888895646	3.5569583491664	3.88252818263093	0.91614488854942	0.359590906626624	NA	RAB25
ENSSSCG00000046425	1.11809888895646	3.5569583491664	3.88252818263093	0.91614488854942	0.359590906626624	NA
ENSSSCG00000047740	1.11809888895646	3.5569583491664	3.88252818263093	0.91614488854942	0.359590906626624	NA
ENSSSCG00000040031	2.568644331864	3.55380765110749	2.43998891697233	1.45648516121838	0.145258548721847	NA	SMIM32
ENSSSCG00000025243	3.61013108889638	3.54976954103686	2.07610154963614	1.70982461896384	0.0872983090686959	0.462582581324537	SGIP1
ENSSSCG00000022643	1.16319549552205	3.49895491090205	3.25163180657048	1.07606122680674	0.281899874758155	NA	KATNAL2
ENSSSCG00000031149	1.99137660127505	3.4979612101087	2.47356073210217	1.41414001472118	0.157320796271547	NA	IFN-ALPHA-15
ENSSSCG00000035960	2.31525872009357	3.49785501585816	2.42496746490876	1.44243379198894	0.149180036677039	NA
ENSSSCG00000049314	1.07720653932987	3.49716761898934	3.58602843341006	0.97522027053862	0.329451009257355	NA
ENSSSCG00000044464	3.15308635471544	3.49579028094257	2.35686182521661	1.48323938363306	0.13801082090797	0.57825877547498
ENSSSCG00000016237	13.9031019825561	3.49027394829675	1.05598821672232	3.30522054415551	0.000949016910357858	0.0162532118487169	DOCK10
ENSSSCG00000034623	4.75793296732332	3.48262863911454	1.88860771141237	1.84401907186438	0.0651803607734576	0.389822858426793
ENSSSCG00000001964	1.8987746918775	3.47790906821041	2.28784124307519	1.52017063191658	0.128468096403268	NA	NPAS3
ENSSSCG00000014919	0.497710744114756	3.46356726080939	4.28690989119223	0.807940299357712	0.419124950748604	NA	ME3
ENSSSCG00000044976	0.497710744114756	3.46356726080939	4.28690989119223	0.807940299357712	0.419124950748604	NA
ENSSSCG00000046660	0.497710744114756	3.46356726080939	4.28690989119223	0.807940299357712	0.419124950748604	NA
ENSSSCG00000048876	0.497710744114756	3.46356726080939	4.28690989119223	0.807940299357712	0.419124950748604	NA
ENSSSCG00000049869	0.497710744114756	3.46356726080939	4.28690989119223	0.807940299357712	0.419124950748604	NA
ENSSSCG00000051704	0.497710744114756	3.46356726080939	4.28690989119223	0.807940299357712	0.419124950748604	NA
ENSSSCG00000046420	0.596015546146043	3.4635672607997	4.28690989119001	0.807940299355871	0.419124950749663	NA
ENSSSCG00000047241	0.575875025126152	3.4635672607997	4.28690989119001	0.807940299355871	0.419124950749663	NA
ENSSSCG00000048214	0.575875025126152	3.4635672607997	4.28690989119001	0.807940299355871	0.419124950749663	NA
ENSSSCG00000015747	0.55796055695412	3.46356626357018	4.28690966224458	0.807940109882486	0.419125059828787	NA
ENSSSCG00000029095	0.859209621150938	3.4635633631796	4.28690916321353	0.807939527364107	0.419125395182559	NA	SNORD28
ENSSSCG00000006000	0.738613461996233	3.46349663523467	4.18071179614894	0.828446638781719	0.407417602997595	NA	TAF2
ENSSSCG00000049778	1.12302499220592	3.46333922541707	3.9694124048738	0.87250677736701	0.382931972477663	NA
ENSSSCG00000042454	0.99233592957229	3.46322756881756	3.84229631782187	0.901343176671184	0.367405883779397	NA
ENSSSCG00000039120	1.43903661695068	3.46268675316168	3.36553558787398	1.0288664798666	0.303542421760953	NA
ENSSSCG00000009477	1.64947484213521	3.46175622131589	2.87489523799613	1.20413299780928	0.228538177770967	NA	EDNRB
ENSSSCG00000042300	0.73652330890813	3.45743526250685	3.81905990939668	0.905310559281862	0.365300883927606	NA
ENSSSCG00000041931	0.821097464766816	3.45735114444816	3.71455783274828	0.930757118375562	0.351979216067354	NA
ENSSSCG00000043775	2.4517722255293	3.45553142548811	2.58571518066989	1.3363929064271	0.181420883670466	NA
ENSSSCG00000048138	11.3594550337582	3.45250049572154	4.11124413894692	0.839770244490001	0.401037220021922	0.757781003699467	PERCC1
ENSSSCG00000007001	0.656268874808632	3.45170839240825	3.93822057719614	0.876463957452005	0.380777862064976	NA
ENSSSCG00000005266	0.722928562495286	3.45163884498751	3.8161937053067	0.904471604831733	0.365745384401541	NA	TMC1
ENSSSCG00000015334	113.158102564829	3.44587926274452	0.527191999112666	6.53628899631328	6.30640035677275e-11	1.83632460846747e-07	PDK4
ENSSSCG00000002310	0.575274993130241	3.4438866500393	4.28745328783227	0.80324762016953	0.421831626403037	NA	CCDC177
ENSSSCG00000034694	0.487259978674243	3.43415754792679	4.28772502984742	0.800927653714071	0.423173529738065	NA
ENSSSCG00000051549	0.959600165441792	3.43411655293511	3.50030558522327	0.981090498907415	0.32654811533274	NA
ENSSSCG00000014329	0.812528529781643	3.4339173226688	3.6607310791243	0.938041404420845	0.348223132506493	NA	CDC25C
ENSSSCG00000050771	1.61301476673743	3.42836437027309	3.1952044680261	1.07297182530263	0.283283757612237	NA
ENSSSCG00000047553	1.12971369821917	3.42827121316374	3.71561895520436	0.922664905765393	0.356181859874751	NA
ENSSSCG00000044252	1.30035764269185	3.42826447940529	3.78531329756972	0.905675226831643	0.365107778543276	NA
ENSSSCG00000030582	0.48516982558614	3.42820906370672	4.2878919127633	0.799509207193945	0.423995210046981	NA
ENSSSCG00000039940	0.48516982558614	3.42820906370672	4.2878919127633	0.799509207193945	0.423995210046981	NA	NELL1
ENSSSCG00000040764	0.48516982558614	3.42820906370672	4.2878919127633	0.799509207193945	0.423995210046981	NA
ENSSSCG00000044048	0.48516982558614	3.42820906370672	4.2878919127633	0.799509207193945	0.423995210046981	NA
ENSSSCG00000045742	0.48516982558614	3.42820906370672	4.2878919127633	0.799509207193945	0.423995210046981	NA
ENSSSCG00000050559	0.48516982558614	3.42820906370672	4.2878919127633	0.799509207193945	0.423995210046981	NA
ENSSSCG00000038419	2.25225845908113	3.4282090636541	4.28789191275092	0.799509207183982	0.423995210052756	NA
ENSSSCG00000049916	2.25845601902365	3.42820906365402	4.28789191275091	0.799509207183967	0.423995210052765	NA
ENSSSCG00000046704	0.569743981444826	3.42820806646442	4.28789167818913	0.79950901836033	0.423995319496948	NA
ENSSSCG00000042118	0.654318137303511	3.42820698374064	4.28789142349491	0.799508813342673	0.423995438327376	NA	TAFA1
ENSSSCG00000023571	0.738892293162197	3.42820637201143	4.28789127958781	0.799508697510862	0.423995505464742	NA	SLC22A6
ENSSSCG00000015362	9.11801603356275	3.42796898098763	1.1848443681947	2.89318080332413	0.00381361698240242	0.0493426493522527	TSPAN13
ENSSSCG00000017343	6.06184823084763	3.42042881772387	3.49877265619837	0.977608194023207	0.328268143132055	0.727483762783016	GFAP
ENSSSCG00000002427	0.647693714909509	3.41822125977202	3.63719499920444	0.939795985785663	0.347322218290738	NA	EML5
ENSSSCG00000048767	0.725408416647419	3.4081308373994	3.85949073643676	0.883051954296417	0.377208201392773	NA
ENSSSCG00000035623	0.478095823918652	3.4078719104759	4.2884676412158	0.794659583699168	0.42681154842935	NA	IQCM
ENSSSCG00000036461	1.84790569313214	3.40517622190391	3.0039344854861	1.13357206635379	0.256974095798394	NA	CACNG5
ENSSSCG00000037517	1.20323587143178	3.40427835751614	3.63918903393822	0.935449718541312	0.349556584511553	NA	RBM11
ENSSSCG00000013067	1.2103500589803	3.40406605178495	3.87394773429589	0.878707273629146	0.379560013841587	NA	PHEROC
ENSSSCG00000049292	0.982681391030552	3.40384576938696	4.16589009380736	0.817075269087587	0.413885415023986	NA
ENSSSCG00000047502	0.945666709653528	3.40382486351293	4.20382875278164	0.809696365785748	0.418114707260585	NA
ENSSSCG00000025969	0.476681023585154	3.40377227813439	4.28858467518248	0.793681957087522	0.427380606698902	NA
ENSSSCG00000032125	0.476681023585154	3.40377227813439	4.28858467518248	0.793681957087522	0.427380606698902	NA
ENSSSCG00000037632	0.476681023585154	3.40377227813439	4.28858467518248	0.793681957087522	0.427380606698902	NA
ENSSSCG00000043252	0.476681023585154	3.40377227813439	4.28858467518248	0.793681957087522	0.427380606698902	NA
ENSSSCG00000043762	0.476681023585154	3.40377227813439	4.28858467518248	0.793681957087522	0.427380606698902	NA
ENSSSCG00000045798	0.476681023585154	3.40377227813439	4.28858467518248	0.793681957087522	0.427380606698902	NA	SPINK8
ENSSSCG00000046515	0.476681023585154	3.40377227813439	4.28858467518248	0.793681957087522	0.427380606698902	NA
ENSSSCG00000048727	0.476681023585154	3.40377227813439	4.28858467518248	0.793681957087522	0.427380606698902	NA
ENSSSCG00000048754	0.476681023585154	3.40377227813439	4.28858467518248	0.793681957087522	0.427380606698902	NA
ENSSSCG00000005163	0.558199805295726	3.4037722781247	4.28858467518017	0.793681957085691	0.427380606699968	NA	IFNB1
ENSSSCG00000006546	0.55484530459655	3.4037722781247	4.28858467518016	0.793681957085692	0.427380606699968	NA	TDRD10
ENSSSCG00000041970	0.55484530459655	3.4037722781247	4.28858467518016	0.793681957085692	0.427380606699968	NA
ENSSSCG00000049971	0.56125517944384	3.40377128088506	4.28858443664003	0.793681768698439	0.427380716399257	NA
ENSSSCG00000046138	0.639419460455235	3.40377128087537	4.28858443663771	0.79368176869661	0.427380716400323	NA
ENSSSCG00000043065	0.64534781273362	3.40377020197953	4.2885841785519	0.793681564886261	0.427380835080614	NA
ENSSSCG00000026129	3.0883790946859	3.40217064037103	2.10987335403157	1.61249993222111	0.106853194668519	NA	ADGRL3
ENSSSCG00000050429	0.997759702065679	3.37673605571522	4.04883743948317	0.834001390815596	0.404280200108338	NA	ssc-mir-9829
ENSSSCG00000015355	4.11312660376089	3.37516253950222	1.95395583262697	1.7273484298591	0.0841051063494201	0.45445543583353	DGKB
ENSSSCG00000037405	1.47346291296141	3.37274320393728	2.92782750293554	1.15196103614563	0.249337084929203	NA	SNORD36
ENSSSCG00000036636	5.20489944830435	3.36844135262646	1.50108059915078	2.24401098417509	0.0248316946203693	0.209188353553811	C3orf62
ENSSSCG00000003783	16.3006853464345	3.35931356738397	1.17506897753269	2.85882244499175	0.00425216713788534	0.0539462608537299	FPGT
ENSSSCG00000045356	22.270384377908	3.35896507264637	0.796484994648122	4.21723584903231	2.47315267385962e-05	0.000875856455729932
ENSSSCG00000031273	11.5735806308378	3.35693493010794	1.06274761169593	3.15873203869258	0.00158457110939339	0.0247611194976716	IMPG2
ENSSSCG00000051146	3.73027594321738	3.34746863675417	1.92198177116523	1.74167553874598	0.0815652351198997	0.446644129376452
ENSSSCG00000041825	4.44983948883954	3.34634894515342	1.85883107983385	1.80024370232315	0.0718221659910637	0.415763489668648
ENSSSCG00000047383	2.12216397341462	3.34603186723765	2.36225201193258	1.4164584685866	0.156641315656126	NA
ENSSSCG00000042069	2.33147770800584	3.34091679667133	2.19075520646984	1.52500689570645	0.127257377717295	NA
ENSSSCG00000045445	1.37199929800082	3.34090300385405	3.20340984394507	1.04292087700513	0.296984939663673	NA
ENSSSCG00000002969	0.974768018096549	3.34082453588741	4.08291219009904	0.818245502312988	0.413217017748094	NA
ENSSSCG00000040632	3.91971172776982	3.33608253825164	2.0148346771199	1.65575993709836	0.0977704439472892	0.490417938589694
ENSSSCG00000045489	0.954645587712551	3.32744131011654	3.68738006308322	0.902386315809901	0.366851687744836	NA
ENSSSCG00000048981	1.48836228208944	3.32489545154483	2.54561104302783	1.30612862505109	0.191508819967324	NA
ENSSSCG00000036418	2.91706567082997	3.32406008184184	2.43709373048895	1.3639442916194	0.172585099448346	NA	SLC8A1
ENSSSCG00000049833	2.53748730335675	3.31986134651212	2.40409106506868	1.38092162761617	0.167303059261932	NA
ENSSSCG00000042189	2.02006505044794	3.31953241897225	2.56375298767507	1.29479416891194	0.195391244068398	NA
ENSSSCG00000017109	1.12335845163165	3.31885438190059	3.07848941615951	1.07807886701814	0.280998561724096	NA	ADAMTS16
ENSSSCG00000045226	1.12335845163165	3.31885438190059	3.07848941615951	1.07807886701814	0.280998561724096	NA
ENSSSCG00000003092	1.04519417062026	3.31862317776776	3.36606663524151	0.985905371873202	0.324179550577574	NA	FOXA3
ENSSSCG00000050351	1.10390014806785	3.31620727603757	3.62867867876442	0.913888379107392	0.360775500528936	NA
ENSSSCG00000004534	4.87622945378995	3.30835948343227	1.77539243529912	1.86345250641719	0.0623986286238744	0.380957221971376	CCDC68
ENSSSCG00000008069	3.37763293225939	3.27113495553529	1.93848881225004	1.68746651250384	0.0915136838235546	0.474061577817226	NOL8
ENSSSCG00000006384	3.01609477753282	3.26530561479985	1.82029742400189	1.79383081673606	0.0728401766113594	NA	NHLH1
ENSSSCG00000002962	4.34579755240717	3.26437620837761	1.6870297800501	1.93498434169945	0.0529922171950868	0.346760652902685	MAP4K1
ENSSSCG00000021384	16.1311462491129	3.25128749883155	0.885989806696564	3.66966693550805	0.000242866695878743	0.00559347398433151	BRIP1
ENSSSCG00000036613	16.0833657483297	3.2483259334129	1.02249575777616	3.17686005903607	0.00148878855568761	0.0236117184444394	POLQ
ENSSSCG00000045010	1.22746503542547	3.2388614322407	3.54574632618632	0.913449845049773	0.361006000445418	NA
ENSSSCG00000050786	1.66351523215335	3.23446058508194	2.71437321001167	1.1916049617466	0.233416178566061	NA
ENSSSCG00000018158	1.31426875995524	3.23139437889871	2.98782009578672	1.08152240606972	0.27946479939028	NA	SNORD81
ENSSSCG00000041968	1.07787959401865	3.22914389671197	3.10167774290501	1.0410958727413	0.297831054875869	NA
ENSSSCG00000022196	1.82182345171825	3.22723730296452	2.46246626224023	1.31057117510659	0.190002683033795	NA	CCT6B
ENSSSCG00000009486	10.2042010755098	3.22531950280061	1.31577652241348	2.45126694986511	0.0142354335496698	0.137430435536024	SLITRK6
ENSSSCG00000045678	1.65207861300517	3.22379007479631	3.11678415044505	1.0343321575015	0.300980908351314	NA
ENSSSCG00000038905	1.16660063762753	3.21715015090487	2.6284754974377	1.22396048737796	0.220967133548619	NA	MSMP
ENSSSCG00000046436	2.22073349801511	3.21193877624596	2.27778086400291	1.41011755213422	0.158504975340816	NA
ENSSSCG00000013553	0.414758953428963	3.20028615559224	4.29482753555824	0.745148933012108	0.456181690393531	NA	VAV1
ENSSSCG00000017141	0.414758953428963	3.20028615559224	4.29482753555824	0.745148933012108	0.456181690393531	NA	AATK
ENSSSCG00000019667	0.414758953428963	3.20028615559224	4.29482753555824	0.745148933012108	0.456181690393531	NA	U6
ENSSSCG00000033550	0.414758953428963	3.20028615559224	4.29482753555824	0.745148933012108	0.456181690393531	NA
ENSSSCG00000041147	0.414758953428963	3.20028615559224	4.29482753555824	0.745148933012108	0.456181690393531	NA
ENSSSCG00000042768	0.414758953428963	3.20028615559224	4.29482753555824	0.745148933012108	0.456181690393531	NA
ENSSSCG00000044193	0.414758953428963	3.20028615559224	4.29482753555824	0.745148933012108	0.456181690393531	NA
ENSSSCG00000046918	0.414758953428963	3.20028615559224	4.29482753555824	0.745148933012108	0.456181690393531	NA
ENSSSCG00000047288	0.414758953428963	3.20028615559224	4.29482753555824	0.745148933012108	0.456181690393531	NA
ENSSSCG00000042940	0.492923234440359	3.20028615558317	4.29482753555556	0.74514893301046	0.456181690394527	NA
ENSSSCG00000049104	0.492923234440359	3.20028615558317	4.29482753555556	0.74514893301046	0.456181690394527	NA
ENSSSCG00000043488	0.727416077474546	3.20028615556644	4.2948275355506	0.745148933007424	0.456181690396362	NA
ENSSSCG00000051258	0.727416077474546	3.20028615556644	4.2948275355506	0.745148933007424	0.456181690396362	NA
ENSSSCG00000029289	0.805580358485941	3.20028615556341	4.29482753554971	0.745148933006875	0.456181690396694	NA	CST9L
ENSSSCG00000009017	2.20481765036235	3.20028614172789	4.2948275359977	0.745148929707711	0.456181692390917	NA	PRSS48
ENSSSCG00000028579	0.499333109287649	3.20028522143985	4.2948272592083	0.745148763452196	0.45618179288623	NA
ENSSSCG00000043030	0.499092348003196	3.20028522143985	4.2948272592083	0.745148763452196	0.45618179288623	NA
ENSSSCG00000042154	0.577497390299045	3.20028522143078	4.29482725920561	0.74514876345055	0.456181792887225	NA
ENSSSCG00000043966	0.66848142100502	3.20028363418103	4.29482678961974	0.745148475350825	0.45618196703289	NA
ENSSSCG00000022833	0.733825952321836	3.20022339589005	4.2147596347015	0.759289656648878	0.44767930352623	NA	FGF16
ENSSSCG00000026985	0.740235827169126	3.20022203353385	4.21432157588706	0.759368257952705	0.447632296047923	NA	SNAP25
ENSSSCG00000045306	0.825167474845481	3.20009306202264	4.0609456191467	0.788016723724327	0.430686923742785	NA
ENSSSCG00000042961	1.07543127530277	3.19979647472448	3.77119934199355	0.848482454664671	0.396169339645808	NA
ENSSSCG00000010182	2.69936703015558	3.19020127842471	2.19736663053528	1.45182930972588	0.146549072073796	NA	CAPN9
ENSSSCG00000049535	3.0200646654668	3.18289421622575	2.36276823692448	1.34710386168421	0.177946784606342	NA
ENSSSCG00000017921	1.71857877096133	3.18223237749491	2.66792768265645	1.19277310182799	0.232958247154514	NA	ZMYND15
ENSSSCG00000013498	0.965747333356066	3.18137833720308	3.45737381262977	0.920171930955664	0.357482919927654	NA	EBI3
ENSSSCG00000050323	3.65768773419615	3.18080158602094	2.29410380609496	1.38651162060331	0.165590734387249	0.613159027441711
ENSSSCG00000013369	0.492323202444448	3.17682187893522	4.2956047305277	0.739551722801312	0.459572044437373	NA
ENSSSCG00000049784	0.648748297943218	3.17681994605823	4.29560427821821	0.739551350706811	0.459572270291258	NA
ENSSSCG00000016164	9.57875775350294	3.17237297913512	1.32606350321233	2.39232357383353	0.0167420750519561	0.155249702537712	IKZF2
ENSSSCG00000041841	0.406398341076553	3.17228474638136	4.29575683199181	0.73846934788217	0.460229287063714	NA
ENSSSCG00000041189	1.45063434742917	3.16536204214079	3.30218856968088	0.958564895779616	0.33777798416284	NA
ENSSSCG00000049909	0.892523498598694	3.16524032372909	3.99111552624203	0.79307158685768	0.427736115852587	NA
ENSSSCG00000004676	0.829613971638255	3.1652311454272	4.06678755330113	0.778312391277456	0.436384872243462	NA	DUOXA2
ENSSSCG00000003606	0.720319812733208	3.16521561119599	4.21651333121956	0.75067131598052	0.452850489810046	NA	SPOCD1
ENSSSCG00000044153	0.720319812733208	3.16521561119599	4.21651333121956	0.75067131598052	0.452850489810046	NA
ENSSSCG00000048250	0.723375186881322	3.16521247857021	4.23626364596853	0.747170795562359	0.454960470292897	NA
ENSSSCG00000015086	0.40430818798845	3.16520692894593	4.29599456427468	0.736780943641704	0.461255573629694	NA	TMPRSS4
ENSSSCG00000025592	0.40430818798845	3.16520692894593	4.29599456427468	0.736780943641704	0.461255573629694	NA	TP63
ENSSSCG00000033063	0.40430818798845	3.16520692894593	4.29599456427468	0.736780943641704	0.461255573629694	NA
ENSSSCG00000041144	0.40430818798845	3.16520692894593	4.29599456427468	0.736780943641704	0.461255573629694	NA
ENSSSCG00000043440	0.40430818798845	3.16520692894593	4.29599456427468	0.736780943641704	0.461255573629694	NA
ENSSSCG00000044475	0.40430818798845	3.16520692894593	4.29599456427468	0.736780943641704	0.461255573629694	NA
ENSSSCG00000044582	0.40430818798845	3.16520692894593	4.29599456427468	0.736780943641704	0.461255573629694	NA
ENSSSCG00000046324	0.40430818798845	3.16520692894593	4.29599456427468	0.736780943641704	0.461255573629694	NA
ENSSSCG00000046341	0.40430818798845	3.16520692894593	4.29599456427468	0.736780943641704	0.461255573629694	NA
ENSSSCG00000048880	0.40430818798845	3.16520692894593	4.29599456427468	0.736780943641704	0.461255573629694	NA
ENSSSCG00000050406	0.40430818798845	3.16520692894593	4.29599456427468	0.736780943641704	0.461255573629694	NA
ENSSSCG00000050821	0.40430818798845	3.16520692894593	4.29599456427468	0.736780943641704	0.461255573629694	NA
ENSSSCG00000051176	0.40430818798845	3.16520692894593	4.29599456427468	0.736780943641704	0.461255573629694	NA
ENSSSCG00000006394	0.482472468999845	3.16520692893685	4.29599456427193	0.736780943640063	0.461255573630692	NA	CFAP45
ENSSSCG00000043569	0.638801031022637	3.16520692892401	4.29599456426803	0.736780943637742	0.461255573632104	NA
ENSSSCG00000042457	0.795129593045428	3.16520692891709	4.29599456426594	0.73678094363649	0.461255573632865	NA
ENSSSCG00000041859	0.811902096541306	3.16520692891655	4.29599456426578	0.736780943636392	0.461255573632925	NA
ENSSSCG00000048464	0.645210905869927	3.16520599471161	4.29599428119725	0.736780774724286	0.461255676369082	NA
ENSSSCG00000051186	0.573456499705821	3.16520498043102	4.29599397385007	0.736780591336436	0.461255787909729	NA
ENSSSCG00000032812	0.910308555433848	3.16520493441518	4.28197900314194	0.739192072659086	0.459790373846884	NA	U3
ENSSSCG00000032244	0.742604811423192	3.16520400169769	4.29599367725944	0.736780414378283	0.461255895539703	NA	SPESP1
ENSSSCG00000048124	0.825975160859615	3.16520369128645	4.2959935831909	0.736780358255438	0.461255929674896	NA
ENSSSCG00000014097	0.827178967281878	3.16520368746613	4.29599358203316	0.73678035756472	0.461255930095007	NA
ENSSSCG00000047737	0.404244093164162	3.16495969109488	4.29600288945005	0.736721965170755	0.461291446444921	NA
ENSSSCG00000044853	0.488818249022848	3.16495876071685	4.29600260620033	0.736721797176968	0.461291548626977	NA
ENSSSCG00000044648	0.559221949677744	3.16038821067271	4.29615707813856	0.735631438327679	0.461955024678512	NA
ENSSSCG00000003240	26.8079836453997	3.15717560391877	0.820196770291802	3.84929046086775	0.000118460470091446	0.00309203764062764
ENSSSCG00000009374	2.01241809981486	3.15510097713748	2.39849985109247	1.31544764353452	0.188359502382174	NA
ENSSSCG00000046039	0.875893939373773	3.15333945459061	3.65170340325455	0.863525622530084	0.387848538048717	NA
ENSSSCG00000044611	0.838312144702038	3.14627739940146	3.70705731675406	0.848726396859807	0.396033554313063	NA
ENSSSCG00000048212	1.8744518063438	3.14315835682853	2.80004063794129	1.12254026396542	0.261632797949796	NA	IFN-DELTA-8
ENSSSCG00000032301	10.4233650341406	3.1424190955322	2.10003895855064	1.49636228544111	0.134559272073286	0.57201236121891
ENSSSCG00000030565	1.45973459615544	3.14226506736627	3.18047501420086	0.987986088032768	0.323159461608906	NA	GRIA4
ENSSSCG00000051738	1.20876837617644	3.1420768845635	3.28658451647467	0.956031061673054	0.339056541711904	NA
ENSSSCG00000003646	1.23212429347231	3.14157846533713	3.63309265961622	0.864711902412363	0.387196935000463	NA	POU3F1
ENSSSCG00000034598	0.89527223774428	3.14153512965201	3.67049500709502	0.855888680839904	0.392059356522825	NA	H2AC20
ENSSSCG00000042225	0.726364687311361	3.14101162621411	4.23296426220745	0.742035942579894	0.458065558992637	NA
ENSSSCG00000000740	0.397234186320962	3.14096630728731	4.29681755961122	0.73099829436824	0.464780194752244	NA	TEX52
ENSSSCG00000005780	0.397234186320962	3.14096630728731	4.29681755961122	0.73099829436824	0.464780194752244	NA	KCNG2
ENSSSCG00000006238	0.397234186320962	3.14096630728731	4.29681755961122	0.73099829436824	0.464780194752244	NA	CYP7A1
ENSSSCG00000019795	0.397234186320962	3.14096630728731	4.29681755961122	0.73099829436824	0.464780194752244	NA	U6
ENSSSCG00000035237	0.397234186320962	3.14096630728731	4.29681755961122	0.73099829436824	0.464780194752244	NA
ENSSSCG00000037526	0.397234186320962	3.14096630728731	4.29681755961122	0.73099829436824	0.464780194752244	NA
ENSSSCG00000041553	0.397234186320962	3.14096630728731	4.29681755961122	0.73099829436824	0.464780194752244	NA
ENSSSCG00000050714	0.397234186320962	3.14096630728731	4.29681755961122	0.73099829436824	0.464780194752244	NA
ENSSSCG00000050432	0.478752968031533	3.14096630727823	4.29681755960843	0.730998294366604	0.464780194753244	NA
ENSSSCG00000004147	0.475398467332357	3.14096630727823	4.29681755960843	0.730998294366604	0.464780194753244	NA	ECT2L
ENSSSCG00000049198	0.475398467332357	3.14096630727823	4.29681755960843	0.730998294366604	0.464780194753244	NA
ENSSSCG00000036125	0.709891310366544	3.1409663072615	4.29681755960328	0.730998294363585	0.464780194755088	NA	PCDH10
ENSSSCG00000024485	0.481808342179647	3.14096537302999	4.29681727179895	0.730998125902375	0.464780297652755	NA	RUNDC3B
ENSSSCG00000045850	0.481808342179647	3.14096537302999	4.29681727179895	0.730998125902375	0.464780297652755	NA
ENSSSCG00000046867	0.559972623191043	3.14096537302091	4.29681727179615	0.730998125900739	0.464780297653755	NA
ENSSSCG00000048357	0.517733811999689	3.14096477414585	4.29681708514619	0.730998018278217	0.464780363390594	NA
ENSSSCG00000023785	0.644546779049729	3.14096435868141	4.29681695929772	0.730997942997035	0.464780409373045	NA	TMEM156
ENSSSCG00000047643	0.638233437678417	3.14096382554743	4.29681679504342	0.730997846864377	0.464780468091776	NA
ENSSSCG00000029694	0.650234370043661	3.14096378930393	4.29681678387653	0.730997840329182	0.464780472083535	NA	SLC23A3
ENSSSCG00000050222	0.735530809755704	3.14096337991482	4.29681665774363	0.730997766510294	0.464780517172809	NA
ENSSSCG00000017255	31.630233447347	3.12180161087789	0.70482193743056	4.42920608041581	9.45806144658807e-06	0.000422972129072811	ABCA5
ENSSSCG00000051311	2.87597255851371	3.11363732872509	1.8701878778818	1.66487943032313	0.0959368127831384	NA
ENSSSCG00000044618	5.45727891295578	3.10448285984277	2.730618960597	1.13691544101929	0.255573636479827	0.685893070484228
ENSSSCG00000051269	1.40009831302893	3.08197463835604	2.76957491929223	1.11279699165663	0.26579562773318	NA
ENSSSCG00000035092	2.61447447257448	3.08154410736927	2.55738034272926	1.20496120810901	0.228218277624138	NA
ENSSSCG00000024223	1.85727075309837	3.0814066050573	2.50088862029048	1.2321246856245	0.217902511379792	NA	ARHGEF16
ENSSSCG00000031535	2.35530517528894	3.0812897127601	2.45653413448775	1.25432399635783	0.209724265320274	NA
ENSSSCG00000045565	4.5296483653055	3.05636097155174	1.81184292826583	1.68687965378824	0.0916264950962756	0.474131942466338
ENSSSCG00000047240	6.02114554260875	3.05621259657342	1.82008871777751	1.6791558382414	0.0931216761708092	0.477812168047891
ENSSSCG00000028294	1.54671377829631	3.05141526593037	3.34007232169163	0.913577603129544	0.360938839395913	NA	CATSPER3
ENSSSCG00000048161	0.891209023912565	3.05135676028164	3.89092691949124	0.784223611344676	0.432908912985355	NA
ENSSSCG00000043867	3.43379804892502	3.04783814786114	2.18155433510577	1.3970947680812	0.162385074923515	0.6105141720584
ENSSSCG00000046265	1.26830749290812	3.04736292183042	2.8193460795228	1.08087579029894	0.27975236906009	NA
ENSSSCG00000048415	1.97289844225785	3.04631286123433	2.3658610011349	1.28761278019842	0.197880788297544	NA
ENSSSCG00000044939	2.22051016153768	3.04619851156938	2.35460887040527	1.29371741942222	0.195763046159534	NA
ENSSSCG00000004262	48.9598699394402	3.04516491525837	0.54892677483679	5.54748839891036	2.89802382682793e-08	5.83537797701995e-06	KPNA5
ENSSSCG00000033443	16.074927720203	3.04119839402778	0.913992469591544	3.32737795464208	0.000876673810607304	0.0152363962521701	DEPDC1
ENSSSCG00000037323	2.1908953586629	3.04049021092996	2.23219969992547	1.36210492772285	0.173164773408277	NA
ENSSSCG00000040768	1.73207649053093	3.03869506719066	2.555107171397	1.18926325330192	0.234336090652266	NA	TRHR
ENSSSCG00000017795	155.193159768608	3.0380744241549	0.51618620721539	5.88561720884417	3.96571220199287e-09	1.74234119024921e-06	NSRP1
ENSSSCG00000042559	2.36323775047146	3.03670189411698	2.14172550094896	1.41787633045013	0.156226873962207	NA
ENSSSCG00000010648	336.632551067896	3.03614544639074	0.449966848954987	6.7474869614105	1.50427750358398e-11	1.3065552714682e-07	CCDC186
ENSSSCG00000040638	1.12697744049223	3.03569078631938	2.85610418330249	1.06287816952435	0.287837204160223	NA	DIO2
ENSSSCG00000050149	1.97686970728728	3.03131968665759	2.39502154610558	1.26567533038968	0.205629344018182	NA
ENSSSCG00000050552	1.88101277038838	3.03111144397381	2.47493698737675	1.22472267352009	0.220679728277698	NA
ENSSSCG00000011904	1.95684493895281	3.03105069921584	2.49911313195713	1.21285053503846	0.225186970364364	NA	UPK1B
ENSSSCG00000045405	1.76898131288621	3.03099561973573	2.52226778076839	1.20169461896404	0.229481866742618	NA
ENSSSCG00000050141	1.6865001841154	3.03070261159065	2.66530460882847	1.13709427491021	0.255498877000683	NA
ENSSSCG00000012456	1.29635152569072	3.03013700177315	3.04944686788073	0.993667747973914	0.320384649419905	NA	RPS6KA6
ENSSSCG00000049690	1.04933805951302	3.03001524926852	3.16498855524807	0.957354251485131	0.338388481139699	NA
ENSSSCG00000019644	5.33846348909226	3.02895327009778	1.72817032087095	1.75269372093561	0.0796545940977084	0.439769488369448
ENSSSCG00000004662	6.45468487497133	3.02718935125346	1.29183354122128	2.34332772347093	0.0191125865982413	0.171587202612873	SLC24A5
ENSSSCG00000022849	1.20790544845255	3.02694314633609	3.57843349043295	0.845884981355307	0.397616911559299	NA	IL2RA
ENSSSCG00000032556	0.881830321610262	3.02673507684208	3.90476568585391	0.775138720309713	0.438257693782731	NA	ALDOA
ENSSSCG00000024496	2.42889208238965	3.02106010304254	2.04126250722955	1.47999588114847	0.138874345870425	NA	NSUN7
ENSSSCG00000009530	4.29926196503426	3.01556995916867	1.87578341120695	1.60763227841339	0.107915738468312	0.511973185362122
ENSSSCG00000025020	3.49282386491968	3.00885158723072	2.2739669493151	1.32317296350194	0.18577786487034	0.634532051817108	PCSK9
ENSSSCG00000042006	18.2036058496301	3.0087929650545	0.980956975791964	3.06720176246812	0.00216072957978309	0.0316256318037826
ENSSSCG00000010457	46.1524759468978	2.95909075380098	1.25914555763685	2.35007838121159	0.0187694581644844	0.169045056120388	KIF20B
ENSSSCG00000008563	0.909552613790279	2.91206476351476	3.29105856549089	0.884841368078297	0.376242194357272	NA	KCNK3
ENSSSCG00000044836	1.64322164918542	2.91116515282443	2.68344901260477	1.08485949952841	0.27798388813129	NA
ENSSSCG00000050072	2.7773704055849	2.91033558084113	2.37738033274662	1.22417752883435	0.220885264208881	NA
ENSSSCG00000002029	1.85362279648627	2.90836120271309	2.65330742008604	1.09612673627498	0.27302331572165	NA	MYH7
ENSSSCG00000009874	2.29287086124711	2.90626166414106	2.37137460352818	1.22555991778653	0.220364329143828	NA	RASAL1
ENSSSCG00000041251	2.46355327288205	2.90608782028945	2.31291658426666	1.25646028052104	0.208949138021228	NA
ENSSSCG00000001099	18.5090982727581	2.90054872928183	1.57176585016067	1.84540765342708	0.0649782606587755	0.389822858426793	CMAH
ENSSSCG00000004999	102.966770816242	2.90053091176351	0.495715370696658	5.85120228910236	4.88032215367629e-09	1.88605632409108e-06	MIS18BP1
ENSSSCG00000017473	134.006773504133	2.89879004424327	1.54928703167595	1.87104776905509	0.0613384601832787	0.377045615474624	TOP2A
ENSSSCG00000004289	57.7243250455836	2.89476305365539	0.566900115122033	5.10630175658414	3.28524923224711e-07	2.87612347382131e-05	CEP162
ENSSSCG00000044626	1.8953957271752	2.89402879410803	2.49622198494559	1.15936355482869	0.246308025815505	NA
ENSSSCG00000024802	4.13405088501294	2.89118140282368	1.69141245245413	1.70932961893993	0.0873899098237908	0.462720052203731	MACC1
ENSSSCG00000026746	61.8389873356117	2.88685443212457	0.705786948197224	4.09026327208005	4.30883804361843e-05	0.00134663131318851
ENSSSCG00000045892	4.32885688839215	2.88330411854802	1.88675035665845	1.52818527812791	0.126466542934256	0.555384238834892
ENSSSCG00000029284	0.88851166732627	2.88144759032811	3.91185886278287	0.736592932260923	0.461369934310598	NA	NPHS1
ENSSSCG00000016582	1.80375952196734	2.87999026780697	2.60960033456428	1.10361354176016	0.269760814398022	NA	FAM71F1
ENSSSCG00000005350	0.331807162743171	2.87799560812927	4.3066813851473	0.668262950227704	0.503965758796022	NA	FBXO10
ENSSSCG00000008533	0.331807162743171	2.87799560812927	4.3066813851473	0.668262950227704	0.503965758796022	NA
ENSSSCG00000012964	0.331807162743171	2.87799560812927	4.3066813851473	0.668262950227704	0.503965758796022	NA	TSGA10IP
ENSSSCG00000016319	0.331807162743171	2.87799560812927	4.3066813851473	0.668262950227704	0.503965758796022	NA	GBX2
ENSSSCG00000018681	0.331807162743171	2.87799560812927	4.3066813851473	0.668262950227704	0.503965758796022	NA	MIR92A-1
ENSSSCG00000024657	0.331807162743171	2.87799560812927	4.3066813851473	0.668262950227704	0.503965758796022	NA
ENSSSCG00000032551	0.331807162743171	2.87799560812927	4.3066813851473	0.668262950227704	0.503965758796022	NA	FAM240A
ENSSSCG00000037079	0.331807162743171	2.87799560812927	4.3066813851473	0.668262950227704	0.503965758796022	NA	SYT4
ENSSSCG00000040329	0.331807162743171	2.87799560812927	4.3066813851473	0.668262950227704	0.503965758796022	NA	ALX4
ENSSSCG00000041032	0.331807162743171	2.87799560812927	4.3066813851473	0.668262950227704	0.503965758796022	NA
ENSSSCG00000045092	0.331807162743171	2.87799560812927	4.3066813851473	0.668262950227704	0.503965758796022	NA
ENSSSCG00000045227	0.331807162743171	2.87799560812927	4.3066813851473	0.668262950227704	0.503965758796022	NA
ENSSSCG00000049697	0.331807162743171	2.87799560812927	4.3066813851473	0.668262950227704	0.503965758796022	NA
ENSSSCG00000049965	0.331807162743171	2.87799560812927	4.3066813851473	0.668262950227704	0.503965758796022	NA
ENSSSCG00000050377	0.331807162743171	2.87799560812927	4.3066813851473	0.668262950227704	0.503965758796022	NA
ENSSSCG00000016135	0.576363507874884	2.87799560810926	4.30668138513893	0.668262950224358	0.503965758798158	NA	CPO
ENSSSCG00000006013	0.416140557317404	2.87799477526847	4.30668103642516	0.66826281095045	0.503965847684951	NA	AARD
ENSSSCG00000041038	0.416381318601856	2.87799477526847	4.30668103642516	0.668262810950449	0.503965847684951	NA
ENSSSCG00000049602	0.416381318601856	2.87799477526847	4.30668103642516	0.668262810950449	0.503965847684951	NA
ENSSSCG00000051304	0.494545599613252	2.87799477526038	4.30668103642177	0.668262810949096	0.503965847685814	NA
ENSSSCG00000021515	0.650874161636043	2.87799477524893	4.30668103641697	0.668262810947183	0.503965847687036	NA	HS3ST1
ENSSSCG00000047283	0.47663113144122	2.877994047313	4.30668073161121	0.668262689218731	0.503965925376049	NA
ENSSSCG00000005844	0.500473951891637	2.87799387421586	4.30668065912978	0.668262660272887	0.503965943849744	NA	NRARP
ENSSSCG00000013546	0.500955474460542	2.8779938710221	4.30668065779245	0.668262659738817	0.503965944190595	NA	DENND1C
ENSSSCG00000016533	0.500955474460542	2.8779938710221	4.30668065779245	0.668262659738817	0.503965944190595	NA	STRA8
ENSSSCG00000042021	0.500955474460542	2.8779938710221	4.30668065779245	0.668262659738817	0.503965944190595	NA
ENSSSCG00000045011	0.500955474460542	2.8779938710221	4.30668065779245	0.668262659738817	0.503965944190595	NA
ENSSSCG00000051408	0.500955474460542	2.8779938710221	4.30668065779245	0.668262659738817	0.503965944190595	NA
ENSSSCG00000044222	0.582474256171113	2.8779938710143	4.30668065778918	0.668262659737513	0.503965944191428	NA
ENSSSCG00000050508	0.668885163284053	2.87799374945048	4.3066806068764	0.668262639410788	0.503965957164264	NA
ENSSSCG00000043711	0.58480734646587	2.87799336344719	4.30668044524317	0.66826257486227	0.503965998360148	NA
ENSSSCG00000042428	0.585529630319228	2.87799336013842	4.30668044385765	0.668262574308973	0.503965998713271	NA
ENSSSCG00000032672	0.663693911330623	2.87799336013091	4.30668044385451	0.668262574307717	0.503965998714073	NA	RAB9B
ENSSSCG00000048545	0.633056226939989	2.87799286365813	4.30668035406747	0.668262472960175	0.503966063395679	NA
ENSSSCG00000026486	0.866713390240486	2.87772747487916	4.04656487459509	0.711153179069474	0.476989318947734	NA
ENSSSCG00000017154	0.660638537182509	2.87771789846486	4.03734811522961	0.712774280624845	0.475985443148504	NA	CARD14
ENSSSCG00000016652	0.738802818193904	2.87754073637676	3.89086423332926	0.739563388444055	0.459564963658142	NA	LRRN3
ENSSSCG00000022986	0.877313445520642	2.87676880997955	3.41008325687787	0.843606619919714	0.398889263828232	NA	CCSER1
ENSSSCG00000035335	1.16959359976256	2.87661472199042	3.33584657289417	0.862334240838503	0.388503615579793	NA	FGL1
ENSSSCG00000009655	1.44724060479341	2.87617288516803	3.14942578159843	0.913237232632384	0.361117785884174	NA	EBF2
ENSSSCG00000050787	1.26313666557615	2.87591831984385	3.0563581365648	0.940962476038964	0.346724089064645	NA
ENSSSCG00000028732	1.79417106932774	2.87569988469036	2.98354756923899	0.96385253392285	0.335119864092703	NA	U2
ENSSSCG00000047853	2.75663265948365	2.87511123860665	2.26259362768368	1.27071481304844	0.203830123814529	NA
ENSSSCG00000051118	3.6391580789745	2.87330597467273	1.89267551484711	1.51811863794563	0.128984493446918	0.562204284873617
ENSSSCG00000016842	584.324902778273	2.87248868678751	0.455134436772156	6.31129717882786	2.76706265035565e-10	2.78583914691163e-07	NIPBL
ENSSSCG00000020884	1.05267613046426	2.871192842249	2.92695704167624	0.980948063591906	0.326618353875507	NA	GPR179
ENSSSCG00000037477	172.257764460501	2.87093774411123	0.440045449891949	6.52418459233285	6.83724634750655e-11	1.83632460846747e-07
ENSSSCG00000012642	690.235564117602	2.87054565031352	0.437143369638324	6.5665999982763	5.14770826068447e-11	1.83632460846747e-07	STAG2
ENSSSCG00000038946	0.577029602383835	2.86931977236905	4.19798213144997	0.683499758341752	0.494291102847611	NA	SLC17A8
ENSSSCG00000029778	2.8496756830324	2.868742649917	2.06262217633925	1.39082313902416	0.164279064610279	NA	SPATA17
ENSSSCG00000023627	2.80890680047478	2.86491646834549	2.25291009739788	1.27165148385392	0.203496975671928	NA
ENSSSCG00000025992	2.52360038485838	2.86255739634307	2.24410501085167	1.27558977075529	0.202100571993595	NA	ENPP3
ENSSSCG00000034190	1.35926755511223	2.86189404835615	2.78378455768891	1.02805874127418	0.303922196946325	NA
ENSSSCG00000022391	1.91073464010368	2.8614767752114	2.60428171875395	1.09875853852728	0.271873401426452	NA
ENSSSCG00000012144	1.69162750270989	2.86128468425816	2.69747803360796	1.06072585155813	0.288814507985377	NA	GRPR
ENSSSCG00000025869	1.51284385050433	2.86121688845357	2.73350192751182	1.04672210385379	0.295227766082059	NA	CABP7
ENSSSCG00000048670	1.36701644255399	2.861099415479	2.79698547134687	1.02292251596904	0.306344482704755	NA
ENSSSCG00000035267	2.79144633598986	2.8610545606771	2.47334893582565	1.15675330691746	0.247373163723123	NA
ENSSSCG00000047029	1.27823714796422	2.86102937334931	2.84086307573417	1.00709865173981	0.313887369063534	NA
ENSSSCG00000011947	1.22860234870323	2.8607400303748	3.03991037962093	0.941060647561437	0.346673780594992	NA	ZPLD1
ENSSSCG00000051298	0.806853658827682	2.86015258947609	3.67797695389613	0.77764287958528	0.436779574882323	NA
ENSSSCG00000000924	1.42769773243723	2.85759537835684	3.15415869709974	0.905977045791772	0.364948002114182	NA	C12orf50
ENSSSCG00000031955	0.88360313950558	2.85713054066066	3.61760501047159	0.78978510157697	0.429653281283638	NA
ENSSSCG00000024743	1.11168610769248	2.85708877242769	3.67310904385874	0.777839355791683	0.43666372336355	NA
ENSSSCG00000034400	0.720864702635498	2.8567317194224	4.27826766242767	0.667730947390367	0.504305351680542	NA	KLK8
ENSSSCG00000014128	1.16957473429921	2.85401513542536	2.73707890774278	1.04272300201203	0.297076601428418	NA	CKMT2
ENSSSCG00000000636	0.665969204718921	2.85194131390637	3.68619265401794	0.773682110943865	0.439118801434544	NA
ENSSSCG00000048084	0.732831485480658	2.85190886659896	3.55912499718997	0.8012949443615	0.422960916979092	NA
ENSSSCG00000049077	3.60656973345056	2.84747129104594	2.1130425020299	1.34756934056485	0.17779693720935	0.626198858062415
ENSSSCG00000034166	1.70926583947047	2.84346831363805	3.4790156377765	0.817319785160657	0.413745702935728	NA
ENSSSCG00000044748	0.987220047565665	2.84338676641247	3.87030252993637	0.73466783136956	0.462541816218193	NA
ENSSSCG00000025362	0.798842111306423	2.84335064751167	4.11630421087113	0.690753283006245	0.489720598433882	NA	U1
ENSSSCG00000016915	4.4321077146849	2.84332577987893	4.30811927924189	0.65999235294601	0.509258736680718	0.804792262804457	IL31RA
ENSSSCG00000010922	0.32344655039076	2.84332575985436	4.30811928010778	0.659992348165259	0.509258739748673	NA	ELF3
ENSSSCG00000012789	0.32344655039076	2.84332575985436	4.30811928010778	0.659992348165259	0.509258739748673	NA	AVPR2
ENSSSCG00000015903	0.32344655039076	2.84332575985436	4.30811928010778	0.659992348165259	0.509258739748673	NA	SLC38A11
ENSSSCG00000018104	0.32344655039076	2.84332575985436	4.30811928010778	0.659992348165259	0.509258739748673	NA
ENSSSCG00000029311	0.32344655039076	2.84332575985436	4.30811928010778	0.659992348165259	0.509258739748673	NA	MYPN
ENSSSCG00000030675	0.32344655039076	2.84332575985436	4.30811928010778	0.659992348165259	0.509258739748673	NA	MIXL1
ENSSSCG00000035626	0.32344655039076	2.84332575985436	4.30811928010778	0.659992348165259	0.509258739748673	NA
ENSSSCG00000036086	0.32344655039076	2.84332575985436	4.30811928010778	0.659992348165259	0.509258739748673	NA	PAX5
ENSSSCG00000042394	0.32344655039076	2.84332575985436	4.30811928010778	0.659992348165259	0.509258739748673	NA
ENSSSCG00000042625	0.32344655039076	2.84332575985436	4.30811928010778	0.659992348165259	0.509258739748673	NA
ENSSSCG00000042816	0.32344655039076	2.84332575985436	4.30811928010778	0.659992348165259	0.509258739748673	NA
ENSSSCG00000044014	0.32344655039076	2.84332575985436	4.30811928010778	0.659992348165259	0.509258739748673	NA
ENSSSCG00000044192	0.32344655039076	2.84332575985436	4.30811928010778	0.659992348165259	0.509258739748673	NA
ENSSSCG00000046365	0.32344655039076	2.84332575985436	4.30811928010778	0.659992348165259	0.509258739748673	NA
ENSSSCG00000046703	0.32344655039076	2.84332575985436	4.30811928010778	0.659992348165259	0.509258739748673	NA
ENSSSCG00000047403	0.32344655039076	2.84332575985436	4.30811928010778	0.659992348165259	0.509258739748673	NA
ENSSSCG00000048299	0.32344655039076	2.84332575985436	4.30811928010778	0.659992348165259	0.509258739748673	NA
ENSSSCG00000051086	0.32344655039076	2.84332575985436	4.30811928010778	0.659992348165259	0.509258739748673	NA
ENSSSCG00000051130	0.32344655039076	2.84332575985436	4.30811928010778	0.659992348165259	0.509258739748673	NA
ENSSSCG00000042702	0.401610831402155	2.84332575984627	4.30811928010431	0.659992348163912	0.509258739749537	NA
ENSSSCG00000045676	0.401610831402155	2.84332575984627	4.30811928010431	0.659992348163912	0.509258739749537	NA
ENSSSCG00000048348	0.401610831402155	2.84332575984627	4.30811928010431	0.659992348163912	0.509258739749537	NA
ENSSSCG00000051066	0.401610831402155	2.84332575984627	4.30811928010431	0.659992348163912	0.509258739749537	NA
ENSSSCG00000046520	0.404965332101331	2.84332575984627	4.30811928010431	0.659992348163912	0.509258739749537	NA
ENSSSCG00000048887	0.479775112413551	2.84332575983969	4.30811928010149	0.659992348162819	0.509258739750239	NA
ENSSSCG00000046291	0.636103674436342	2.84332575983134	4.30811928009791	0.659992348161428	0.509258739751132	NA
ENSSSCG00000009197	0.408020706249446	2.84332492682279	4.30811892303056	0.659992209505361	0.509258828731012	NA	GRID2
ENSSSCG00000026210	0.492594862108131	2.8433240223926	4.30811853532609	0.65999205896441	0.509258925337797	NA
ENSSSCG00000039345	0.624695614587579	2.84332328847984	4.30811821284209	0.659991938012323	0.5092590029565	NA	FATE1
ENSSSCG00000027989	0.660780128687692	2.8433231530496	4.30811816264078	0.659991914266973	0.509259018194629	NA	FAM187B
ENSSSCG00000012773	0.322031750057262	2.83737024625935	4.30836972588182	0.658571670210734	0.510170859862735	NA	PNCK
ENSSSCG00000012347	0.400196031068658	2.83737024625128	4.30836972587834	0.658571670209393	0.510170859863595	NA	ALAS2
ENSSSCG00000039200	0.441791928157097	2.83422510914867	4.30850174939078	0.65782150594448	0.510652833522133	NA	PKD1L2
ENSSSCG00000046766	5.77457161988232	2.83166547257107	1.75722561662972	1.61144103851734	0.107083628617411	0.510154320420789
ENSSSCG00000027372	266.868887142815	2.82988577861648	0.447347948903957	6.3259165165504	2.51733895476814e-10	2.78583914691163e-07	SAMD9
ENSSSCG00000049180	1.44452279135667	2.82100920253187	3.16413074116686	0.891558988327879	0.372629360615494	NA
ENSSSCG00000044912	1.22784788301854	2.82075152132397	3.28129116457106	0.859646821891436	0.389983756731088	NA
ENSSSCG00000017995	0.96604321420665	2.82030713401849	3.52425892056759	0.800255372146231	0.423562853973997	NA	USP43
ENSSSCG00000050709	1.161602817368	2.82020167169246	3.588807908043	0.785832439059224	0.43196565938958	NA
ENSSSCG00000047944	1.39914017140092	2.82002912042361	3.70960786255195	0.760196016644095	0.447137425670939	NA
ENSSSCG00000004413	0.908361872360853	2.81975858927639	3.92001763054274	0.719322935515978	0.471941967462114	NA	PPIL6
ENSSSCG00000045143	0.871443724459807	2.81964011425671	4.02754074293335	0.700089780396138	0.483871237644368	NA
ENSSSCG00000041535	0.806900039320197	2.81937279300142	4.30913279190242	0.654278466029056	0.512932416790407	NA
ENSSSCG00000003530	0.317787349056769	2.81937256436084	4.30913280166976	0.654278411486495	0.512932451923723	NA	TEX46
ENSSSCG00000011204	0.317787349056769	2.81937256436084	4.30913280166976	0.654278411486495	0.512932451923723	NA	KCNH8
ENSSSCG00000019093	0.317787349056769	2.81937256436084	4.30913280166976	0.654278411486495	0.512932451923723	NA	SNORD16
ENSSSCG00000031865	0.317787349056769	2.81937256436084	4.30913280166976	0.654278411486495	0.512932451923723	NA	AQP8
ENSSSCG00000035927	0.317787349056769	2.81937256436084	4.30913280166976	0.654278411486495	0.512932451923723	NA
ENSSSCG00000038147	0.317787349056769	2.81937256436084	4.30913280166976	0.654278411486495	0.512932451923723	NA	CLEC2L
ENSSSCG00000039800	0.317787349056769	2.81937256436084	4.30913280166976	0.654278411486495	0.512932451923723	NA	ssc-mir-7137
ENSSSCG00000047681	0.317787349056769	2.81937256436084	4.30913280166976	0.654278411486495	0.512932451923723	NA
ENSSSCG00000048086	0.317787349056769	2.81937256436084	4.30913280166976	0.654278411486495	0.512932451923723	NA
ENSSSCG00000048359	0.317787349056769	2.81937256436084	4.30913280166976	0.654278411486495	0.512932451923723	NA
ENSSSCG00000049948	0.317787349056769	2.81937256436084	4.30913280166976	0.654278411486495	0.512932451923723	NA
ENSSSCG00000006764	0.477470411778736	2.81937256434595	4.30913280166328	0.654278411484024	0.512932451925315	NA	PTPN22
ENSSSCG00000009977	0.402361504915455	2.81937173120009	4.30913243870559	0.654278273249591	0.512932540968333	NA	RASL10A
ENSSSCG00000013031	0.402361504915455	2.81937173120009	4.30913243870559	0.654278273249591	0.512932540968333	NA	KCNK4
ENSSSCG00000018263	0.402361504915455	2.81937173120009	4.30913243870559	0.654278273249591	0.512932540968333	NA
ENSSSCG00000029545	0.402361504915455	2.81937173120009	4.30913243870559	0.654278273249591	0.512932540968333	NA	GPRC5D
ENSSSCG00000030511	0.402361504915455	2.81937173120009	4.30913243870559	0.654278273249591	0.512932540968333	NA	LGR5
ENSSSCG00000048629	0.378037161896133	2.81937173120009	4.30913243870559	0.654278273249591	0.512932540968333	NA
ENSSSCG00000035554	0.480525785926851	2.819371731192	4.30913243870206	0.654278273248249	0.512932540969198	NA	LHFPL3
ENSSSCG00000043178	0.480525785926851	2.819371731192	4.30913243870206	0.654278273248249	0.512932540969198	NA
ENSSSCG00000000934	0.483880286626026	2.819371731192	4.30913243870206	0.654278273248249	0.512932540969198	NA	LRRIQ1
ENSSSCG00000048494	0.649973224195283	2.81937082661637	4.30913204460281	0.654278123165807	0.512932637644061	NA
ENSSSCG00000035421	0.571509816632826	2.81937031554963	4.30913182193771	0.654278038373361	0.5129326922627	NA	ATP8A2
ENSSSCG00000035935	0.571509816632826	2.81937031554963	4.30913182193771	0.654278038373361	0.5129326922627	NA	C3orf80
ENSSSCG00000051164	0.571509816632826	2.81937031554963	4.30913182193771	0.654278038373361	0.5129326922627	NA
ENSSSCG00000033524	105.423096376501	2.81556985342315	0.449055953089665	6.26997556551924	3.61104767042028e-10	3.39318112763826e-07	KRR1
ENSSSCG00000005403	342.290998994544	2.81349650208381	0.459216359207117	6.12673404523654	8.97012219910832e-10	6.38069482687921e-07	SMC2
ENSSSCG00000038602	1.51687412127375	2.79963774212557	2.48261405247172	1.12769753290416	0.259447679935615	NA
ENSSSCG00000007077	191.818516854572	2.79575587412033	0.432769735536768	6.46014645791422	1.04601696089088e-10	1.83632460846747e-07	ESF1
ENSSSCG00000025406	501.039928841467	2.79454684859623	0.440966353760875	6.33732443476094	2.33789367729968e-10	2.78583914691163e-07	PIK3C2A
ENSSSCG00000033386	5.10821378040528	2.78359255888797	1.57562732734017	1.7666566900607	0.0772857407322151	0.433828162333959
ENSSSCG00000017888	2.95792678055092	2.77723288825837	2.09805236873868	1.32371952656645	0.185596210944052	NA	SLC13A5
ENSSSCG00000042771	2.00370043337811	2.77686340144255	4.17315734900179	0.665410663728452	0.505787866205663	NA
ENSSSCG00000036431	547.278486486314	2.7719096441765	0.622257148405435	4.45460474223503	8.40478897154742e-06	0.000382146775980519	VPS13C
ENSSSCG00000041230	7.16411180177606	2.76885790138593	1.20630239365691	2.29532654162454	0.0217144176504336	0.189396483157712
ENSSSCG00000002932	53.1790080153852	2.76730774938265	0.540882864571647	5.1162791995162	3.1162168723425e-07	2.77945117242032e-05	ZNF567
ENSSSCG00000012556	158.388686787863	2.76611363070352	0.478530800089472	5.78042966134328	7.45100857895805e-09	2.28382125450981e-06	RBM41
ENSSSCG00000016083	9.71392602163443	2.75813774428528	1.20241150336407	2.29383845428013	0.0217997796928503	0.19002343523236	PLCL1
ENSSSCG00000044340	1025.66935310482	2.75492248201711	0.430038382530583	6.40622463931154	1.4916713809455e-10	2.10251081144268e-07	EEA1
ENSSSCG00000047972	3.18604693892429	2.75488886457157	2.03988255666359	1.35051346734267	0.176851336751611	0.62535879663401
ENSSSCG00000021310	43.8783940850293	2.7500138894431	0.558809323919437	4.92120258508708	8.60140381208313e-07	6.09230084076943e-05	LIN9
ENSSSCG00000051462	2.79015367005834	2.74678568197983	2.24165688815804	1.22533724785904	0.220448179778971	NA
ENSSSCG00000016298	2.29598471320182	2.72910231057855	2.32112590006503	1.17576660124386	0.239688156108958	NA	INPP5D
ENSSSCG00000008524	0.665952539322508	2.72434955171851	4.28124707946834	0.636344854933444	0.524551675145692	NA	GALNT14
ENSSSCG00000031717	0.828690976192589	2.72393986106004	3.69797492023654	0.736603119224453	0.461363737534707	NA	ADCY8
ENSSSCG00000040272	2.30020763251377	2.72214102347564	2.62265719701271	1.03793245513605	0.299301502405332	NA	TTC29
ENSSSCG00000041868	1.45036792036933	2.71746683015875	2.62938551027881	1.03349882302751	0.301370521032241	NA
ENSSSCG00000033805	1.53279224451585	2.71717581859637	2.48820920452937	1.09202064426504	0.274824027272602	NA
ENSSSCG00000050425	1.88915959820557	2.71714131030501	2.51140048225872	1.08192274768588	0.279286856082336	NA
ENSSSCG00000045263	2.34351742541136	2.71694264139951	2.44969599531045	1.10909380045551	0.267389719070419	NA
ENSSSCG00000025703	195.15304605578	2.71509341436947	0.48682696328427	5.57712209704389	2.44530243698961e-08	5.38323858235838e-06	REV3L
ENSSSCG00000051163	4.59848346701346	2.71439062882211	1.96952949023285	1.37819242731989	0.168143884675984	0.617023705938036
ENSSSCG00000037794	0.746346389004988	2.7140257720429	3.75517226960935	0.72274334629267	0.469837579496497	NA
ENSSSCG00000032517	186.700653059096	2.71350143129754	0.521432236163098	5.20393877306962	1.95108311788334e-07	2.05227735422132e-05	DMXL2
ENSSSCG00000050845	1.00744470956828	2.70986168059003	2.82296583257865	0.959934282348256	0.337088290927349	NA
ENSSSCG00000011766	1.14158404929713	2.70839768244183	2.88877356070769	0.937559703287482	0.348470728305362	NA	PEX5L
ENSSSCG00000012434	453.397454136278	2.70692312309548	0.644230762530092	4.20179116014976	2.64811374463981e-05	0.000918707276538983	ATRX
ENSSSCG00000030354	139.485258419637	2.70608692693928	0.435888503856581	6.20820898692399	5.35918521130986e-10	4.72110722208828e-07	MAP3K2
ENSSSCG00000030833	2.70691959317584	2.70576062463094	2.31294330329647	1.16983439273008	0.242067620149685	NA	MCTS1
ENSSSCG00000024494	1.8802099909967	2.70432619547565	2.31684371539388	1.16724584291431	0.2431111025153	NA	ST6GALNAC3
ENSSSCG00000006146	180.454914370888	2.70241521452791	0.485654213072965	5.56448423957542	2.62928889396392e-08	5.53131745677932e-06	LRRCC1
ENSSSCG00000008748	90.2844258041722	2.70027882921563	0.576949650894833	4.6802677235831	2.86500540099884e-06	0.000159613640818493	LCORL
ENSSSCG00000016010	1.80341911476965	2.69827247989946	2.46050017355572	1.09663576085026	0.272800648355709	NA	CERKL
ENSSSCG00000001391	1.96608399362292	2.69823304071839	2.41593642014875	1.11684770270248	0.264059448574233	NA	CCHCR1
ENSSSCG00000005475	16.7498235915088	2.69610646371518	0.877209131245943	3.07350478657897	0.00211560293811035	0.0310942892728524
ENSSSCG00000011255	1.06778237215193	2.68887310829306	3.47843033574342	0.773013356243738	0.439514476213176	NA	SLC22A14
ENSSSCG00000023338	0.989618091140532	2.68882926880294	3.82814123681195	0.702385074758156	0.482439050613053	NA	CHRNA6
ENSSSCG00000005011	260.243500817185	2.68880555548441	0.465161052460181	5.78037550922124	7.45340742869467e-09	2.28382125450981e-06	NEMF
ENSSSCG00000001989	0.730955630712608	2.68879880282536	4.17950237071228	0.643329890579084	0.520010064982107	NA	CIDEB
ENSSSCG00000051061	0.735895623564475	2.68879867373374	4.16872802970645	0.644992586365264	0.518931990048113	NA
ENSSSCG00000000074	0.639687839322777	2.68879035579116	4.28209468820891	0.62791473602743	0.530059797019508	NA	MCHR1
ENSSSCG00000007838	0.651321467705789	2.68879035579116	4.28209468820891	0.62791473602743	0.530059797019508	NA	OTOA
ENSSSCG00000038125	8.70160248200139	2.68536060545373	1.1361265307727	2.36361050703338	0.0180978283214134	0.164679722524417	NUP210L
ENSSSCG00000008406	548.629497510488	2.68251327641684	0.458642467083549	5.84881137037878	4.95098148218304e-09	1.88605632409108e-06	CCDC88A
ENSSSCG00000015581	76.3037256577743	2.67979505507205	1.21083345361985	2.21318220690109	0.0268850862988674	0.222255302863658	CENPF
ENSSSCG00000039546	34.7376704610195	2.67459974779347	0.840245849783221	3.18311568987041	0.0014569938644046	0.0231787003598001	KNTC1
ENSSSCG00000015293	33.2313482934601	2.66995203785781	1.23174921353452	2.16761010156957	0.0301883645244343	0.241489783184961
ENSSSCG00000002445	469.011640597351	2.66979852633676	0.443173465376405	6.0242743190168	1.69870046363995e-09	9.20891655192501e-07	TRIP11
ENSSSCG00000006823	1.04657035393234	2.66883638748356	2.98272441850443	0.894764655737705	0.370912907791894	NA	GNAT2
ENSSSCG00000025704	1.8507346117842	2.66559363225949	2.41851966519696	1.10215917224821	0.270392478184241	NA	DENND2D
ENSSSCG00000023174	1483.20804441561	2.66465977634576	0.421844824723567	6.31668239166357	2.67238008580244e-10	2.78583914691163e-07	USP53
ENSSSCG00000016059	0.804156302241387	2.66456688437938	3.73458222445508	0.713484594590275	0.475545942621266	NA	STAT4
ENSSSCG00000013425	1.06455472023789	2.66455509471108	3.74604057571491	0.711299047849359	0.476898941496381	NA	MISP
ENSSSCG00000002507	2.18575988956526	2.6645415320397	4.1740937393648	0.638352106688716	0.523244499903694	NA	BCL11B
ENSSSCG00000041716	0.641417865371306	2.66421223524779	4.28269277537615	0.62208810554098	0.533883935734932	NA
ENSSSCG00000048036	0.641417865371306	2.66421223524779	4.28269277537615	0.62208810554098	0.533883935734932	NA
ENSSSCG00000029753	82.9123350761788	2.65758258665883	0.929876742343355	2.8579944692041	0.00426327822345988	0.0540385850356718	CYTIP
ENSSSCG00000011117	244.043088777466	2.6490846466686	0.461970939199746	5.73431015218729	9.79100236725411e-09	2.87508704930097e-06	UPF2
ENSSSCG00000005060	1451.35508033318	2.64776995967011	0.435808173143421	6.07553993439851	1.23571221874804e-09	7.25723488468903e-07	KTN1
ENSSSCG00000050459	3.05786248284618	2.64554991146166	2.03317050842336	1.30119431720125	0.193191949960328	NA
ENSSSCG00000010625	799.654407349529	2.64398616294972	0.600229101735996	4.40496163098844	1.05802603083326e-05	0.000455675258045702	SMC3
ENSSSCG00000004331	180.102596422432	2.642965145431	0.453578844538672	5.82691449844649	5.64615205179426e-09	2.04057726077026e-06	CASP8AP2
ENSSSCG00000038031	56.6826191214104	2.63828029849309	0.65884689507571	4.00439057725227	6.21775628270994e-05	0.0017959682155459	CPSF6
ENSSSCG00000021305	62.6075236722732	2.63228181517057	0.646922108772201	4.06893160625844	4.72292072832686e-05	0.00145031737833915
ENSSSCG00000004473	190.79364320191	2.62976361457669	0.700851434601246	3.75224118086155	0.000175260733196364	0.00424812082884696	PHIP
ENSSSCG00000008792	105.077584418159	2.62629809433835	0.536584209150332	4.89447518125259	9.85684144535634e-07	6.67943173905277e-05	N4BP2
ENSSSCG00000001966	1108.94399598307	2.61802443032417	0.406345968775349	6.44284582966188	1.17253788408707e-10	1.83632460846747e-07	ARHGAP5
ENSSSCG00000010884	2.78770710054569	2.6179555824832	2.24709474736919	1.16504014151971	0.244002744608495	NA
ENSSSCG00000035954	20.028470239049	2.61734174676436	0.919981376219857	2.84499427316545	0.00444122215404459	0.0558919877332665	ATAD5
ENSSSCG00000043563	120.532424919493	2.60982687749922	0.480376009407491	5.43288346293199	5.54506237003561e-08	9.64909309946319e-06
ENSSSCG00000006035	30.423399303692	2.60807760028108	0.643072091561034	4.05565353326105	4.99943199202392e-05	0.00151541922424897	ANGPT1
ENSSSCG00000033937	151.034792246057	2.59976762758983	0.501134999572734	5.18775904657704	2.12839742486859e-07	2.18976362799437e-05	DYNC2H1
ENSSSCG00000035281	209.02431764125	2.59231036149947	0.51528840604126	5.03079504818492	4.88450075918465e-07	3.88966317518122e-05	ZNF292
ENSSSCG00000022708	571.400181327351	2.59154910003929	0.42375994508839	6.11560655997993	9.61903800471558e-10	6.45620669887934e-07	ZNF638
ENSSSCG00000031612	81.9061063499932	2.59083312896947	0.526828949762937	4.91778807929082	8.75275928181646e-07	6.12042914161275e-05	ZNF570
ENSSSCG00000004976	37.2280522940364	2.58362456479225	0.712110032535433	3.6281254957094	0.000285486491345702	0.00632414842237456	LRRC49
ENSSSCG00000016166	9.71466588030836	2.58319760853968	1.39449030223401	1.85243138973525	0.0639639013055827	0.386452332698898	SPAG16
ENSSSCG00000033292	1.69821035491034	2.5776251783084	2.46218996443458	1.04688314693068	0.295153475613028	NA	C1orf194
ENSSSCG00000040418	9.87703465516195	2.57580639009625	1.06729612895248	2.41339429631806	0.0158047114858655	0.148989870762408	FSIP1
ENSSSCG00000008629	814.524508913248	2.57458444361395	0.594464878728026	4.33092775661159	1.48482395846392e-05	0.000587881845352497	ROCK2
ENSSSCG00000010226	526.346267298393	2.56963504755566	0.395357571967904	6.49952152115165	8.05758746173753e-11	1.83632460846747e-07	JMJD1C
ENSSSCG00000034989	2.62277275343004	2.5564135670364	2.04845088884024	1.24797405735402	0.212040557851789	NA	LRRTM2
ENSSSCG00000011882	1087.98599715655	2.55548733013128	0.630427198423478	4.05358039202915	5.04396552612938e-05	0.00152237032314333	GOLGB1
ENSSSCG00000004391	19.4295379755193	2.55291013240433	0.748093703649086	3.41255396209275	0.000643571838546765	0.0120466733921868	CEP57L1
ENSSSCG00000013503	2.00895593320753	2.54846211301929	2.51238652985458	1.01435908954933	0.310411437909503	NA	SHD
ENSSSCG00000015310	507.191053735629	2.54194597315372	0.602532332283244	4.21877107162239	2.45637524360415e-05	0.000872106021627217	AKAP9
ENSSSCG00000002937	37.1957130680303	2.53722432058585	0.650469738453082	3.90060316506001	9.59533256128047e-05	0.00260590004723022
ENSSSCG00000033941	2.26964602590225	2.53154945623201	2.23670328055655	1.13182176564881	0.257709375089763	NA	C2orf88
ENSSSCG00000002849	45.6241156757305	2.53028417748036	1.11229270060068	2.27483662898615	0.0229157320215048	0.197235654729327	SHCBP1
ENSSSCG00000032332	298.95582312544	2.52875633580858	0.415108652979771	6.09179384157962	1.11652413599631e-09	6.84235117255132e-07	SOCS4
ENSSSCG00000022895	207.997860623545	2.52716697283648	0.505668687290499	4.99767344973976	5.8026138613258e-07	4.39719582663372e-05	CRYBG3
ENSSSCG00000042179	121.449329616728	2.5262362390993	0.501909187195109	5.03325363143288	4.8222443670969e-07	3.86190536103584e-05
ENSSSCG00000048553	61.3686913736243	2.52540904670457	0.660415489203827	3.82397004308471	0.000131319877546674	0.00339624527343187
ENSSSCG00000008919	1.72011900153242	2.52053264691008	3.0204934397146	0.834477113497137	0.4040121788868	NA	EPHA5
ENSSSCG00000005056	64.7276329964967	2.51970619505072	0.622670870725989	4.04661003671639	5.1964702959039e-05	0.00155507959279757	DLGAP5
ENSSSCG00000003777	8.40412798964566	2.51706603300629	1.34279851523825	1.87449271386756	0.0608625453758481	0.375101695265666	SLC44A5
ENSSSCG00000011940	30.8417917923407	2.51634765229002	0.6792012572289	3.70486306600281	0.000211504961572885	0.00496860405561635	DZIP3
ENSSSCG00000027226	1.70872143950076	2.51326683452197	2.7745056161657	0.905843123862641	0.365018892095623	NA	EPN3
ENSSSCG00000008721	8.11176794295369	2.51192032129434	1.26242227009996	1.98976236461311	0.0466171190832738	0.320091389718484	ABLIM2
ENSSSCG00000010339	2.08025985755499	2.5105879078384	2.3350133490117	1.07519210067943	0.282288731323072	NA	DYDC2
ENSSSCG00000029771	4.75312803035953	2.50796861024856	1.43532336680112	1.74731957150396	0.0805819200215447	0.443499477822598
ENSSSCG00000027857	361.402273745582	2.50249581996095	0.476579254844766	5.25095415824611	1.51313337513445e-07	1.85451680542856e-05	DMXL1
ENSSSCG00000016968	299.022032424706	2.50167358845298	0.483935281878991	5.16943831567652	2.34798616716593e-07	2.32246786549637e-05	BDP1
ENSSSCG00000032600	0.751908299069634	2.50143597611962	3.83840702701226	0.651685962045221	0.514603780354293	NA	PNOC
ENSSSCG00000035312	0.745739185506797	2.50143386319878	3.83492476905708	0.652277166786203	0.514222387084227	NA
ENSSSCG00000037532	0.745739185506797	2.50143386319878	3.83492476905708	0.652277166786203	0.514222387084227	NA	MNDA
ENSSSCG00000051776	1.10723806254298	2.50060557431377	3.18335866077794	0.785524297065126	0.432146230397006	NA
ENSSSCG00000035539	41.5595112891014	2.4999732104007	1.31919540718063	1.89507422235771	0.0580825691901029	0.365479380685044	ST8SIA4
ENSSSCG00000009193	279.914115245565	2.4998451322989	0.442737132195847	5.64634170145251	1.63897935274527e-08	4.12525249588296e-06	SMARCAD1
ENSSSCG00000049080	1.96852091116537	2.499662444768	2.76176463173687	0.905096117186484	0.365414468973066	NA
ENSSSCG00000042530	2.3920684184411	2.49644303674602	2.42950223991925	1.0275532970198	0.304160002608741	NA
ENSSSCG00000001682	1.07307865996015	2.49500975276031	3.20336120934259	0.778872437327276	0.436054861707676	NA	DLK2
ENSSSCG00000045617	1.60506088034182	2.49411097596031	2.72319608765305	0.915876380429815	0.359731736425311	NA
ENSSSCG00000012138	1.50273130059117	2.49353091253137	2.5211003997823	0.989064502447696	0.322631583911269	NA	ACE2
ENSSSCG00000049989	2.19675872811194	2.49336434556838	2.47280334259078	1.00831485570383	0.313303333440339	NA
ENSSSCG00000048789	17.951632552576	2.49331056133444	1.58749897966407	1.57059033944202	0.116277835358408	0.532988853382357
ENSSSCG00000046479	0.957242480661866	2.49102861107185	3.08840261162684	0.806575088912933	0.419911330638124	NA
ENSSSCG00000005098	18.9910508628541	2.48964574503008	0.874159243738595	2.8480460086224	0.0043988564716378	0.0554578550695303	SYT16
ENSSSCG00000003768	3099.89016818983	2.48568458062779	0.407542066724365	6.09920983275806	1.06594067582018e-09	6.8292881025843e-07	NEXN
ENSSSCG00000012812	1.08364677085686	2.48524207266399	2.94048335024654	0.845181480947893	0.398009520429341	NA
ENSSSCG00000014165	603.97110666333	2.48486416316672	0.439492423548909	5.65394084180428	1.56810201597945e-08	4.01861780276915e-06	TTC37
ENSSSCG00000016916	3448.80478654061	2.48472350333444	0.420929377518931	5.9029462803952	3.57066568341816e-09	1.62350105831545e-06	IL6ST
ENSSSCG00000030413	484.106179950011	2.48419229313919	0.465889683084173	5.33214703681335	9.70582974202796e-08	1.39595581850902e-05	PIK3CA
ENSSSCG00000049223	2.79269621751924	2.48387017699035	4.15210992797302	0.598218789983465	0.549693955433664	NA
ENSSSCG00000023829	210.083489335769	2.48314298352597	0.443716485050613	5.59623783922009	2.1905314688115e-08	5.14592350881635e-06	CCP110
ENSSSCG00000017789	314.247249138568	2.47939884518913	0.410973581048584	6.0329883951738	1.60954978495318e-09	9.07464168756605e-07	ABHD15
ENSSSCG00000011652	442.413790963161	2.47637832821124	0.413746747633118	5.98525146693628	2.16055796365078e-09	1.01880350322845e-06	STAG1
ENSSSCG00000032969	43.055018057771	2.47358455534739	0.573406046961988	4.3138445582374	1.60439772863744e-05	0.000628166277365132
ENSSSCG00000011701	0.958068347142966	2.47208456854122	3.23384070358388	0.76444228245428	0.444603719669602	NA	TM4SF18
ENSSSCG00000043645	4.45958556359156	2.47090506974054	1.73721245388594	1.42233902607215	0.154927854701232	0.6023018710679
ENSSSCG00000044264	0.570459830108099	2.46642171166474	4.28789191276102	0.575206129689165	0.565151897703945	NA
ENSSSCG00000046788	0.571929712103522	2.46642171166474	4.28789191276103	0.575206129689165	0.565151897703946	NA	ssc-mir-296
ENSSSCG00000049163	2.33837141456781	2.46299618438338	2.42179645611765	1.01701205242152	0.309147695926545	NA
ENSSSCG00000030003	2.63239576049358	2.46262041663478	1.89584615426968	1.29895583092998	0.19395908767653	NA
ENSSSCG00000034642	0.347160174088665	2.46237252685921	4.32637759524641	0.569153402043486	0.569252040491603	NA
ENSSSCG00000007238	0.411892935478521	2.46237252685364	4.32637759524243	0.569153402042723	0.569252040492121	NA	XKR7
ENSSSCG00000004728	0.333429527916064	2.46237186642737	4.32637712283923	0.569153311538272	0.569252101906249	NA	CAPN3
ENSSSCG00000012848	0.333429527916064	2.46237186642737	4.32637712283923	0.569153311538272	0.569252101906249	NA	EPS8L2
ENSSSCG00000022017	0.333429527916064	2.46237186642737	4.32637712283923	0.569153311538272	0.569252101906249	NA	LGALS4
ENSSSCG00000041196	0.333429527916064	2.46237186642737	4.32637712283923	0.569153311538272	0.569252101906249	NA
ENSSSCG00000041809	0.333429527916064	2.46237186642737	4.32637712283923	0.569153311538272	0.569252101906249	NA
ENSSSCG00000032793	0.411593808927459	2.46237186642095	4.32637712283464	0.569153311537394	0.569252101906845	NA
ENSSSCG00000040715	0.628343934009923	2.46237186640984	4.32637712282668	0.56915331153587	0.569252101907879	NA	NXPH2
ENSSSCG00000002081	0.418003683774749	2.46237114938012	4.32637660990851	0.56915321327798	0.569252168583306	NA
ENSSSCG00000046092	0.418003683774749	2.46237114938012	4.32637660990851	0.56915321327798	0.569252168583306	NA
ENSSSCG00000051386	0.418003683774749	2.46237114938012	4.32637660990851	0.56915321327798	0.569252168583306	NA
ENSSSCG00000044382	0.496167964786145	2.46237114937394	4.32637660990408	0.569153213277132	0.569252168583881	NA
ENSSSCG00000046073	0.49952246548532	2.46237114937394	4.32637660990408	0.569153213277132	0.569252168583881	NA
ENSSSCG00000044614	0.501855555780077	2.46237074700486	4.32637632196181	0.569153158153447	0.569252205989482	NA
ENSSSCG00000044993	0.501855555780077	2.46237074700486	4.32637632196181	0.569153158153447	0.569252205989482	NA
ENSSSCG00000048452	0.501855555780077	2.46237074700486	4.32637632196181	0.569153158153447	0.569252205989482	NA
ENSSSCG00000002134	0.248855372057378	2.46237040463336	4.32637771074005	0.569152896318005	0.569252383664704	NA	RNASE10
ENSSSCG00000011322	0.248855372057378	2.46237040463336	4.32637771074005	0.569152896318005	0.569252383664704	NA	CCR1
ENSSSCG00000023921	0.248855372057378	2.46237040463336	4.32637771074005	0.569152896318005	0.569252383664704	NA	VSTM2B
ENSSSCG00000036306	0.248855372057378	2.46237040463336	4.32637771074005	0.569152896318005	0.569252383664704	NA
ENSSSCG00000036390	0.248855372057378	2.46237040463336	4.32637771074005	0.569152896318005	0.569252383664704	NA
ENSSSCG00000040082	0.248855372057378	2.46237040463336	4.32637771074005	0.569152896318005	0.569252383664704	NA	U6
ENSSSCG00000041104	0.248855372057378	2.46237040463336	4.32637771074005	0.569152896318005	0.569252383664704	NA
ENSSSCG00000043348	0.248855372057378	2.46237040463336	4.32637771074005	0.569152896318005	0.569252383664704	NA
ENSSSCG00000046293	0.248855372057378	2.46237040463336	4.32637771074005	0.569152896318005	0.569252383664704	NA
ENSSSCG00000048920	0.248855372057378	2.46237040463336	4.32637771074005	0.569152896318005	0.569252383664704	NA
ENSSSCG00000049603	0.248855372057378	2.46237040463336	4.32637771074005	0.569152896318005	0.569252383664704	NA
ENSSSCG00000050322	0.248855372057378	2.46237040463336	4.32637771074005	0.569152896318005	0.569252383664704	NA
ENSSSCG00000015906	0.791103687611652	2.46236782526046	4.32637588854861	0.5691525398378	0.569252625563624	NA	CSRNP3
ENSSSCG00000004996	300.561271659692	2.46235328344407	0.458736905068079	5.36768081277141	7.97555370105628e-08	1.24906032684876e-05	KLHL28
ENSSSCG00000038256	0.901005625741948	2.4623391611175	4.30047661642986	0.572573549571272	0.566933473191837	NA	U1
ENSSSCG00000040111	0.694928404952246	2.46233267275193	4.29710235674231	0.573021647689737	0.566630036704827	NA	MSANTD1
ENSSSCG00000003541	0.59234324744555	2.4621877188043	4.1812773945858	0.588860170337541	0.555955078247641	NA	STPG1
ENSSSCG00000041259	0.840152179214819	2.46192537415238	4.00013355779203	0.615460793641923	0.538250453691261	NA
ENSSSCG00000017262	1.12157874635329	2.46088814254028	3.46631118113277	0.709944380047286	0.477738627937755	NA	SLC16A6
ENSSSCG00000016247	0.97511109335294	2.46051708266831	3.32489685965149	0.74002809305977	0.459282948240204	NA	TM4SF20
ENSSSCG00000043198	0.964496079774572	2.46035533225404	3.26694973397074	0.753104740691451	0.451386975876579	NA
ENSSSCG00000036810	1.05944448792717	2.4595011254288	3.01607749519783	0.815463504947996	0.414807046416219	NA	ARL11
ENSSSCG00000046743	1.52147611302201	2.45941334237435	2.99475217643983	0.821241023455273	0.411508993594483	NA
ENSSSCG00000026409	1.64161872143528	2.45906641826908	2.91160438768641	0.844574362048916	0.398348528509854	NA	TYR
ENSSSCG00000047063	1.41774790854425	2.45893638780018	2.88241720013718	0.853081360908877	0.393614186966607	NA
ENSSSCG00000014076	1.98524228936575	2.45860088824993	2.81130445818574	0.874540955922139	0.381823726336529	NA	FAM169A
ENSSSCG00000030616	184.268248845046	2.4585997696738	0.482948539849001	5.09081106331227	3.56535152629401e-07	3.04567453109782e-05	RESF1
ENSSSCG00000004339	377.680975991372	2.45785384652629	0.443473343013946	5.54228091777096	2.98556824810289e-08	5.84466450791808e-06	UFL1
ENSSSCG00000043136	2.25973145810469	2.45751375796451	2.02194558923964	1.21542032141857	0.22420582128708	NA
ENSSSCG00000050500	2.13547807424445	2.45631286304355	2.44728378832995	1.00368942692983	0.31552833491521	NA
ENSSSCG00000037982	1.68308067696634	2.44826486802281	2.55931807260786	0.956608283365148	0.33876500632453	NA
ENSSSCG00000042951	1.65097699276359	2.44819313737765	2.58310545611664	0.94777126949288	0.343245909737653	NA
ENSSSCG00000046779	1.69012127074051	2.4479354180676	2.67977440880971	0.913485631484521	0.360987187110983	NA
ENSSSCG00000006994	927.997288880779	2.44775452309757	0.591051332710821	4.14135691374063	3.4525722680676e-05	0.00113435911697932	PCM1
ENSSSCG00000025293	515.334175239468	2.44755262683611	0.437066509139946	5.59995464226342	2.14407898224208e-08	5.1221683482546e-06	HLTF
ENSSSCG00000031771	0.888862702180774	2.44677898741193	3.37096040371031	0.725840322751593	0.467936664349932	NA	TSHR
ENSSSCG00000043490	3.10859495005326	2.44634810284101	2.17826461679816	1.12307204734239	0.261406896681219	NA
ENSSSCG00000005225	23.5442704756046	2.44554955527577	0.795930823645438	3.07256545747898	0.002122272821815	0.0311309426194001	RFX3
ENSSSCG00000010606	719.069074252494	2.44347493522823	0.396664484395126	6.16005473480765	7.27198052909932e-10	6.02932738574441e-07	SLK
ENSSSCG00000037564	0.326869200346349	2.44341984152884	4.32741565397559	0.564637196171361	0.572320559885287	NA	OTX1
ENSSSCG00000004009	0.884392527699162	2.44279313503802	3.37610808664185	0.723553000184842	0.469340204701374	NA	DYNLT2
ENSSSCG00000041219	0.773624775984608	2.4423320422079	3.80753058922235	0.641447779597937	0.521231798616864	NA
ENSSSCG00000005588	0.579194031314443	2.43973990782288	4.22540404851732	0.577398014440532	0.563670615205858	NA	NR5A1
ENSSSCG00000047350	1.41730294662266	2.43902476804531	3.01818373604127	0.808110102416893	0.41902720247138	NA
ENSSSCG00000041336	1.07940515090465	2.43900760977613	2.99971180664297	0.813080644738894	0.416171822803491	NA
ENSSSCG00000034167	31.8507716910282	2.43785587121698	0.851765202416655	2.86212193724305	0.00420814972955186	0.0535807321030112	SLC5A3
ENSSSCG00000029030	543.466775663427	2.43737369229128	0.45460464348014	5.36152396867842	8.25227702725484e-08	1.26862964838441e-05	SMCHD1
ENSSSCG00000039950	39.5364204873765	2.43542432285314	0.68894670264187	3.53499670368425	0.000407780245319325	0.0082819345212909	RMI1
ENSSSCG00000005575	496.479543929194	2.43419081704282	0.440129722023383	5.53062130376529	3.19098543586169e-08	6.16122461896857e-06	RC3H2
ENSSSCG00000045805	2.71552394128614	2.43374901320225	2.11602063818974	1.1501537221699	0.250080562930378	NA
ENSSSCG00000033907	3.05983280992585	2.43315796421958	1.98649056588152	1.22485251428307	0.220630794636346	NA
ENSSSCG00000014999	31.2542121637547	2.4319092030038	0.660536971534213	3.68171549482729	0.000231669854293806	0.00536566555636251	KBTBD3
ENSSSCG00000008138	376.825382192974	2.4307136021615	0.375530498033827	6.47274619475127	9.62375325915185e-11	1.83632460846747e-07	GCC2
ENSSSCG00000050651	1.63019967366741	2.42882180972151	3.24720126212676	0.747973905421172	0.454475897365496	NA
ENSSSCG00000046706	1.04356869739647	2.42861436231711	3.26458573216176	0.743927273341636	0.45692047449225	NA
ENSSSCG00000027275	0.983400601561488	2.42851463722636	3.58192976197488	0.677990580107695	0.497777665882712	NA	HHLA2
ENSSSCG00000049339	1.04770922780126	2.42848892428312	3.69024302981064	0.658083737213302	0.510484325284026	NA
ENSSSCG00000003259	0.812917258216007	2.42847066895501	3.76295499260944	0.645362666767103	0.518692190863235	NA	OSCAR
ENSSSCG00000042632	1.32393773513722	2.42846648884159	3.78376260635687	0.6418125927778	0.520994872255161	NA
ENSSSCG00000011999	0.731398476505436	2.42844152487931	3.8934785355345	0.623720280647684	0.532811301731331	NA	CADM2
ENSSSCG00000017462	0.880718910578815	2.42841346188345	4.02894595666952	0.60274163217887	0.546680581193489	NA	KRT27
ENSSSCG00000046701	0.724390348556024	2.42836712128974	4.29362350372058	0.565575234807027	0.57168256692926	NA
ENSSSCG00000048319	0.402267975515037	2.4283633709039	4.32824990723313	0.561049713614214	0.574763647420293	NA
ENSSSCG00000048644	0.558596537537828	2.42836337089737	4.32824990722835	0.561049713613326	0.574763647420898	NA
ENSSSCG00000048288	0.633406317850048	2.42836304593911	4.3282499253245	0.56104963618917	0.5747637002002	NA
ENSSSCG00000000748	0.24258491279307	2.42836304589187	4.32824992534318	0.561049636175833	0.574763700209292	NA	IQSEC3
ENSSSCG00000007130	0.24258491279307	2.42836304589187	4.32824992534318	0.561049636175833	0.574763700209292	NA	SYNDIG1
ENSSSCG00000018071	0.24258491279307	2.42836304589187	4.32824992534318	0.561049636175833	0.574763700209292	NA
ENSSSCG00000021968	0.24258491279307	2.42836304589187	4.32824992534318	0.561049636175833	0.574763700209292	NA	SLC19A3
ENSSSCG00000031932	0.24258491279307	2.42836304589187	4.32824992534318	0.561049636175833	0.574763700209292	NA	OR3A1
ENSSSCG00000032647	0.24258491279307	2.42836304589187	4.32824992534318	0.561049636175833	0.574763700209292	NA
ENSSSCG00000034838	0.24258491279307	2.42836304589187	4.32824992534318	0.561049636175833	0.574763700209292	NA	MAP1LC3C
ENSSSCG00000035661	0.24258491279307	2.42836304589187	4.32824992534318	0.561049636175833	0.574763700209292	NA
ENSSSCG00000036685	0.24258491279307	2.42836304589187	4.32824992534318	0.561049636175833	0.574763700209292	NA
ENSSSCG00000037515	0.24258491279307	2.42836304589187	4.32824992534318	0.561049636175833	0.574763700209292	NA
ENSSSCG00000041753	0.24258491279307	2.42836304589187	4.32824992534318	0.561049636175833	0.574763700209292	NA
ENSSSCG00000042193	0.24258491279307	2.42836304589187	4.32824992534318	0.561049636175833	0.574763700209292	NA
ENSSSCG00000045095	0.24258491279307	2.42836304589187	4.32824992534318	0.561049636175833	0.574763700209292	NA
ENSSSCG00000045111	0.24258491279307	2.42836304589187	4.32824992534318	0.561049636175833	0.574763700209292	NA
ENSSSCG00000046936	0.24258491279307	2.42836304589187	4.32824992534318	0.561049636175833	0.574763700209292	NA
ENSSSCG00000047161	0.24258491279307	2.42836304589187	4.32824992534318	0.561049636175833	0.574763700209292	NA
ENSSSCG00000047421	0.24258491279307	2.42836304589187	4.32824992534318	0.561049636175833	0.574763700209292	NA
ENSSSCG00000049311	0.24258491279307	2.42836304589187	4.32824992534318	0.561049636175833	0.574763700209292	NA
ENSSSCG00000049929	0.24258491279307	2.42836304589187	4.32824992534318	0.561049636175833	0.574763700209292	NA
ENSSSCG00000023054	0.324103694503641	2.42836304588539	4.32824992533849	0.561049636174945	0.574763700209898	NA	IDO2
ENSSSCG00000046085	0.320749193804466	2.42836304588539	4.32824992533849	0.561049636174944	0.574763700209898	NA
ENSSSCG00000046745	0.320749193804466	2.42836304588539	4.32824992533849	0.561049636174944	0.574763700209898	NA
ENSSSCG00000049105	0.320749193804466	2.42836304588539	4.32824992533849	0.561049636174944	0.574763700209898	NA
ENSSSCG00000012133	0.398913474815861	2.42836304588013	4.32824992533468	0.561049636174222	0.57476370021039	NA	ASB11
ENSSSCG00000040224	0.477077755827257	2.42836304587621	4.32824992533185	0.561049636173685	0.574763700210756	NA	RSPH1
ENSSSCG00000023393	0.384353507343005	2.42836271119123	4.3282494237263	0.561049623868623	0.574763708598999	NA	ZBBX
ENSSSCG00000020837	0.327159068651756	2.42836237856667	4.32824944225595	0.561049544617043	0.57476376262404	NA
ENSSSCG00000051715	0.327159068651756	2.42836237856667	4.32824944225595	0.561049544617043	0.57476376262404	NA
ENSSSCG00000042149	0.571715413783469	2.42836237855064	4.32824944224435	0.561049544614843	0.57476376262554	NA
ENSSSCG00000025022	0.411733224510441	2.4283616540535	4.32824891773357	0.561049445216537	0.574763830384416	NA
ENSSSCG00000043963	0.411733224510441	2.4283616540535	4.32824891773357	0.561049445216537	0.574763830384416	NA
ENSSSCG00000042476	0.423334351311161	2.42836155664213	4.32824884720817	0.561049431852441	0.574763839494592	NA
ENSSSCG00000047554	0.483584164150525	2.4283612732542	4.32824864203364	0.561049392974158	0.574763865997547	NA
ENSSSCG00000042194	0.495585096515769	2.42836124736406	4.32824862328821	0.56104938942237	0.574763868418768	NA
ENSSSCG00000041604	0.496307380369127	2.42836124471307	4.32824862136883	0.561049389058682	0.57476386866669	NA
ENSSSCG00000044131	0.579918491090002	2.42836095765551	4.32824841353069	0.561049349677833	0.574763895512241	NA
ENSSSCG00000009685	0.664251885664235	2.42836073330404	4.32824825103726	0.56104931890681	0.574763916488555	NA
ENSSSCG00000043013	0.241845465214177	2.42425569611799	4.3284789939946	0.560071031759989	0.575430988496496	NA
ENSSSCG00000005598	43.0116297302567	2.42285219530836	1.15159840500276	2.10390374351254	0.035386844377392	0.268593199514992	SCAI
ENSSSCG00000033591	380.348496792809	2.42243865525011	0.656803108545006	3.68822653811194	0.000225822553500862	0.00526110560594158	CHD9
ENSSSCG00000003787	601.710452924551	2.42168116662482	0.412744174887638	5.86726915597072	4.43031182934084e-09	1.78414986384455e-06	ZRANB2
ENSSSCG00000028587	0.663318607899642	2.42074863128918	3.98533552601871	0.60741400955705	0.543576193478163	NA	PRSS54
ENSSSCG00000000512	361.869471495655	2.42066020508559	0.411877737391875	5.87713290942571	4.17433050177953e-09	1.74234119024921e-06	TBC1D15
ENSSSCG00000007497	0.403908549329654	2.42056867978569	4.32868464325776	0.559192659958703	0.576030241983177	NA	GCNT7
ENSSSCG00000016073	207.077521105693	2.41887058812763	0.439358700880626	5.50545734790133	3.68211102591966e-08	7.01342633923481e-06	PGAP1
ENSSSCG00000015791	182.665993320398	2.41579435354481	0.434968846524995	5.55394799614917	2.7928860201857e-08	5.78907771389962e-06	CFAP97
ENSSSCG00000000784	725.768680999196	2.41365909915171	0.451826460148711	5.34200475633341	9.19242425092672e-08	1.34965853975846e-05	LRRK2
ENSSSCG00000033593	62.748757167632	2.41356289608328	0.547877108020382	4.40529976659198	1.05637691762607e-05	0.000455675258045702	CIP2A
ENSSSCG00000049216	3.31892455203039	2.41124716712478	1.79924597853593	1.3401431465679	0.180198810995691	0.629000059679115
ENSSSCG00000046419	3.51143390533298	2.40863894104606	2.01552711262446	1.19504169701281	0.232070739312864	0.669197436705158
ENSSSCG00000040187	113.496390939319	2.40707231493733	0.465973753366655	5.16568218176724	2.39563557292367e-07	2.32872299312822e-05
ENSSSCG00000015584	5.5892299339755	2.40648995854181	1.49907980291792	1.60531144096374	0.108425282593268	0.512939936389553	PROX1
ENSSSCG00000043000	0.783846794570048	2.40607086446103	3.54098995084397	0.67949101744487	0.49682679720582	NA
ENSSSCG00000021579	0.990907760850378	2.40606504409534	3.54455454739913	0.678806042316609	0.497260764773517	NA
ENSSSCG00000042797	0.739756273826228	2.4054860797926	3.86509679065603	0.622361149042355	0.533704420867713	NA
ENSSSCG00000013476	0.9254127960449	2.40543966164884	3.89357423497693	0.617797303064157	0.53670896145705	NA	CELF5
ENSSSCG00000025754	0.88528218749378	2.40522210183747	4.04454925035966	0.594682362100939	0.552055813939909	NA	ZGLP1
ENSSSCG00000006320	0.238340511792577	2.40487427028474	4.32956858101158	0.555453557389511	0.578584468257906	NA
ENSSSCG00000010089	0.238340511792577	2.40487427028474	4.32956858101158	0.555453557389511	0.578584468257906	NA
ENSSSCG00000017084	0.238340511792577	2.40487427028474	4.32956858101158	0.555453557389511	0.578584468257906	NA	FAT2
ENSSSCG00000022744	0.238340511792577	2.40487427028474	4.32956858101158	0.555453557389511	0.578584468257906	NA	PRSS21
ENSSSCG00000026461	0.238340511792577	2.40487427028474	4.32956858101158	0.555453557389511	0.578584468257906	NA
ENSSSCG00000032177	0.238340511792577	2.40487427028474	4.32956858101158	0.555453557389511	0.578584468257906	NA	MYO3B
ENSSSCG00000034688	0.238340511792577	2.40487427028474	4.32956858101158	0.555453557389511	0.578584468257906	NA
ENSSSCG00000037063	0.238340511792577	2.40487427028474	4.32956858101158	0.555453557389511	0.578584468257906	NA	PROKR2
ENSSSCG00000038321	0.238340511792577	2.40487427028474	4.32956858101158	0.555453557389511	0.578584468257906	NA
ENSSSCG00000041268	0.238340511792577	2.40487427028474	4.32956858101158	0.555453557389511	0.578584468257906	NA
ENSSSCG00000041482	0.238340511792577	2.40487427028474	4.32956858101158	0.555453557389511	0.578584468257906	NA
ENSSSCG00000041743	0.238340511792577	2.40487427028474	4.32956858101158	0.555453557389511	0.578584468257906	NA
ENSSSCG00000041812	0.238340511792577	2.40487427028474	4.32956858101158	0.555453557389511	0.578584468257906	NA
ENSSSCG00000044298	0.238340511792577	2.40487427028474	4.32956858101158	0.555453557389511	0.578584468257906	NA
ENSSSCG00000045494	0.238340511792577	2.40487427028474	4.32956858101158	0.555453557389511	0.578584468257906	NA
ENSSSCG00000047155	0.238340511792577	2.40487427028474	4.32956858101158	0.555453557389511	0.578584468257906	NA
ENSSSCG00000047401	0.238340511792577	2.40487427028474	4.32956858101158	0.555453557389511	0.578584468257906	NA
ENSSSCG00000049349	0.238340511792577	2.40487427028474	4.32956858101158	0.555453557389511	0.578584468257906	NA
ENSSSCG00000013394	0.319859293503148	2.40487427027826	4.32956858100681	0.555453557388625	0.578584468258512	NA	PTH
ENSSSCG00000035906	0.322914667651263	2.40487360295904	4.32956809014468	0.555453466232166	0.578584530593427	NA	SLC13A3
ENSSSCG00000046920	0.322914667651263	2.40487360295904	4.32956809014468	0.555453466232166	0.578584530593427	NA
ENSSSCG00000044399	0.603396482603018	2.40487316862634	4.32956777228151	0.555453406694004	0.578584571307014	NA
ENSSSCG00000018325	0.407007300941043	2.4048728810042	4.32956755905779	0.555453367617054	0.578584598028747	NA
ENSSSCG00000040026	0.641981666544135	2.40487287843021	4.32956755716424	0.55545336726547	0.578584598269169	NA
ENSSSCG00000004891	0.539589575989396	2.40487227511729	4.32956711494217	0.555453284652318	0.578584654761976	NA	SERPINB7
ENSSSCG00000022163	0.59983938882876	2.40487209459668	4.32956698214364	0.555453259994603	0.5785846716235	NA	GNAL
ENSSSCG00000047865	0.59983938882876	2.40487209459668	4.32956698214364	0.555453259994603	0.5785846716235	NA
ENSSSCG00000011610	5.65223379393311	2.40455165429065	4.10841311117098	0.585275041536733	0.558362794079651	0.82612430823041	NUP210
ENSSSCG00000016838	20.2688321846414	2.40261786183749	1.05534207069788	2.27662473481103	0.0228086445195044	0.196869469995355	RANBP3L
ENSSSCG00000048222	2.49496687599056	2.39961865440329	2.10093620080038	1.14216636063919	0.253384875797928	NA
ENSSSCG00000010486	28.1752349862361	2.3976504008384	0.668545061784845	3.58637066952118	0.000335312245094388	0.00708503326725136	HELLS
ENSSSCG00000011243	96.7735277465423	2.39688207480151	0.548033740536745	4.37360311511844	1.22212477811374e-05	0.000503679787938983	GOLGA4
ENSSSCG00000051088	2.95859326247271	2.39574977258042	1.8079915563479	1.32508902719644	0.185141625082224	NA
ENSSSCG00000031123	346.144835003406	2.39030187370315	0.493007872570538	4.84840507970013	1.24458057880162e-06	7.93772093131624e-05	PPIG
ENSSSCG00000006120	255.418439004094	2.38987791813758	0.428716626919041	5.57449319218703	2.48251513198506e-08	5.38323858235838e-06	OTUD6B
ENSSSCG00000002400	3.16065247450888	2.38850228470901	1.74167950312504	1.37137876424646	0.170256913803929	0.618613870368596
ENSSSCG00000036124	2.8712093386404	2.38514173246833	2.15326577687076	1.10768571074145	0.267997572627652	NA
ENSSSCG00000000926	114.177988921705	2.38510078360063	0.817195304444337	2.91864230084191	0.00351559375348283	0.0461380763085107	CEP290
ENSSSCG00000029866	232.492789467732	2.38391101172769	0.416607575803354	5.7221979392255	1.0515469222558e-08	3.02480691208071e-06	CCDC112
ENSSSCG00000026697	1426.96885588894	2.38273984355534	0.398141284460595	5.98465905585122	2.16843597707368e-09	1.01880350322845e-06	UHRF1BP1L
ENSSSCG00000048476	3.28026947249705	2.38136368492741	1.74847168061977	1.36196869032692	0.173207766327626	0.621054048941209
ENSSSCG00000031456	209.163933532875	2.3810056383559	0.471553636814614	5.049278496588	4.43481818407615e-07	3.59245760370996e-05	ARL5B
ENSSSCG00000006098	142.159163751886	2.37874809478927	0.474398602701723	5.01423925205974	5.32437019620082e-07	4.13271701197566e-05	DPY19L4
ENSSSCG00000009179	6.6127782296279	2.37710225641239	1.32093293529121	1.79956316698874	0.0719296414194678	0.415852459313945	MTTP
ENSSSCG00000036792	1.45937391484816	2.37599669367857	2.71919442016668	0.873786984872135	0.382234269589645	NA
ENSSSCG00000014211	253.642281737457	2.37386980962213	0.458133224593019	5.18161460944237	2.19973358832727e-07	2.23059316024984e-05	YTHDC2
ENSSSCG00000010952	279.927651834239	2.37050300750048	0.492507892199551	4.81312694688762	1.48586835288251e-06	9.26695328932696e-05	TUT7
ENSSSCG00000041483	8.23617008472145	2.36986979228832	1.25304921397811	1.89128229430398	0.0585866709370954	0.367489637159757
ENSSSCG00000043545	3.79284401880246	2.36939737684109	1.66194930241793	1.4256736793318	0.153962557475244	0.601844235157846
ENSSSCG00000005282	298.496323133452	2.36747116338024	0.48907033030367	4.8407581010082	1.29344742563606e-06	8.21222588483796e-05	VPS13A
ENSSSCG00000016853	305.906856178545	2.36661806211911	0.45235331432268	5.2317911402124	1.67875369787694e-07	1.95075587918084e-05	RICTOR
ENSSSCG00000016026	419.8982109615	2.36410036967185	0.394427429437993	5.99375244526068	2.05053447190019e-09	1.01880350322845e-06	ZC3H15
ENSSSCG00000015576	819.347397223767	2.36279984538762	0.618547698764278	3.81991534380933	0.000133497485042158	0.00344624002137218	TPR
ENSSSCG00000048358	5.13899864835597	2.36082757783992	1.87797167427615	1.25711564779053	0.208711761765407	0.651855408791267
ENSSSCG00000004636	473.551429122147	2.35716422635157	0.407404518720912	5.78580776117095	7.21647056280839e-09	2.28382125450981e-06	TRPM7
ENSSSCG00000010467	486.965334749913	2.35674856125664	0.606958575641327	3.882882054622	0.000103225645534292	0.00277136280724924	BTAF1
ENSSSCG00000009077	361.696450450157	2.35655499850986	0.478675902500906	4.92307004843512	8.51969386672289e-07	6.06490328542723e-05	PLK4
ENSSSCG00000027046	406.228160621262	2.35603782164233	0.47791738941303	4.92980141303496	8.23132466408644e-07	5.88936655534509e-05
ENSSSCG00000038562	17.9696537637956	2.35514873864105	0.827960421334859	2.84451850348598	0.00444786023646894	0.0559255932498035	RND1
ENSSSCG00000008768	6.5932586875953	2.35047328536195	1.39873248974699	1.68043089196213	0.0928735097713712	0.477233729576186	ARAP2
ENSSSCG00000004624	994.784716193899	2.350356544615	0.40497858200891	5.803656413028	6.48841680485314e-09	2.18561064942183e-06	MAPK6
ENSSSCG00000028201	199.827323346998	2.34795179688489	0.46790981702118	5.01795797282578	5.22235974158828e-07	4.08939780876038e-05	CWF19L2
ENSSSCG00000050557	3.20407955492355	2.34447728968948	1.80203074028808	1.3010195871102	0.193251750306169	0.639064327018339
ENSSSCG00000005215	298.772119010946	2.34436296540693	0.455111165209849	5.15118754409366	2.58842183354046e-07	2.46512200971303e-05	JAK2
ENSSSCG00000042809	6.14544431351523	2.34428069803502	1.5891261748361	1.47520111062094	0.140158482968667	0.582066534308592
ENSSSCG00000011678	265.220572850016	2.34206018722992	0.411463946834989	5.69201798904915	1.2554662279825e-08	3.45871996406878e-06	XRN1
ENSSSCG00000004245	31.8051222591764	2.34189371229609	0.776809220813742	3.01476044509725	0.00257182297122396	0.0359978597610742	FAM184A
ENSSSCG00000012179	220.853832691872	2.34172276624274	0.439816051499726	5.3243231079396	1.01329653728268e-07	1.4141004646534e-05
ENSSSCG00000027074	481.697633025538	2.3396773187533	0.434289729744389	5.38736506647388	7.14981152381314e-08	1.1856069815076e-05	FER
ENSSSCG00000023296	85.1814630165947	2.33884310616387	0.517042090061878	4.52350621181337	6.08235335794099e-06	0.000296906119252735	CENPE
ENSSSCG00000000840	944.509905619751	2.33851352203194	0.411105513094227	5.68835359183312	1.28270015828932e-08	3.45871996406878e-06	WASHC4
ENSSSCG00000004979	474.803538767195	2.33681839084982	0.440286233003832	5.30749820385477	1.1114010054764e-07	1.50626895886441e-05	MYO9A
ENSSSCG00000029198	347.866885501374	2.33017091006782	0.439728657495077	5.29911087292261	1.16367958069737e-07	1.54736449904995e-05	CUL5
ENSSSCG00000004610	1283.55961790811	2.32637079966181	0.346336238797896	6.7170874400451	1.85392730963916e-11	1.3065552714682e-07	CCPG1
ENSSSCG00000024290	9.20364960456789	2.32570056072767	1.3127128555648	1.77167500940411	0.0764485203425353	0.431358493815247	FSBP
ENSSSCG00000016986	121.906654161676	2.32546449499174	0.517461243778739	4.49398775840706	6.99016484352193e-06	0.000326246269766363	CREBRF
ENSSSCG00000051403	1.46487524060308	2.32503932723468	2.42691395426323	0.958022975289423	0.338051173283914	NA
ENSSSCG00000008398	995.348760535526	2.31902929736669	0.424807443863777	5.45901285597608	4.78789095483169e-08	8.65196448825034e-06	PPP4R3B
ENSSSCG00000011858	283.180470579629	2.31863390083623	0.416514808007198	5.56675022415087	2.5953399558909e-08	5.53131745677932e-06	ZNF148
ENSSSCG00000005255	261.649607248165	2.31770105755388	0.463419509907175	5.00130229307377	5.69443435613127e-07	4.35306674129081e-05
ENSSSCG00000047244	5.73398537611839	2.31755886317618	4.17749111176737	0.554772901047702	0.579050004908096	0.837043093240319
ENSSSCG00000034607	107.206244813801	2.31381619464858	0.541936753747695	4.26953178327117	1.95883736073813e-05	0.000730418322740846	OGN
ENSSSCG00000003770	382.232855451592	2.30845321741223	0.392861066498229	5.87600404893427	4.20288048729856e-09	1.74234119024921e-06	MIGA1
ENSSSCG00000051511	46.2023739743638	2.30810006690893	1.02151973016394	2.25947673721241	0.0238537457563567	0.202907994228031
ENSSSCG00000008684	5.5829828755351	2.30708224827006	1.58962521067856	1.45133722890897	0.146685979452543	0.592594743896564	POLN
ENSSSCG00000030423	911.327102599672	2.30610406499255	0.404199470348815	5.70536142217712	1.16096478886595e-08	3.27275973981312e-06	MIER1
ENSSSCG00000001974	98.3537774965814	2.304183529738	0.551133760334196	4.18080635876994	2.9047715885409e-05	0.000991350013086779	G2E3
ENSSSCG00000051611	6.20514572636467	2.29510676079438	1.74655561039954	1.31407597166022	0.188820639308962	0.637467623603278
ENSSSCG00000009120	12.7477160663427	2.29337122624439	0.939043358807138	2.44224210174666	0.0145963543950389	0.139956200815016	ZGRF1
ENSSSCG00000016487	5.77703966642269	2.29191352614778	1.52437523717695	1.50351007432544	0.132707561033547	0.569237088486869	MGAM2
ENSSSCG00000022993	190.537248707116	2.29136300617612	0.499722445404534	4.58527133861522	4.53397235040754e-06	0.000231544711155777	TBC1D8B
ENSSSCG00000003682	548.295474637994	2.29125476059651	0.614664525683529	3.72765088085823	0.000193272855780485	0.00460944315097451	ANKRD12
ENSSSCG00000045426	9.27561172306147	2.28755218086664	1.11330637531408	2.05473734058271	0.0399043812294993	0.289327290858947
ENSSSCG00000014267	246.127805835304	2.28702031928479	0.425020343656594	5.38096670763751	7.40868967973713e-08	1.21092540531878e-05
ENSSSCG00000038462	17.5101659440447	2.28667230531497	1.06338508818278	2.15037085880399	0.0315258915125655	0.248108748430072
ENSSSCG00000005022	731.026626773285	2.28510257061906	0.455761874414707	5.01380808465738	5.33632136345918e-07	4.13271701197566e-05	NIN
ENSSSCG00000005173	236.940778901544	2.28453306405061	0.395218561275164	5.78042958478371	7.45101196989082e-09	2.28382125450981e-06	HAUS6
ENSSSCG00000003081	3.04390402253368	2.28342739087034	2.10069648731803	1.08698586619032	0.277043056071055	NA	CEACAM16
ENSSSCG00000021757	34.7484271263592	2.28307322897314	0.679048575487616	3.36216481616753	0.000773339498917379	0.0136281759088413
ENSSSCG00000028896	1.92978153765665	2.282595441899	2.56025777746936	0.891549070560854	0.372634678641332	NA	DIO1
ENSSSCG00000021439	73.2818496111345	2.2801716253364	0.509761620749531	4.47301548905102	7.71241885618779e-06	0.000356414897632679	CCDC66
ENSSSCG00000008513	988.602608460128	2.27875408981492	0.445198276292989	5.11851507779705	3.07950622155323e-07	2.77945117242032e-05	BIRC6
ENSSSCG00000004263	90.7686926217692	2.27306417600902	0.577935290977794	3.93307730379863	8.38652519318994e-05	0.00233612791695676	ZUP1
ENSSSCG00000035746	271.545101912609	2.27106689073499	0.439381447413295	5.16878194130659	2.35624622040427e-07	2.32246786549637e-05	ECT2
ENSSSCG00000024999	430.754648720211	2.27004080601255	0.43382810352807	5.23258126329677	1.67159124704881e-07	1.95075587918084e-05	PPIP5K2
ENSSSCG00000008924	270.308453846429	2.26991363007918	0.43548548939173	5.21237489049223	1.86438300762735e-07	2.00599072461889e-05	UBA6
ENSSSCG00000022649	819.185238329291	2.26821831002921	0.45190617583564	5.01922397018574	5.18806340709982e-07	4.08642283691025e-05	SLC7A11
ENSSSCG00000015329	16.5552529931403	2.26641689855907	0.947784703458543	2.39127819882377	0.0167898252914943	0.155487902420244	PPP1R9A
ENSSSCG00000004639	523.86484261087	2.26428204773433	0.421739810009414	5.36890754440229	7.92150133255152e-08	1.24906032684876e-05	USP8
ENSSSCG00000024486	692.686527569228	2.26274360979302	0.434031650567581	5.21331475903667	1.85495754876038e-07	2.00599072461889e-05	HOOK3
ENSSSCG00000039215	12.7815159889031	2.26241523404846	1.03098906113014	2.19441245241581	0.0282057715016015	0.22927355785183	PHYHIPL
ENSSSCG00000024761	431.786449387069	2.25866164020485	0.424538347661215	5.32027707896786	1.03609332632933e-07	1.4317387680992e-05	SNX13
ENSSSCG00000035883	97.3704374774239	2.25775636012921	0.474894936224486	4.75422285627816	1.99211202404012e-06	0.000119484336080194	GPR160
ENSSSCG00000000927	334.707190503944	2.25748959932654	0.43237319337211	5.22115994685104	1.77805884161477e-07	2.00493914980481e-05	TMTC3
ENSSSCG00000015357	2.01891105301736	2.25436863711739	2.38961360001195	0.943402999173636	0.345474809696301	NA	MEOX2
ENSSSCG00000004634	297.403637061701	2.25294587504113	0.448868371597572	5.01916824084229	5.18956855485586e-07	4.08642283691025e-05	AP4E1
ENSSSCG00000046427	2.75073025156176	2.2527917643142	2.3078191772254	0.976156098599825	0.328987114971918	NA
ENSSSCG00000011213	1459.59874310992	2.25253411094545	0.38731567085459	5.81575774090255	6.03598305104901e-09	2.1269295276134e-06	TOP2B
ENSSSCG00000012639	378.578395478266	2.25236998159424	0.424342033209889	5.30791155558272	1.10888421985632e-07	1.50626895886441e-05	THOC2
ENSSSCG00000014207	632.940987542163	2.25231680560529	0.45983653718122	4.89808143435471	9.67769288193381e-07	6.62170296945908e-05	APC
ENSSSCG00000014187	73.9793665339009	2.25213890754986	0.523842437228395	4.29926777117512	1.71363330361755e-05	0.00065993610422102	NUDT12
ENSSSCG00000015795	2.72710475990646	2.2510313390105	2.09892352643302	1.07246944000669	0.283509233047428	NA
ENSSSCG00000016831	20.7683072658471	2.2442144272572	0.957285692900504	2.34435178954509	0.0190601841783875	0.171335010200492	SPEF2
ENSSSCG00000014979	83.7082448421917	2.24364112879978	0.521295370769491	4.30397286184973	1.6776222250467e-05	0.000649617726978935	CEP126
ENSSSCG00000015694	57.084584829487	2.2407990163004	0.618586109284787	3.62245285283115	0.00029182266165483	0.00641691172546775	ZRANB3
ENSSSCG00000009090	313.637576850177	2.24067851118366	0.665455908941933	3.36713294010164	0.000759540641473815	0.0135835448074876	KIAA1109
ENSSSCG00000001559	3.03308268464762	2.24019743280518	2.0791287603767	1.07746931094315	0.281270653957641	NA	PNPLA1
ENSSSCG00000049136	1.79049993184377	2.23907905744148	2.42383540485472	0.923775208892821	0.35560336519646	NA
ENSSSCG00000008180	1240.51301647475	2.23881802870684	0.401578704332487	5.57504171549199	2.47470557549701e-08	5.38323858235838e-06	EIF5B
ENSSSCG00000041471	1.86420585291882	2.23876029529323	2.32706227726174	0.962054310780018	0.336022323132774	NA
ENSSSCG00000048207	2.03674039958511	2.23867669570978	2.32645567790924	0.962269222219466	0.335914385126268	NA
ENSSSCG00000015485	291.308132140481	2.23866642294063	0.471980647645866	4.74313180870147	2.10439246850391e-06	0.000124627780855305	SUCO
ENSSSCG00000049959	0.584623113809608	2.23849786939849	4.29482725920561	0.521207893658691	0.602221955846267	NA
ENSSSCG00000046239	0.885872178006427	2.23784873194093	3.64297553962036	0.614291451480385	0.539022750469132	NA
ENSSSCG00000021745	0.747120789395237	2.23776281741246	3.57789580922388	0.625441023643972	0.531681644503246	NA	ERMAP
ENSSSCG00000049635	1.5625493677854	2.2365535138567	2.95140835334263	0.757791957633949	0.448575537713815	NA
ENSSSCG00000032303	1.59099462297308	2.23652121384552	2.94030543866214	0.760642477627477	0.44687064097752	NA	ENTPD2
ENSSSCG00000012055	239.417906344983	2.23425025104362	0.447387703010823	4.9939911982551	5.91440942852328e-07	4.45794657192704e-05	MORC3
ENSSSCG00000021893	1068.01191064923	2.23407619401583	0.424712321845435	5.26021045094348	1.43890620450941e-07	1.84376208659638e-05	ROCK1
ENSSSCG00000045471	1.78282175456941	2.23405324231248	2.44186024081	0.91489807851223	0.360245138896874	NA
ENSSSCG00000021270	139.137626178047	2.23262771533099	0.4708772657853	4.74142176222407	2.12223612057304e-06	0.000125158653219569	THAP2
ENSSSCG00000016948	201.487218880851	2.23199825620928	0.459675555727439	4.85559483944525	1.20025890938755e-06	7.8416546739015e-05	TRIM23
ENSSSCG00000046702	0.660697241732901	2.23105888743634	3.66417427972647	0.608884489960148	0.542601005484133	NA
ENSSSCG00000000580	160.582116266298	2.23013492223709	0.40540956330755	5.50094305630693	3.77765210473161e-08	7.09946752215895e-06	RECQL
ENSSSCG00000008150	1.419697792901	2.2296891476802	2.80703924690237	0.79432061740523	0.427008804366754	NA
ENSSSCG00000029608	1449.73098697996	2.22967323361358	0.397222836092929	5.61315471070237	1.98670820289608e-08	4.82804346893452e-06	SEC62
ENSSSCG00000033025	356.56377321991	2.22948007769024	0.45838049407154	4.86381970115482	1.15141805902466e-06	7.65530072733612e-05	C21orf91
ENSSSCG00000042663	1.52202737265164	2.22885432915462	2.53131422177955	0.880512703629385	0.378581626329927	NA
ENSSSCG00000016911	588.284433502214	2.22862547019911	0.414925990626325	5.37113972261663	7.82405555020975e-08	1.24906032684876e-05	MTREX
ENSSSCG00000016218	2.44490729712953	2.22843391529999	2.42519053939873	0.918869622447263	0.358163770699597	NA	PTPRN
ENSSSCG00000009061	578.61333587781	2.22825103814829	0.417493154346216	5.33721574821431	9.43847066049639e-08	1.37149736040924e-05	NAA15
ENSSSCG00000028562	3.47124307008613	2.22806712232022	2.34533735915853	0.949998563583884	0.342112982486508	0.732666743099638	FOXL2
ENSSSCG00000011628	934.861002841965	2.22734349836178	0.431744940192719	5.15893364579455	2.48360304058974e-07	2.3976975929529e-05	DNAJC13
ENSSSCG00000005216	0.892504284699167	2.22638947271634	3.63343783384195	0.612750121105603	0.540041576109718	NA
ENSSSCG00000011679	121.617159455806	2.22547853415618	0.50527628481842	4.4044785022039	1.06038655295488e-05	0.000455675258045702	ATR
ENSSSCG00000019944	0.664776202207636	2.22420030565631	3.64867399127632	0.609591405254124	0.542132506448117	NA
ENSSSCG00000015953	2.75591269521512	2.22410292696239	2.37910712445547	0.934847743550616	0.349866770776475	NA	DLX1
ENSSSCG00000014121	526.085850794594	2.22247275006306	0.424184534963509	5.23940070152312	1.61098901068237e-07	1.91672313272673e-05	ZFYVE16
ENSSSCG00000050085	3.80451979481984	2.22193482687308	2.02265190558365	1.09852556474957	0.27197506076182	0.695190188652928
ENSSSCG00000047991	1.0787767020031	2.21907189923518	3.02259409334064	0.734161396041973	0.46285037823826	NA
ENSSSCG00000042401	6.99671331801998	2.21881125303166	1.40968460170711	1.57397707994022	0.115492748348818	0.531770665079268
ENSSSCG00000036874	6.08468240258462	2.21843379299803	1.40866860848421	1.57484434567273	0.115292377564094	0.531234410515172	MYLK3
ENSSSCG00000045164	1.26518721084488	2.21446838004183	2.88949192157731	0.766386769765738	0.443446202624149	NA
ENSSSCG00000026833	109.541707258018	2.21064117827715	0.52270531106031	4.22923037417174	2.34492128192331e-05	0.000836751024524279	MSANTD4
ENSSSCG00000003318	1.3883949444148	2.21035290887559	3.19614604268888	0.691568182227382	0.4892085488293	NA	GALP
ENSSSCG00000017507	10.0667795675385	2.20895409865382	1.12000349026294	1.97227429901601	0.0485783019201794	0.329029872928846
ENSSSCG00000005205	313.743843024092	2.20857009943971	0.487743286125918	4.52814044244893	5.9505028928406e-06	0.000292238112455011	KIAA2026
ENSSSCG00000026976	1.13713645739406	2.20841337675347	3.58966097056279	0.615215028623507	0.538412724101567	NA
ENSSSCG00000012007	574.818300780647	2.20832457604981	0.388379758098842	5.68599297465909	1.30054741465517e-08	3.45871996406878e-06	HSPA13
ENSSSCG00000006151	104.699632086423	2.2078930134375	0.532670616668883	4.14494988900423	3.39888030227038e-05	0.00113255834185582	SNX16
ENSSSCG00000011822	510.55091510839	2.20772555105474	0.427256363581269	5.16721514116151	2.37607705208551e-07	2.32575042007953e-05	OPA1
ENSSSCG00000027503	711.573264922518	2.2068991272017	0.431168119202614	5.11841907811518	3.08107381450725e-07	2.77945117242032e-05	OSBPL8
ENSSSCG00000045396	6.10338099418751	2.20625807470625	1.62792423840339	1.35525844671375	0.175335229085657	0.624035707058265
ENSSSCG00000003766	1486.95299803367	2.20548573871941	0.397812140786675	5.54403828490013	2.95574164331691e-08	5.84466450791808e-06	DNAJB4
ENSSSCG00000036083	626.440192306276	2.20372236003555	0.409661101903763	5.37937907649637	7.47431786184705e-08	1.21092540531878e-05	PCGF5
ENSSSCG00000046868	1.62235737575369	2.20359435438924	3.19044641887272	0.690685272554377	0.489763346479774	NA
ENSSSCG00000036662	0.491068074505832	2.20341957690456	4.29599456427193	0.512900922927026	0.608020627811063	NA	CHRM5
ENSSSCG00000047984	0.65874650422778	2.20341762838998	4.29599397384742	0.512900539852628	0.608020895788903	NA
ENSSSCG00000004799	94.9685373643952	2.20075278861362	0.513933381268395	4.28217521730566	1.85075152588481e-05	0.000703135923378611	ZNF770
ENSSSCG00000012327	0.867596737385126	2.19888011348864	3.40807770939587	0.645196589099613	0.518799796313876	NA	HSD17B10
ENSSSCG00000016626	0.488183392176912	2.19860085864779	4.2961570781408	0.511759886488893	0.608819067688282	NA	CFTR
ENSSSCG00000045140	0.488183392176912	2.19860085864779	4.2961570781408	0.511759886488893	0.608819067688282	NA
ENSSSCG00000003071	31.9355327563935	2.19363962387196	0.560145762434484	3.91619426761	8.99577688886727e-05	0.00246683803985572	ZNF404
ENSSSCG00000032198	173.305586707207	2.19352623371047	0.488727620535862	4.48823872754602	7.18144283432135e-06	0.000332968541939998	SPOPL
ENSSSCG00000027465	3.8628060263679	2.19253011320334	1.75382031960056	1.25014523363642	0.211246498567615	0.653251293837325	NLGN3
ENSSSCG00000042321	9.80483296173976	2.19250206752982	1.13514824193726	1.93146761500336	0.0534252504976672	0.347658774591237
ENSSSCG00000016151	12.5404845737734	2.19230056315733	1.1135767319827	1.96870184172579	0.0489873396976343	0.330911562873278	MAP2
ENSSSCG00000000298	0.973257215824196	2.19186430830216	3.25940395099595	0.672473968018725	0.501282007161908	NA
ENSSSCG00000046895	1.05214096692862	2.19043519444057	2.63665355085313	0.830763371900649	0.406107318352268	NA
ENSSSCG00000000798	1043.48327783265	2.19024431120599	0.392259413525263	5.58366284067502	2.35505060202348e-08	5.35394165089048e-06	TWF1
ENSSSCG00000026294	554.512636782033	2.18913270826088	0.388696889559108	5.6319789714396	1.78153410035963e-08	4.40539002536299e-06	GMFB
ENSSSCG00000046904	8.97902522108732	2.18889667596674	1.28105836243137	1.70866272775609	0.0875134419943652	0.463200137029882
ENSSSCG00000003670	251.629741628164	2.18860808653353	0.490975432224773	4.45767332311561	8.2854038879299e-06	0.000379678632403045	RLF
ENSSSCG00000004938	333.831039179648	2.18744149830981	0.470317127873287	4.65099263597126	3.30341125946004e-06	0.000178051273905686	DENND4A
ENSSSCG00000001865	203.988787900209	2.18674553494008	0.416684475589359	5.24796497840997	1.53788522809027e-07	1.85451680542856e-05	SCAPER
ENSSSCG00000045919	49.8114047093928	2.18620547959948	1.15271772697161	1.89656620042013	0.0578852150405626	0.364400225992287
ENSSSCG00000011684	466.72507766987	2.18608427514917	0.433464931126255	5.04327828659438	4.5762294837032e-07	3.68582597558838e-05	U2SURP
ENSSSCG00000021322	424.803681096058	2.18497107866589	0.427106808772779	5.11574864597463	3.12498980340577e-07	2.77945117242032e-05
ENSSSCG00000049698	6.38108059580246	2.18278398847731	1.30835460653369	1.66834280062673	0.0952476960361296	0.483362618706135
ENSSSCG00000043170	1.37013006934531	2.18159144906059	2.72634107693168	0.800190213733574	0.423600598928487	NA
ENSSSCG00000023784	1484.3425502149	2.18146632698987	0.35614293320461	6.12525512540938	9.05384154221952e-10	6.38069482687921e-07	SEMA3C
ENSSSCG00000014161	59.7935142651236	2.18129163758877	0.49067279577273	4.44551166557663	8.76829224121365e-06	0.000396309601961638	KIAA0825
ENSSSCG00000011049	55.9020253054475	2.1811176479918	1.05966311947887	2.05831231444995	0.0395601628331096	0.287868092479443	DCLRE1C
ENSSSCG00000038735	528.033149152871	2.18105730760243	0.3786571476555	5.75997923479514	8.41242846035179e-09	2.52283359890763e-06	SNAP23
ENSSSCG00000000079	1.32017054559132	2.18077714495724	3.03091142050098	0.719512002299552	0.471825509751947	NA	FAM83F
ENSSSCG00000005703	1.2294272761698	2.18057176397026	3.1288599535045	0.69692213661653	0.485851523430161	NA	PRDM12
ENSSSCG00000037291	0.889818972844716	2.18013088774432	3.38319554982526	0.644399904066119	0.519316146738819	NA	ELAVL4
ENSSSCG00000025156	144.443756104152	2.17926545508113	0.452917019346811	4.81162191304717	1.49710367810948e-06	9.29589266209388e-05	BRWD3
ENSSSCG00000029419	0.482524190842921	2.17917895524594	4.29681755960843	0.507161154741821	0.612041748431593	NA	SCN11A
ENSSSCG00000019086	0.555464718318595	2.17917802098862	4.29681727179615	0.507160971282747	0.612041877145747	NA
ENSSSCG00000011775	515.190044720034	2.1784023642562	0.406644361274432	5.3570209542044	8.46053117759025e-08	1.26862964838441e-05	KLHL24
ENSSSCG00000039714	109.569791517526	2.17839345445891	0.463347915559929	4.70142064160674	2.58357672419063e-06	0.000146247043885409	MIPOL1
ENSSSCG00000008803	20.9388440913773	2.17819491907838	0.72120474621355	3.0202171165876	0.0025259354276957	0.0355674923610099	ATP8A1
ENSSSCG00000005073	216.817650217137	2.17748940414905	0.497711920450325	4.37499950207919	1.21432755409812e-05	0.000502179630270117	ARID4A
ENSSSCG00000000779	56.9368551913803	2.17450452477242	0.621976067687039	3.49612250011293	0.00047207192625327	0.00938484316014081	KIF21A
ENSSSCG00000008382	713.182581456962	2.17411103673027	0.440090472760708	4.94014565480586	7.80642351878185e-07	5.61385405598113e-05	USP34
ENSSSCG00000003820	556.917609322924	2.17186954516209	0.382789682762882	5.67379332035823	1.39669628995146e-08	3.64563596423442e-06	USP1
ENSSSCG00000026829	280.323551105651	2.1683249542509	0.373653804967261	5.80303191196163	6.51263904049074e-09	2.18561064942183e-06	MYNN
ENSSSCG00000015577	313.852166192865	2.16645870827621	0.445202403666302	4.86623317941486	1.13745308215456e-06	7.5982944042505e-05	ODR4
ENSSSCG00000041524	4.69227900506177	2.16468875548885	1.52516281348912	1.41931650597793	0.155806762057566	0.602583553683801
ENSSSCG00000044599	42.7387205117638	2.16323962660647	2.99476115695966	0.722341286409176	NA	NA
ENSSSCG00000007529	171.641512208729	2.16175366771795	0.425892368376369	5.0758215648691	3.85825242215871e-07	3.25641125091779e-05	SYCP2
ENSSSCG00000004460	664.151629596705	2.16067767062732	0.41097104591873	5.25749366551382	1.46031922914666e-07	1.85347271426814e-05	IBTK
ENSSSCG00000011027	3703.61032504151	2.16043006766489	0.396637886291695	5.44685755529686	5.12674872021877e-08	9.03269040143544e-06	KIF5B
ENSSSCG00000008496	649.282740778946	2.15871846503442	0.626593677322889	3.44516477449551	0.000570711376720317	0.0109295881180338	EIF2AK2
ENSSSCG00000049160	5.36906953282767	2.15784984770343	1.31545484539646	1.64038306237193	0.10092554479545	0.496041807525174
ENSSSCG00000029593	196.17586900385	2.15648286296579	0.455735007398573	4.73187889443787	2.22451123890849e-06	0.000129563991373617	FOXN2
ENSSSCG00000014173	538.838918204863	2.15600727434196	0.407251494012065	5.29404386734572	1.19640713452089e-07	1.57601481879177e-05	LNPEP
ENSSSCG00000001971	1324.32533225833	2.15436613293246	0.415113643097525	5.18982251909828	2.10494616411319e-07	2.18156001346878e-05	HECTD1
ENSSSCG00000024201	602.540137109954	2.15138795643059	0.419525696741168	5.12814345615144	2.92613438890516e-07	2.70179472142243e-05	TASOR
ENSSSCG00000000509	384.951842961636	2.1512816899658	0.415330086826874	5.1796914266472	2.22253236666998e-07	2.23761383630095e-05	ZFC3H1
ENSSSCG00000009502	1077.82394353891	2.15085483129156	0.35861188088822	5.99772329339524	2.00103109665605e-09	1.01880350322845e-06	UGGT2
ENSSSCG00000024131	76.0206551783555	2.14881774355222	1.09380885503949	1.96452765366818	0.0494689325668378	0.332265925604965	MINDY2
ENSSSCG00000029039	57.2894996446366	2.14849789528501	0.659277524419592	3.25886719280546	0.0011185801795816	0.0187249259277941
ENSSSCG00000032650	241.279683446896	2.14844329767095	0.350608575650613	6.12775455843929	8.91279326603073e-10	6.38069482687921e-07
ENSSSCG00000004358	1041.71231996439	2.14805941848613	0.430584275622799	4.98870845986924	6.07842971920937e-07	4.54307796819472e-05	ASCC3
ENSSSCG00000005178	109.138883533939	2.14740599981394	0.531774257544505	4.0381909604457	5.38649966598426e-05	0.00160513134866909	CNTLN
ENSSSCG00000006127	236.381021723297	2.14721122637179	0.469213439789631	4.57619293116257	4.73513889963165e-06	0.00023921785946347	NBN
ENSSSCG00000009345	370.676976641056	2.14682778002864	0.403135775753453	5.32532191174613	1.00774407688076e-07	1.4141004646534e-05	PDS5B
ENSSSCG00000049641	2.39975669595619	2.14153942599989	2.03837612974223	1.0506105299961	0.293437502837329	NA
ENSSSCG00000012595	23.8016298072259	2.13912406336276	0.636855156129553	3.35888630683805	0.00078257256664196	0.0137707369872889	LRCH2
ENSSSCG00000008614	616.027967037764	2.13788328139962	0.406756433934829	5.25592984656306	1.47278427809884e-07	1.85347271426814e-05	SMC6
ENSSSCG00000021166	237.701286124642	2.13545880010706	0.389591584190108	5.48127548634374	4.2227034959493e-08	7.72974100979291e-06	RPAP3
ENSSSCG00000021791	209.697415274308	2.13455341886412	0.409263499729283	5.21559684720498	1.832262966993e-07	2.00599072461889e-05	SENP7
ENSSSCG00000014163	42.8045692651055	2.13399875902432	0.646806387965685	3.29928522464984	0.000969313690696629	0.0165394212527063	SLF1
ENSSSCG00000038009	93.5386357918414	2.13290853469244	0.516645755927713	4.12837715246976	3.65332535606746e-05	0.00119198196513358
ENSSSCG00000035648	294.848227433477	2.13286658206559	0.462780633510401	4.60880691114239	4.0498622024377e-06	0.00020986326376235	MANEA
ENSSSCG00000049253	1.64989576296745	2.13247012771526	2.48278620463828	0.858902036643925	0.39039456569045	NA
ENSSSCG00000022982	238.900603871351	2.13236717641981	0.501129350468215	4.2551233018531	2.08933845191999e-05	0.000766129288188589	VPS50
ENSSSCG00000002268	55.8686492487337	2.13154205883585	0.570291907070247	3.73763336356322	0.000185760562040289	0.00446808041289741	AKAP5
ENSSSCG00000031915	81.1049213456924	2.13076891671186	0.558219485140361	3.81708086770939	0.000135039919066147	0.00347968493462036	ZFP82
ENSSSCG00000015494	108.057338247391	2.1303528845544	0.471828833204185	4.51509686274829	6.3287831951519e-06	0.000304451191589304	ZBTB37
ENSSSCG00000005252	204.891278982785	2.12866996297482	0.487157235807201	4.36957476254601	1.24488715267499e-05	0.000510078035376568	PTAR1
ENSSSCG00000000952	379.942246074471	2.12731611761623	0.420423239024091	5.05993941380185	4.19389716383543e-07	3.47723414848591e-05	ZDHHC17
ENSSSCG00000031942	762.57269419363	2.12639319424273	0.43250979543414	4.91640470733921	8.81480749022625e-07	6.12042914161275e-05	YES1
ENSSSCG00000022678	0.918616007211476	2.12593333884373	3.8073053651681	0.558382670928699	0.576583103476168	NA	AMER2
ENSSSCG00000012474	947.009546833147	2.12242483011141	0.436726694628819	4.85984680170579	1.17476623766819e-06	7.7375374392211e-05	DIAPH2
ENSSSCG00000030467	317.933663271964	2.1208944850425	0.662211962019745	3.20274263632113	0.00136125573718436	0.0219028534424813	PHC3
ENSSSCG00000016954	1047.54629589643	2.11948619601235	0.406182694898422	5.21806128777197	1.80805642313638e-07	2.00599072461889e-05	ERBIN
ENSSSCG00000015410	352.649977704445	2.11920783556752	0.412150933038495	5.14182467074408	2.72082970020436e-07	2.55667297495869e-05	PHTF2
ENSSSCG00000010503	85.7442322890534	2.11911622330198	0.518087245784287	4.090269043574	4.30873081893749e-05	0.00134663131318851	ZNF518A
ENSSSCG00000018540	1.70794424698543	2.11691505011264	2.66827915197257	0.793363411226173	0.427566121742621	NA
ENSSSCG00000032337	16.2072451363404	2.1166289384246	2.05897365956732	1.02800195067546	NA	NA
ENSSSCG00000006162	473.910120673218	2.11638466784629	0.403291152579745	5.24778352886828	1.53940025707798e-07	1.85451680542856e-05	ZC2HC1A
ENSSSCG00000037514	6.69265626175253	2.11531307800485	1.29209721955514	1.6371160358453	0.101606226556522	0.497389480046941
ENSSSCG00000005066	834.893761416032	2.11501571598125	0.424535228358332	4.98195573582896	6.29448353868343e-07	4.62087216029911e-05	EXOC5
ENSSSCG00000034743	24.6372252419068	2.11340127706553	0.773419284226124	2.73254277488074	0.00628475101347994	0.0737981340720624
ENSSSCG00000008493	238.224501357118	2.11316469025693	0.483498202898057	4.37057403231441	1.23920330024576e-05	0.000509229461135976	CEBPZ
ENSSSCG00000039107	8.74373361008419	2.11156333402781	1.2212496584093	1.72901856675084	0.0838057721570401	0.453800368249512
ENSSSCG00000005124	79.8593129400455	2.11035624826582	0.560318447640826	3.76635154018451	0.00016565050915788	0.00405354848364639	IFT74
ENSSSCG00000011733	265.022945528976	2.10977748408435	0.399669277650243	5.27880825988994	1.30026776641144e-07	1.69696983033048e-05	IFT80
ENSSSCG00000013387	8.07503276875791	2.10977697318129	1.30740509316716	1.61371328917681	0.106589630090019	0.509817830873302
ENSSSCG00000010628	717.340202453369	2.10974882305343	0.393815663550534	5.35719885804571	8.4522078338775e-08	1.26862964838441e-05	SHOC2
ENSSSCG00000016008	199.972066915875	2.10834044842127	0.438761821185035	4.80520488935644	1.54593108887407e-06	9.51523960597381e-05	CWC22
ENSSSCG00000017672	663.046870669262	2.10831380767513	0.429413296650656	4.90975436512931	9.11905452501782e-07	6.30064085931991e-05	MED13
ENSSSCG00000031954	274.103684509564	2.10749558125119	0.40666581989359	5.18237697429956	2.19075866215661e-07	2.23059316024984e-05	SLC39A10
ENSSSCG00000040946	378.776517840193	2.10680873320808	0.443783676650465	4.74737770688096	2.06070910234215e-06	0.000123074977955562	EIF5A2
ENSSSCG00000011731	233.311469601339	2.1062525867801	0.433994312868473	4.8531801554239	1.2149722431055e-06	7.8416546739015e-05	SMC4
ENSSSCG00000022952	398.017072339695	2.10613972835131	0.390702497902668	5.39064822891404	7.02039801432906e-08	1.17800607157105e-05	NMD3
ENSSSCG00000008495	821.502462761527	2.10549033834248	0.415461959114742	5.06782941771326	4.02377748889357e-07	3.35638489027619e-05	PRKD3
ENSSSCG00000016045	149.551283893996	2.10463904520253	0.786819628493795	2.67486850732414	0.00747585654483406	0.0847724843116943	PMS1
ENSSSCG00000041957	12.2647339205118	2.10347317715291	1.06384814935276	1.97723065874829	0.0480155635777469	0.326001622653344
ENSSSCG00000017014	389.517582567694	2.10306175200683	0.394877278005002	5.32586165157921	1.0047558724808e-07	1.4141004646534e-05	PANK3
ENSSSCG00000024622	124.233202563173	2.1022736832377	0.416205682901731	5.05104511928076	4.39399255767297e-07	3.57996098846246e-05	ZNF667
ENSSSCG00000030486	793.393650773232	2.09791936701269	0.407453695952905	5.14885344727655	2.62083548103833e-07	2.47924000706277e-05	TBC1D23
ENSSSCG00000020671	80.1350288602807	2.09733745746934	0.53741195434234	3.90266245572442	9.51403395140659e-05	0.00259232424640947	SLC18A2
ENSSSCG00000006775	1758.8571458105	2.09557882459537	0.388589913622447	5.39277719552811	6.93769563177122e-08	1.17800607157105e-05	CAPZA1
ENSSSCG00000014283	199.589004534705	2.09540971395101	0.450567226774405	4.6506039264151	3.30964411232988e-06	0.000178051273905686	KIF3A
ENSSSCG00000015940	708.406035796105	2.09529078658872	0.404702953445791	5.17735481974777	2.25053949712103e-07	2.24974143346957e-05	UBR3
ENSSSCG00000009818	99.443952300952	2.09493804680318	0.480052217837306	4.3639795192305	1.27717539701499e-05	0.00052028286765683	IFT81
ENSSSCG00000040220	305.555534007725	2.09478743046971	0.445306131123979	4.70415133333633	2.54924112470138e-06	0.000144885296986556	USP33
ENSSSCG00000045003	2.28455502772891	2.09469949467752	2.04487405613555	1.02436601823593	0.305662426253013	NA
ENSSSCG00000013402	837.53354912157	2.08997357335451	0.413486416741588	5.05451567145592	4.3148432960881e-07	3.53591373595127e-05	USP47
ENSSSCG00000022806	830.842041244597	2.08748167642592	0.400285901060003	5.21497677259685	1.83840269836541e-07	2.00599072461889e-05	LIN7C
ENSSSCG00000022396	259.632850963128	2.08657187613617	0.419855841570078	4.96973405998901	6.70447938220197e-07	4.8963542431159e-05	BLZF1
ENSSSCG00000001216	5.13675718075295	2.08649794287975	1.78601295056513	1.16824345658834	0.242708575996412	0.6768857931936	ZBED9
ENSSSCG00000003755	7.22902726675901	2.08583236507909	1.2077185905633	1.72708475416133	0.0841524432440947	0.45445543583353	MCOLN2
ENSSSCG00000035209	246.197774154547	2.08304909877253	0.423624417589589	4.91720734754861	8.77875537844811e-07	6.12042914161275e-05	ANP32E
ENSSSCG00000048143	1.90487476445518	2.08233580783704	3.07524219251214	0.677129044635016	0.49832408222212	NA
ENSSSCG00000009043	874.45149257045	2.08228896783021	0.38486072084094	5.41050009801027	6.28489887924571e-08	1.08031280125571e-05	ABCE1
ENSSSCG00000044076	1.70643029145334	2.08165520059616	2.49423437110095	0.834586847457052	0.403950370088346	NA
ENSSSCG00000042814	3.32578870085466	2.08047849715481	1.74904519733828	1.18949384516815	0.234245391562934	0.67093556248887
ENSSSCG00000004717	455.920468875501	2.07816517327448	0.43864581117344	4.73768384500262	2.16174715063808e-06	0.000126430813644165	UBR1
ENSSSCG00000011510	521.182771225592	2.07726019833861	0.454573767462535	4.5696877977232	4.8845130373622e-06	0.000244139047027022	TMF1
ENSSSCG00000014126	78.0269275469768	2.07462570111895	0.475480271690558	4.36322140925568	1.28161117588923e-05	0.000520585288880655	MSH3
ENSSSCG00000024428	3.28074853408571	2.07450972703322	1.96605467347771	1.0551638034377	0.291350415531835	0.708356085457203	CHRNA9
ENSSSCG00000009106	924.143137880462	2.07430983111463	0.380589048975201	5.45026147415448	5.0295818102662e-08	8.97366526781039e-06	PDE5A
ENSSSCG00000005170	458.191378250738	2.07385380728874	0.447692010598005	4.63232257488487	3.61586178546677e-06	0.000190882291633536	DENND4C
ENSSSCG00000004973	378.236055354362	2.07230992381831	0.458511764641237	4.51964395164384	6.19437176756057e-06	0.000301067827806091	UACA
ENSSSCG00000006342	705.861096588342	2.07211072235273	0.387392245606234	5.34886990086771	8.85051323547165e-08	1.31313667425235e-05	UHMK1
ENSSSCG00000045184	5.05861837272464	2.07143942971981	1.46631641675362	1.41268242382903	0.15774912175257	0.605855943858338
ENSSSCG00000003700	152.322507946159	2.07125597113936	0.483259658051671	4.28601050518042	1.81910389085013e-05	0.000692980252473852	ESCO1
ENSSSCG00000039221	1832.02521530023	2.07117660088736	0.396297997922197	5.22631103802341	1.72925369924999e-07	1.96563152346199e-05	MOB1A
ENSSSCG00000011630	7.52198824786374	2.06688827756859	1.20803977381464	1.71094389636026	0.0870914701814501	0.462221140830219	ACKR4
ENSSSCG00000016834	346.351820516147	2.06677612802868	0.425831099865329	4.85351147129064	1.21294322205018e-06	7.8416546739015e-05	LMBRD2
ENSSSCG00000021309	105.396503583455	2.06625511191465	0.428254736376155	4.82482722642855	1.40124683251525e-06	8.77803293524556e-05	TRDMT1
ENSSSCG00000015883	430.350402632309	2.06563169249958	0.423278801675108	4.88007356929977	1.06046274109931e-06	7.15178102191139e-05	MARCHF7
ENSSSCG00000036046	0.887071426417073	2.06550131153996	3.85434403506427	0.535889192233333	0.592035134374518	NA
ENSSSCG00000045220	3.84900382952513	2.06504170454565	1.74811604730464	1.18129554827305	0.237485335173391	0.672800565636461
ENSSSCG00000004653	815.839857151061	2.06485016995136	0.412120830624989	5.01030284448368	5.43444474657021e-07	4.18571031163426e-05	SECISBP2L
ENSSSCG00000041733	1.53890236484268	2.06382181780943	3.41986683387145	0.603480169861785	0.54618930357601	NA
ENSSSCG00000037928	2.39971478706929	2.06136680949694	2.5059396752516	0.822592351226482	0.410739849735728	NA
ENSSSCG00000015659	78.5977020449686	2.06124620710144	0.497524909059366	4.14300102280002	3.4279041594125e-05	0.00113302636420516	YOD1
ENSSSCG00000007280	702.203721506583	2.05820716728665	0.404222887740584	5.09176305872005	3.54749251522583e-07	3.04567453109782e-05	ITCH
ENSSSCG00000026130	6.5744526205065	2.05620097868637	1.50570696683148	1.36560501078992	0.172062972974821	0.620264447428198	EPHA3
ENSSSCG00000014269	497.712209325026	2.05548571499242	0.422926432641578	4.86014955876358	1.17297106079943e-06	7.7375374392211e-05	FNIP1
ENSSSCG00000009047	1277.68034131197	2.05425312500361	0.418691500606053	4.90636452383221	9.27800214329662e-07	6.37919220535443e-05	SMARCA5
ENSSSCG00000051662	2.21552421409545	2.05395604030276	1.87755589693063	1.09395200625478	0.273976027937954	NA
ENSSSCG00000016945	142.439595016074	2.0501144650126	0.492136381471592	4.1657445825938	3.10338005003484e-05	0.00104886488197945	PPWD1
ENSSSCG00000040185	266.201962487399	2.05003897949203	0.446004759992571	4.59645089780247	4.29748188651511e-06	0.00022106936930814	TFAM
ENSSSCG00000014177	420.983119677921	2.0487992627519	0.447157746498389	4.58182661218703	4.60932001897748e-06	0.00023454283634472	CHD1
ENSSSCG00000025028	522.284261099129	2.04746592304803	0.381942088442282	5.36067112006024	8.29133447474154e-08	1.26862964838441e-05	XIAP
ENSSSCG00000016946	25.7133414143429	2.04596855876477	0.696768776306977	2.93636659439425	0.00332081621384748	0.0440328358741113	CENPK
ENSSSCG00000003749	290.398601883673	2.04459371196497	0.399530568389525	5.11749005891229	3.09628376500581e-07	2.77945117242032e-05	PIK3C3
ENSSSCG00000016692	2745.98674959118	2.04370967217583	0.398066761301762	5.13408772310572	2.83515843681464e-07	2.64646080575512e-05	TAX1BP1
ENSSSCG00000022845	1762.62168019396	2.04264703379913	0.387105917317212	5.2767135360664	1.31521237907891e-07	1.70072646634103e-05	PJA2
ENSSSCG00000000457	574.890897867984	2.04154287244678	0.390411076792507	5.22921349778148	1.70232687576618e-07	1.95075587918084e-05	USP15
ENSSSCG00000004275	309.518305937123	2.03770506390697	0.414207824028957	4.91952335445146	8.67552169823191e-07	6.11407391682894e-05	FAM135A
ENSSSCG00000004169	749.982838155836	2.03718507859804	0.392313576710484	5.1927468217635	2.07213885508034e-07	2.16346645647091e-05	HBS1L
ENSSSCG00000025139	200.889890573659	2.03560395349961	0.429585874135912	4.7385262785796	2.15278115112811e-06	0.000126430813644165	ZNF507
ENSSSCG00000018009	77.0625893306214	2.03391463531287	0.438373408267915	4.63968524767321	3.48940225040212e-06	0.000185596697054407	ADPRM
ENSSSCG00000010863	631.918826087015	2.03245220265242	0.461270517127953	4.40620444442721	1.05197679438119e-05	0.000455675258045702	AHCTF1
ENSSSCG00000035495	1430.97466282247	2.02437629739336	0.577054873077457	3.50811749772995	0.000451289683426242	0.00906192098255428	KITLG
ENSSSCG00000008801	745.388207080182	2.02371039001493	0.431831948588902	4.68633781411451	2.78137037111219e-06	0.00015575265464977	SLC30A9
ENSSSCG00000016086	134.840501353236	2.02169365380324	0.423428191826885	4.77458443444832	1.80078719152752e-06	0.000108470493438378	C2orf69
ENSSSCG00000014343	2444.60707224751	2.02107431476928	0.385806305760122	5.23857252873905	1.61823379066677e-07	1.91672313272673e-05
ENSSSCG00000032377	449.819689759805	2.02044766704184	0.431011594028069	4.68768751243906	2.76309493172906e-06	0.00015575265464977	RALGAPA1
ENSSSCG00000006871	545.802627332302	2.01955253079488	0.437090725624374	4.62044242167344	3.82922605470672e-06	0.000201238375616257	SLC35A3
ENSSSCG00000037583	591.978519481396	2.0192490027762	0.599651835941628	3.36736899938844	0.000758890716200315	0.0135835448074876	GNB4
ENSSSCG00000036885	259.130387073352	2.01171478047544	0.45442057328398	4.4269887825221	9.55576997777125e-06	0.000423548986907817	ZNF654
ENSSSCG00000004163	1344.40142494235	2.01146696124588	0.383162960395236	5.24963832404634	1.5239812776187e-07	1.85451680542856e-05	BCLAF1
ENSSSCG00000046580	3.83592648913153	2.00952219519713	1.89453906994598	1.06069187332961	0.288829954401094	0.707571810034473
ENSSSCG00000016850	137.180667219506	2.00860802380136	0.516587529174153	3.88822398986758	0.000100980416497373	0.00272666469450282	LIFR
ENSSSCG00000039889	321.521883903333	2.00786869438546	0.439726082046483	4.5661805755093	4.96690948729236e-06	0.000247380173934225	ARL14EP
ENSSSCG00000017527	7.48797829035464	2.00458802761221	1.18343578953024	1.69387139154202	0.0902897242924037	0.470038964200312	SKAP1
ENSSSCG00000033185	584.337382087725	2.00310556856316	0.43115693629162	4.64588505937507	3.38621512864829e-06	0.000181477955278698	PPP2R3A
ENSSSCG00000003816	94.7548053070939	2.00211665902035	0.567098396926451	3.53045727138604	0.000414842015534393	0.00840562348853293	ATG4C
ENSSSCG00000015882	174.257168327516	1.99884566605829	0.73812756347222	2.70799488459087	0.00676910657480247	0.0783981570845036	BAZ2B
ENSSSCG00000044115	1.87780395366754	1.99552074839933	2.477233653113	0.805544017170795	0.420505816358871	NA
ENSSSCG00000001973	504.438779587385	1.99517527677574	0.341491977731122	5.84252458881089	5.14155943520218e-09	1.90711263787302e-06	SCFD1
ENSSSCG00000000783	342.274535119206	1.99338531546258	0.38268172636723	5.20899007743497	1.89871266015418e-07	2.02745113218736e-05	SLC2A13
ENSSSCG00000038186	8.77723502790301	1.99267013666037	1.3050030669031	1.52694670778757	0.12677426372346	0.556141689132327	TIGD4
ENSSSCG00000004695	56.7752668676635	1.99219831143746	0.557485197035414	3.57354477218685	0.000352180992268668	0.00736497193772533	WDR76
ENSSSCG00000015396	436.82632503548	1.98989336860751	0.356330234129998	5.58440788350716	2.34497767776802e-08	5.35394165089048e-06	SEMA3D
ENSSSCG00000011746	1309.00668132298	1.98851822812733	0.38021452732137	5.22999013776916	1.69519082862075e-07	1.95075587918084e-05	SKIL
ENSSSCG00000004958	260.16746916996	1.98809347267654	0.463598486274048	4.28839509087894	1.79968765312041e-05	0.0006874416658735	PIAS1
ENSSSCG00000004351	100.279777363712	1.98764747525976	0.496110804288541	4.00645875493519	6.16358823068254e-05	0.00178756740970104	USP45
ENSSSCG00000047540	1.86953837118647	1.98620496586987	2.30740991206822	0.860794155161428	0.389351424700182	NA
ENSSSCG00000025606	296.428273444714	1.98507570580247	0.423609664071485	4.68609636221021	2.78465193130486e-06	0.00015575265464977	ATM
ENSSSCG00000048786	4.01755888135236	1.98108320510359	2.164440340878	0.915286583644051	0.360041200486532	0.740825394622696
ENSSSCG00000044808	4.90710308779246	1.97707790699607	1.48882497894253	1.32794514799203	0.184196228284009	0.633065747714091
ENSSSCG00000011772	1251.24990261079	1.97578711097128	0.41295173931387	4.7845472554592	1.71373176713513e-06	0.000104116591628317
ENSSSCG00000034794	2.18392586123533	1.97201595316342	4.13902315651584	0.476444774187597	0.63375754279656	NA
ENSSSCG00000005983	109.051646821486	1.9705557522438	0.480174551729268	4.10383212760272	4.06362377068988e-05	0.00129001750107824	ATAD2
ENSSSCG00000022044	4.500156031514	1.96564401736266	1.6592503703434	1.18465787472198	0.236152744375916	0.672070439741976
ENSSSCG00000009671	36.8178463108453	1.96265663338086	0.7859685312504	2.49711859361399	0.0125207075220579	0.124544370164719	PBK
ENSSSCG00000016658	433.748307302958	1.96258351566916	0.385442598792762	5.09176599010108	3.5474376573939e-07	3.04567453109782e-05	ANLN
ENSSSCG00000005382	1088.26450424119	1.95745782785218	0.392411115065748	4.98828334035393	6.09181792116922e-07	4.54307796819472e-05	TGFBR1
ENSSSCG00000046599	110.123860952639	1.95700741641304	0.418223657781595	4.67933217071865	2.87810836637663e-06	0.000159712352063301
ENSSSCG00000006280	292.72169691017	1.95563709311396	0.440458471952012	4.44000335479306	8.99574754462397e-06	0.000403805928794506	GORAB
ENSSSCG00000014223	238.663766617302	1.95479613096213	0.481219659073231	4.06217014227312	4.86186197659347e-05	0.00148328884329188	COMMD10
ENSSSCG00000036139	315.32683537916	1.95297863730474	0.493906895372921	3.95414329218902	7.6809369142969e-05	0.0021652561161403	RRM2B
ENSSSCG00000049358	13.0481353642085	1.95201487516537	0.907759332904797	2.15036607656679	0.0315262694883476	0.248108748430072
ENSSSCG00000033993	95.3170160054834	1.95117013719182	0.842834584372899	2.31500958001571	0.020612407792766	0.181469011767043	PLCXD3
ENSSSCG00000004673	4.65328102776968	1.94990819143545	1.53237741146135	1.27247254941975	0.203205271334912	0.64932629777048	SLC28A2
ENSSSCG00000031147	706.793397301677	1.94905866090158	0.582816513120833	3.34420631025856	0.000825183474273097	0.0144663694898996	ACAP2
ENSSSCG00000015378	79.3057331079458	1.94826682262275	0.510717922728199	3.81476101761874	0.000136314787793587	0.00349551321374724	SP4
ENSSSCG00000037305	565.648257355201	1.9462001146043	0.42134137912777	4.61905763595587	3.85486778406452e-06	0.000201238375616257	TMEM33
ENSSSCG00000030660	98.4373615466267	1.94555421879221	0.523702392490539	3.71499967670543	0.000203203954246909	0.00480563713944662	PDIK1L
ENSSSCG00000027529	1310.05339263512	1.94544977648021	0.419044152848836	4.64258900465317	3.44070342462086e-06	0.000183699677159209	BIRC2
ENSSSCG00000011720	2179.39997612709	1.94502594215325	0.366893735729583	5.30133320015804	1.14960052887755e-07	1.54320185281229e-05	MBNL1
ENSSSCG00000016087	57.1571559546924	1.94425149122234	0.516623039128181	3.7633851841051	0.000167628706812281	0.0040877623226974	TYW5
ENSSSCG00000004577	125.668361336882	1.94256850627204	0.545580082190945	3.56055613040539	0.000370070191590385	0.00767557828502737	ICE2
ENSSSCG00000015284	384.837261146941	1.94210821250109	0.440893754225357	4.4049347351571	1.05815730935298e-05	0.000455675258045702	MDM4
ENSSSCG00000010471	62.4670555067041	1.94101690309329	1.10380654266077	1.75847562781644	0.0786666149514171	0.436941843132796	KIF11
ENSSSCG00000039677	12.552319200002	1.94008793513649	1.2540320575537	1.54708001557879	0.121843952237559	0.546765522696084	CHRNA4
ENSSSCG00000033339	1.7999980495088	1.93830350525272	2.48312139788263	0.780591519571099	0.435042781130689	NA
ENSSSCG00000032740	1834.47106570728	1.93672495112602	0.399108877329883	4.85262308391406	1.218391183813e-06	7.8416546739015e-05	TMEM106B
ENSSSCG00000014972	105.536407343511	1.9357619685976	0.462384252513416	4.186479011937	2.83315117642686e-05	0.00097398209345699	CCDC82
ENSSSCG00000000800	139.64770958357	1.93545243402071	0.460669554947662	4.20138994043268	2.65281207202104e-05	0.000918707276538983	PUS7L
ENSSSCG00000003776	511.160792888496	1.93484816752648	0.35199606870294	5.49678913931098	3.86768705889473e-08	7.17303277567385e-06	ACADM
ENSSSCG00000011760	415.968475062459	1.9346803081144	0.422677966782862	4.57719696827321	4.71247709946073e-06	0.000238929369485248	TBL1XR1
ENSSSCG00000041202	265.519797696212	1.93381108287897	0.382302991043666	5.05832056819586	4.22964973393107e-07	3.48636918127242e-05	SREK1IP1
ENSSSCG00000039331	504.733338969219	1.933476128201	0.370918994472442	5.21266410460047	1.86147770770888e-07	2.00599072461889e-05
ENSSSCG00000008591	118.85967799155	1.93234048082431	1.05748644064428	1.82729575203538	0.0676553135982866	0.400245114343456	ATAD2B
ENSSSCG00000016920	240.606343611446	1.93151222068421	0.436836557771629	4.42159014927036	9.79771703793384e-06	0.000432911666613409	MIER3
ENSSSCG00000007589	1.47993213231421	1.93033829552191	3.2925374793067	0.586276787327073	0.557689527433719	NA
ENSSSCG00000049696	97.1555209884779	1.92953403221166	0.994225966391885	1.94073992979088	0.0522898304819797	0.343441360970878
ENSSSCG00000030228	2.10547886131748	1.92872750134265	2.38308640178471	0.809340148094593	0.418319518910797	NA	PIWIL2
ENSSSCG00000014882	456.813555610193	1.92855279696487	0.446795981319087	4.31640587113419	1.58590262374055e-05	0.000622654525950505	RSF1
ENSSSCG00000004657	37.9982118085134	1.92784299597289	0.603232990960931	3.19585139549795	0.00139418898310728	0.0223054412223577	CEP152
ENSSSCG00000035824	567.240395142762	1.92725347000028	0.42841822094481	4.4985329189548	6.84240027106718e-06	0.00032041073694582	PBRM1
ENSSSCG00000049961	13.8858831262628	1.92711665202558	0.903322260138087	2.13336561830215	0.0328947451920626	0.255174151613716
ENSSSCG00000048420	149.564495577823	1.92518309753153	0.497464611201499	3.86999005392914	0.000108839793517736	0.00288907135524009
ENSSSCG00000005271	461.997357293101	1.92514208325274	0.452718930660731	4.2524002264342	2.11491451124089e-05	0.000770277003512671	CARNMT1
ENSSSCG00000016395	235.551931563805	1.92499415485356	0.667666795021889	2.88316592828381	0.00393699999036537	0.05063140042354	RIF1
ENSSSCG00000042247	2.0999414186822	1.9248911519056	2.49257601826843	0.772249727911131	0.439966534029019	NA
ENSSSCG00000008826	865.514360188478	1.92224778428861	0.431250311471946	4.45738294710463	8.29663134303923e-06	0.000379678632403045	FRYL
ENSSSCG00000001483	92.0499259191642	1.92125430699254	0.575982599343417	3.3356117167127	0.000851119486072078	0.0148655875541337	FAM83B
ENSSSCG00000004166	357.953210454149	1.92033457091927	0.406244635107895	4.72703983009953	2.27816590871598e-06	0.000132142997873876	AHI1
ENSSSCG00000050759	13.6231293546856	1.91940582112333	1.12677962202273	1.70344385326895	0.088485036889213	0.466366342828269
ENSSSCG00000039707	33.5340237824548	1.91911182169575	0.612495862555883	3.13326495576229	0.00172873313235439	0.026543021242413	RTKN2
ENSSSCG00000023276	807.153190374145	1.91780262561482	0.424505440152092	4.51773391862236	6.25049600962293e-06	0.000302751688163695	ZNF24
ENSSSCG00000014156	1301.46043117966	1.91769226651614	0.606743593058313	3.16063043509028	0.00157428101169244	0.024682414749505	ARRDC3
ENSSSCG00000045444	16.6479170509592	1.91695630421775	0.899685397292971	2.13069625225174	0.0331141740421162	0.255890506098481
ENSSSCG00000033266	0.586245478982501	1.91620651898201	4.30668065778918	0.444938148714673	0.65636445275232	NA	C7orf57
ENSSSCG00000042982	0.555511261115889	1.91616753990983	4.26427762250195	0.449353374601715	0.653176760166615	NA
ENSSSCG00000001083	0.743172294107415	1.91612094093803	4.21556892755753	0.454534363893847	0.649444264281602	NA
ENSSSCG00000026662	0.583190104834387	1.91609211267882	4.18765315918238	0.457557500548334	0.647270382694849	NA	PRDM7
ENSSSCG00000048286	0.583190104834387	1.91609211267882	4.18765315918238	0.457557500548334	0.647270382694849	NA
ENSSSCG00000046942	0.58465998682981	1.91608813493281	4.18373529772647	0.457985029782849	0.646963196504615	NA
ENSSSCG00000020737	0.66587964198932	1.91592081726089	4.02979741317759	0.475438494996238	0.63447446206168	NA	ZNRD2
ENSSSCG00000014053	0.742092518436387	1.91575971772104	3.89706519927094	0.491590368587992	0.623008953529884	NA	SNCB
ENSSSCG00000016196	0.827746449966101	1.91557860278384	3.76303142776	0.509051980978039	0.610715789008566	NA	VIL1
ENSSSCG00000029275	0.664168998709444	1.9155177857751	3.72210985119838	0.514632254918102	0.606810021217752	NA	PPARGC1A
ENSSSCG00000005830	0.863170200159998	1.91545589203941	3.68214656988752	0.520200881655268	0.60292357090169	NA
ENSSSCG00000041119	0.824092822715864	1.91514178418735	3.49502182753204	0.547962753508668	0.58371747807226	NA
ENSSSCG00000049862	1.95610283257322	1.91319017939797	2.78124189859758	0.687890607560128	0.491521671714554	NA
ENSSSCG00000018448	1.75768851531081	1.91295196229975	2.72484427999679	0.702040838202322	0.482653695765325	NA	SNORA66
ENSSSCG00000032297	79.852160150644	1.91230715429957	0.498162885581215	3.83871863932306	0.000123678055372838	0.00321164644877468
ENSSSCG00000006032	44.2864150711518	1.91031672257502	0.525950361520849	3.6321236039293	0.000281098413785425	0.00625921349495349	EMC2
ENSSSCG00000027718	131.896858292224	1.91007795786601	0.422955677203489	4.51602392594684	6.30115481469583e-06	0.000304160195592937	HAUS3
ENSSSCG00000043995	2.771269844879	1.91007591965202	2.25674578068928	0.846385062950523	0.397337968497316	NA
ENSSSCG00000000657	9.18962745208963	1.90936885521269	1.16321334120781	1.64146058815842	0.100701841798767	0.495780795740656
ENSSSCG00000004466	27.3525161041496	1.90707586783557	0.768323063696819	2.48212758141035	0.0130600505998466	0.128190399167714	TTK
ENSSSCG00000021571	66.347975613811	1.90670242190096	0.480527191043333	3.96793866703168	7.24969847832438e-05	0.00205602615798757	KIF27
ENSSSCG00000026644	260.695898256339	1.90669237731431	0.436850752816493	4.36463108972883	1.27337470044739e-05	0.00052023815660307	DDX46
ENSSSCG00000017033	490.154166045278	1.9065797790271	0.373275911592414	5.10769572805683	3.26111225235587e-07	2.87283607480975e-05	SLU7
ENSSSCG00000026959	173.619470426215	1.90453772739561	0.486064995029165	3.91827789878458	8.91838518651105e-05	0.00245038283048486	NPAT
ENSSSCG00000050753	4.91134643043229	1.90448035266678	1.32405411163431	1.43837048345103	0.150328962892063	0.596533970557445
ENSSSCG00000030917	1.37739987064948	1.90445965211795	2.51038925007784	0.758631217074763	0.448073193226435	NA
ENSSSCG00000008930	114.597084392182	1.90414026852053	0.527505739258956	3.60970531087582	0.00030654506235557	0.00664731177523349	TMPRSS11F
ENSSSCG00000019069	4.18952690825845	1.90318006448675	2.26204425645436	0.841354035871025	0.400149627185113	0.757585719253545
ENSSSCG00000010800	2.56697358054359	1.90287140106964	1.83347645944503	1.03784883152829	0.299340438668184	NA	B3GALT2
ENSSSCG00000016661	2636.82404089066	1.90121689013266	0.342668736974011	5.54826479626255	2.88518682292461e-08	5.83537797701995e-06	SEPTIN7
ENSSSCG00000004222	589.136204002439	1.9011065982885	0.406455448289659	4.67728162161006	2.90702892670963e-06	0.000160298717548922	NCOA7
ENSSSCG00000023924	710.366087941882	1.90067165622322	0.42107540168498	4.51385107896939	6.36609268504138e-06	0.000305204341481831	PDE1A
ENSSSCG00000004123	1372.60129053981	1.90027921777611	0.407450888457964	4.66382396408043	3.10386924785758e-06	0.000168915200959663	UTRN
ENSSSCG00000007868	0.703440613127241	1.90000889433037	4.25398604936773	0.446642013462355	0.65513355571272	NA	TMC5
ENSSSCG00000011672	198.794510993483	1.89893467466511	0.426158399704214	4.45593628093007	8.35278406248277e-06	0.000381011298901924	RASA2
ENSSSCG00000005122	11.17227290567	1.89849456312976	0.92087648926345	2.06161693263365	0.0392442206547984	0.286456390538262	TEK
ENSSSCG00000042192	109.061861781416	1.8983151265374	0.504386554014541	3.76361168121597	0.000167476880692463	0.0040877623226974
ENSSSCG00000009776	485.47332474072	1.89760914957729	0.454931478756751	4.17119772578307	3.03002798219906e-05	0.00102664049060326	SBNO1
ENSSSCG00000004242	139.585092814665	1.8970215302708	0.483156085652341	3.92631198613488	8.62582588143831e-05	0.00237462921482174	TBC1D32
ENSSSCG00000026960	130.376169619443	1.89635247318981	0.456205276421437	4.15679644932029	3.22741300919595e-05	0.00108053174262748
ENSSSCG00000050520	1.94552753672619	1.89614838401657	2.45087452261279	0.773661958832209	0.439130721623556	NA
ENSSSCG00000010429	255.157264819865	1.89394505928326	0.432585875508604	4.37819440372734	1.1966658675113e-05	0.000498624573328994	PRKG1
ENSSSCG00000012659	72.6513186714034	1.89371757700232	0.507039731818131	3.73485046272779	0.000187826759911418	0.00450241187236638	ZNF280C
ENSSSCG00000047595	7.94128021979692	1.89200904504862	1.1620889443098	1.62811035619339	0.103501488015417	0.502113249222063
ENSSSCG00000002930	216.419367720984	1.89143074712308	0.390020406665163	4.84956867589468	1.23730226669337e-06	7.92717065865592e-05	ZNF260
ENSSSCG00000042061	0.410826708000822	1.89027518267698	4.3077537141818	0.438807626455964	0.660800933803878	NA
ENSSSCG00000003772	621.518580522738	1.89006668956046	0.390739172451567	4.83715691391227	1.31709451362947e-06	8.32486420161765e-05	ZZZ3
ENSSSCG00000009399	4.23623772018475	1.88886457498936	2.04240940855225	0.924821716488408	0.355058652432792	0.737946587814759	CYSLTR2
ENSSSCG00000010440	1653.48935121712	1.88795421078868	0.369822605337663	5.10502652769132	3.30748113941885e-07	2.87771275679683e-05
ENSSSCG00000010360	693.445147833522	1.88682100253171	0.400474363906534	4.71146513381334	2.45942179257147e-06	0.000142071926911044	BMPR1A
ENSSSCG00000011284	329.343123511146	1.88632065410621	0.47784387349921	3.94756689102833	7.89494635315263e-05	0.00220911789160043	NKTR
ENSSSCG00000044326	2.93181033959531	1.88587390987151	2.1285183363401	0.886003130757233	0.37561584015032	NA
ENSSSCG00000011397	2.52675144535431	1.88584480181605	2.11597822867605	0.891240172634483	0.372800336960325	NA	SLC38A3
ENSSSCG00000015873	3.21070295913907	1.88450996642664	2.0774267503911	0.90713666129112	0.364334533112361	0.741237766197853	ACVR1C
ENSSSCG00000031541	842.31612091965	1.88403858036688	0.378025787889731	4.98388903805803	6.23188263006885e-07	4.59886835972882e-05	ARL5A
ENSSSCG00000011769	1441.51146960296	1.88302456551367	0.387943178892999	4.85386692681877	1.21076999155208e-06	7.8416546739015e-05	FXR1
ENSSSCG00000024916	552.307471286783	1.88265595223904	0.392941036175721	4.79119200825115	1.65793370045882e-06	0.000101162664536654	DHX36
ENSSSCG00000051213	3.46502829716914	1.88232159493848	2.20940050562751	0.851960335006742	0.394236107462231	0.755408806737779
ENSSSCG00000043763	2.32015281816296	1.88216966915082	2.36983804486084	0.794218690695947	0.427068129350248	NA
ENSSSCG00000042427	2.1565185185406	1.88205793248468	2.51818378688621	0.747387042314288	0.454829964726418	NA
ENSSSCG00000039661	1.78239845603747	1.8817691278616	3.13413507732035	0.600410984669652	0.548232368869062	NA
ENSSSCG00000046221	1.36593755159134	1.88171707682434	3.31354388518462	0.567886571606248	0.570111990670139	NA
ENSSSCG00000025686	0.970490646100759	1.88170941967383	3.34404443544349	0.562704669749484	0.573636003889753	NA	KMO
ENSSSCG00000023957	0.987935896228938	1.88164906670331	3.59661934074361	0.523171592108015	0.600854848439494	NA	CFAP126
ENSSSCG00000013782	1.01123468330636	1.88160635320041	3.81812740931544	0.492808686428242	0.622147772463695	NA	PTGER1
ENSSSCG00000044419	0.408736554912719	1.88153840781397	4.30811928010431	0.436742412519371	0.662298166959905	NA
ENSSSCG00000029515	0.493310710771405	1.88153757478241	4.3081189230271	0.436742255355465	0.662298280951643	NA	PON3
ENSSSCG00000051254	3.47294961847692	1.87984302750957	1.93520975539311	0.971389805301863	0.331354203270425	0.727774111540949
ENSSSCG00000015309	58.4477271500831	1.87968527074447	0.606856534383928	3.09741292091828	0.0019521774082397	0.0293659984729334	MTERF1
ENSSSCG00000016907	399.617015621874	1.87851298430105	0.456727873800854	4.11298081868358	3.90582850089066e-05	0.00125126738499093	DHX29
ENSSSCG00000042365	21.6593182736476	1.87672222865763	0.741506062433833	2.5309600605256	0.0113750800319476	0.11624180860087
ENSSSCG00000020579	1.16063471475339	1.87636862505361	2.92618042312577	0.641234768104029	0.521370163663452	NA	U6
ENSSSCG00000006350	0.165903581371585	1.87629560079121	4.36554563007837	0.429796355320087	0.667343784355495	NA
ENSSSCG00000007083	0.165903581371585	1.87629560079121	4.36554563007837	0.429796355320087	0.667343784355495	NA	PCSK2
ENSSSCG00000007367	0.165903581371585	1.87629560079121	4.36554563007837	0.429796355320087	0.667343784355495	NA	GTSF1L
ENSSSCG00000019809	0.165903581371585	1.87629560079121	4.36554563007837	0.429796355320087	0.667343784355495	NA	SNORD18
ENSSSCG00000022568	0.165903581371585	1.87629560079121	4.36554563007837	0.429796355320087	0.667343784355495	NA	TMPRSS3
ENSSSCG00000026791	0.165903581371585	1.87629560079121	4.36554563007837	0.429796355320087	0.667343784355495	NA	RHCE
ENSSSCG00000027849	0.165903581371585	1.87629560079121	4.36554563007837	0.429796355320087	0.667343784355495	NA	CNR2
ENSSSCG00000030076	0.165903581371585	1.87629560079121	4.36554563007837	0.429796355320087	0.667343784355495	NA	SLC6A13
ENSSSCG00000033084	0.165903581371585	1.87629560079121	4.36554563007837	0.429796355320087	0.667343784355495	NA
ENSSSCG00000040323	0.165903581371585	1.87629560079121	4.36554563007837	0.429796355320087	0.667343784355495	NA	RGS21
ENSSSCG00000041057	0.165903581371585	1.87629560079121	4.36554563007837	0.429796355320087	0.667343784355495	NA
ENSSSCG00000042848	0.165903581371585	1.87629560079121	4.36554563007837	0.429796355320087	0.667343784355495	NA
ENSSSCG00000042983	0.165903581371585	1.87629560079121	4.36554563007837	0.429796355320087	0.667343784355495	NA
ENSSSCG00000042985	0.165903581371585	1.87629560079121	4.36554563007837	0.429796355320087	0.667343784355495	NA
ENSSSCG00000045432	0.165903581371585	1.87629560079121	4.36554563007837	0.429796355320087	0.667343784355495	NA
ENSSSCG00000046710	0.165903581371585	1.87629560079121	4.36554563007837	0.429796355320087	0.667343784355495	NA
ENSSSCG00000046762	0.165903581371585	1.87629560079121	4.36554563007837	0.429796355320087	0.667343784355495	NA
ENSSSCG00000048580	0.165903581371585	1.87629560079121	4.36554563007837	0.429796355320087	0.667343784355495	NA
ENSSSCG00000049149	0.165903581371585	1.87629560079121	4.36554563007837	0.429796355320087	0.667343784355495	NA
ENSSSCG00000049509	0.165903581371585	1.87629560079121	4.36554563007837	0.429796355320087	0.667343784355495	NA
ENSSSCG00000049639	0.165903581371585	1.87629560079121	4.36554563007837	0.429796355320087	0.667343784355495	NA
ENSSSCG00000050109	0.165903581371585	1.87629560079121	4.36554563007837	0.429796355320087	0.667343784355495	NA
ENSSSCG00000050773	0.165903581371585	1.87629560079121	4.36554563007837	0.429796355320087	0.667343784355495	NA
ENSSSCG00000051211	0.165903581371585	1.87629560079121	4.36554563007837	0.429796355320087	0.667343784355495	NA
ENSSSCG00000003498	0.247422363082157	1.87629560078801	4.36554563007128	0.429796355320049	0.667343784355523	NA	UBXN10
ENSSSCG00000018096	0.247422363082157	1.87629560078801	4.36554563007128	0.429796355320049	0.667343784355523	NA
ENSSSCG00000035060	0.250236975945818	1.87629527066985	4.36554490054917	0.429796351523912	0.667343787117178	NA
ENSSSCG00000028115	0.328941144792728	1.87629431465491	4.36554573418568	0.429796050459862	0.667344006138545	NA	ALDH8A1
ENSSSCG00000023527	0.410459926503299	1.87629431178979	4.36554573441318	0.429796049781163	0.667344006632292	NA	NRROS
ENSSSCG00000051282	0.573497489924442	1.87629431178094	4.36554573440829	0.429796049779618	0.667344006633416	NA
ENSSSCG00000006631	0.470709739342663	1.87629397817332	4.3655450051663	0.429796045156531	0.667344009996671	NA	TMOD4
ENSSSCG00000015610	0.424817300901072	1.8762935673008	4.36554410692008	0.429796039473425	0.667344014131079	NA	SYT14
ENSSSCG00000045900	0.502981581912468	1.87629356729836	4.36554410691474	0.429796039473391	0.667344014131104	NA
ENSSSCG00000012467	0.500422546804856	1.87629341561901	4.36554376866199	0.429796038030351	0.667344015180902	NA	KLHL4
ENSSSCG00000047565	0.419144526378737	1.87629341517269	4.36554376770457	0.429796038022373	0.667344015186706	NA
ENSSSCG00000043145	0.653396608128471	1.87629341270037	4.36554376889138	0.429796037339205	0.667344015683705	NA
ENSSSCG00000047525	0.527402458407768	1.87629322520049	4.36554335892205	0.429796034751511	0.667344017566229	NA
ENSSSCG00000046960	0.611976614266453	1.87629312221117	4.36554313369927	0.429796033333712	0.667344018597665	NA
ENSSSCG00000049070	1.05064679965316	1.87580877722028	4.10440991430165	0.45702276731281	0.64765468115935	NA
ENSSSCG00000050871	0.750390708117213	1.87533370639352	3.89134077317215	0.481924821213944	0.629859352844341	NA
ENSSSCG00000049232	0.810640520956576	1.87509535217627	3.79643883046381	0.49390901207993	0.621370439647071	NA
ENSSSCG00000007346	1.30333455282216	1.8748382425025	2.40782142232556	0.778645054454128	0.43618883109444	NA
ENSSSCG00000042552	1.22792246863716	1.87379627022887	3.38184002437188	0.554075963595261	0.579526859247557	NA
ENSSSCG00000047368	0.813877089002124	1.87311433849334	3.22042883856907	0.581635065510599	0.560812518358276	NA
ENSSSCG00000033623	1.25721527347759	1.87285295025542	3.15673736414463	0.593287541601644	0.552988734959361	NA
ENSSSCG00000003627	408.898743944477	1.87270984878107	0.423925813871011	4.41754143650918	9.98299365914324e-06	0.00043834983060942	ZMYM4
ENSSSCG00000047303	1.59442358597513	1.87268192505411	3.12081413840457	0.600061984470331	0.548464926767305	NA
ENSSSCG00000016843	518.113907291071	1.87264718978673	0.443381894572357	4.22355358374051	2.40480161861628e-05	0.000855951485212032	CPLANE1
ENSSSCG00000050936	1.39683001907008	1.87250189195895	3.08417404598361	0.60713236803138	0.543763070985097	NA
ENSSSCG00000027594	418.127422709544	1.87197662480432	0.415412800170025	4.50630463008876	6.59663653359966e-06	0.000314120243044213	USP16
ENSSSCG00000016095	565.122097133174	1.87148614090061	0.427384235388491	4.37893114892137	1.19262800548855e-05	0.000498624573328994	CLK1
ENSSSCG00000008488	44.9819380785031	1.86998459360505	0.612761148056102	3.05173492075553	0.00227522931130678	0.0328867177855298
ENSSSCG00000031924	4.14663606007763	1.8699078577848	1.80177163000703	1.03781623966268	0.299355614789056	0.713115401813103	NKX3-1
ENSSSCG00000051612	6.13331750212488	1.86988534649044	1.40284741779604	1.33292140169324	0.18255759844013	0.63067386029746
ENSSSCG00000024193	254.685527045408	1.86955245588816	0.460589294191236	4.05904453157334	4.92739171969774e-05	0.00150003426110453	LYSMD3
ENSSSCG00000009055	134.785558962836	1.86941240294554	0.453327557965692	4.12375636578223	3.72743160703999e-05	0.001210556417079	ELMOD2
ENSSSCG00000002755	328.766953786691	1.8689931064257	0.492479940703285	3.79506443197806	0.000147605118308989	0.00372181420852452	NFAT5
ENSSSCG00000033451	2.33744583944067	1.86836076919353	2.50007646151267	0.74732145114597	0.454869546965903	NA
ENSSSCG00000008852	48.8020531475193	1.86732205150672	0.645525921612867	2.89271427991792	0.00381928559370753	0.0493426493522527	MAP9
ENSSSCG00000028549	510.816028461744	1.86544275213901	0.363795992783839	5.12771660255045	2.93277468873808e-07	2.70179472142243e-05	ECM2
ENSSSCG00000009779	283.677528911295	1.86496675408777	0.405383863411329	4.60049578292034	4.21486554029324e-06	0.000217613662236019	MPHOSPH9
ENSSSCG00000048000	0.725029034800522	1.86424396670297	3.59642700300031	0.518360018192426	0.604207104869833	NA
ENSSSCG00000005000	24.4828176898448	1.86369644914536	0.883696430735267	2.10897813358225	0.0349464691140894	0.266686779730964	FANCM
ENSSSCG00000042710	6.05463412292971	1.86148094826912	1.64568290127211	1.13112978620013	0.258000469076629	0.685963547405777
ENSSSCG00000036213	759.080742420369	1.86144121000985	0.609274737664947	3.05517543225877	0.00224928911031217	0.0326842577421134
ENSSSCG00000011847	2.64624528745247	1.86134478210878	2.54293322586276	0.731967620375588	0.464188331294316	NA	ZDHHC19
ENSSSCG00000044128	2.35335475158813	1.86041902954042	2.14111994935885	0.86889995588408	0.384901853702116	NA
ENSSSCG00000038679	56.6742464679743	1.86021707952089	0.54516895403847	3.41218454525132	0.00064444468327776	0.0120470130116711
ENSSSCG00000001075	1642.08124505626	1.86013576555898	0.398643464309022	4.66616395877252	3.06874863309867e-06	0.00016830354857403	DEK
ENSSSCG00000047090	16.1346917536415	1.86010532513906	0.801004762771336	2.32221506237169	0.0202213583440154	0.179008141934256
ENSSSCG00000010387	0.163813428283483	1.85998913040066	4.36687302991073	0.425931580254505	0.670157702399904	NA	FAM170B
ENSSSCG00000027225	0.163813428283483	1.85998913040066	4.36687302991073	0.425931580254505	0.670157702399904	NA
ENSSSCG00000042469	0.398306271317669	1.85998912859459	4.36687303004063	0.425931579828252	0.670157702710513	NA
ENSSSCG00000028821	45.9635073252161	1.85992403127671	0.541158054020044	3.43693310569821	0.00058834089008841	0.0111460549002636	SASS6
ENSSSCG00000043422	0.464965959004323	1.85986554218961	4.2133168181695	0.441425514020008	0.658904974690915	NA
ENSSSCG00000014221	0.730386086857078	1.85957404226434	3.90823190458595	0.475809544485397	0.634210069496891	NA	LVRN
ENSSSCG00000026890	1.24048294704267	1.85932787670332	3.11823714356362	0.596275328366597	0.550991310000936	NA	GALNT6
ENSSSCG00000036529	140.501896473456	1.85929171710539	0.42628748815959	4.36159110635057	1.29120009103469e-05	0.000522973140319941
ENSSSCG00000033156	204.020732946858	1.85895309020475	0.455203590015325	4.08378389577763	4.43082388093648e-05	0.00137864155853863	CMTR2
ENSSSCG00000049462	1.00711774108262	1.85877481957224	3.33024654887985	0.55814931185724	0.576742430131972	NA
ENSSSCG00000010454	583.142873871317	1.85866979667983	0.442079446407292	4.20437957879503	2.61799274530397e-05	0.000913381379828205	IFIT5
ENSSSCG00000049904	1.03919018340361	1.85837298252225	3.12531963678822	0.594618534580364	0.552098487883931	NA
ENSSSCG00000011456	0.970151731778469	1.85836719603289	3.61906272054616	0.513494056204818	0.607605767472333	NA	CHDH
ENSSSCG00000011885	0.734964102166181	1.85797440827317	3.91686911173298	0.474351926314721	0.635248968435911	NA	FBXO40
ENSSSCG00000010201	0.685730995495411	1.85789570213429	3.98794822954884	0.465877587970712	0.641303124280463	NA	RASGEF1A
ENSSSCG00000042647	0.729152480421014	1.85764249029594	4.24386863254851	0.437723843770441	0.66158648282856	NA
ENSSSCG00000047852	0.391443725195717	1.85758521232046	4.30913280166624	0.431080984926288	0.666409486230873	NA
ENSSSCG00000037592	0.487651509437414	1.85758437915971	4.30913243870206	0.431080827889157	0.666409600410804	NA	SLF2
ENSSSCG00000027232	0.656077537301428	1.85758296681961	4.30913182337655	0.43108056169051	0.666409793960865	NA
ENSSSCG00000014037	3.38137484618329	1.85719836282433	1.56962971834978	1.18320795096622	0.236726742634954	0.672090672983521
ENSSSCG00000010897	512.302052203502	1.85654115113731	0.371259368110162	5.00065805904843	5.71349660971124e-07	4.35306674129081e-05	ZBTB41
ENSSSCG00000010319	195.204512068511	1.85550333903629	0.443409211565536	4.18462966180857	2.856313760199e-05	0.000977178214805946	SAMD8
ENSSSCG00000032357	754.179430556542	1.85364351870502	0.401273898869197	4.61939718463785	3.84856525860334e-06	0.000201238375616257	APPL1
ENSSSCG00000048120	12.0671754104314	1.85303658479066	1.08755721641097	1.70385204275122	0.0884087323842664	0.466362680747094
ENSSSCG00000004884	779.54212669995	1.85293905877542	0.431766795752683	4.29152745649479	1.77448256536037e-05	0.00067965575431398	TMX3
ENSSSCG00000039397	460.8281123737	1.85279629926343	0.38344745755844	4.8319431065234	1.35206897146693e-06	8.50777328251177e-05	ETNK1
ENSSSCG00000036964	3.61445101722997	1.85264813670117	1.79633945497917	1.03134634802232	0.302378430959509	0.713729544451453	FAM83H
ENSSSCG00000049776	26.1064043969939	1.85122023947702	2.8447933215711	0.650739800828356	0.51521446609536	0.807152150674014
ENSSSCG00000004739	369.784501851567	1.85038544342931	0.421558236132952	4.38939459563951	1.1366665530681e-05	0.000481846452360804	MGA
ENSSSCG00000023112	1057.78266908095	1.84936727048723	0.410817275628454	4.50167843515861	6.74189304753787e-06	0.000318882491627672	PDS5A
ENSSSCG00000014255	420.560827126721	1.84931405404976	0.417580198089363	4.42864403654985	9.48273804803179e-06	0.000422972129072811	SLC12A2
ENSSSCG00000007464	0.246972783808671	1.84881706742853	4.36779016501785	0.423284314854667	0.672087836796521	NA
ENSSSCG00000045052	0.222648440789349	1.84881706742853	4.36779016501785	0.423284314854667	0.672087836796521	NA
ENSSSCG00000050844	0.548125314529511	1.84876029528589	3.99258174148403	0.463048827799006	0.643329368343259	NA
ENSSSCG00000027139	885.859900486149	1.84815210325123	0.446138325670223	4.14255399482839	3.4345947181781e-05	0.00113302636420516	FYTTD1
ENSSSCG00000004997	317.13322831069	1.84814469366671	0.396184180369824	4.66486241813475	3.0882359275007e-06	0.000168715834876444	PRPF39
ENSSSCG00000004602	17.9405513591985	1.84752667269929	0.689074747515667	2.68117019142004	0.00733651929740978	0.0835959898924745	TEX9
ENSSSCG00000022987	4.81034196688605	1.84650106891749	1.80608813537894	1.0223759476334	0.306602999913794	0.717581128921296	TMEM132E
ENSSSCG00000016067	491.079005038716	1.84618323458223	0.410327368101039	4.49929343764276	6.81796921331161e-06	0.000320330920205424	STK17B
ENSSSCG00000016836	138.004473300082	1.84581273101052	0.434559862963485	4.24754536330848	2.16125413495858e-05	0.000783107378720853	NADK2
ENSSSCG00000014112	228.703082856506	1.84508463319401	0.437973066005118	4.21278105072436	2.52245551191813e-05	0.000891077955901907	JMY
ENSSSCG00000019418	1.12855923608359	1.84402895329468	3.02712715927405	0.609167985442973	0.542413098259395	NA
ENSSSCG00000049235	1.21385153025814	1.84383224288554	3.40372526762014	0.54171006703333	0.588018253559837	NA
ENSSSCG00000037822	3.82198453061622	1.8438269762533	3.41926961622739	0.539245857507916	0.589717222108973	0.841532895751754	FBXL13
ENSSSCG00000042112	0.710284932120965	1.84364357194633	3.93825842698504	0.468136768098723	0.639686787081342	NA
ENSSSCG00000045860	0.825496772370285	1.84359087616052	4.13706713926555	0.445627497475858	0.655866344432651	NA
ENSSSCG00000039333	0.569018057197175	1.84356207734482	4.26292471873451	0.432464141166466	0.665404108997539	NA	RFX6
ENSSSCG00000045778	0.565460963422916	1.84355833513634	4.27644490981454	0.43109600942253	0.666398562124369	NA
ENSSSCG00000033948	0.396216118229567	1.84353942440702	4.3682269612478	0.422033800157765	0.673000346534775	NA	ssc-mir-33b
ENSSSCG00000051416	0.552544680252358	1.84353942440451	4.36822696124228	0.422033800157724	0.673000346534806	NA
ENSSSCG00000044964	0.555899180951534	1.8435394244045	4.36822696124219	0.422033800157732	0.6730003465348	NA
ENSSSCG00000044492	3.98975151489305	1.84353942439344	4.36822696121754	0.42203380015758	0.673000346534911	0.876623221921225
ENSSSCG00000001932	0.16172327519538	1.8435394242882	4.36822696127577	0.422033800127864	0.673000346556601	NA
ENSSSCG00000016105	0.16172327519538	1.8435394242882	4.36822696127577	0.422033800127864	0.673000346556601	NA	FLACC1
ENSSSCG00000016284	0.16172327519538	1.8435394242882	4.36822696127577	0.422033800127864	0.673000346556601	NA
ENSSSCG00000018523	0.16172327519538	1.8435394242882	4.36822696127577	0.422033800127864	0.673000346556601	NA	U6
ENSSSCG00000031270	0.16172327519538	1.8435394242882	4.36822696127577	0.422033800127864	0.673000346556601	NA	OR2D2
ENSSSCG00000036227	0.16172327519538	1.8435394242882	4.36822696127577	0.422033800127864	0.673000346556601	NA
ENSSSCG00000038345	0.16172327519538	1.8435394242882	4.36822696127577	0.422033800127864	0.673000346556601	NA	IKZF1
ENSSSCG00000042722	0.16172327519538	1.8435394242882	4.36822696127577	0.422033800127864	0.673000346556601	NA
ENSSSCG00000045421	0.16172327519538	1.8435394242882	4.36822696127577	0.422033800127864	0.673000346556601	NA
ENSSSCG00000045527	0.16172327519538	1.8435394242882	4.36822696127577	0.422033800127864	0.673000346556601	NA
ENSSSCG00000045583	0.16172327519538	1.8435394242882	4.36822696127577	0.422033800127864	0.673000346556601	NA
ENSSSCG00000045595	0.16172327519538	1.8435394242882	4.36822696127577	0.422033800127864	0.673000346556601	NA
ENSSSCG00000047465	0.16172327519538	1.8435394242882	4.36822696127577	0.422033800127864	0.673000346556601	NA	SERTM2
ENSSSCG00000047495	0.16172327519538	1.8435394242882	4.36822696127577	0.422033800127864	0.673000346556601	NA
ENSSSCG00000047548	0.16172327519538	1.8435394242882	4.36822696127577	0.422033800127864	0.673000346556601	NA
ENSSSCG00000047866	0.16172327519538	1.8435394242882	4.36822696127577	0.422033800127864	0.673000346556601	NA
ENSSSCG00000048504	0.16172327519538	1.8435394242882	4.36822696127577	0.422033800127864	0.673000346556601	NA
ENSSSCG00000049001	0.16172327519538	1.8435394242882	4.36822696127577	0.422033800127864	0.673000346556601	NA
ENSSSCG00000050046	0.16172327519538	1.8435394242882	4.36822696127577	0.422033800127864	0.673000346556601	NA	U2
ENSSSCG00000050345	0.16172327519538	1.8435394242882	4.36822696127577	0.422033800127864	0.673000346556601	NA
ENSSSCG00000018697	0.239887556206776	1.84353942428496	4.36822696126853	0.422033800127821	0.673000346556632	NA	U6
ENSSSCG00000042027	0.239887556206776	1.84353942428496	4.36822696126853	0.422033800127821	0.673000346556632	NA
ENSSSCG00000050314	0.239887556206776	1.84353942428496	4.36822696126853	0.422033800127821	0.673000346556632	NA
ENSSSCG00000006116	0.318051837218171	1.84353942428233	4.36822696126265	0.422033800127787	0.673000346556657	NA	SLC26A7
ENSSSCG00000039798	0.318051837218171	1.84353942428233	4.36822696126265	0.422033800127787	0.673000346556657	NA	SLC11A1
ENSSSCG00000047927	0.318051837218171	1.84353942428233	4.36822696126265	0.422033800127787	0.673000346556657	NA
ENSSSCG00000022868	0.490853776185779	1.8435390907486	4.36822621571667	0.422033795803805	0.673000349712732	NA	KCTD4
ENSSSCG00000042219	0.490853776185779	1.8435390907486	4.36822621571667	0.422033795803805	0.673000349712732	NA
ENSSSCG00000044497	0.639516639179212	1.84353909074634	4.36822621571164	0.422033795803775	0.673000349712754	NA
ENSSSCG00000035225	0.246297431054066	1.84353909062995	4.36822621574506	0.422033795773901	0.673000349734559	NA	U6
ENSSSCG00000044767	0.221973088034744	1.84353909062995	4.36822621574506	0.422033795773901	0.673000349734559	NA
ENSSSCG00000048278	0.221973088034744	1.84353909062995	4.36822621574506	0.422033795773901	0.673000349734559	NA
ENSSSCG00000003773	0.246056669769613	1.84353909062995	4.36822621574506	0.422033795773901	0.673000349734559	NA	AK5
ENSSSCG00000036621	0.246056669769613	1.84353909062995	4.36822621574506	0.422033795773901	0.673000349734559	NA	FAM229B
ENSSSCG00000040242	0.246056669769613	1.84353909062995	4.36822621574506	0.422033795773901	0.673000349734559	NA
ENSSSCG00000036796	0.324461712065461	1.84353909062671	4.36822621573782	0.422033795773858	0.67300034973459	NA	VWA7
ENSSSCG00000048702	0.300137369046139	1.84353909062671	4.36822621573782	0.422033795773858	0.67300034973459	NA
ENSSSCG00000044189	0.405980493776032	1.84353909062399	4.36822621573173	0.422033795773823	0.673000349734615	NA
ENSSSCG00000025787	0.516887494128603	1.84353909062109	4.36822621572527	0.422033795773785	0.673000349734643	NA	TMEM72
ENSSSCG00000011735	0.330871586912751	1.84353872840254	4.36822540626916	0.422033791057746	0.67300035317688	NA	SI
ENSSSCG00000016642	0.330871586912751	1.84353872840254	4.36822540626916	0.422033791057746	0.67300035317688	NA	GPR85
ENSSSCG00000042937	0.330871586912751	1.84353872840254	4.36822540626916	0.422033791057746	0.67300035317688	NA
ENSSSCG00000047920	0.487200148935542	1.84353872839687	4.36822540625651	0.422033791057672	0.673000353176934	NA
ENSSSCG00000047202	0.402722526552835	1.84353853815465	4.36822498078143	0.422033788613346	0.673000354961048	NA
ENSSSCG00000048039	0.402722526552835	1.84353853815465	4.36822498078143	0.422033788613346	0.673000354961048	NA
ENSSSCG00000051392	0.414723458918079	1.84353852508302	4.36822495186025	0.422033788415117	0.673000355105736	NA
ENSSSCG00000000640	0.415445742771437	1.84353852375776	4.36822494889815	0.422033788397912	0.673000355118293	NA
ENSSSCG00000032036	0.462972339392199	1.84353842793024	4.36822473441804	0.422033787182391	0.673000356005502	NA
ENSSSCG00000038677	0.462972339392199	1.84353842793024	4.36822473441804	0.422033787182391	0.673000356005502	NA	GJB3
ENSSSCG00000042442	0.541136620403594	1.84353842792732	4.36822473441152	0.422033787182353	0.67300035600553	NA
ENSSSCG00000040088	0.499056853492312	1.84353838038204	4.36822462814165	0.422033786565213	0.673000356455981	NA
ENSSSCG00000048391	0.499297614776764	1.8435383799147	4.36822462739437	0.422033786530426	0.673000356481372	NA
ENSSSCG00000050318	0.500019898630122	1.8435383790327	4.36822462512564	0.422033786547706	0.673000356468759	NA	SMIM35
ENSSSCG00000038275	0.523222152231562	1.84353833768823	4.36822453271177	0.4220337860114	0.673000356860209	NA
ENSSSCG00000038447	1.24650399212099	1.83989075142495	3.42105168850363	0.537814367905594	0.590705211644991	NA
ENSSSCG00000025355	248.012282477744	1.83951923923721	0.393314147397202	4.67697196098951	2.91142048191018e-06	0.000160298717548922	ZNF146
ENSSSCG00000016942	140.691034506648	1.83852309032109	0.485441108579182	3.78732467817196	0.000152278061501804	0.00379128603802382	CWC27
ENSSSCG00000032722	17.9065509361254	1.83744900201497	1.05997579740005	1.73348203470489	0.0830100279275982	0.451224968623022	GLRB
ENSSSCG00000004661	156.926187834245	1.83643019028452	0.475459323526848	3.86243386008776	0.00011226296433948	0.00296319565985951	MYEF2
ENSSSCG00000014028	169.755112138445	1.83551860526367	0.393723534233923	4.66194790421933	3.13230489072267e-06	0.000169807067056677	CLK4
ENSSSCG00000014148	82.8562122863108	1.8351360695421	0.480849890411212	3.81644273220638	0.000135389480556997	0.00348232614680816	TMEM161B
ENSSSCG00000041772	0.160308474861882	1.83226726451195	4.36916345062297	0.419363405653936	0.674950564144958	NA	OR4B1
ENSSSCG00000037749	0.407621067590649	1.83226656874134	4.36916188373885	0.419363396801724	0.674950570613451	NA
ENSSSCG00000050456	9.54628465966545	1.83173480115417	1.05968903064172	1.72855880186371	0.0838880884247145	0.45389735368382
ENSSSCG00000034820	6.21333138582074	1.83103964130617	1.37407340079322	1.33256319513146	0.182675190021127	0.63092546026655	MAFA
ENSSSCG00000051442	9.10275582793034	1.83101969856178	2.00124773566838	0.914939048238452	0.360223629195337	0.740825394622696
ENSSSCG00000015402	766.94629610162	1.83056773924679	0.411788449848335	4.4454081699499	8.77251477914375e-06	0.000396309601961638	CACNA2D1
ENSSSCG00000001089	8.25394572835228	1.83029516013281	1.23388994165615	1.483353659303	0.137980472682424	0.57825877547498	GPLD1
ENSSSCG00000043909	22.2220819494818	1.8301789912	0.667895936692392	2.74021578909967	0.00613988582425897	0.0726478846609247
ENSSSCG00000004344	57.9812944461144	1.82976967513261	0.529105395348404	3.45823287991186	0.000543731163605456	0.0105128816886405	MMS22L
ENSSSCG00000044016	15.8239367714823	1.8297552404857	0.82072992382851	2.22942430556246	0.0257856865293538	0.215058728775883
ENSSSCG00000015952	266.144300308552	1.82948597907322	0.370294885169672	4.94061909128164	7.78749105731413e-07	5.61385405598113e-05	HAT1
ENSSSCG00000013312	885.644350897148	1.82941852502306	0.380636288781068	4.80621154352231	1.53817144429033e-06	9.50900285406676e-05	HIPK3
ENSSSCG00000015697	307.82700250924	1.82795807199219	0.44787959421735	4.08136047186179	4.47728526464466e-05	0.00138697441330036	CCNT2
ENSSSCG00000023351	1182.43803271458	1.82784970404986	0.40183103648025	4.54880170546431	5.39522510426705e-06	0.000267766541706493	PLA2G4A
ENSSSCG00000004336	2.78151415562644	1.82759932314072	2.05915964851906	0.887546200924788	0.374784903716558	NA	EPHA7
ENSSSCG00000014319	437.94678389391	1.82702503874243	0.417345788969986	4.37772486755298	1.19924604724036e-05	0.000498624573328994	SMAD5
ENSSSCG00000024722	87.9270643366127	1.82696839677677	0.545107580927156	3.35157400245533	0.000803535599468013	0.0141219878734434	PIBF1
ENSSSCG00000013380	1077.44961496533	1.82487376017694	0.350670408897651	5.20395708869052	1.9508907284605e-07	2.05227735422132e-05
ENSSSCG00000000806	900.103275345665	1.8241414049366	0.38738054033975	4.70891336807148	2.49040883499595e-06	0.000142692327354748	SCAF11
ENSSSCG00000016092	34.1066742057501	1.82346383787022	0.696685881001462	2.61734002022411	0.00886180175205517	0.0960085285897137	SGO2
ENSSSCG00000047176	0.882050472880821	1.82250681910033	3.60610593627803	0.50539469757824	0.613281642341726	NA
ENSSSCG00000019715	0.86388042695274	1.82219973556722	3.72269567720173	0.489483936795213	0.624499124085682	NA
ENSSSCG00000050598	0.834385029037227	1.82204502662914	3.78611431830107	0.481244060123028	0.630343049646887	NA
ENSSSCG00000000295	0.819565996402189	1.82127730766426	4.15792702979609	0.438025317571189	0.661367930672594	NA
ENSSSCG00000000235	0.158893674528385	1.82092614203183	4.37011287737405	0.416677141558413	0.676914576186218	NA	KRT82
ENSSSCG00000000943	0.158893674528385	1.82092614203183	4.37011287737405	0.416677141558413	0.676914576186218	NA	OTOGL
ENSSSCG00000008429	0.158893674528385	1.82092614203183	4.37011287737405	0.416677141558413	0.676914576186218	NA	EPCAM
ENSSSCG00000019671	0.158893674528385	1.82092614203183	4.37011287737405	0.416677141558413	0.676914576186218	NA
ENSSSCG00000028717	0.158893674528385	1.82092614203183	4.37011287737405	0.416677141558413	0.676914576186218	NA
ENSSSCG00000033314	0.158893674528385	1.82092614203183	4.37011287737405	0.416677141558413	0.676914576186218	NA	DLX6
ENSSSCG00000038741	0.158893674528385	1.82092614203183	4.37011287737405	0.416677141558413	0.676914576186218	NA
ENSSSCG00000039486	0.158893674528385	1.82092614203183	4.37011287737405	0.416677141558413	0.676914576186218	NA	DIPK1C
ENSSSCG00000041129	0.158893674528385	1.82092614203183	4.37011287737405	0.416677141558413	0.676914576186218	NA
ENSSSCG00000041563	0.158893674528385	1.82092614203183	4.37011287737405	0.416677141558413	0.676914576186218	NA
ENSSSCG00000042466	0.158893674528385	1.82092614203183	4.37011287737405	0.416677141558413	0.676914576186218	NA
ENSSSCG00000043048	0.158893674528385	1.82092614203183	4.37011287737405	0.416677141558413	0.676914576186218	NA
ENSSSCG00000043267	0.158893674528385	1.82092614203183	4.37011287737405	0.416677141558413	0.676914576186218	NA
ENSSSCG00000044199	0.158893674528385	1.82092614203183	4.37011287737405	0.416677141558413	0.676914576186218	NA
ENSSSCG00000046547	0.158893674528385	1.82092614203183	4.37011287737405	0.416677141558413	0.676914576186218	NA
ENSSSCG00000048063	0.158893674528385	1.82092614203183	4.37011287737405	0.416677141558413	0.676914576186218	NA
ENSSSCG00000048210	0.158893674528385	1.82092614203183	4.37011287737405	0.416677141558413	0.676914576186218	NA
ENSSSCG00000049400	0.158893674528385	1.82092614203183	4.37011287737405	0.416677141558413	0.676914576186218	NA
ENSSSCG00000049455	0.158893674528385	1.82092614203183	4.37011287737405	0.416677141558413	0.676914576186218	NA
ENSSSCG00000050330	0.158893674528385	1.82092614203183	4.37011287737405	0.416677141558413	0.676914576186218	NA
ENSSSCG00000018026	0.240412456238956	1.82092614202859	4.3701128773667	0.416677141558372	0.676914576186248	NA
ENSSSCG00000019939	0.240412456238956	1.82092614202859	4.3701128773667	0.416677141558372	0.676914576186248	NA
ENSSSCG00000047310	0.240412456238956	1.82092614202859	4.3701128773667	0.416677141558372	0.676914576186248	NA
ENSSSCG00000047522	0.355503278590958	1.82092614202496	4.37011287735848	0.416677141558326	0.676914576186282	NA
ENSSSCG00000046939	0.403450019660098	1.820926136002	4.37011287786191	0.416677140132108	0.67691457722962	NA
ENSSSCG00000041321	0.48496880137067	1.8209261360006	4.37011287785875	0.41667714013209	0.676914577229632	NA
ENSSSCG00000046180	0.48496880137067	1.8209261360006	4.37011287785875	0.41667714013209	0.676914577229632	NA
ENSSSCG00000047634	0.219143487367748	1.82092580836504	4.37011212039383	0.416677137382219	0.676914579241278	NA
ENSSSCG00000030033	0.406505393808213	1.82092580835898	4.3701121203801	0.416677137382142	0.676914579241333	NA	ACSM4
ENSSSCG00000042577	0.417807394057872	1.82092539150874	4.37011118846595	0.416677130850747	0.676914584019321	NA
ENSSSCG00000048343	0.417807394057872	1.82092539150874	4.37011118846595	0.416677130850747	0.676914584019321	NA
ENSSSCG00000016442	0.657172487236155	1.82092523557769	4.37011083457246	0.416677128912185	0.676914585437459	NA	AOC1
ENSSSCG00000050796	0.532393483929811	1.82092504423343	4.37011038648834	0.416677127850919	0.676914586213819	NA
ENSSSCG00000006209	551.276791840468	1.82016008263907	0.419998800474578	4.33372685965383	1.46606054306414e-05	0.000582087981816592	VCPIP1
ENSSSCG00000043799	4.05544461345656	1.81853539912812	1.67539882087615	1.08543433149674	0.277729333746777	0.697482372195247
ENSSSCG00000032531	414.490014382502	1.81372247083844	0.476948244849617	3.80276579361417	0.000143089616823183	0.00362184900964901	SMG1
ENSSSCG00000015446	463.175230960198	1.81345170183941	0.428643774386139	4.23067313747051	2.32993028401691e-05	0.000835632757079346	PNPLA8
ENSSSCG00000029268	32.6303189074196	1.81302707545866	0.696554648180222	2.60284972642888	0.00924524674868049	0.0991815204984289	TOPAZ1
ENSSSCG00000010672	242.832355832845	1.81253389677131	0.475155756317172	3.81460999403619	0.000136398174356934	0.00349551321374724	RAB11FIP2
ENSSSCG00000050534	2.42971902992682	1.81198934802031	1.95722392192524	0.925795627021529	0.354552200196893	NA
ENSSSCG00000014074	179.741638784454	1.8113577017785	0.412697691982191	4.38906671146748	1.13838147311917e-05	0.000481846452360804	GFM2
ENSSSCG00000041751	4.75556410561159	1.81088642952313	1.54928396678226	1.16885378558728	0.242462545901028	0.6768857931936
ENSSSCG00000025085	44.1519631973971	1.81067690523187	0.759399143765609	2.38435468369548	0.0171091036263789	0.157616219355432	NEGR1
ENSSSCG00000016042	1.82755826499712	1.81059301002273	2.0811937916115	0.869978094937888	0.384312375193919	NA	ANKAR
ENSSSCG00000045213	3.38184251753094	1.8102616849846	2.1089052046224	0.858389310727094	0.390677528047607	0.754673470156681
ENSSSCG00000012284	52.7491307001616	1.81001537695038	1.09020504359039	1.66025225033763	0.0968637172662614	0.488128028197338	ZNF182
ENSSSCG00000011186	7.90629218508518	1.80956912301496	1.63996199070396	1.10342138005174	0.269844216249017	0.693934360158711	COL6A5
ENSSSCG00000048394	9.65192321283498	1.80950215465159	1.18323643562339	1.52928197625882	0.126194555815302	0.554713017871063
ENSSSCG00000006155	432.675415966344	1.80845270296009	0.456973785213226	3.95745393166537	7.57528912290807e-05	0.00213975351076932	ZBTB10
ENSSSCG00000017308	642.161055195377	1.80805403397027	0.414946366364371	4.35731983825252	1.31664797393451e-05	0.000529654680063199	CDC27
ENSSSCG00000028516	403.565666802689	1.80752692093593	0.475305643251395	3.80287283898271	0.000143027779983009	0.00362184900964901	LARP4
ENSSSCG00000008942	451.391354332396	1.8067381784238	0.452341999679453	3.99418621243245	6.49168307432542e-05	0.00185976164497189	MOB1B
ENSSSCG00000008066	84.7257846539488	1.80663789901548	0.590362106314545	3.06021995600934	0.00221174492801587	0.0322717854662358	ZNF484
ENSSSCG00000011068	1632.78649311846	1.80547956445936	0.412398292641506	4.37799961026717	1.19773564639816e-05	0.000498624573328994
ENSSSCG00000005466	1184.13747717249	1.8049419014043	0.407632199810103	4.42786880488132	9.51687562837655e-06	0.000423155716031443	PTBP3
ENSSSCG00000008649	1.04561954283415	1.80452690027998	2.95387281904893	0.610902029580606	0.541264441130846	NA	SOX11
ENSSSCG00000004668	401.295221921213	1.80386906667395	0.401687430632067	4.49072818593181	7.09800862002179e-06	0.000330186242571641	SLC30A4
ENSSSCG00000004392	499.659375441913	1.80312551249245	0.422994654724052	4.26276193411652	2.01915600530634e-05	0.000747002757424842	AMD1
ENSSSCG00000026264	3.0758425269408	1.80257646061526	1.86473181627138	0.966667938459693	0.333710059762479	NA	HSPB11
ENSSSCG00000009119	162.47855559152	1.80206244791907	0.52202047961782	3.45209147587157	0.000556259107555113	0.0106964148990304	LARP7
ENSSSCG00000038994	11190.4269179361	1.80182912430636	0.363647119561503	4.95488353236254	7.23736269502274e-07	5.25827975187348e-05	CLIC4
ENSSSCG00000004670	3.47883993407373	1.80150835059909	1.92927872826177	0.933772981689483	0.350421009280001	0.736348530008314	C15orf48
ENSSSCG00000010250	570.306849231359	1.79983932466432	0.399814392173469	4.50168718259502	6.74161552397944e-06	0.000318882491627672	VPS26A
ENSSSCG00000015386	754.398859359548	1.79920559411242	0.408660619787861	4.4026889477298	1.06917403704635e-05	0.000458054955992958	FAM126A
ENSSSCG00000007485	3.4835831358531	1.79779360997084	1.5137166206676	1.18766854074573	0.234964022652227	0.671549922068517	BCAS1
ENSSSCG00000000571	3.28947687922347	1.79711442174575	1.77016524122116	1.01522410444914	0.309999012902676	0.719604098627013	ABCC9
ENSSSCG00000006037	553.857682210647	1.79642480648402	0.424579721263729	4.23106596126895	2.32586447992745e-05	0.000835632757079346	OXR1
ENSSSCG00000012713	749.636291809004	1.79324870607121	0.588826411144384	3.04546241834845	0.00232322810993128	0.0333461305595534	ATP11C
ENSSSCG00000037733	201.339029882727	1.78905824882636	0.480346591028255	3.72451534421553	0.000195690810101273	0.00465922629793487	TRIQK
ENSSSCG00000026571	431.104188178387	1.7889582534378	0.4332275843835	4.12937291604726	3.63753996605495e-05	0.0011895852858827	RAB8B
ENSSSCG00000015801	162.234275576825	1.78685442851682	0.52635978331548	3.39473965366737	0.000686938894095218	0.0125419737205597	TLR3
ENSSSCG00000008921	255.63112380146	1.78519762386951	0.445836933825754	4.00414924925717	6.22410623363431e-05	0.0017959682155459	CENPC
ENSSSCG00000004625	217.79711026897	1.78469626240358	0.444084538554911	4.01882098442593	5.8490087630573e-05	0.00171753705240193	LEO1
ENSSSCG00000048945	1.62130923362843	1.7806395230052	3.22717473378236	0.551764211700501	0.58110990995707	NA
ENSSSCG00000015487	6.87590641548317	1.77887615191592	1.27434842747178	1.39591034411608	0.162741495289758	0.611482296711108	TNFSF18
ENSSSCG00000012583	1449.294832036	1.7762744508109	0.430833255586096	4.12288148089798	3.74162238321972e-05	0.00121237166647085	ACSL4
ENSSSCG00000018091	25349.9501574538	1.776169296047	0.590808270769121	3.00633790000056	0.00264414990952657	0.0367547267995829	ND5
ENSSSCG00000004718	127.414290781406	1.77558382641742	0.492229942576646	3.60722433325141	0.000309490067338812	0.00670010115441064	TTBK2
ENSSSCG00000011811	327.652157323728	1.77535936406381	0.401703676630825	4.41957459526916	9.88953814401953e-06	0.00043560325043736	LPP
ENSSSCG00000011732	301.471172342246	1.77528199696794	0.460182894606202	3.85777484946963	0.00011442397669556	0.00300336303821959	TRIM59
ENSSSCG00000026433	5.6268011897888	1.77512022897841	1.30899496749323	1.35609400575301	0.175069259845001	0.623759189254235	CCDC73
ENSSSCG00000023195	50.3611270204583	1.77473869673677	0.532495173257934	3.33287283315356	0.000859542196599295	0.0149941178973602
ENSSSCG00000004469	4.8153043682302	1.7733177742465	1.74497164200012	1.01624446584924	0.309512986602965	0.718949496731837	LCA5
ENSSSCG00000022534	562.847013019504	1.77155400193127	0.382299753590156	4.63393969076544	3.58771554955434e-06	0.000190108461169054	ZNF644
ENSSSCG00000018080	262.044287387474	1.77152735317635	0.49852876121097	3.55351083230013	0.000380125542189174	0.00784461129891129	ATP8
ENSSSCG00000050016	3.19804514328518	1.77050896662706	1.76661587150081	1.00220370211151	0.316245220152026	0.721313204468334
ENSSSCG00000024563	338.247926404762	1.76869704978235	0.392331493204418	4.50816995428099	6.5389188922658e-06	0.000312427328089785	CEP83
ENSSSCG00000015935	3.45018668178239	1.76826484606102	1.86107655734325	0.950130094908763	0.342046153122314	0.732666743099638	CCDC173
ENSSSCG00000050058	5.71489969506893	1.76825618899239	1.45671998107568	1.21386142289795	0.22480064628769	0.666465219302826
ENSSSCG00000021170	771.288512583622	1.76644133482572	0.390518679793611	4.52332097342766	6.0876813383498e-06	0.000296906119252735	FAR1
ENSSSCG00000038663	3.30611406755704	1.766073959686	3.67136837268781	0.481039705202083	0.630488279572595	0.859036471781124
ENSSSCG00000025287	58.543980672689	1.765412392211	0.503857167724466	3.50379533188742	0.000458677735814896	0.00918332767941898	GIN1
ENSSSCG00000050286	6.63629552578114	1.76452133582627	1.26149977395251	1.39874883235032	0.161888315024902	0.609986254542528
ENSSSCG00000047942	3.36946112977602	1.76348174555547	1.72232664280738	1.0238950624842	0.305884842610645	0.717246614206871
ENSSSCG00000037977	176.782533942898	1.76178167791236	0.53066903496957	3.31992553138773	0.000900414631554687	0.015572201511366	ALMS1
ENSSSCG00000009505	956.574044958695	1.76048213880118	0.391172682547679	4.50052423736568	6.77860745330746e-06	0.000319546729278825	MBNL2
ENSSSCG00000012634	274.205374953296	1.76047610673377	0.411239395907459	4.28090334791254	1.86136191628592e-05	0.000705266027151884	DOCK11
ENSSSCG00000014239	495.718686815962	1.7599229081687	0.418768564546153	4.20261465918781	2.63849525703655e-05	0.000918261497479757	CEP120
ENSSSCG00000008073	118.13728034772	1.75940875887884	0.564895082462553	3.11457616378785	0.00184209391970672	0.0278587057921312	OMD
ENSSSCG00000012252	3091.48775658921	1.75914456770547	0.409626084972655	4.29451305041499	1.75077183193052e-05	0.000672401334361325	DDX3X
ENSSSCG00000023850	20.9404386099092	1.75871619176661	0.886534427323364	1.98381037167	0.047276983478691	0.322540698031051
ENSSSCG00000003616	3.30707716480503	1.7562620008499	1.87178800618652	0.938280400902885	0.348100329126494	0.734566350547324	FAM167B
ENSSSCG00000006071	614.498647008383	1.75533126163598	0.406648622707103	4.31657987662802	1.5846535398902e-05	0.000622654525950505	VPS13B
ENSSSCG00000030608	852.689846349626	1.75353558431657	0.392979692810125	4.46215317584826	8.11401895794191e-06	0.000373748683699971	METAP2
ENSSSCG00000000625	568.976543137913	1.75240942135762	0.379936888106483	4.61236978091603	3.98103949035709e-06	0.000207058124046432	LRP6
ENSSSCG00000041952	4.28156448866008	1.75146637272479	1.52833508638899	1.14599631214578	0.251796677979806	0.683659837161549
ENSSSCG00000016094	2010.81708490446	1.74954768663079	0.371615125870523	4.70795606753735	2.50213008423299e-06	0.000142783496102283	BZW1
ENSSSCG00000032946	75.4027511131446	1.7483540476066	0.513643038978694	3.40383089992411	0.000664478756405397	0.0122750040256017
ENSSSCG00000047236	20.5616015967283	1.7476629833213	0.721062123178694	2.42373427634361	0.0153618412245901	0.14580818320579
ENSSSCG00000028228	1115.08788296549	1.74614016032894	0.430648467863607	4.05467635584849	5.02037628732685e-05	0.00151850222682129	XPO1
ENSSSCG00000034966	118.226348909199	1.74451445349845	0.435368004366757	4.00698819389781	6.14979358678128e-05	0.00178724413619963	TTC33
ENSSSCG00000011767	572.036181622712	1.74308771444906	0.395451356230435	4.4078435615058	1.04404908908848e-05	0.000455599749557341	TTC14
ENSSSCG00000010151	290.236529328292	1.74204007706218	0.475092857890573	3.66673598251275	0.000245666207657526	0.00562120973528056	LYST
ENSSSCG00000039285	601.100766530382	1.74006661841202	0.401855487292006	4.33008052257256	1.49054827571319e-05	0.000588495180565192	MFN1
ENSSSCG00000012155	25.5811470029606	1.73892029714951	0.893338850739277	1.94654054921095	0.0515898420293038	0.340749214340692	SCML2
ENSSSCG00000027860	91.6183753227645	1.73878620164188	0.501735006122735	3.46554691305819	0.000529154200187585	0.0102962224643223	ERAP2
ENSSSCG00000047023	0.990333939803805	1.73866200563567	3.79048806479248	0.458690800740156	0.646456221059619	NA
ENSSSCG00000025653	250.54388617222	1.73807407919466	0.368998916804654	4.71024168375753	2.47423212967359e-06	0.000142344089256119	THOC1
ENSSSCG00000021601	10.8734722080867	1.73795112207118	1.17987509151281	1.4729958574198	0.140752152800686	0.583157434957575	ZNF711
ENSSSCG00000041736	0.736611472227748	1.73705131820449	4.23698965716423	0.409972989966436	0.681825761224378	NA
ENSSSCG00000042876	0.736611472227748	1.73705131820449	4.23698965716423	0.409972989966436	0.681825761224378	NA
ENSSSCG00000011949	146.695771648396	1.73502993461778	0.470001680260443	3.69153985504125	0.000222900459520992	0.00521025203474027	CEP97
ENSSSCG00000041986	3.20751604358678	1.73418133773131	1.71733739704187	1.00980817206826	0.312587204128909	0.720058475745697
ENSSSCG00000028345	112.412035873137	1.73346706210684	0.469825678619998	3.68959625024858	0.000224610238357176	0.00524152534709338
ENSSSCG00000044736	2.0510222647075	1.73299687436473	2.29359287607332	0.75558173049947	0.449900012981212	NA
ENSSSCG00000003756	3.48724028037715	1.73296826774643	1.66377420580081	1.04158861322911	0.297602450142683	0.711518707358839	LPAR3
ENSSSCG00000005984	1027.70455146312	1.72976135178314	0.381952022963426	4.52873986204486	5.93364968594246e-06	0.000292238112455011	ZHX1
ENSSSCG00000010243	729.836600462414	1.72939628979017	0.41110985539974	4.20665247275232	2.59181239677559e-05	0.00091101236240778	CCAR1
ENSSSCG00000041490	14.840244782368	1.72545298697612	0.951330957819657	1.81372525806441	0.069720034437362	0.408608684155766
ENSSSCG00000017673	83.7904790653213	1.72541707956299	0.493948148995145	3.49311376725081	0.000477423064097381	0.00946452614409646	INTS2
ENSSSCG00000035730	204.60863564003	1.72290829995206	0.441507120260701	3.90233412076054	9.52695253380705e-05	0.00259232424640947	ZDHHC21
ENSSSCG00000034795	742.372006780348	1.72281059851927	0.360530317325462	4.77854570261849	1.76567632182309e-06	0.00010681205045535	SCAMP1
ENSSSCG00000039469	278.981362619914	1.72139241430081	0.403699618557512	4.26404270693056	2.00761046467702e-05	0.000746629802100861	DNAL1
ENSSSCG00000015203	10.9666869744526	1.72128626506771	1.04416136358442	1.6484868384316	0.0992528093282967	0.493445310760586	ROBO4
ENSSSCG00000017022	37.6580722033051	1.72108837678872	0.639080651923696	2.69306913236705	0.00707975873550155	0.0813941267348241	HMMR
ENSSSCG00000034645	457.233241652258	1.72108266384028	0.379324656041028	4.53722856247481	5.69983219000741e-06	0.000281891700765454	C3orf38
ENSSSCG00000004601	24.0171002193486	1.71837573340418	0.947262002497413	1.81404482484652	0.069670824998201	0.408490132424977	MNS1
ENSSSCG00000028908	481.217589681998	1.71778274582336	0.403042672149373	4.26203691202883	2.02571972132368e-05	0.000747448153718777	DYNLT3
ENSSSCG00000000554	240.732983749552	1.71713424877329	0.452748401767197	3.79268980756389	0.000149024263279447	0.00373753912975766	FGFR1OP2
ENSSSCG00000028113	1589.00450532479	1.71699750762608	0.327026244119026	5.25033552659204	1.51822411838607e-07	1.85451680542856e-05	CAPZA2
ENSSSCG00000044892	5.43408974256978	1.71540410918048	1.27921972225865	1.34097690907367	0.179927949752262	0.628980987353992
ENSSSCG00000024419	310.217478438766	1.71376995177143	0.477530582395607	3.58881716679596	0.000332181693729945	0.00704075334304296	RBBP8
ENSSSCG00000012131	195.509757664419	1.71273977966702	0.400521090602436	4.27627862765189	1.90043348265873e-05	0.000718139676623988	MOSPD2
ENSSSCG00000024431	5.78412480528753	1.71243394366067	1.62291849231391	1.05515708384044	0.291353488227023	0.708356085457203	ATG9B
ENSSSCG00000031610	69.0682294599245	1.71241779682311	0.533447978273996	3.21009332974462	0.00132691881126572	0.021448303491732
ENSSSCG00000030197	518.122961721944	1.71182404619112	0.397116817847931	4.31063095103323	1.6278939238747e-05	0.000635600134543322	CD2AP
ENSSSCG00000004120	203.697185361567	1.71140636743255	0.480914567978466	3.55864945956303	0.000372766647735161	0.00771533905995168	SHPRH
ENSSSCG00000013599	1352.21883582647	1.71084560700054	0.337591158086782	5.06780336516024	4.02432810540388e-07	3.35638489027619e-05	ANGPTL4
ENSSSCG00000021038	377.083663708954	1.71039131099048	0.390701751320471	4.37774160266699	1.19915399381485e-05	0.000498624573328994	NRIP1
ENSSSCG00000002287	198.3883719333	1.70957083341874	0.457239688902819	3.73889422749146	0.000184831468794835	0.00445333256865505	MPP5
ENSSSCG00000021259	7.57699681058987	1.70942064419519	1.23004869999547	1.38971785767627	0.164614569946164	0.613085356368501	CDA
ENSSSCG00000050060	18.0889590071668	1.70667035606565	2.38086752378367	0.716827097273103	0.4734807896318	0.790776114766679
ENSSSCG00000036828	525.836717171539	1.70378469087403	0.416028998969249	4.0953507930825	4.21529636710783e-05	0.00132621880121395	SNX4
ENSSSCG00000034616	793.643888363214	1.70375371823734	0.354638720195949	4.80419542822612	1.55375015392907e-06	9.52178626940445e-05	LRRC58
ENSSSCG00000034395	267.818442645634	1.70268838222992	0.422093131462275	4.03391634526539	5.48548535563987e-05	0.0016311796642984	CREB1
ENSSSCG00000014955	136.877661106121	1.70240691252662	0.450352624866937	3.78016429465604	0.000156724906024086	0.00387550447440263	MRE11
ENSSSCG00000038977	169.605920213179	1.70116624676032	0.332575905429186	5.11512174811636	3.13538656555396e-07	2.77945117242032e-05	RSBN1L
ENSSSCG00000026146	368.49900405399	1.69761720868692	0.419389422865731	4.04783028882067	5.16946056989156e-05	0.00155028822835365	GALNT5
ENSSSCG00000006201	649.294752587482	1.69752583209214	0.442769932556016	3.8338778387518	0.000126138803313159	0.00326824711893195	ARFGEF1
ENSSSCG00000021466	282.12240135157	1.69644793734182	0.475295409323943	3.56924957418553	0.000358005250987159	0.00747568001876149	BMT2
ENSSSCG00000000877	880.224520616087	1.69634302261166	0.404563263128517	4.19302288965568	2.75261656504533e-05	0.000948609547293738	SCYL2
ENSSSCG00000015985	2.20028037722741	1.69523437396496	2.30963427528342	0.733983900441091	0.462958550302326	NA	HOXD3
ENSSSCG00000038396	1.40662040654942	1.69486880716547	2.43964167769942	0.694720385644392	0.487230550004939	NA
ENSSSCG00000038968	1069.53257263308	1.69389790030736	0.347336492971294	4.87682099228012	1.07809187609377e-06	7.2360499969246e-05	TMEM263
ENSSSCG00000012452	567.176998401856	1.69385371008149	0.339772108766808	4.98526414139546	6.18772202204832e-07	4.59031273161953e-05
ENSSSCG00000015302	800.052095126464	1.69291726454775	0.589178131900293	2.87335386852791	0.00406138918821632	0.0518996197714498	CFAP69
ENSSSCG00000048408	57.4553934668774	1.69234747578846	0.520066989317201	3.25409516572153	0.00113754165637995	0.0189523045468976
ENSSSCG00000015743	106.154564830006	1.69176797314109	0.477851713854271	3.54036184048724	0.000399578784427128	0.00813881931575198	PTPN4
ENSSSCG00000009425	270.685300654874	1.69130597434716	0.435766482663269	3.88122088695401	0.000103933387648392	0.00278494515288168
ENSSSCG00000006108	120.425537771688	1.69048673503128	0.545870814482775	3.09686227982907	0.00195580714930642	0.0293892342958145	TMEM67
ENSSSCG00000010156	605.535401409902	1.68705593245966	0.385622238189036	4.37489274576704	1.21492198596744e-05	0.000502179630270117	ARID4B
ENSSSCG00000039472	346.389926382407	1.68704908408015	0.403041406687874	4.18579594077946	2.84168557345731e-05	0.000974539127928972	SLC30A1
ENSSSCG00000022159	1058.11253606685	1.68611952244924	0.424569066297116	3.97136686653777	7.14614325875751e-05	0.0020307437345199	FNDC3A
ENSSSCG00000034066	267.015941522488	1.68607885637977	0.409109731889252	4.12133646538675	3.76680813576864e-05	0.00121494646850478	ZCRB1
ENSSSCG00000035133	312.127512017232	1.68606231521742	0.445230465989111	3.78694281729287	0.000152512180458283	0.00379128603802382	MTMR9
ENSSSCG00000002245	165.615536679045	1.68546146762086	0.414007227864172	4.07109188966582	4.67932850611152e-05	0.00144006845619305	KATNBL1
ENSSSCG00000022656	119.523889756313	1.6849272929635	0.433586267793141	3.88602549969908	0.000101898807743477	0.00274096125027539	SRFBP1
ENSSSCG00000003792	147.420255776362	1.68427572771932	0.493297670415457	3.41431924116086	0.000639416061678129	0.0119847997198846
ENSSSCG00000029347	114.994548497193	1.68393220807443	0.452482462041141	3.7215413841196	0.000198010406016249	0.00470600866469223
ENSSSCG00000048125	3.16905829560006	1.68270957475616	4.20132927505113	0.400518375160129	0.688774752191373	0.883615193604934
ENSSSCG00000010198	379.481934605424	1.68234492989338	0.400028238610777	4.20556542642053	2.60430232924099e-05	0.000913125406235119	BMS1
ENSSSCG00000020711	375.485759704702	1.68222784341754	0.421051879473498	3.99529826471997	6.46128560610853e-05	0.00185860858404285	RAB33B
ENSSSCG00000041588	3.97178973565988	1.68133993088783	1.58826137942712	1.05860405136483	0.289780141058783	0.708122588110879
ENSSSCG00000026600	8.60791666004429	1.67942162502559	1.36529135937063	1.23008295152455	0.218666043509272	0.662202584939482	KLHL30
ENSSSCG00000036381	523.530440406297	1.6788133829233	0.434765593895518	3.86142189376364	0.000112729051021391	0.00296993640027385	RBMS3
ENSSSCG00000003830	341.269097746959	1.67633486230665	0.462179152556835	3.62702396469627	0.000286706693288212	0.00632414842237456	MYSM1
ENSSSCG00000028035	1407.93865111411	1.67547249207578	0.382076917930069	4.38517066446406	1.15894878290784e-05	0.00048908332620018
ENSSSCG00000014969	170.86601118824	1.67471622038064	0.492696314980702	3.3990841202988	0.000676119178075605	0.0124249019751964	CEP57
ENSSSCG00000036634	1071.39593422711	1.67447281886451	0.436217099383793	3.83862260610576	0.000123726429349745	0.00321164644877468	MAP4K5
ENSSSCG00000048017	34.1191844054666	1.67353236339298	0.589544857122167	2.8386853742771	0.00452997984011651	0.0567556140857264
ENSSSCG00000033611	74.145888307021	1.67328727875839	0.441398283709828	3.79087853422284	0.000150115358800807	0.00375821666482659	ZNF793
ENSSSCG00000008583	493.207831527384	1.67326165047872	0.385462661635825	4.34091759595531	1.41888932090614e-05	0.000568160368698071	ITSN2
ENSSSCG00000010484	142.266307151193	1.67260884879574	0.501950715245461	3.33221728347934	0.000861569597496375	0.0150109066461204	NOC3L
ENSSSCG00000036546	170.469328793235	1.67213805816784	0.45466986896835	3.67769709913247	0.000235349203497127	0.00542920953075614	RNF141
ENSSSCG00000012463	307.544074105522	1.6719439798051	0.388121702460027	4.30778276300408	1.64899219701436e-05	0.000642059254610977	CHM
ENSSSCG00000050591	2.87371568128899	1.66970692156592	2.02458187970906	0.82471691478631	0.40953232630908	NA
ENSSSCG00000016501	218.460677289748	1.66839487888269	0.459032189276227	3.63459233983853	0.000278420526410145	0.00622910685674761	KDM7A
ENSSSCG00000004582	227.055734450356	1.66763517287417	0.375552512070263	4.44048467065552	8.97564986445285e-06	0.000403805928794506	BNIP2
ENSSSCG00000005109	1.51360779656278	1.66688882163692	2.50489341894833	0.665452992541597	0.505760800244186	NA	ESR2
ENSSSCG00000006230	2.92428832676553	1.66615194752028	1.58056574561803	1.05414909322154	0.291814662602117	NA	CLVS1
ENSSSCG00000005219	262.095281533256	1.66548997447886	0.378933011742804	4.39520950370323	1.10665968738049e-05	0.000472677827079638	CDC37L1
ENSSSCG00000047910	47.6348402062586	1.66465261706277	0.559543731771466	2.97501789858789	0.00292971453264612	0.0397442986887845
ENSSSCG00000051491	135.12072698054	1.66438602988075	0.489781348832555	3.39822256165531	0.000678252178914193	0.0124478703929629
ENSSSCG00000016033	317.975547492165	1.66332099787212	0.405055712116689	4.10640054717447	4.0187237096208e-05	0.00128444241920873	GULP1
ENSSSCG00000034012	1078.00326418942	1.66126366291496	0.383242037342269	4.33476367685445	1.45916793513405e-05	0.00058177381193423	CASP3
ENSSSCG00000000536	367.233585485494	1.66088403059756	0.349947596474893	4.74609355037168	2.07382825517192e-06	0.000123335904036491	ERGIC2
ENSSSCG00000022155	372.825283093852	1.66079195014459	0.402960603753998	4.12147474138312	3.76454751730163e-05	0.00121494646850478	RBPJ
ENSSSCG00000022288	2652.62095166461	1.66031410422225	0.363280603549459	4.57033512937391	4.86944884371997e-06	0.000244139047027022	STK38L
ENSSSCG00000004806	99.8475049259059	1.65855074630871	0.542360714700022	3.05802153687708	0.00222803562592758	0.0324423162680261
ENSSSCG00000045391	6.98083770394755	1.65802891816959	1.16005803677548	1.42926376578389	0.152928436246983	0.601094899303187
ENSSSCG00000016194	131.372876680819	1.65685614828306	0.495326495352101	3.34497783548868	0.00082289146187763	0.0144441533688234	USP37
ENSSSCG00000050878	18.0287408990918	1.65656833899273	0.945523315450224	1.75201215234331	0.0797717183287471	0.4402436843554
ENSSSCG00000006898	125.87206852845	1.65495747807097	0.441163491414081	3.75134731291174	0.000175886853407536	0.00424812082884696	MTF2
ENSSSCG00000004592	237.222422481191	1.6547964406872	0.459459040121038	3.6016190697897	0.000316241520629801	0.00680522783706419	SLTM
ENSSSCG00000017592	182.503457973864	1.65468344078475	0.517532458584834	3.19725538627934	0.00138742029943468	0.0222476554272262	MBTD1
ENSSSCG00000034348	175.55363160826	1.65163209416102	0.403541931591278	4.09283884737376	4.26123882478289e-05	0.00133768733263507	NBEA
ENSSSCG00000049608	3.25563608220084	1.65144061139248	1.75696840358843	0.939937569747744	0.347249584752091	0.734341729430727
ENSSSCG00000006033	2673.01145331396	1.65030378052438	0.324278278297257	5.08915919126593	3.59654603419545e-07	3.05381423807138e-05	EIF3E
ENSSSCG00000011943	664.265585882846	1.64943190603887	0.399650469547629	4.12718620825316	3.67229027141725e-05	0.00119540257218536	BBX
ENSSSCG00000034253	125.359146382975	1.64884991047028	0.403853111865076	4.08279610092777	4.44970619838844e-05	0.00138146715564504
ENSSSCG00000016428	2.93076664418733	1.64874526045516	2.06965210685784	0.796629179847185	0.425666425357403	NA	CCT8L2
ENSSSCG00000006132	75.0700169964588	1.64695293628192	0.484879406508382	3.39662380826118	0.000682226870263682	0.0124819330629717	MMP16
ENSSSCG00000008892	109.690925569601	1.64581347026923	0.450804892307715	3.65083320601102	0.000261390956150402	0.00591381304484737
ENSSSCG00000031882	218.156430512557	1.64535482486952	0.464599603133349	3.5414469013166	0.00039793894445392	0.00812891220591015	PNPT1
ENSSSCG00000015407	1650.07245302492	1.64434135837553	0.386470241777743	4.25476836408322	2.09265538100466e-05	0.000766129288188589	GNAI1
ENSSSCG00000043888	14.377705144828	1.64428154055046	0.934694023988009	1.75916556472127	0.0785493912725242	0.436574791004034
ENSSSCG00000001097	8.17939495444865	1.64396024610658	1.26282505112041	1.30181155707041	0.192980812070587	0.639064327018339
ENSSSCG00000001555	3.83780332337039	1.6415536514093	1.64610725642502	0.997233713053662	0.318651080416911	0.722843133870671	SLC26A8
ENSSSCG00000035436	0.656657124775663	1.64143468983294	4.24957896767683	0.386258192239286	0.699305460157707	NA	HAMP
ENSSSCG00000045154	2.86371265960461	1.64069138426837	1.98394984135741	0.826982290613665	0.408247099163665	NA
ENSSSCG00000027872	153.925566309845	1.63944740443544	0.516668286035994	3.17311406321004	0.00150813261395867	0.0238576085227243	MYBL1
ENSSSCG00000004220	72.8129932302834	1.63770193866499	0.548865477381824	2.98379476602736	0.00284697663740392	0.0388346525189125	TRMT11
ENSSSCG00000017042	346.251086798691	1.63629130991299	0.356793402664959	4.58610304364153	4.51595781709376e-06	0.000231463365207042	UBLCP1
ENSSSCG00000009472	729.03202900739	1.63433736731871	0.357286758912989	4.5743015282487	4.7781129909322e-06	0.000240526795025676	FBXL3
ENSSSCG00000000493	182.504723689821	1.63387593129852	0.468287214912016	3.48904663477841	0.000484746571386966	0.00955594814503396	FRS2
ENSSSCG00000037781	31.6495745404361	1.6330663793872	0.624137855284489	2.61651551105298	0.00888323281936975	0.0961667946152202
ENSSSCG00000032950	2.04089472111898	1.63252416162151	2.30269102992044	0.708963617093659	0.478347054934219	NA	SLC25A34
ENSSSCG00000031077	817.012989366874	1.63199579443463	0.432862733171905	3.77023862155052	0.000163091533837778	0.00400686810807894	KPNA4
ENSSSCG00000008452	893.993767280138	1.629672344077	0.410964363185987	3.96548336075426	7.3247362185301e-05	0.00207313568273457	LRPPRC
ENSSSCG00000047567	0.983398346126898	1.6295158751355	2.82951149155815	0.575900073209513	0.564682726134129	NA
ENSSSCG00000048050	0.96212937725569	1.62950847345519	2.82857456392547	0.576088215681956	0.564555556292699	NA
ENSSSCG00000014082	368.364231928811	1.62778990007141	0.453191661206648	3.5918355067199	0.000328357093969887	0.00697017054142403	POLK
ENSSSCG00000033228	1501.26482620132	1.62734511339507	0.390854183102329	4.1635606928352	3.13322689517179e-05	0.00105149602589158	SPAG9
ENSSSCG00000009361	708.51529082245	1.62718215636357	0.645466012420841	2.52094165308685	0.0117041257515432	0.118342648829269	POSTN
ENSSSCG00000030685	285.848015999276	1.6266162104943	0.448112534540474	3.62992794245836	0.000283500351146905	0.0062928148809695	ARID2
ENSSSCG00000004893	634.849094009026	1.62489531439628	0.44981475404042	3.61236553448015	0.000303416451013201	0.00660997662601401	VPS4B
ENSSSCG00000044227	67.0238951195085	1.62452172789807	0.488142046810827	3.32796926327395	0.000874815177979423	0.0152228641155802	NRG4
ENSSSCG00000047474	3.02628770522237	1.62449134529672	2.12563147125378	0.764239411801018	0.444724584012219	NA
ENSSSCG00000029600	71.6294563113881	1.62380350054851	0.458053985214	3.54500463474819	0.000392606182660826	0.00805165737322009
ENSSSCG00000042705	3.50068740040439	1.62331716828223	1.95415840086919	0.830698866356073	0.406143766940777	0.758759547841394
ENSSSCG00000008540	2939.38115983964	1.62279606549155	0.381006629301293	4.25923314895467	2.05129424709799e-05	0.000754908418089977	PPP1CB
ENSSSCG00000003818	1229.34232159969	1.62233032264476	0.417456546406985	3.88622561224163	0.000101814888247966	0.00274096125027539	DOCK7
ENSSSCG00000008314	2.24529362986873	1.62048076656739	2.24266394680744	0.72256958911487	0.469944357426395	NA	ATP6V1B1
ENSSSCG00000028922	3.68282771252822	1.61761529156352	1.76540807777964	0.916284065946952	0.359517923116733	0.740825394622696	GABRA2
ENSSSCG00000002129	4.09567902386564	1.61751140222136	1.87318443586757	0.863508884255814	0.387857736872199	0.754006250175048	RPGRIP1
ENSSSCG00000020702	926.047209185148	1.61667765415641	0.403300718596575	4.00861585315842	6.10756741591989e-05	0.00177863972577254	SENP6
ENSSSCG00000010241	111.526162000355	1.61474523496457	0.510973741083371	3.16013349637298	0.0015769686648171	0.0246970814784412	TET1
ENSSSCG00000034292	137.640730229578	1.61451977293442	0.381692030286916	4.22990171348558	2.33793436503774e-05	0.000836375250639771	ZMYM1
ENSSSCG00000036201	690.033297153914	1.61416719620796	0.37048235577473	4.35693406459942	1.31896979568771e-05	0.000529654680063199	NPR3
ENSSSCG00000018069	12603.7985828756	1.61210251711103	0.39796136974731	4.05090202130586	5.10205694712516e-05	0.00153333673069785	ND2
ENSSSCG00000005110	362.01710077066	1.61143162738451	0.400764480927246	4.02089432590469	5.79776107067038e-05	0.00170604263655739	SYNE2
ENSSSCG00000008518	364.050180638734	1.60989028702521	0.366754890522238	4.38955370092765	1.1358352797404e-05	0.000481846452360804	SLC30A6
ENSSSCG00000015375	173.283324926863	1.60303345096259	0.427342523596457	3.75116765228904	0.000176012952397774	0.00424812082884696	ITGB8
ENSSSCG00000000890	698.251748693868	1.60287121583086	0.414455236541169	3.86741697175214	0.00010999426057495	0.00291422763684946	NEDD1
ENSSSCG00000006981	53.3339315850433	1.60261951473375	0.564421236836573	2.83940328630438	0.00451979938740152	0.0566868901337492	MICU3
ENSSSCG00000008445	276.811395388297	1.60071539158373	0.420555227349055	3.80619544708491	0.000141120877575927	0.00359692363369383	SRBD1
ENSSSCG00000037655	371.379640861585	1.60066830806933	0.438545416639128	3.64994877916258	0.000262292606616405	0.00592470238823433	GABPA
ENSSSCG00000037652	9.36013621763817	1.60052666372071	0.961104429604259	1.66529943512979	0.0958530311836795	0.485062036933558
ENSSSCG00000000778	97.1836797660468	1.59963209934713	0.495928931126935	3.2255268828785	0.00125741026332962	0.0204914168781223	CPNE8
ENSSSCG00000034517	390.591612820465	1.59829826072284	0.401511750216833	3.98070108747675	6.87123097000823e-05	0.00195656566711648	ZNF12
ENSSSCG00000004652	1010.334338003	1.59817291557042	0.379438134071635	4.21194595920267	2.53180122268524e-05	0.00089214345584371	COPS2
ENSSSCG00000027516	398.622956250046	1.59794118852734	0.368659272308786	4.33446629056687	1.461141748313e-05	0.00058177381193423	CIR1
ENSSSCG00000003713	150.892865031187	1.59749762449583	0.472274215173238	3.38256371652609	0.000718126170302307	0.01292718821253	HRH4
ENSSSCG00000016616	1171.9951818789	1.59668416796344	0.371073911750506	4.30287367934661	1.68596983943339e-05	0.000651061503748318	FAM3C
ENSSSCG00000048948	3.17847583237503	1.59592132539538	2.09178133524242	0.762948449011965	0.445494140485532	0.777561699517701
ENSSSCG00000023334	113.135828471769	1.59390092255984	0.470170630199224	3.39004782558294	0.000698804313204229	0.0126602143889635	BCLAF3
ENSSSCG00000004531	122.868510359007	1.59315197627547	0.473800636259981	3.36249437917868	0.000772416985998908	0.0136281759088413	C18orf54
ENSSSCG00000001756	445.000856744486	1.59185173975649	0.467028967999698	3.40846467527368	0.000653295429701079	0.0121640674790445	IREB2
ENSSSCG00000045679	10.2444958831481	1.59158290233789	1.04822577904496	1.51835886328609	0.128923956032138	0.562204284873617
ENSSSCG00000044035	22.2254517074681	1.58953938266526	0.663899527891138	2.39424689412628	0.0166545337625422	0.154539600647158
ENSSSCG00000049967	2.23634550083848	1.58951626006389	2.03034773529933	0.782878830275619	0.433698270123735	NA
ENSSSCG00000027278	14.9429151387021	1.58768448504417	0.901222108337821	1.76170166083968	0.0781197171040066	0.43521636860908	ARL6
ENSSSCG00000040199	85.3485320908818	1.58764182426824	0.491276839931611	3.23166429846204	0.00123071549211201	0.0202651108192976	AFG1L
ENSSSCG00000013314	502.942823290036	1.58718394428484	0.458594810514676	3.46097231781485	0.000538228154572175	0.010428397268057	QSER1
ENSSSCG00000001958	562.762805972571	1.58689402112181	0.408912262883433	3.88076896968526	0.000104126718380181	0.00278494515288168	BAZ1A
ENSSSCG00000047067	36.4019244204477	1.58687171739708	1.30130659954537	1.219444916326	0.222675370776092	0.664993850732737
ENSSSCG00000023983	667.671885185485	1.58652629667513	0.390957852239919	4.0580494485158	4.94842916259251e-05	0.0015031920053177	AGPS
ENSSSCG00000016662	140.617672205345	1.58633811819622	0.401865320049335	3.94743721105735	7.8992225425088e-05	0.00220911789160043	TBX20
ENSSSCG00000000551	373.977592405855	1.58575916418745	0.402057607862881	3.9441093345217	8.00971109284166e-05	0.00223558173967531	ARNTL2
ENSSSCG00000009672	5.74001984543379	1.58569091303242	1.46334147410086	1.08360962980751	0.278537919310185	0.698450804603639
ENSSSCG00000029174	178.373271176184	1.58534903162129	0.436247541219084	3.63405837701931	0.000278997692384414	0.00623212753432379	CCDC126
ENSSSCG00000003743	1893.64743734255	1.58461934538818	0.381922671112688	4.14905808228553	3.33846104910072e-05	0.00111506181248992	GALNT1
ENSSSCG00000006872	416.374288823292	1.58405494461179	0.390836593375048	4.05298524105116	5.05681937620828e-05	0.00152298865614649	AGL
ENSSSCG00000025910	560.961704897421	1.58370663547932	0.37662632100867	4.20498129615019	2.61103748591717e-05	0.000913215219950434	ZNF277
ENSSSCG00000010627	370.767481196107	1.58289017617902	0.379372433627766	4.17239112774367	3.01419636965324e-05	0.00102373729711476	PDCD4
ENSSSCG00000017744	284.359845181979	1.58275457901957	0.443596359787972	3.5680062383201	0.00035970794225345	0.00748904497202715	SUZ12
[truncated: 16,856 more rows]
