# Supplementary material for: Dantrolene inhibits lysophosphatidylcholine-induced valve interstitial cell calcific nodule formation via blockade of the ryanodine receptor
Source: Front Cardiovasc Med. 2023 Mar 30;10:1112965. doi: 10.3389/fcvm.2023.1112965 (PMC10100588; doi:10.3389/fcvm.2023.1112965)
Supplement: Supplementary file 3 [file Datasheet3.csv]

ensembl_gene_id	baseMean	log2FoldChange	lfcSE	stat	pvalue	padj	external_gene_name
ENSSSCG00000001906	352.642707076573	7.29421952117373	1.20851981936686	6.03566396204833	1.58310391221792e-09	2.85772871925509e-06	CYP1A1
ENSSSCG00000044859	5.90448568181972	7.03276236113457	4.25070908621237	1.65449157269927	0.0980276741993951	NA
ENSSSCG00000033685	6.67405774272751	6.94549820832657	4.15059600458775	1.67337370359571	0.0942537512566467	NA	NOXA1
ENSSSCG00000016655	6.72680744995088	6.92560718307586	4.25098408350827	1.62917739681591	0.103275470474756	NA
ENSSSCG00000009354	4.77665425749326	6.72658537370273	4.25155227889288	1.58214810319923	0.113615764470267	NA	CCNA1
ENSSSCG00000048011	5.74126438751179	6.63215157110783	4.25185052786202	1.55982707474026	0.118800751463664	NA
ENSSSCG00000015398	17.2950258671827	6.56650134793252	2.33244953689866	2.81528120718258	0.00487345689675319	0.0657214528787336	SEMA3A
ENSSSCG00000016915	4.4321077146849	6.50908893322078	4.25226963819762	1.53073287609761	0.125835425030829	NA	IL31RA
ENSSSCG00000044492	3.98975151489305	6.40849032612566	4.2526397823447	1.50694407570827	0.131824992503954	NA
ENSSSCG00000050228	3.715441956169	6.36384962988864	4.25281247334709	1.49638613735538	0.134553059934578	NA
ENSSSCG00000037822	3.82198453061622	6.34233485195854	3.27068052500854	1.93914838317692	0.0524832726915855	NA	FBXL13
ENSSSCG00000038839	4.15329180340459	6.25210250358428	4.25326889901196	1.46995232420801	0.141574666762517	NA	TTC36
ENSSSCG00000000248	3.26075126842285	6.17716101474842	4.25359537569015	1.45222111394321	0.146440133703088	NA	KRT5
ENSSSCG00000046613	3.1758779860131	6.13913474874464	4.25376762316822	1.44322287736352	0.148957696976533	NA
ENSSSCG00000020772	4.04308419452087	6.13610368489633	4.25378154899903	1.44250559513105	0.149159794316275	NA	U6
ENSSSCG00000014799	6.05010877902754	6.08823551815409	4.25066666697236	1.43230132945018	NA	NA
ENSSSCG00000043626	3.68447342677364	5.96089752970184	4.2546382340305	1.40103510611641	0.161203575378009	NA
ENSSSCG00000049994	3.72302791441125	5.96089752970107	4.25463823403047	1.40103510611623	0.161203575378061	NA
ENSSSCG00000033844	11831.9448879657	5.85977839384482	0.820694731167598	7.1400219488532	9.33160173622606e-13	1.17914119538953e-08	CYP1B1
ENSSSCG00000019050	2.6052465140391	5.85351530366711	4.25521698482957	1.37560912276288	0.168942680775578	NA	ssc-mir-193a
ENSSSCG00000050112	3.47580722324604	5.85167121676555	4.25522730406988	1.3751724170337	0.169077997528645	NA
ENSSSCG00000041190	5.96485813024303	5.84379964839259	1.85772850071114	3.14566937319182	0.00165707215720362	NA
ENSSSCG00000006161	4.48036324867344	5.83589089260063	1.76504765282114	3.30636449575336	0.000945150521508004	NA	IL7
ENSSSCG00000043793	2.52372773232853	5.80767259891612	4.25547745827934	1.36475228828128	0.172330919246944	NA
ENSSSCG00000013868	2.44220895061796	5.76032525953562	4.25575529305956	1.35353770667448	0.175883912385578	NA	F2RL3
ENSSSCG00000047335	3.12228352519775	5.7372857667786	4.25589381552135	1.34808010149468	0.177632620692276	NA
ENSSSCG00000010832	2.48541318097364	5.6808649141402	2.32559755379672	2.44275494049508	0.0145756308467101	NA	HHIPL2
ENSSSCG00000041015	2.45656632501573	5.65858873067623	4.2563838364398	1.32943572481219	0.183704258139888	NA
ENSSSCG00000045593	4.63465053206208	5.65741008252346	2.98890374428878	1.89280437462521	0.0583838896049036	NA
ENSSSCG00000047660	2.26101044671959	5.64648970949045	4.25646172099175	1.32656889210197	0.184651331880053	NA
ENSSSCG00000041811	3.47185802723232	5.64242399181204	2.30845110087031	2.44424670277173	0.0145154969064661	NA
ENSSSCG00000035267	2.79144633598986	5.6275064131665	2.38378744593561	2.36074169396331	0.018238429296113	NA
ENSSSCG00000045507	6.26138822637909	5.55954615064679	1.55013272741274	3.58649685432162	0.000335150105465216	NA
ENSSSCG00000048752	2.00107003507335	5.4732961530326	4.25764903825235	1.28552074251739	0.198610373085076	NA
ENSSSCG00000023018	1.99149094078198	5.46436382194628	4.25771421353634	1.2834031472976	0.199350871814856	NA	MCCD1
ENSSSCG00000049350	3.81010233202852	5.41179914230888	4.25277435031463	1.27253380887902	0.203183519573219	NA
ENSSSCG00000009399	4.23623772018475	5.40749931411877	1.92365107129776	2.8110603813771	0.00493785182635358	NA	CYSLTR2
ENSSSCG00000043775	2.4517722255293	5.37861135922791	2.53772454005488	2.11946224829886	0.0340514209445456	NA
ENSSSCG00000033451	2.33744583944067	5.35362283357304	2.30696694263884	2.32063266040963	0.0203066779208588	NA
ENSSSCG00000024084	2.53951579893639	5.3529677939905	2.21289141929473	2.41899252142093	0.0155635601825683	NA
ENSSSCG00000043113	2.01308651103093	5.35127437013917	2.75846156918413	1.93994885769676	0.052385905530638	NA
ENSSSCG00000051628	5.33140965585192	5.31451988400288	1.755117038326	3.02801452436003	0.00246166255507559	NA
ENSSSCG00000009017	2.20481765036235	5.31239743604896	4.25888698847041	1.24736755176425	0.212262758630643	NA	PRSS48
ENSSSCG00000008536	4.1591507203355	5.30708658822064	1.99711124158542	2.65738156078255	0.00787502562748041	NA
ENSSSCG00000049916	2.25845601902365	5.2989733924268	4.25899662969421	1.24418351390131	0.213432029891688	NA
ENSSSCG00000038419	2.25225845908113	5.29126201158295	4.259060074083	1.24235439734252	0.214105833206096	NA
ENSSSCG00000018067	2.58245512512894	5.24519963856845	4.25944616903039	1.23142761533302	0.218162973820609	NA
ENSSSCG00000014093	2.48027212727338	5.22188787805948	4.17731244575847	1.25005920573685	0.211277920386638	NA	CRHBP
ENSSSCG00000014213	2.96535511130308	5.15884320351699	2.29729080836235	2.24562044332321	0.024728329894887	NA	KCNN2
ENSSSCG00000044686	1.60353962861802	5.15504805095698	3.26732657165192	1.57775720850293	0.114621397940469	NA
ENSSSCG00000019065	4.89333917161815	5.13933942431342	1.93037279940922	2.66235590653074	0.00775957843661126	NA	ssc-mir-186
ENSSSCG00000038970	3.39162539279947	5.12207350207529	2.18777292470411	2.34122721066586	0.0192204660474356	NA	BCL2L15
ENSSSCG00000031801	3.11259834647195	5.10631854007779	4.25410175786274	1.20032825511048	0.230011880421134	NA
ENSSSCG00000023627	2.80890680047478	5.10375915262228	2.16265619933678	2.35994937807842	0.0182774289744789	NA
ENSSSCG00000014988	2.10886417233004	5.10369524297916	4.26071210968638	1.19785029159241	0.230975304373663	NA	MMP13
ENSSSCG00000051536	1.63007650766036	5.10170203907117	3.11279078356691	1.63894793893768	0.101224102567894	NA
ENSSSCG00000013869	3.1413346574696	5.03758982308493	2.09357130009998	2.40621841866305	0.0161186245166205	NA
ENSSSCG00000005298	1.4745720304693	5.02798468500204	3.80805415934276	1.32035535068909	0.186716403424827	NA	C9orf131
ENSSSCG00000019069	4.18952690825845	5.02178950164702	2.16001769936951	2.32488349660877	0.0200781906717556	NA
ENSSSCG00000011380	2.93612926342927	5.01951916244913	4.25453301664698	1.17980496162774	0.238077795715213	NA	C3orf84
ENSSSCG00000034623	4.75793296732332	5.00893653727887	1.85961146406739	2.69353928713862	0.00706978129231747	NA
ENSSSCG00000045892	4.32885688839215	5.00697884021834	1.83375870583487	2.73044584562109	0.00632487236076444	NA
ENSSSCG00000048831	1.44385656589605	5.00372940330199	3.40083870089365	1.47132217766963	0.141204008383501	NA
ENSSSCG00000047200	3.27248530548966	5.00246250163005	2.12589001165164	2.35311444816637	0.0186169030815657	NA
ENSSSCG00000029468	2.60319713216159	4.98411451096071	2.60227391121539	1.91529204111833	0.0554552700275225	NA	P2RX3
ENSSSCG00000050323	3.65768773419615	4.97954607961229	2.26175323342262	2.20163102058527	0.0276913828628144	NA
ENSSSCG00000008953	113.410196410175	4.95735628902513	1.13983583595106	4.34918444627494	1.36644749819545e-05	0.000710552699061633	CXCL8
ENSSSCG00000034166	1.70926583947047	4.94407629783937	3.42211504626207	1.44474286545092	0.148530124734238	NA
ENSSSCG00000040155	1.38246478838054	4.94052461422284	3.53708214452623	1.39677972191528	0.162479822001534	NA
ENSSSCG00000043637	1.38246478838054	4.94052461422284	3.53708214452623	1.39677972191528	0.162479822001534	NA
ENSSSCG00000023706	1.37626722843801	4.92839510101053	3.90544411240164	1.26192949103036	0.206974159008177	NA	CHIA
ENSSSCG00000049829	1.37626722843801	4.92839510101053	3.90544411240164	1.26192949103036	0.206974159008177	NA
ENSSSCG00000026594	2.74982397190458	4.92300931927353	2.04268631775918	2.4100662331131	0.0159496247273716	NA
ENSSSCG00000014110	2.16533263380899	4.92053842277182	2.30119763871378	2.13825111758852	0.0324963676059089	NA	DMGDH
ENSSSCG00000008442	1.36233778418548	4.91993407837152	3.47661745673784	1.41514967913322	0.157024614915002	NA	TMEM247
ENSSSCG00000045171	1.35372890434995	4.90627495980762	3.49645472296727	1.40321421226468	0.160552970763645	NA
ENSSSCG00000043551	1.74194992747363	4.90409900719351	2.90758765132606	1.68665560433128	0.0916695933703441	NA
ENSSSCG00000014257	2.40716605610903	4.88367739551664	4.26294346478013	1.14561157938521	0.25195590393147	NA	SLC27A6
ENSSSCG00000043715	2.46227359599676	4.86211482717979	2.3990488353755	2.02668439069885	0.0426946998175464	NA
ENSSSCG00000018333	5.20168388357205	4.84058235458262	1.9405053579407	2.49449574296437	0.0126136239509457	NA	SNORD79
ENSSSCG00000050334	1.35691133903993	4.82790059114728	3.2262581845863	1.49643962600791	0.134539129828255	NA
ENSSSCG00000003793	1.27796242640673	4.82142620776436	4.01420261063662	1.2010918918215	0.22971555789253	NA	LRRC7
ENSSSCG00000006478	1.27796242640673	4.82142620776436	4.01420261063662	1.2010918918215	0.22971555789253	NA	HAPLN2
ENSSSCG00000037954	2.00514400247852	4.7945819231617	2.83046210715039	1.69392196102873	0.0902801132370267	NA	CAVIN4
ENSSSCG00000046431	3.66519206712436	4.78923550119308	2.29068409211847	2.09074464596465	0.0365509605262916	NA
ENSSSCG00000051163	4.59848346701346	4.77445190870702	1.91327254262273	2.49543742584742	0.0125801941319008	NA
ENSSSCG00000000517	15.0653852838449	4.77438118429497	2.2491761212376	2.12272446751207	0.0337769474587345	0.274826470114983	CAPS2
ENSSSCG00000014275	3.72380505678472	4.75025244872568	2.10723142126498	2.25426234669284	0.0241796686106633	NA	SLC22A4
ENSSSCG00000028732	1.79417106932774	4.7493522578156	2.92216012199636	1.62528816339158	0.104101172347641	NA	U2
ENSSSCG00000015010	8.47228747360617	4.74125984792806	1.61424063289456	2.9371456468831	0.0033124849180043	NA	EXPH5
ENSSSCG00000020274	1.20265472146351	4.74009073792661	3.64976558760265	1.29873840501634	0.194033719342676	NA	U6
ENSSSCG00000020522	1.20265472146351	4.74009073792661	3.64976558760265	1.29873840501634	0.194033719342676	NA
ENSSSCG00000043719	1.20265472146351	4.74009073792661	3.64976558760265	1.29873840501634	0.194033719342676	NA
ENSSSCG00000045446	1.20265472146351	4.74009073792661	3.64976558760265	1.29873840501634	0.194033719342676	NA
ENSSSCG00000046197	1.20265472146351	4.74009073792661	3.64976558760265	1.29873840501634	0.194033719342676	NA
ENSSSCG00000032948	5.78056748249066	4.73352162310747	2.99212479764424	1.58199338036778	0.113651081669117	NA
ENSSSCG00000010937	2.50532636985064	4.73343679217001	3.81971119752909	1.23921326702186	0.215266528619656	NA	HSD17B3
ENSSSCG00000043684	1.3670103122818	4.73228489256767	2.94924022534635	1.60457763050208	0.108586787571954	NA
ENSSSCG00000011280	1.17965762437544	4.70588856800981	4.13593165506549	1.13780617294443	0.255201426794024	NA	VIPR1
ENSSSCG00000000749	1.48090668857226	4.70444611516392	3.5868784910258	1.31157108525818	0.189664894402173	NA	SLC6A12
ENSSSCG00000041148	1.25332585276862	4.70419881234387	3.7216963632889	1.26399317761289	0.206232475693472	NA
ENSSSCG00000044313	1.96693258781286	4.70338025073057	4.26504228388976	1.10277458877642	0.270125065965125	NA
ENSSSCG00000050025	3.55414400344434	4.70121064549964	2.30524769235352	2.03935163283907	0.0414149459367622	NA
ENSSSCG00000012512	2.53190885559224	4.66281525653625	2.49037896102731	1.87233161278104	0.061160739799449	NA	ZMAT1
ENSSSCG00000035256	2.18449088370854	4.65374256466704	2.72519719873214	1.70767185832722	0.0876972466875903	NA
ENSSSCG00000050771	1.61301476673743	4.64831799717312	3.16541259538093	1.46847144159219	0.141976208116116	NA
ENSSSCG00000016719	4.10579185200754	4.64687812730342	3.40408126060866	1.36509024654498	0.172224687178494	NA	STK31
ENSSSCG00000029847	1.12113593975294	4.63889046848025	3.75067985842084	1.23681322949098	0.216156429448145	NA	SPATC1L
ENSSSCG00000017285	1.51739449564303	4.59977227361758	3.23325056338116	1.42264639979135	0.154838685988327	NA
ENSSSCG00000042632	1.32393773513722	4.57886530393484	3.71314821057918	1.23314908111913	0.217520148622966	NA
ENSSSCG00000047944	1.39914017140092	4.57869046715667	3.66020929675644	1.25093678965685	0.21095754011779	NA
ENSSSCG00000017343	6.06184823084763	4.5732485524954	3.49186412593374	1.30968685709456	0.190301791536045	NA	GFAP
ENSSSCG00000044464	3.15308635471544	4.5676507495116	2.33887335821732	1.95292777758307	0.0508281536932813	NA
ENSSSCG00000047986	2.98964214428166	4.55356785198	2.21929129988772	2.05181169872129	0.0401879659292671	NA
ENSSSCG00000051003	1.96885935908197	4.55219497245542	4.26701506802052	1.06683358270098	0.286046990848322	NA
ENSSSCG00000016959	1.24196173984235	4.55144655050399	3.44894244225603	1.31966439762526	0.186947091742353	NA	MARVELD2
ENSSSCG00000042593	1.50728533421913	4.54953626028813	3.03973140048518	1.49669022057737	0.134473882066836	NA
ENSSSCG00000016164	9.57875775350294	4.5494121315376	1.30885513432687	3.47587140258828	0.00050919638803022	0.0116773240637929	IKZF2
ENSSSCG00000042510	3.58761700751859	4.54192746438848	1.88779889069977	2.40593819964842	0.0161309932741691	NA
ENSSSCG00000041189	1.45063434742917	4.54013672104952	3.26461864518208	1.39070967071448	0.164313483882259	NA
ENSSSCG00000023151	2.21041196375678	4.53555122881766	2.68921626648434	1.68656990713026	0.0916860824367449	NA	GRIN2C
ENSSSCG00000051669	1.12754581460023	4.5352462007395	3.45839834925617	1.31137183827159	0.189732168490481	NA
ENSSSCG00000034113	1.04297165874155	4.5345868293384	3.86057063206242	1.17458978516756	0.240158871952168	NA
ENSSSCG00000043041	1.04297165874155	4.5345868293384	3.86057063206242	1.17458978516756	0.240158871952168	NA
ENSSSCG00000044335	1.04297165874155	4.5345868293384	3.86057063206242	1.17458978516756	0.240158871952168	NA
ENSSSCG00000014441	2.8044582440374	4.53439730216038	2.49883724799706	1.81460289412403	0.0695849574259882	NA	CSF1R
ENSSSCG00000025052	1.01613565314814	4.49728519405746	4.26778404983097	1.05377524765705	0.29198582850913	NA	BPIFB6
ENSSSCG00000011408	3.26444950329751	4.46059380470879	2.24023482260814	1.99112778700388	0.0464668402914645	NA	ZMYND10
ENSSSCG00000007899	1.15219633203024	4.44137675430655	3.88303941175521	1.14378873952736	0.252711260858237	NA
ENSSSCG00000046233	2.06797401360062	4.43958331361603	2.68575986166829	1.65300828900553	0.0983291766097062	NA
ENSSSCG00000011712	1.53099874067703	4.43780390309063	3.28488480128075	1.35097702706663	0.176702791813752	NA	P2RY14
ENSSSCG00000039758	2.20419147963428	4.43666945609677	4.05470869784346	1.09420177544603	0.273866492976308	NA
ENSSSCG00000047620	2.24743507638825	4.43665638262064	4.0733223561218	1.08919844655869	0.276066383835358	NA
ENSSSCG00000049402	1.39318335199967	4.43288081042216	3.34637452472142	1.32468161518508	0.185276773434624	NA
ENSSSCG00000042044	1.09201600480723	4.43251987976262	3.53998735989701	1.25212873073411	0.210522960151212	NA
ENSSSCG00000018095	1.30411385283782	4.42855468468443	3.14669385001463	1.4073675088105	0.159318440537572	NA
ENSSSCG00000006204	0.961452877030977	4.41724397685097	3.98695532223478	1.10792412250434	0.267894586730684	NA	PPP1R42
ENSSSCG00000041672	0.961452877030977	4.41724397685097	3.98695532223478	1.10792412250434	0.267894586730684	NA	IFN-ALPHA-1
ENSSSCG00000043143	0.961452877030977	4.41724397685097	3.98695532223478	1.10792412250434	0.267894586730684	NA
ENSSSCG00000045457	0.961452877030977	4.41724397685097	3.98695532223478	1.10792412250434	0.267894586730684	NA
ENSSSCG00000048772	0.961452877030977	4.41724397685097	3.98695532223478	1.10792412250434	0.267894586730684	NA
ENSSSCG00000048853	3.89142444979857	4.41346870529435	2.1159400527266	2.08581934994196	0.0369949899593551	NA
ENSSSCG00000042402	1.94681110114604	4.41332258607999	2.40821806516251	1.83260920176769	0.0668607087484613	NA
ENSSSCG00000050394	1.04105016701759	4.41305780981068	3.56179331213354	1.23899884779311	0.215345924767331	NA
ENSSSCG00000046070	1.02315731213234	4.41146390424085	3.65490687654468	1.2069976208016	0.227433060236248	NA
ENSSSCG00000051073	1.04748165515166	4.41135799080168	3.6232754364408	1.2175055604205	0.223411922129315	NA
ENSSSCG00000016335	1.20390675065043	4.41092812101111	3.50441473006116	1.25867754269316	0.208146826116637	NA	ESPNL
ENSSSCG00000040951	2.9644160267223	4.4035612684652	2.49121559158423	1.76763556046342	0.0771218491254986	NA	SCT
ENSSSCG00000039120	1.43903661695068	4.38905319902242	3.34315233469152	1.31284870075399	0.189233935806196	NA
ENSSSCG00000036461	1.84790569313214	4.3888786400905	2.97651691198325	1.47450149616862	0.140346615165181	NA	CACNG5
ENSSSCG00000048475	1.78618461239087	4.31701910688205	3.42643612856116	1.25991524280795	0.207699939381909	NA
ENSSSCG00000050936	1.39683001907008	4.31302475890097	2.94776952611271	1.46314856731308	0.143426730787099	NA
ENSSSCG00000039677	12.552319200002	4.31251544995492	1.22025652171482	3.5341056353418	0.000409157516546883	0.00986663049443972	CHRNA4
ENSSSCG00000030565	1.45973459615544	4.31244544879226	3.14501527178765	1.37120016156266	0.170312567859321	NA	GRIA4
ENSSSCG00000042552	1.22792246863716	4.31216621187338	3.25808299396517	1.32352865775999	0.185659632550219	NA
ENSSSCG00000029753	82.9123350761788	4.30742311744871	0.924540963000837	4.65898569109135	3.17771287987558e-06	0.000246340981289005	CYTIP
ENSSSCG00000048212	1.8744518063438	4.30350587367435	2.75996386823363	1.55926167121477	0.118934459557746	NA	IFN-DELTA-8
ENSSSCG00000044435	1.45267455990259	4.30165176148905	3.29374273650791	1.30600720991638	0.191550105720632	NA
ENSSSCG00000020675	2.73223971616953	4.29588307915922	2.0233681059798	2.1231347209948	0.0337425642316716	NA	ATF7IP2
ENSSSCG00000034622	3.47840685836488	4.29103882395672	2.02730950889034	2.11661751949531	0.0342923220181052	NA
ENSSSCG00000038441	0.884743218281579	4.28989602971085	4.2709657683228	1.00443231400459	0.315170280998861	NA
ENSSSCG00000048704	0.882331898388574	4.28959110368548	4.1365676449765	1.03699285780925	0.29973918574325	NA
ENSSSCG00000026323	0.967695008967372	4.28943756404839	4.09655562974303	1.04708392897314	0.295060870779611	NA	FAM50B
ENSSSCG00000049070	1.05064679965316	4.28916549813652	4.00363496292661	1.07131782439056	0.284026547955313	NA
ENSSSCG00000023048	1.79382991974478	4.28453390239601	3.01971531854988	1.41885358400391	0.155941706882566	NA	Metazoa_SRP
ENSSSCG00000006902	2.12445449664336	4.27956688028508	2.74204914510847	1.56071851881991	0.118590179849754	NA	GFI1
ENSSSCG00000041922	4.19739741204136	4.26146837171834	1.84974745039607	2.30381091797471	0.0212332599808758	NA
ENSSSCG00000048625	1.03212864380617	4.25447432746007	3.38282705584359	1.25766829259296	0.208511743866655	NA
ENSSSCG00000016219	1.75647163905383	4.24602815180415	3.32436462797913	1.27724501580481	0.201515758851326	NA
ENSSSCG00000003423	3.71941438744267	4.23842837911972	3.24655092551503	1.30551729400251	0.191716762235503	NA	DRAXIN
ENSSSCG00000038138	4.04311899936251	4.22880499793324	3.31190730760638	1.27684883819696	0.201655619539117	NA	TFEC
ENSSSCG00000002623	11.6332822569485	4.22614333103785	2.48983537879605	1.69735853503752	0.089628896854927	0.502239796301046	GSTA1
ENSSSCG00000024346	1.90014454631742	4.22593848658926	2.66128788722271	1.58792985414269	0.112302201801756	NA	SLC7A3
ENSSSCG00000032048	2.57643406808418	4.22427215339076	2.44783964761107	1.72571441005679	0.0843988043087235	NA	SCRG1
ENSSSCG00000025286	3.69380338283681	4.21621726114534	2.28703206519073	1.84353220285686	0.0652513444170877	NA	MCTP1
ENSSSCG00000040272	2.30020763251377	4.21118524653422	2.5878629316065	1.62728295811247	0.103677015638178	NA	TTC29
ENSSSCG00000041251	2.46355327288205	4.20844737412337	2.28108588669444	1.84493157345421	0.0650474930662581	NA
ENSSSCG00000043867	3.43379804892502	4.20296945396054	2.1534522583487	1.95173560856345	0.050969602650625	NA
ENSSSCG00000044258	1.38121928028954	4.17930831451541	3.70018362692362	1.12948673252471	0.258692563284326	NA
ENSSSCG00000044252	1.30035764269185	4.1792060593843	3.76827588548048	1.10904991736066	0.267408648495917	NA
ENSSSCG00000043423	0.983854606254178	4.17877860073155	4.10286453628573	1.01850269824276	0.308439119194585	NA
ENSSSCG00000048523	0.811833316406537	4.17280318616435	4.27297349389612	0.976557236342594	0.328788398838229	NA
ENSSSCG00000014076	1.98524228936575	4.17076264396172	2.72812092713223	1.52880416790981	0.126312998836427	NA	FAM169A
ENSSSCG00000010761	1.83462283020745	4.16670688024648	2.42640063459029	1.71723779694364	0.0859357321432024	NA	STK32C
ENSSSCG00000049339	1.04770922780126	4.16214789141657	3.62548159109245	1.14802621026753	0.250957743869881	NA
ENSSSCG00000045963	0.80176981430901	4.15526414483605	4.2732884132531	0.972380926115117	0.330861077378463	NA
ENSSSCG00000009374	2.01241809981486	4.14607500964876	2.35723403573003	1.75887287677175	0.0785991030247335	NA
ENSSSCG00000040019	1.81445169454846	4.12177863021065	3.41167124838633	1.20814062379551	0.226993176101172	NA
ENSSSCG00000017751	1.69411250765768	4.12152588061138	3.48238466736799	1.18353550061041	0.236596985571782	NA	OMG
ENSSSCG00000025086	1.20451358940738	4.12040108320114	3.86868048390359	1.06506626751547	0.286845942851879	NA
ENSSSCG00000048347	1.03536527769001	4.11999074941512	4.05089146405234	1.01705779727153	0.309125935177477	NA
ENSSSCG00000039784	0.786438416250292	4.11937506802941	4.27394478896787	0.963834413271448	0.335128950356278	NA
ENSSSCG00000040598	0.786438416250292	4.11937506802941	4.27394478896787	0.963834413271448	0.335128950356278	NA	TGFBR3L
ENSSSCG00000032282	0.870771810824525	4.11933807180355	4.26093490054206	0.966768600778083	0.333659724389308	NA	ACP5
ENSSSCG00000043429	1.43333151703181	4.11721063530322	3.6678182126816	1.12252309044866	0.261640095498067	NA
ENSSSCG00000041013	2.01092085001899	4.10291904479151	2.62440975364227	1.56336831133069	0.117965989186714	NA
ENSSSCG00000011269	1.10387223481179	4.07943668163502	3.3474357432058	1.21867512764507	0.222967521844948	NA	MYRIP
ENSSSCG00000046743	1.52147611302201	4.07649876240722	2.91942140489554	1.3963379029733	0.162612765014357	NA
ENSSSCG00000049535	3.0200646654668	4.06406890729492	2.34367481253736	1.73405836234379	0.082907728360527	NA
ENSSSCG00000050072	2.7773704055849	4.06404295605982	2.34905560859405	1.73007524436265	0.0836168325495197	NA
ENSSSCG00000010725	0.752866375608862	4.05789878598765	4.27510750636022	0.94919222030103	0.342522857595703	NA	HMX2
ENSSSCG00000044363	2.62174362478263	4.05207978509666	2.04322036058516	1.98318295141508	0.0473469975171563	NA
ENSSSCG00000048807	1.70274598753474	4.04295175432611	2.46056143424877	1.64310132559663	0.100361970659284	NA
ENSSSCG00000047244	5.73398537611839	4.04271523663041	4.16668676151694	0.970246977519039	0.331923399618852	NA
ENSSSCG00000049862	1.95610283257322	4.04250725229681	2.71083252003232	1.49124197914249	0.135897975894962	NA
ENSSSCG00000050926	4.00656437819284	4.02911566130991	2.15597950822738	1.86880981286441	0.0616492791494057	NA
ENSSSCG00000046323	2.43961441763339	4.02759468716191	2.28632909118774	1.76159884536552	0.0781370991652205	NA
ENSSSCG00000013067	1.2103500589803	4.02733391956401	3.85969081299436	1.04343433572587	0.296747178055059	NA	PHEROC
ENSSSCG00000018648	0.733669035395141	4.02680845530366	4.27571452584799	0.941786087672686	0.346302169379917	NA
ENSSSCG00000041394	0.733669035395141	4.02680845530366	4.27571452584799	0.941786087672686	0.346302169379917	NA
ENSSSCG00000051117	3.47128903851705	4.02671992564237	2.37679501492828	1.69418056683524	0.0902309764131965	NA
ENSSSCG00000039888	2.65421570622408	4.02575919662845	2.49519800269366	1.61340270082073	0.106657046763862	NA	STXBP5L
ENSSSCG00000042938	1.25724920518852	4.0230443563594	3.0102391306855	1.3364534117405	0.181401118399553	NA
ENSSSCG00000048081	0.814888690554651	4.02079038319134	3.96149366018575	1.01496827411376	0.310120950934891	NA
ENSSSCG00000051738	1.20876837617644	4.01592826126377	3.25927057908337	1.23215552799952	0.217890992198519	NA
ENSSSCG00000039095	0.973615482612675	4.00905207198004	3.43927520741132	1.16566771491299	0.243748818226642	NA
ENSSSCG00000006754	0.892753845014985	4.00815662451214	3.82821695551813	1.04700351915391	0.29509795511545	NA	AMPD1
ENSSSCG00000028184	2.55511858463447	3.99907060447498	2.39033657947729	1.67301569109966	0.0943242071086067	NA	DNAH1
ENSSSCG00000041224	0.948451698239714	3.99180382308452	3.1918235384495	1.25063424559605	0.211067950411139	NA
ENSSSCG00000028562	3.47124307008613	3.9819959005417	2.28456898523517	1.74299656796391	0.0813342143183916	NA	FOXL2
ENSSSCG00000028706	2.3015563853092	3.98092196518585	2.51091075838749	1.58544940392163	0.112864263940194	NA	MORN1
ENSSSCG00000050889	1.8611772960897	3.9742787393931	2.75823360659526	1.44087822361751	0.149619089180449	NA
ENSSSCG00000034823	1.57739373900868	3.96983312326226	3.55791945906725	1.11577374612718	0.264518994408076	NA
ENSSSCG00000015199	0.957200996678617	3.96816087008571	4.16599896225955	0.952511247850496	0.340837764307005	NA	VSIG2
ENSSSCG00000051459	0.70347852910256	3.96793928021326	4.2769000994296	0.927760571434075	0.353531780757159	NA
ENSSSCG00000043995	2.771269844879	3.96640629028923	2.17066168460724	1.82727981905983	0.0676577079421147	NA
ENSSSCG00000047240	6.02114554260875	3.95371833895474	1.80564775490473	2.18963988309189	0.0285503641463798	NA
ENSSSCG00000017734	4.49944348809574	3.94357357290421	2.92362896245241	1.34886253473021	0.17738112400512	NA	RHBDL3
ENSSSCG00000005609	1.77899105152146	3.94127668223503	2.74223173518266	1.43725150273359	0.150646543590175	NA	GARNL3
ENSSSCG00000010971	2.05268477700687	3.93801031194245	2.3872000950768	1.64963562127193	0.099017484799955	NA	ARID3C
ENSSSCG00000044039	0.688133614219006	3.92596118571313	4.27777531305294	0.917757689080512	0.358745737967324	NA
ENSSSCG00000044701	0.688133614219006	3.92596118571313	4.27777531305294	0.917757689080512	0.358745737967324	NA
ENSSSCG00000050519	0.688133614219006	3.92596118571313	4.27777531305294	0.917757689080512	0.358745737967324	NA
ENSSSCG00000050935	0.688133614219006	3.92596118571313	4.27777531305294	0.917757689080512	0.358745737967324	NA
ENSSSCG00000006693	2.88028205950942	3.89437096949013	2.32940584171983	1.67183017220171	0.0945578153120278	NA	PDZK1
ENSSSCG00000049080	1.96852091116537	3.89273379232051	2.7248200621497	1.42862049732906	0.153113339549324	NA
ENSSSCG00000016031	19.4726529562349	3.8898850098091	1.00020620206434	3.8890830728511	0.000100623673103296	0.00336370564373874	CALCRL
ENSSSCG00000041336	1.07940515090465	3.88704022273144	2.92848721951454	1.32732019345326	0.184402786711598	NA
ENSSSCG00000051118	3.6391580789745	3.88234425237553	1.85955854535046	2.0877773717223	0.0368179216776256	NA
ENSSSCG00000021579	0.990907760850378	3.8812385754559	3.48235893775305	1.11454294196342	0.265046332889968	NA
ENSSSCG00000043490	3.10859495005326	3.87509002882086	2.12861030914626	1.82047884113418	0.0686861155972824	NA
ENSSSCG00000043562	1.35147971805907	3.85920921898898	3.20716540059229	1.2033084474771	0.228856981312832	NA
ENSSSCG00000045103	1.31576457917091	3.85789045976854	3.76742481938915	1.02401259340699	0.305829326714426	NA
ENSSSCG00000038256	0.901005625741948	3.85717173489153	4.25307542976421	0.906913549639391	0.364452515304922	NA	U1
ENSSSCG00000049090	2.10069560200426	3.85711459026165	2.37019835023492	1.6273383153268	0.103665264551914	NA
ENSSSCG00000042325	0.816321699529873	3.85097175523501	3.65969588528546	1.05226550946996	0.292677751197665	NA
ENSSSCG00000013344	0.81423154644177	3.85096435963355	3.66311700918014	1.05128073986789	0.293129670218367	NA	ANO5
ENSSSCG00000051427	0.731747543671187	3.85014399862916	4.12370525478225	0.933661297485836	0.350478635062323	NA
ENSSSCG00000011579	0.648795752985394	3.84992830638722	4.27942632861715	0.899636542552957	0.368313703659148	NA	PPARG
ENSSSCG00000026409	1.64161872143528	3.84681829552225	2.84118019611602	1.35395083380525	0.175752064055559	NA	TYR
ENSSSCG00000009477	1.64947484213521	3.84669421557106	2.86373547994242	1.34324355112869	0.179193123831717	NA	EDNRB
ENSSSCG00000034769	0.903307175281564	3.84524118435804	3.28623699809112	1.170104647532	0.24195885841881	NA
ENSSSCG00000035635	1.42732804820566	3.8378127905977	3.04994688874332	1.2583211874155	0.208275621700809	NA
ENSSSCG00000045781	0.726660907445729	3.83570488433679	4.09765438703432	0.936073304882328	0.349235446467186	NA
ENSSSCG00000048078	0.726660907445729	3.83570488433679	4.09765438703432	0.936073304882328	0.349235446467186	NA
ENSSSCG00000000291	1.33591850070429	3.83547505218674	3.63862939364869	1.05409884801174	0.291837663544534	NA
ENSSSCG00000049605	1.4291559477629	3.83404455462994	3.04836124566199	1.25773956747614	0.208485957574073	NA
ENSSSCG00000009921	1.52386134842688	3.83391445172547	3.0230283907693	1.26823633659286	0.204713564368062	NA	OASL
ENSSSCG00000041400	1.75060073341874	3.83259909636938	2.80165835349953	1.36797518212101	0.171319844614147	NA
ENSSSCG00000044715	1.7289351299643	3.83227800696217	2.75637173334173	1.39033424287661	0.164427404204155	NA
ENSSSCG00000041458	1.93029639324072	3.83071475012087	2.56919577394352	1.49101706805356	0.135957013828913	NA
ENSSSCG00000031228	1.91797298258664	3.8304059039548	2.53768707942326	1.50940828560523	0.13119447697772	NA	OPRL1
ENSSSCG00000004759	2.43499687380205	3.82862265725671	2.38188633266359	1.60739100130579	0.107968622842542	NA	SPINT1
ENSSSCG00000003783	16.3006853464345	3.820962563236	1.17123381511135	3.26233969164622	0.00110496649067794	0.0212516842864634	FPGT
ENSSSCG00000043198	0.964496079774572	3.80201547841592	3.20580281472129	1.1859792065054	0.235630511250165	NA
ENSSSCG00000035885	1.61723078289908	3.80201378349589	3.25253908016253	1.16893715641563	0.242428951856517	NA
ENSSSCG00000004236	2.1122891394124	3.79986240308994	2.64995293906877	1.43393580582803	0.151590582772215	NA	PKIB
ENSSSCG00000049778	1.12302499220592	3.79926243442474	3.96256147194972	0.95878952574466	0.337664786887218	NA
ENSSSCG00000042064	0.963610871525907	3.79872529128875	4.1713436506009	0.910671862468469	0.362468293906401	NA
ENSSSCG00000009659	0.625314248091165	3.79848216146829	4.28059342809394	0.887372796617053	0.374878224456193	NA	PNMA2
ENSSSCG00000021227	0.625314248091165	3.79848216146829	4.28059342809394	0.887372796617053	0.374878224456193	NA	HGD
ENSSSCG00000035476	0.625314248091165	3.79848216146829	4.28059342809394	0.887372796617053	0.374878224456193	NA
ENSSSCG00000045787	0.625314248091165	3.79848216146829	4.28059342809394	0.887372796617053	0.374878224456193	NA
ENSSSCG00000048551	0.625314248091165	3.79848216146829	4.28059342809394	0.887372796617053	0.374878224456193	NA
ENSSSCG00000048840	0.625314248091165	3.79848216146829	4.28059342809394	0.887372796617053	0.374878224456193	NA
ENSSSCG00000043201	2.53203834243178	3.79848214892652	4.28059342837173	0.887372793629553	0.374878226064096	NA
ENSSSCG00000002632	0.794462559808536	3.79847989986779	4.28059303043549	0.887372350714067	0.374878464445655	NA	SLC28A1
ENSSSCG00000009388	3.83363511302413	3.7963471468102	2.05065806983339	1.8512823774266	0.0641289399760059	NA	KCNRG
ENSSSCG00000008308	1.02951473083808	3.78028810481923	3.14688317209066	1.20128009147151	0.229642570397741	NA	EMX1
ENSSSCG00000002675	3.02366905359631	3.75199628927226	1.99308500403359	1.88250690847555	0.0597672227670636	NA	DNAAF1
ENSSSCG00000000983	4.1385735980633	3.743157695058	1.74278891584298	2.14779751066265	0.0317298448721063	NA
ENSSSCG00000040497	1.40783158144088	3.71660525725276	2.59945759694277	1.42976183247762	0.152785386961029	NA	U6
ENSSSCG00000011831	2.3970769772245	3.71043505369597	2.46082430106497	1.50780169559046	0.13160528807205	NA	APOD
ENSSSCG00000047188	8.9241922075231	3.70931990951853	1.64816106608875	2.25058095706696	0.0244120906546813	NA
ENSSSCG00000038057	0.589828812187719	3.70255724396958	4.28288289882371	0.864501162286384	0.38731264211956	NA	TAC4
ENSSSCG00000044260	0.589828812187719	3.70255724396958	4.28288289882371	0.864501162286384	0.38731264211956	NA
ENSSSCG00000030374	0.891077876384538	3.70255426564185	4.28288228413753	0.864500590958327	0.387312955836571	NA
ENSSSCG00000023441	1.14595667303707	3.70115665164637	3.94623825439647	0.937894879388731	0.348298434967063	NA	KLHDC8A
ENSSSCG00000007977	1.6451061819264	3.69980223453004	2.80259532538234	1.32013430587782	0.186790180709792	NA	HBM
ENSSSCG00000041494	1.31259524341548	3.69494335880047	2.8832087876222	1.28153860194347	0.200004550218548	NA
ENSSSCG00000047753	1.98726240000934	3.69226079475755	2.53213833473361	1.45815919458681	0.144796668315119	NA
ENSSSCG00000016218	2.44490729712953	3.68644432034428	2.37267803631257	1.55370609240918	0.120254539177554	NA	PTPRN
ENSSSCG00000044518	4.61984026881924	3.68582053706694	1.81591241969855	2.02973474771365	0.0423835088575679	NA
ENSSSCG00000008153	1.40014937883193	3.66582246225062	3.6981200262013	0.99126649115717	0.321555470670273	NA	SLC9A2
ENSSSCG00000034285	0.570631471973999	3.66482157762283	4.28382571824269	0.855502025214558	0.392273283732825	NA	RAG2
ENSSSCG00000044215	0.570631471973999	3.66482157762283	4.28382571824269	0.855502025214558	0.392273283732825	NA
ENSSSCG00000047531	0.570631471973999	3.66482157762283	4.28382571824269	0.855502025214558	0.392273283732825	NA
ENSSSCG00000043705	0.630881284813362	3.66482052908427	4.28382550834764	0.855501822364811	0.392273395983263	NA
ENSSSCG00000034543	0.739298261122465	3.66481939468283	4.28382528125431	0.855501602906122	0.392273517424568	NA	U6
ENSSSCG00000025183	2.87777737086439	3.66345674212652	2.50293277663284	1.463665655078	0.143285323951907	NA	ssc-mir-125b-1
ENSSSCG00000004850	0.573042791867004	3.66215983308556	4.2838931486095	0.854867221483864	0.392624658771198	NA	FAM189A1
ENSSSCG00000046429	0.748026409792914	3.65686785196239	4.12245616412047	0.887060457741117	0.375046351635708	NA
ENSSSCG00000049925	0.748026409792914	3.65686785196239	4.12245616412047	0.887060457741117	0.375046351635708	NA
ENSSSCG00000017995	0.96604321420665	3.65017941677084	3.49376730428455	1.04476889811593	0.296129792768674	NA	USP43
ENSSSCG00000050500	2.13547807424445	3.64996146923839	2.37126453665031	1.5392468502879	0.12374404397632	NA
ENSSSCG00000006852	0.648496626434333	3.64836139619216	4.28424444981451	0.851576383870934	0.394449251734408	NA	NTNG1
ENSSSCG00000034190	1.35926755511223	3.64601223949871	2.74796561384229	1.32680417146878	0.184573470219037	NA
ENSSSCG00000006587	3.03688460719935	3.64451482164262	2.11827414353221	1.72051140442351	0.0853395224530411	NA	PGLYRP4
ENSSSCG00000050632	2.25316882582784	3.61732525645045	4.21186738867908	0.858841203351588	0.390428131756845	NA
ENSSSCG00000021146	0.550504467778945	3.61490928653754	4.28511089646508	0.84359760432795	0.398894303454279	NA
ENSSSCG00000017262	1.12157874635329	3.60953455169745	3.41473041802435	1.05704817359662	0.29048960222689	NA	SLC16A6
ENSSSCG00000016731	1.3766678739377	3.60818693207119	3.71707382026088	0.970706288479885	0.33169455948495	NA
ENSSSCG00000035584	1.34161833972169	3.60807622475668	3.74598376336347	0.963185227881776	0.335454576976812	NA	GABRG3
ENSSSCG00000025590	6.61785074541343	3.60709977429794	1.59068661102549	2.26763697468511	0.0233513421375126	NA
ENSSSCG00000027826	0.970020746373197	3.60671374483616	4.17363776610415	0.864165494698124	0.38749698434379	NA	GIMAP4
ENSSSCG00000006125	0.547149967079769	3.60643223887329	4.2853335785134	0.841575614312942	0.400025543801613	NA	CALB1
ENSSSCG00000034429	0.547149967079769	3.60643223887329	4.2853335785134	0.841575614312942	0.400025543801613	NA	PLA2G5
ENSSSCG00000037067	0.547149967079769	3.60643223887329	4.2853335785134	0.841575614312942	0.400025543801613	NA
ENSSSCG00000042095	0.547149967079769	3.60643223887329	4.2853335785134	0.841575614312942	0.400025543801613	NA
ENSSSCG00000044880	0.547149967079769	3.60643223887329	4.2853335785134	0.841575614312942	0.400025543801613	NA
ENSSSCG00000047122	0.547149967079769	3.60643223887329	4.2853335785134	0.841575614312942	0.400025543801613	NA
ENSSSCG00000017027	0.631724122938455	3.60643119021567	4.28533336003552	0.841575412510212	0.40002565680012	NA	GABRA6
ENSSSCG00000050041	0.71629827879714	3.60643005166451	4.28533312281825	0.841575193410576	0.400025779483973	NA
ENSSSCG00000013609	0.800872434655826	3.60642940838241	4.28533298878619	0.84157506961995	0.400025848799985	NA
ENSSSCG00000007511	1.14503416675939	3.59527240004791	3.84541118836734	0.934951354727389	0.349813369466783	NA	ANKRD60
ENSSSCG00000041422	1.14503416675939	3.59527240004791	3.84541118836734	0.934951354727389	0.349813369466783	NA
ENSSSCG00000050425	1.88915959820557	3.59418266057784	2.48666342658488	1.44538365029721	0.148350153234474	NA
ENSSSCG00000018912	1.80458665157328	3.59399542594746	2.52270682768535	1.42465838142795	0.1542559750999	NA	ssc-mir-152
ENSSSCG00000002015	1.30711545951659	3.59243692306557	2.93776337186557	1.22284761171362	0.221387258668594	NA	AP1G2
ENSSSCG00000024494	1.8802099909967	3.5911963393689	2.28950705741503	1.56854565166684	0.116753844679236	NA	ST6GALNAC3
ENSSSCG00000007470	2.50922310839088	3.59082411992096	2.33952673309378	1.53485064698212	0.124820518745897	NA	RIPOR3
ENSSSCG00000045222	1.95166289588427	3.58855221064208	2.46554810534781	1.45547848077207	0.145536843435469	NA
ENSSSCG00000049776	26.1064043969939	3.58670779169854	2.83980412177414	1.26301239025521	0.206584726945114	0.750116267148984
ENSSSCG00000050014	1.39488988998839	3.58563236111248	2.74090079934847	1.30819486862304	0.190807222104169	NA	MRPS16
ENSSSCG00000046312	3.59681466631764	3.55232019214992	1.95879415243008	1.81352399267831	0.0697510415270009	NA
ENSSSCG00000003240	26.8079836453997	3.50091834320883	0.818020788568709	4.27974251037604	1.87109659519181e-05	0.000910979987922296
ENSSSCG00000009179	6.6127782296279	3.49385041069141	1.29545298987213	2.69701057314034	0.00699650488238569	NA	MTTP
ENSSSCG00000004678	1.63850283234157	3.4902965766954	2.91324116957253	1.1980802046703	0.230885794441259	NA	DUOX2
ENSSSCG00000043697	1.98633683023987	3.48299580518356	2.40892798579418	1.44586962571041	0.148213772771432	NA
ENSSSCG00000044843	3.50321066821094	3.48008083294998	2.29123354901217	1.51886778824898	0.128795778531136	NA
ENSSSCG00000047383	2.12216397341462	3.47956678372044	2.36088986341491	1.47383697886162	0.14052548924999	NA
ENSSSCG00000037982	1.68308067696634	3.47855641091208	2.52599602361119	1.37710288472232	0.168480440964524	NA
ENSSSCG00000042189	2.02006505044794	3.47837048672993	2.56184917725234	1.35775771564374	0.17454057626242	NA
ENSSSCG00000010724	1.6465905959884	3.47772124637541	2.70276299090995	1.28672815858136	0.198189054826454	NA	HMX3
ENSSSCG00000051584	3.64582414784311	3.4775606982609	2.09298836414609	1.66152892095972	0.0966072654259847	NA
ENSSSCG00000019644	5.33846348909226	3.47709304552798	1.72013590687825	2.02140600148177	0.0432377539585066	NA
ENSSSCG00000049542	1.20498485304769	3.47667503250167	3.00932211107758	1.15530172715766	0.247966888930621	NA
ENSSSCG00000050194	1.24091032286773	3.47616683417383	3.21194346429588	1.08226277106527	0.279135783461124	NA
ENSSSCG00000023514	1.47855507352601	3.47176731703168	3.06427053246747	1.132983292515	0.257221269574724	NA	DPEP3
ENSSSCG00000045021	3.69825114887507	3.46999466276208	2.00663438735076	1.72926103760402	0.0837623865420406	NA
ENSSSCG00000049013	2.89072158639849	3.46338242493124	2.15583573591176	1.60651498963416	0.108160804133017	NA
ENSSSCG00000046766	5.77457161988232	3.44949433881342	1.74813046217321	1.9732476571143	0.0484673532267674	NA
ENSSSCG00000044311	1.13277165967362	3.44818456181695	3.28145235799555	1.05081049048759	0.293345636729822	NA
ENSSSCG00000049034	1.27388311011067	3.4451265194132	2.80456610644265	1.22839911368074	0.219297180441637	NA
ENSSSCG00000015546	1.21686742864264	3.44362499423186	3.86989162274829	0.889850499685648	0.373546166326714	NA	TEDDM1
ENSSSCG00000021173	0.489112690263427	3.44285736468853	4.28989419319771	0.802550648020109	0.422234503112212	NA	BSPRY
ENSSSCG00000030446	0.489112690263427	3.44285736468853	4.28989419319771	0.802550648020109	0.422234503112212	NA	KCNG4
ENSSSCG00000033192	0.489112690263427	3.44285736468853	4.28989419319771	0.802550648020109	0.422234503112212	NA
ENSSSCG00000037620	0.489112690263427	3.44285736468853	4.28989419319771	0.802550648020109	0.422234503112212	NA
ENSSSCG00000042609	0.489112690263427	3.44285736468853	4.28989419319771	0.802550648020109	0.422234503112212	NA
ENSSSCG00000043709	0.489112690263427	3.44285736468853	4.28989419319771	0.802550648020109	0.422234503112212	NA
ENSSSCG00000044007	0.489112690263427	3.44285736468853	4.28989419319771	0.802550648020109	0.422234503112212	NA
ENSSSCG00000048390	0.489112690263427	3.44285736468853	4.28989419319771	0.802550648020109	0.422234503112212	NA
ENSSSCG00000049155	0.489112690263427	3.44285736468853	4.28989419319771	0.802550648020109	0.422234503112212	NA
ENSSSCG00000041535	0.806900039320197	3.44285736466002	4.28989419319069	0.802550648014779	0.422234503115294	NA
ENSSSCG00000004956	1.84919789962705	3.44027750403499	2.60739519431957	1.31943079113205	0.187025133479011	NA	SKOR1
ENSSSCG00000044372	1.81251905262172	3.43892413701908	2.77105220738822	1.24101744739784	0.214599303597868	NA
ENSSSCG00000010617	0.491524010156433	3.43811654017814	4.29003415350765	0.801419386688807	0.422888895501973	NA	SORCS3
ENSSSCG00000015632	0.491524010156433	3.43811654017814	4.29003415350765	0.801419386688807	0.422888895501973	NA
ENSSSCG00000038601	0.491524010156433	3.43811654017814	4.29003415350765	0.801419386688807	0.422888895501973	NA
ENSSSCG00000047198	0.576098166015118	3.43811560656867	4.29003390488304	0.801419215511399	0.422888994566625	NA
ENSSSCG00000000295	0.819565996402189	3.43709989731772	4.0737416317595	0.843720640141135	0.398825530967258	NA
ENSSSCG00000015841	1.2933300994953	3.43641320705192	3.20282547040208	1.07293177190218	0.283301729512497	NA
ENSSSCG00000025777	1.11258066097721	3.43580596506511	3.34756801612852	1.02635882184065	0.304722480294693	NA	ESR1
ENSSSCG00000042961	1.07543127530277	3.43530662032204	3.76580926274067	0.912235957968276	0.361644518856147	NA
ENSSSCG00000003259	0.812917258216007	3.43458925688284	3.7190550473354	0.923511271860207	0.355740829021387	NA	OSCAR
ENSSSCG00000043745	0.787007253761071	3.43373527607458	4.07678637218619	0.842265196798435	0.399639527354406	NA
ENSSSCG00000018806	0.739480657140309	3.43354871930664	4.17118539556932	0.823158980886774	0.410417591758589	NA	ssc-mir-628
ENSSSCG00000027926	0.485758189564252	3.43333426465159	4.29017579926522	0.800278222920286	0.423549617447512	NA	FTCD
ENSSSCG00000039813	0.485758189564252	3.43333426465159	4.29017579926522	0.800278222920286	0.423549617447512	NA	COL25A1
ENSSSCG00000041767	0.485758189564252	3.43333426465159	4.29017579926522	0.800278222920286	0.423549617447512	NA
ENSSSCG00000049268	0.485758189564252	3.43333426465159	4.29017579926522	0.800278222920286	0.423549617447512	NA
ENSSSCG00000046468	0.666507628082343	3.43333203112022	4.29017524702211	0.800277805318874	0.423549859344899	NA
ENSSSCG00000050605	4.73134246759478	3.43159035067928	4.14730164902838	0.827427238499334	0.407994947197031	NA
ENSSSCG00000021053	1.87317686613028	3.42509304789045	2.83562487798709	1.20787946053069	0.227093631141262	NA	GIPR
ENSSSCG00000045401	1.36155800009345	3.42199047143294	3.44415279813392	0.993565231277488	0.320434578193434	NA
ENSSSCG00000036874	6.08468240258462	3.42131015339292	1.38749224661735	2.46582289863884	0.0136698903714276	NA	MYLK3
ENSSSCG00000006186	34.6273558754523	3.42072508687405	1.39657829853714	2.44936147902134	0.014310974428315	0.148163944240529	TRPA1
ENSSSCG00000030833	2.70691959317584	3.42004404073548	2.29027217881657	1.493291527692	0.135360892350577	NA	MCTS1
ENSSSCG00000034220	16.2751382216634	3.41450425506082	1.00113811457283	3.41062257580487	0.000648147431741852	0.0140239571018665
ENSSSCG00000044456	3.29519039906961	3.40343053558513	2.23969193742337	1.51959761908174	0.128612136671881	NA
ENSSSCG00000016260	6.30494162106362	3.40086311637868	1.63087393956457	2.08530103637973	0.03704198341812	NA	SLC16A14
ENSSSCG00000051549	0.959600165441792	3.39748851548337	3.50461139635655	0.969433734940043	0.332328827468196	NA
ENSSSCG00000044599	42.7387205117638	3.39640787497696	2.99316615127415	1.13472079507887	NA	NA
ENSSSCG00000042346	0.472340186767549	3.39464628449664	4.29133893227321	0.791045950476445	0.428917177754489	NA
ENSSSCG00000006618	6.25239400076497	3.38848401909613	2.77115964556678	1.22276752424456	0.221417514800571	NA	CELF3
ENSSSCG00000034139	1.54735896498368	3.38749001376159	3.5857288357091	0.944714497099358	0.344804653779274	NA	EYA4
ENSSSCG00000023661	1.117968939938	3.38721500215911	3.64099556441362	0.930299128970407	0.352216228690683	NA	GABRA1
ENSSSCG00000004703	1.2634540587103	3.38641924994909	3.82177966877504	0.886084375197512	0.375572062024912	NA
ENSSSCG00000043151	1.13260001155472	3.38587745975099	3.96235076361354	0.85451229882111	0.392821197846341	NA
ENSSSCG00000047674	1.13260001155472	3.38587745975099	3.96235076361354	0.85451229882111	0.392821197846341	NA
ENSSSCG00000017462	0.880718910578815	3.38577415045175	3.98955825255267	0.848658908109788	0.396071117704935	NA	KRT27
ENSSSCG00000047502	0.945666709653528	3.38506633349337	4.20693788389199	0.80463900987331	0.421028024094641	NA
ENSSSCG00000001096	0.468985686068374	3.38482029328259	4.29163929051054	0.788701021720754	0.430286770622765	NA	ARMH2
ENSSSCG00000015296	0.468985686068374	3.38482029328259	4.29163929051054	0.788701021720754	0.430286770622765	NA
ENSSSCG00000018309	0.468985686068374	3.38482029328259	4.29163929051054	0.788701021720754	0.430286770622765	NA
ENSSSCG00000019329	0.468985686068374	3.38482029328259	4.29163929051054	0.788701021720754	0.430286770622765	NA	U2
ENSSSCG00000021919	0.468985686068374	3.38482029328259	4.29163929051054	0.788701021720754	0.430286770622765	NA
ENSSSCG00000036551	0.468985686068374	3.38482029328259	4.29163929051054	0.788701021720754	0.430286770622765	NA
ENSSSCG00000039023	0.468985686068374	3.38482029328259	4.29163929051054	0.788701021720754	0.430286770622765	NA
ENSSSCG00000039519	0.468985686068374	3.38482029328259	4.29163929051054	0.788701021720754	0.430286770622765	NA
ENSSSCG00000041802	0.468985686068374	3.38482029328259	4.29163929051054	0.788701021720754	0.430286770622765	NA
ENSSSCG00000042171	0.468985686068374	3.38482029328259	4.29163929051054	0.788701021720754	0.430286770622765	NA
ENSSSCG00000042283	0.468985686068374	3.38482029328259	4.29163929051054	0.788701021720754	0.430286770622765	NA
ENSSSCG00000042350	0.468985686068374	3.38482029328259	4.29163929051054	0.788701021720754	0.430286770622765	NA
ENSSSCG00000043926	0.468985686068374	3.38482029328259	4.29163929051054	0.788701021720754	0.430286770622765	NA
ENSSSCG00000044946	0.468985686068374	3.38482029328259	4.29163929051054	0.788701021720754	0.430286770622765	NA
ENSSSCG00000045221	0.468985686068374	3.38482029328259	4.29163929051054	0.788701021720754	0.430286770622765	NA
ENSSSCG00000046044	0.468985686068374	3.38482029328259	4.29163929051054	0.788701021720754	0.430286770622765	NA
ENSSSCG00000047583	0.468985686068374	3.38482029328259	4.29163929051054	0.788701021720754	0.430286770622765	NA
ENSSSCG00000049270	0.468985686068374	3.38482029328259	4.29163929051054	0.788701021720754	0.430286770622765	NA
ENSSSCG00000051301	0.468985686068374	3.38482029328259	4.29163929051054	0.788701021720754	0.430286770622765	NA
ENSSSCG00000048382	0.549847323666064	3.38482029327291	4.29163929050806	0.788701021718953	0.430286770623818	NA
ENSSSCG00000050934	0.549847323666064	3.38482029327291	4.29163929050806	0.788701021718953	0.430286770623818	NA
ENSSSCG00000018612	0.553559841927059	3.38481929596989	4.29163903458757	0.788700836368261	0.430286878981078	NA
ENSSSCG00000036130	0.553559841927059	3.38481929596989	4.29163903458757	0.788700836368261	0.430286878981078	NA
ENSSSCG00000041209	0.553559841927059	3.38481929596989	4.29163903458757	0.788700836368261	0.430286878981078	NA
ENSSSCG00000044823	0.553559841927059	3.38481929596989	4.29163903458757	0.788700836368261	0.430286878981078	NA
ENSSSCG00000035586	0.807282309503116	3.38481716820087	4.29163848857264	0.788700440918693	0.430287110163607	NA
ENSSSCG00000050552	1.88101277038838	3.37778218469828	2.46700639919811	1.36918257925728	0.170942210105852	NA
ENSSSCG00000048948	3.17847583237503	3.36624304895081	2.03369242144117	1.65523705229984	0.0978764220191522	NA
ENSSSCG00000003318	1.3883949444148	3.35578265247308	3.16212461116444	1.06124301383472	0.288579476056611	NA	GALP
ENSSSCG00000042909	1.06285824093593	3.3548557576375	3.65385253194016	0.918169446717133	0.358530161646052	NA
ENSSSCG00000047541	0.981996603338243	3.35434443240586	4.06756924267435	0.824655766695799	0.409567051087316	NA
ENSSSCG00000011847	2.64624528745247	3.35337765936671	2.47725458462882	1.35366695057269	0.175842656642922	NA	ZDHHC19
ENSSSCG00000039535	1.73788341509162	3.35180038965074	2.79128042252441	1.20081105524303	0.22982450247735	NA	CAMK2B
ENSSSCG00000008302	1.20432770893481	3.35161290147102	2.84026163579604	1.18003667663232	0.237985627967035	NA	FBXO41
ENSSSCG00000049635	1.5625493677854	3.35134101793609	2.91591600140834	1.14932700952889	0.250421164836698	NA
ENSSSCG00000048594	1.14407789609544	3.35089750840465	3.05711818073661	1.09609681742734	0.273036407268865	NA	NRN1L
ENSSSCG00000043763	2.32015281816296	3.34481214089076	2.30111926185641	1.45355879477205	0.146068667907355	NA
ENSSSCG00000003227	8.15573128125467	3.34237449276341	1.49310278791198	2.2385427981402	0.0251856797226264	NA
ENSSSCG00000037256	2.51937238692216	3.32690670205728	2.15826757232022	1.54147092080929	0.123202214926065	NA
ENSSSCG00000012638	7.58831010814638	3.32168831531723	1.446221788781	2.29680422538582	0.0216299404206518	NA	GRIA3
ENSSSCG00000004662	6.45468487497133	3.3200084604393	1.28729633643408	2.57905531653731	0.00990709207504588	NA	SLC24A5
ENSSSCG00000002827	7.12617574635293	3.31992128078706	1.59537470135294	2.08096648265241	0.0374369740583974	NA	SLC6A2
ENSSSCG00000009126	0.703343070519815	3.31843209098988	3.88309295756829	0.854584767156328	0.392781063529074	NA
ENSSSCG00000035347	49.5011636327167	3.31521999963846	1.14647145054751	2.89167252970428	0.00383197129035257	0.0549611682461919	CYP2C42
ENSSSCG00000006172	7.25033689656837	3.3111560362191	1.98528757474836	1.66784705567847	0.0953460920110755	NA	PI15
ENSSSCG00000041368	1.84176164357579	3.29842244954865	3.24826991634766	1.01543976778179	0.309896244522098	NA
ENSSSCG00000015293	33.2313482934601	3.29591327745751	1.22918192972287	2.68138767562309	0.00733175234821671	0.0898584119030712
ENSSSCG00000011700	5.51439178040118	3.2951564399562	1.81175863359264	1.81876127363723	0.0689478590085706	NA	CP
ENSSSCG00000006725	7.8040881366456	3.29245052716826	1.48665826945242	2.21466533017099	0.0267830442227527	NA
ENSSSCG00000042797	0.739756273826228	3.28788454859526	3.82604503400422	0.85934287740316	0.390151374806112	NA
ENSSSCG00000025243	3.61013108889638	3.28231914043173	2.08205351339794	1.57648164147085	0.114914846394173	NA	SGIP1
ENSSSCG00000016614	3.30570842553332	3.28022132161051	2.07033652721584	1.5843904015072	0.113104904843498	NA	PTPRZ1
ENSSSCG00000045487	2.12427220071006	3.27150736813604	2.28413518815592	1.43227396745167	0.152065430265054	NA
ENSSSCG00000031365	1.87704797982036	3.2706288252966	2.76831610479276	1.1814506369537	0.237423752254439	NA
ENSSSCG00000031273	11.5735806308378	3.26932669387387	1.0651754975925	3.06928454631482	0.00214572113832537	0.0354422644495155	IMPG2
ENSSSCG00000050099	2.52880889502151	3.25225884469859	1.94539207608175	1.67177551748285	0.0945685962743355	NA
ENSSSCG00000038609	6.03384874622428	3.23915256730289	1.36442382873351	2.37400762071823	0.0175961873122086	NA	SNORA17B
ENSSSCG00000040998	1.79546198909756	3.22760503322802	2.20655038787859	1.46273796916602	0.143539092376094	NA	LEAP2
ENSSSCG00000010182	2.69936703015558	3.21787933017305	2.19924114488485	1.46317712255312	0.14341891905788	NA	CAPN9
ENSSSCG00000045263	2.34351742541136	3.21627963386285	2.43470594603402	1.32101358650804	0.186496834062831	NA
ENSSSCG00000050141	1.6865001841154	3.21487039626129	2.66233512081414	1.20753783816599	0.227225082184685	NA
ENSSSCG00000044836	1.64322164918542	3.21479587795712	2.6767091674475	1.20102546703747	0.229741322658849	NA
ENSSSCG00000012774	1.60480742993915	3.2147421517442	2.68656042652775	1.19660146855476	0.231461927807945	NA	DUSP9
ENSSSCG00000012144	1.69162750270989	3.21473159340091	2.6891045316709	1.19546546277374	0.23190522230727	NA	GRPR
ENSSSCG00000026232	3.25307834464548	3.2136571992654	2.15608323775701	1.49050701892595	0.136090972318825	NA	FAM184B
ENSSSCG00000023834	1.06255911438487	3.21303997664213	3.12746463205802	1.02736252992502	0.304249788428205	NA	RSPH4A
ENSSSCG00000044514	1.05092548600186	3.21300667219214	3.13886641025371	1.02362007560954	0.306014759149498	NA
ENSSSCG00000018402	0.981697476787182	3.2122707420602	3.43436720061673	0.935331184587179	0.34961764899742	NA
ENSSSCG00000047065	0.981697476787182	3.2122707420602	3.43436720061673	0.935331184587179	0.34961764899742	NA
ENSSSCG00000011768	43.1110123242288	3.21222773452704	0.711025961881588	4.51773621040013	6.25042837757274e-06	0.00040296129070923	CCDC39
ENSSSCG00000048125	3.16905829560006	3.20942664725952	4.18354990806231	0.767153904647935	0.442990015582263	NA
ENSSSCG00000032301	10.4233650341406	3.20541710323349	2.10030543284077	1.52616712460625	0.126968248573953	0.603475540402536
ENSSSCG00000005081	5.94143744697436	3.19740366624851	1.81600023179788	1.76068461350526	0.0782917984045778	NA	LRRC9
ENSSSCG00000016489	3.41023989074031	3.19224199237304	2.23565676368135	1.42787660620878	0.153327378152823	NA	WEE2
ENSSSCG00000000781	2.80299278190121	3.18835337368257	2.53326122369801	1.25859636734512	0.208176159808866	NA	ABCD2
ENSSSCG00000033382	1.89369375295295	3.1867861265681	2.479951609138	1.28501947974533	0.1987854769801	NA
ENSSSCG00000014977	1.71755224284102	3.18651375041778	2.81764548744066	1.1309136527719	0.258091436324038	NA	PGR
ENSSSCG00000008421	1.21830043761786	3.18227325396881	3.54854604695885	0.89678229107272	0.369835099353809	NA
ENSSSCG00000022490	0.657363096583465	3.18097371228958	4.02094765822109	0.791100502337023	0.428885346073798	NA	GPR83
ENSSSCG00000003440	0.407593908552856	3.18041494047945	4.29836872659516	0.739912078924587	0.459353344689217	NA	AADACL4
ENSSSCG00000006458	0.407593908552856	3.18041494047945	4.29836872659516	0.739912078924587	0.459353344689217	NA	FCRL4
ENSSSCG00000011668	0.407593908552856	3.18041494047945	4.29836872659516	0.739912078924587	0.459353344689217	NA	TRIM42
ENSSSCG00000028171	0.407593908552856	3.18041494047945	4.29836872659516	0.739912078924587	0.459353344689217	NA	U6
ENSSSCG00000044712	0.407593908552856	3.18041494047945	4.29836872659516	0.739912078924587	0.459353344689217	NA
ENSSSCG00000046712	0.407593908552856	3.18041494047945	4.29836872659516	0.739912078924587	0.459353344689217	NA
ENSSSCG00000050490	0.407593908552856	3.18041494047945	4.29836872659516	0.739912078924587	0.459353344689217	NA
ENSSSCG00000041065	0.488455546150546	3.18041494047038	4.29836872659228	0.739912078922971	0.459353344690197	NA
ENSSSCG00000051282	0.573497489924442	3.18041494046165	4.2983687265895	0.739912078921418	0.45935334469114	NA
ENSSSCG00000041859	0.811902096541306	3.18041494044949	4.29836872658564	0.739912078919254	0.459353344692453	NA
ENSSSCG00000037505	0.576742220270227	3.18041299217246	4.29836810793809	0.739911732152249	0.459353555116956	NA
ENSSSCG00000044679	0.588343347070947	3.18041285581268	4.29836806463715	0.739911707882363	0.459353569844364	NA
ENSSSCG00000041498	0.66107561484446	3.18041242039598	4.29836792636709	0.739911630385725	0.459353616870737	NA
ENSSSCG00000016475	0.661316376128913	3.18041241915975	4.29836792597457	0.739911630165689	0.459353617004258	NA
ENSSSCG00000038959	0.661316376128913	3.18041241915975	4.29836792597457	0.739911630165689	0.459353617004258	NA
ENSSSCG00000048861	0.661316376128913	3.18041241915975	4.29836792597457	0.739911630165689	0.459353617004258	NA
ENSSSCG00000032131	0.769092785589039	3.18041189773852	4.29836776040395	0.739911537359854	0.459353673320534	NA	NCAN
ENSSSCG00000041502	1.78432096743048	3.17918428483019	2.46179039281347	1.29141144352133	0.196561044598587	NA
ENSSSCG00000048786	4.01755888135236	3.17910225641404	2.14095407350747	1.48489979105708	0.137570371405112	NA
ENSSSCG00000004081	4.92199856499457	3.17888469565271	1.43188566364673	2.22006880602234	0.0264140973133983	NA
ENSSSCG00000004262	48.9598699394402	3.17783495026002	0.548628081255128	5.79233010273536	6.94165340047578e-09	5.48217077302575e-06	KPNA5
ENSSSCG00000043552	1.3565535694784	3.17527060914733	2.83377570895094	1.12050879648581	0.262497006193849	NA
ENSSSCG00000033623	1.25721527347759	3.17362218414029	3.06306846100944	1.03609247541742	0.300159002302811	NA
ENSSSCG00000005214	1.22197834481881	3.17345424004788	3.09042617096075	1.02686621989786	0.304483462541056	NA	INSL6
ENSSSCG00000047248	1.16147107499612	3.17336750507901	3.10472226387492	1.02210994587272	0.306728866342406	NA
ENSSSCG00000011999	0.731398476505436	3.17016258681785	3.86063520911411	0.821150514126222	0.411560539889216	NA	CADM2
ENSSSCG00000036608	0.633637532410416	3.16970292242161	4.02644120219076	0.787221956872733	0.431151946027224	NA
ENSSSCG00000039661	1.78239845603747	3.16141252453334	3.08689765507583	1.02413908000318	0.305769588057453	NA
ENSSSCG00000008968	0.485459063013191	3.1576418649784	4.29917810605381	0.734475703747194	0.462658862643879	NA
ENSSSCG00000036420	0.485459063013191	3.1576418649784	4.29917810605381	0.734475703747194	0.462658862643879	NA	PXT1
ENSSSCG00000000760	0.485218301728738	3.1576418649784	4.29917810605381	0.734475703747193	0.46265886264388	NA	LRTM2
ENSSSCG00000014128	1.16957473429921	3.15534808708323	2.72375048597632	1.15845709925673	0.246677549229288	NA	CKMT2
ENSSSCG00000046782	1.43830107934585	3.15230046418609	3.14874217885661	1.0011300656349	0.316763931270299	NA
ENSSSCG00000043969	0.926212413019435	3.15117109830334	3.17118621349295	0.993688445319152	0.320374569795403	NA
ENSSSCG00000026746	61.8389873356117	3.14573295467948	0.705013008015047	4.46195023200528	8.12170911002251e-06	0.000484084510916247
ENSSSCG00000010100	1.54634825718953	3.14281569871509	2.88804635424929	1.08821511610814	0.276500153061628	NA	LRRC74B
ENSSSCG00000016542	0.719749312972294	3.13614645198325	3.85132485485087	0.814303277489868	0.41547123259994	NA
ENSSSCG00000002322	0.394175905756154	3.13454385178005	4.30001269708725	0.728961533974849	0.466025192514077	NA	ADAM21
ENSSSCG00000047092	0.394175905756154	3.13454385178005	4.30001269708725	0.728961533974849	0.466025192514077	NA
ENSSSCG00000048816	0.394175905756154	3.13454385178005	4.30001269708725	0.728961533974849	0.466025192514077	NA
ENSSSCG00000044964	0.555899180951534	3.13454385176256	4.30001269708152	0.728961533971754	0.46602519251597	NA
ENSSSCG00000035697	1.82086447581244	3.12716388987484	3.41262437618892	0.916351624191097	0.359482499471105	NA
ENSSSCG00000045744	1.58252396401986	3.12619622263799	3.56127231130239	0.877831277523036	0.380035288005961	NA
ENSSSCG00000046039	0.875893939373773	3.12564262790295	3.65632703497234	0.854858604825701	0.392629429555296	NA
ENSSSCG00000047553	1.12971369821917	3.12524367448286	3.72998215106977	0.83787094626888	0.402103187767474	NA
ENSSSCG00000049371	1.10584294043471	3.12399729210112	3.99700994270465	0.781583567937591	0.43445934696516	NA
ENSSSCG00000025362	0.798842111306423	3.12355112509984	4.10823778630678	0.760314102438518	0.447066854183592	NA	U1
ENSSSCG00000012060	0.390821405056978	3.12286690615153	4.30043948892248	0.726173897852938	0.467732171397082	NA
ENSSSCG00000038264	0.390821405056978	3.12286690615153	4.30043948892248	0.726173897852938	0.467732171397082	NA
ENSSSCG00000041776	0.390821405056978	3.12286690615153	4.30043948892248	0.726173897852938	0.467732171397082	NA
ENSSSCG00000042057	0.390821405056978	3.12286690615153	4.30043948892248	0.726173897852938	0.467732171397082	NA
ENSSSCG00000042504	0.390821405056978	3.12286690615153	4.30043948892248	0.726173897852938	0.467732171397082	NA
ENSSSCG00000044178	0.390821405056978	3.12286690615153	4.30043948892248	0.726173897852938	0.467732171397082	NA
ENSSSCG00000047376	0.390821405056978	3.12286690615153	4.30043948892248	0.726173897852938	0.467732171397082	NA
ENSSSCG00000047510	0.390821405056978	3.12286690615153	4.30043948892248	0.726173897852938	0.467732171397082	NA
ENSSSCG00000048997	0.390821405056978	3.12286690615153	4.30043948892248	0.726173897852938	0.467732171397082	NA
ENSSSCG00000049233	0.390821405056978	3.12286690615153	4.30043948892248	0.726173897852938	0.467732171397082	NA
ENSSSCG00000049522	0.390821405056978	3.12286690615153	4.30043948892248	0.726173897852938	0.467732171397082	NA
ENSSSCG00000050300	0.390821405056978	3.12286690615153	4.30043948892248	0.726173897852938	0.467732171397082	NA
ENSSSCG00000051424	0.390821405056978	3.12286690615153	4.30043948892248	0.726173897852938	0.467732171397082	NA
ENSSSCG00000010481	0.473773195742771	3.12286690614246	4.30043948891948	0.726173897851334	0.467732171398065	NA	LGI1
ENSSSCG00000047367	0.473773195742771	3.12286690614246	4.30043948891948	0.726173897851334	0.467732171398065	NA
ENSSSCG00000051416	0.552544680252358	3.12286690613404	4.3004394889167	0.726173897849845	0.467732171398977	NA
ENSSSCG00000048288	0.633406317850048	3.12286690612852	4.30043948891488	0.72617389784887	0.467732171399575	NA
ENSSSCG00000042457	0.795129593045428	3.12286690612157	4.30043948891258	0.726173897847641	0.467732171400328	NA
ENSSSCG00000029289	0.805580358485941	3.12286690612124	4.30043948891247	0.726173897847583	0.467732171400364	NA	CST9L
ENSSSCG00000020562	0.475395560915664	3.12286597199486	4.30043918040549	0.726173732725689	0.467732272613484	NA
ENSSSCG00000050097	0.556257198513354	3.12286597198578	4.3004391804025	0.726173732724085	0.467732272614467	NA
ENSSSCG00000041456	0.559969716774349	3.12286495776436	4.30043884542636	0.726173553446904	0.467732382504226	NA
ENSSSCG00000036171	0.644543872633035	3.1228643847281	4.30043865615701	0.726173452156338	0.467732444591308	NA	5S_rRNA
ENSSSCG00000019843	0.813692184350406	3.12286366488048	4.30043841839032	0.726173324916343	0.467732522584363	NA
ENSSSCG00000042710	6.05463412292971	3.11521468347927	1.62221403421089	1.92034751135329	0.0548140188049647	NA
ENSSSCG00000008595	0.393219208125146	3.11411430147329	4.30076163866358	0.724084374608814	0.469013936809448	NA	APOB
ENSSSCG00000032810	0.393219208125146	3.11411430147329	4.30076163866358	0.724084374608814	0.469013936809448	NA
ENSSSCG00000047763	0.393219208125146	3.11411430147329	4.30076163866358	0.724084374608814	0.469013936809448	NA
ENSSSCG00000018566	0.477793363983832	3.11411346941629	4.30076132452513	0.724084234030387	0.469014023109063	NA	ssc-mir-191
ENSSSCG00000045951	0.477793363983832	3.11411346941629	4.30076132452513	0.724084234030387	0.469014023109063	NA
ENSSSCG00000048012	0.477793363983832	3.11411346941629	4.30076132452513	0.724084234030387	0.469014023109063	NA
ENSSSCG00000050523	0.477793363983832	3.11411346941629	4.30076132452513	0.724084234030387	0.469014023109063	NA
ENSSSCG00000044497	0.639516639179212	3.11411346940071	4.30076132451925	0.724084234027754	0.469014023110679	NA
ENSSSCG00000025754	0.88528218749378	3.1124069537988	4.01378176842851	0.775430039141711	0.438085590630174	NA	ZGLP1
ENSSSCG00000017258	10.8601789471867	3.10920378872853	0.997646908631793	3.11653728571424	0.00182988538601779	0.0319020546125797	FAM20A
ENSSSCG00000031535	2.35530517528894	3.10909213186597	2.45834938437717	1.26470718589647	0.205976313059187	NA
ENSSSCG00000037879	1.71514135926037	3.106430805296	2.3049918768639	1.34769707280813	0.177755833957385	NA
ENSSSCG00000043646	1.70050908902828	3.10290471859767	3.09872203356397	1.00134980969199	0.316657719871833	NA
ENSSSCG00000049904	1.03919018340361	3.10181472334923	3.03267332101604	1.0227988296181	0.306402971523462	NA
ENSSSCG00000041533	8.62886764445936	3.10160117342442	1.3251574980038	2.34055286114792	0.0192552123859945	NA
ENSSSCG00000044660	9.40711887946615	3.09807358650057	1.18277097580772	2.61933514591435	0.00881013439972564	0.104924465857618
ENSSSCG00000044246	4.6246814508984	3.08947111191776	2.89294707037568	1.06793212484062	0.285551130253566	NA
ENSSSCG00000030182	1.27482360238784	3.08819118823681	2.63881973428912	1.1702925925968	0.241883241809849	NA	DEDD2
ENSSSCG00000044982	1.89150205896563	3.08487058874341	2.65018496452109	1.16402086271019	0.244415557161993	NA
ENSSSCG00000051146	3.73027594321738	3.08429334514332	1.92896994867663	1.59893281243666	0.109835532262262	NA
ENSSSCG00000051213	3.46502829716914	3.06746129388958	2.1454397699099	1.4297587547836	0.152786270590036	NA
ENSSSCG00000028294	1.54671377829631	3.06652346855893	3.34177189379583	0.917633987601635	0.358810517976544	NA	CATSPER3
ENSSSCG00000036183	4.15855580568018	3.065021240782	4.27571452312099	0.716844219652144	0.473470223346602	NA	MCIDAS
ENSSSCG00000025703	195.15304605578	3.06486691251723	0.48631773487247	6.30219030223306	2.93468525623984e-10	9.27067072446167e-07	REV3L
ENSSSCG00000035960	2.31525872009357	3.06439255670558	2.4400334472144	1.25588137334919	0.209158982823765	NA
ENSSSCG00000047678	2.64942391522234	3.0643765739888	2.44240231495699	1.25465675954486	0.20960338914428	NA
ENSSSCG00000010947	1.85201133413242	3.06392521504719	2.50075406139121	1.22520053545077	0.220499672797144	NA	FBP2
ENSSSCG00000034962	1.81178200836699	3.06284465246692	2.66712631803537	1.14836880119088	0.250816347513504	NA
ENSSSCG00000022635	2.01081205160241	3.06268451554396	2.69634737734985	1.13586422182522	0.25601339406973	NA	BEX4
ENSSSCG00000025869	1.51284385050433	3.06250293123157	2.72971097651226	1.12191472195511	0.261898700494677	NA	CABP7
ENSSSCG00000041048	1.23727151208909	3.06038370928139	3.28031183226797	0.932955117003456	0.350843142656381	NA
ENSSSCG00000005369	0.996353977736016	3.05995436019706	3.44951418496689	0.887068206164349	0.375042180215932	NA	FOXE1
ENSSSCG00000037335	0.900178695076611	3.05975989712873	3.53690305121894	0.86509577809158	0.386986221779322	NA
ENSSSCG00000039218	0.900178695076611	3.05975989712873	3.53690305121894	0.86509577809158	0.386986221779322	NA	SLC38A8
ENSSSCG00000003703	0.376433187804431	3.05405783651509	4.30302485942198	0.709746733121439	0.477861206301016	NA
ENSSSCG00000048019	1.06525022224145	3.05379741156717	3.37639118500705	0.904456043223791	0.365753632544627	NA
ENSSSCG00000014979	83.7082448421917	3.04807219134584	0.517989366789818	5.88443004194455	3.99428041412124e-09	4.7269732244405e-06	CEP126
ENSSSCG00000039255	4.84375670842859	3.04772262272032	1.82423136231797	1.67068864491382	0.0947831928878106	NA
ENSSSCG00000032785	3.66251268357538	3.03669281690817	1.94565550658202	1.5607556459174	0.118581416259905	NA	SLC25A41
ENSSSCG00000016010	1.80341911476965	3.03413648168779	2.45081612416537	1.23801065766248	0.215712109074063	NA	CERKL
ENSSSCG00000048358	5.13899864835597	3.03356403680116	1.86631534583452	1.62542950931195	0.10407107240708	NA
ENSSSCG00000033578	2.94157128992474	3.0230628658857	2.03056625473353	1.48877824539757	0.136545772748358	NA
ENSSSCG00000000924	1.42769773243723	3.01627132924937	3.15203624928006	0.956927868433716	0.338603663803471	NA	C12orf50
ENSSSCG00000046221	1.36593755159134	3.00920461103946	3.27277090777587	0.919466927516926	0.357851396610368	NA
ENSSSCG00000044342	5.00136238652202	3.00745992176112	1.47833315534129	2.03435870385171	0.0419154423426104	NA
ENSSSCG00000049147	0.957916845341891	3.0072004651192	3.82514548392666	0.786166298185392	0.431770067504796	NA
ENSSSCG00000038153	5.02266888775073	2.98981144654081	1.7892645224563	1.67097229560915	0.0947271501285101	NA	PACRG
ENSSSCG00000031161	4.49770724211335	2.98170565897217	1.79860735063229	1.65778576292595	0.097360715949316	NA	CKLF
ENSSSCG00000024290	9.20364960456789	2.9791048754523	1.30271581029192	2.2868417285768	0.0222050628604948	0.203321140800878	FSBP
ENSSSCG00000017795	155.193159768608	2.97733385249563	0.516532250373104	5.76408123664113	8.21038638867771e-09	6.10273190631362e-06	NSRP1
ENSSSCG00000027401	10.5598525730538	2.97649350505108	2.46385812279453	1.20806205418805	0.227023394143555	0.775675820347585	OPRD1
ENSSSCG00000021259	7.57699681058987	2.96871812883252	1.20624562426045	2.46112240253941	0.0138503104494618	NA	CDA
ENSSSCG00000046427	2.75073025156176	2.9663093737105	2.28998486455093	1.29534016561817	0.195202909101718	NA
ENSSSCG00000042631	1.02789368445909	2.96218587268267	3.76619364709244	0.786519799630996	0.431563024085812	NA
ENSSSCG00000045003	2.28455502772891	2.95611299901125	2.02082936262025	1.46282167791658	0.143516179712335	NA
ENSSSCG00000022987	4.81034196688605	2.95538790625031	1.77966757149808	1.66064042160556	0.0967856856332831	NA	TMEM132E
ENSSSCG00000008344	8.38468602533753	2.95326324858817	2.66016426711681	1.11018078285407	0.266921132018845	NA	ARHGAP25
ENSSSCG00000035092	2.61447447257448	2.95049211077145	2.56448501012589	1.15052031855184	0.249929630465383	NA
ENSSSCG00000036418	2.91706567082997	2.94814803629136	2.45180501468876	1.20243984273994	0.229193160304288	NA	SLC8A1
ENSSSCG00000011680	3.88180870071748	2.9362093492589	1.7364222235854	1.69095356496656	0.0908456716476975	NA	PLS1
ENSSSCG00000027032	11.9349943271123	2.92458152362438	1.08487983150148	2.69576540986732	0.00702271058110186	0.086913781491482	SNORD31
ENSSSCG00000046854	1.00628328144377	2.91942637810167	3.47848151266585	0.839281843951579	0.401311169170386	NA
ENSSSCG00000016487	5.77703966642269	2.91802478025247	1.51354473650777	1.92794088596633	0.0538624794226375	NA	MGAM2
ENSSSCG00000001723	1.42471925862285	2.91404595767558	2.78667170194073	1.04570838238539	0.295695691511474	NA	PLA2G7
ENSSSCG00000046876	0.671953667450716	2.91353995555156	3.67038064253489	0.793797766309973	0.427313173236717	NA
ENSSSCG00000050085	3.80451979481984	2.90949229973399	2.01009983366391	1.44743671483755	0.14777464905835	NA
ENSSSCG00000016301	1.44854243545064	2.90946262268096	3.5255073966982	0.825260677485971	0.409223611369841	NA	SAG
ENSSSCG00000006146	180.454914370888	2.90479602372695	0.485394215770459	5.98440593099407	2.17181061348776e-09	3.43037486400392e-06	LRRCC1
ENSSSCG00000013501	9.12413294182702	2.9013181790385	2.43722939572097	1.19041653778357	0.233882716193677	NA	CREB3L3
ENSSSCG00000051756	0.737440258206529	2.89535285034854	4.2792659944805	0.676600345499214	0.498659559846891	NA
ENSSSCG00000049833	2.53748730335675	2.89483537939699	2.42093553068236	1.19575070988407	0.231793855963738	NA
ENSSSCG00000032517	186.700653059096	2.89422177428604	0.521241866306329	5.55255047871603	2.81531380701292e-08	1.22670018156604e-05	DMXL2
ENSSSCG00000011904	1.95684493895281	2.89409164595324	2.50685967117439	1.15446894743711	0.248307962347177	NA	UPK1B
ENSSSCG00000047814	1.40414031452069	2.89301717233501	2.65355140179083	1.09024350173981	0.2756058954088	NA
ENSSSCG00000037349	1.4290141624596	2.89213413639962	2.80181661066489	1.03223534523671	0.301961880928869	NA
ENSSSCG00000016182	1.23685512926066	2.89179247811182	2.86781890723529	1.00835951350207	0.313281901857812	NA	RUFY4
ENSSSCG00000023993	1.36090822892031	2.8913662934856	2.95827996959857	0.977380884567848	0.328380622880167	NA	CD96
ENSSSCG00000049906	1.30065841608095	2.89121915964541	2.992023713459	0.966308905454146	0.333889631186435	NA
ENSSSCG00000042069	2.33147770800584	2.89075205342284	2.21001449670318	1.30802402325196	0.190865161199117	NA
ENSSSCG00000033392	1.06751528542342	2.89050319199738	3.1785215704395	0.90938605510162	0.363146380082792	NA	SCML4
ENSSSCG00000050888	0.820129795361462	2.88919547605642	3.65349605076673	0.790802955829142	0.429058984802489	NA
ENSSSCG00000050940	0.818659913366039	2.88919029085968	3.65588406160675	0.790284987754751	0.429361352060722	NA	TOMM6
ENSSSCG00000045333	0.735555639502777	2.88836827455717	4.11536753662063	0.701849409282404	0.482773081740422	NA
ENSSSCG00000029778	2.8496756830324	2.88692231232363	2.06551752143889	1.39767505352001	0.162210668824092	NA	SPATA17
ENSSSCG00000029127	0.332797645065473	2.88612821273433	4.30986914601889	0.66965564729507	0.50307733150278	NA
ENSSSCG00000022499	1.15247994668372	2.88299916261764	3.3119806773202	0.870475840139968	0.384040416699389	NA	TLX2
ENSSSCG00000047853	2.75663265948365	2.88264446066274	2.26422550285722	1.27312604553969	0.20297331799549	NA
ENSSSCG00000000299	0.899879568525549	2.88230982125794	3.54739552633455	0.812514364372607	0.416496547603194	NA
ENSSSCG00000042077	0.899879568525549	2.88230982125794	3.54739552633455	0.812514364372607	0.416496547603194	NA
ENSSSCG00000042427	2.1565185185406	2.87638637927191	2.46922620942563	1.16489383123023	0.244061970822319	NA
ENSSSCG00000014618	4.6317842430902	2.87474796034653	2.1732232269127	1.32280380807011	0.185900630525683	NA
ENSSSCG00000050520	1.94552753672619	2.87456251449314	2.4226396316028	1.18654152148553	0.235408514224717	NA
ENSSSCG00000008970	11.202109985418	2.8618648534475	1.14825864591064	2.49235210519827	0.0126900166988701	0.137169419167599	CDKL2
ENSSSCG00000043322	0.97350942301357	2.86165003406923	3.5468195653325	0.806821430117197	0.419769370657733	NA
ENSSSCG00000050598	0.834385029037227	2.86100329778035	3.71777895071873	0.769546370482101	0.441569027948536	NA
ENSSSCG00000008314	2.24529362986873	2.86048152613846	2.20043564814111	1.29996145470328	0.193614180408674	NA	ATP6V1B1
ENSSSCG00000004369	0.806471031280307	2.86046242509344	3.6327968001705	0.787399511296419	0.431048032745152	NA	PRDM1
ENSSSCG00000048048	0.832316255572136	2.86002231476019	4.03509178555923	0.708787424612155	0.478456402713333	NA
ENSSSCG00000045306	0.825167474845481	2.85991059474716	4.07804463735059	0.701294578424521	0.483119196472706	NA
ENSSSCG00000041039	0.988823068075286	2.85970960401542	4.15585013692762	0.688116633129983	0.491379336877505	NA
ENSSSCG00000048751	0.906737661642834	2.85940660338979	4.28574533712306	0.667190040113129	0.504650752230507	NA
ENSSSCG00000004638	0.326075126842285	2.85934963360453	4.31103493784871	0.663262922900691	0.507162178373532	NA	USP50
ENSSSCG00000010014	0.326075126842285	2.85934963360453	4.31103493784871	0.663262922900691	0.507162178373532	NA	C5orf52
ENSSSCG00000010442	0.326075126842285	2.85934963360453	4.31103493784871	0.663262922900691	0.507162178373532	NA
ENSSSCG00000015696	0.326075126842285	2.85934963360453	4.31103493784871	0.663262922900691	0.507162178373532	NA	MAP3K19
ENSSSCG00000016133	0.326075126842285	2.85934963360453	4.31103493784871	0.663262922900691	0.507162178373532	NA	MDH1B
ENSSSCG00000031796	0.326075126842285	2.85934963360453	4.31103493784871	0.663262922900691	0.507162178373532	NA	RAB3C
ENSSSCG00000034320	0.326075126842285	2.85934963360453	4.31103493784871	0.663262922900691	0.507162178373532	NA
ENSSSCG00000035112	0.326075126842285	2.85934963360453	4.31103493784871	0.663262922900691	0.507162178373532	NA
ENSSSCG00000040342	0.326075126842285	2.85934963360453	4.31103493784871	0.663262922900691	0.507162178373532	NA
ENSSSCG00000041077	0.326075126842285	2.85934963360453	4.31103493784871	0.663262922900691	0.507162178373532	NA
ENSSSCG00000043550	0.326075126842285	2.85934963360453	4.31103493784871	0.663262922900691	0.507162178373532	NA
ENSSSCG00000044268	0.326075126842285	2.85934963360453	4.31103493784871	0.663262922900691	0.507162178373532	NA
ENSSSCG00000044983	0.326075126842285	2.85934963360453	4.31103493784871	0.663262922900691	0.507162178373532	NA
ENSSSCG00000045237	0.326075126842285	2.85934963360453	4.31103493784871	0.663262922900691	0.507162178373532	NA
ENSSSCG00000045313	0.326075126842285	2.85934963360453	4.31103493784871	0.663262922900691	0.507162178373532	NA
ENSSSCG00000047689	0.326075126842285	2.85934963360453	4.31103493784871	0.663262922900691	0.507162178373532	NA
ENSSSCG00000047965	0.326075126842285	2.85934963360453	4.31103493784871	0.663262922900691	0.507162178373532	NA
ENSSSCG00000048783	0.326075126842285	2.85934963360453	4.31103493784871	0.663262922900691	0.507162178373532	NA
ENSSSCG00000048801	0.326075126842285	2.85934963360453	4.31103493784871	0.663262922900691	0.507162178373532	NA
ENSSSCG00000049035	0.326075126842285	2.85934963360453	4.31103493784871	0.663262922900691	0.507162178373532	NA
ENSSSCG00000051226	0.326075126842285	2.85934963360453	4.31103493784871	0.663262922900691	0.507162178373532	NA
ENSSSCG00000041321	0.48496880137067	2.85934963358912	4.3110349378418	0.663262922898179	0.50716217837514	NA
ENSSSCG00000046180	0.48496880137067	2.85934963358912	4.3110349378418	0.663262922898179	0.50716217837514	NA
ENSSSCG00000007261	0.446574752521012	2.8593488793647	4.31103429473232	0.663262846890026	0.507162227046483	NA	BPIFB1
ENSSSCG00000015893	0.410649282700971	2.85934880044409	4.31103456404836	0.663262787148465	0.507162265301619	NA	SLC4A10
ENSSSCG00000037690	0.410649282700971	2.85934880044409	4.31103456404836	0.663262787148465	0.507162265301619	NA
ENSSSCG00000042492	0.410649282700971	2.85934880044409	4.31103456404836	0.663262787148465	0.507162265301619	NA
ENSSSCG00000046313	0.410649282700971	2.85934880044409	4.31103456404836	0.663262787148465	0.507162265301619	NA
ENSSSCG00000049458	0.410649282700971	2.85934880044409	4.31103456404836	0.663262787148465	0.507162265301619	NA
ENSSSCG00000049912	0.410649282700971	2.85934880044409	4.31103456404836	0.663262787148465	0.507162265301619	NA
ENSSSCG00000006465	0.410408521416518	2.85934880044409	4.31103456404836	0.663262787148465	0.507162265301619	NA	INSRR
ENSSSCG00000043920	0.491510920298661	2.85934880043599	4.31103456404473	0.663262787147146	0.507162265302463	NA
ENSSSCG00000044870	0.495223438559656	2.85934789587799	4.3110341581862	0.663262639765538	0.507162359677362	NA
ENSSSCG00000046363	0.495223438559656	2.85934789587799	4.3110341581862	0.663262639765538	0.507162359677362	NA
ENSSSCG00000004445	0.578175229245449	2.85934789587018	4.31103415818271	0.663262639764266	0.507162359678176	NA	CALHM4
ENSSSCG00000051705	0.506824565360376	2.85934777420643	4.31103410361771	0.663262619937742	0.507162372373969	NA
ENSSSCG00000036532	0.579797594418342	2.85934738478368	4.31103392886755	0.663262556491823	0.507162413001173	NA	FBXO47
ENSSSCG00000047972	3.18604693892429	2.85880318867966	2.039368737643	1.40180789080042	0.160972621500286	NA
ENSSSCG00000048513	1.39336173470249	2.8524484958539	3.56658254398381	0.799770777958154	0.423843616721785	NA
ENSSSCG00000048084	0.732831485480658	2.84800171787666	3.56366937482322	0.799176752478038	0.424187929920892	NA
ENSSSCG00000017003	0.876969874062627	2.84789015463153	3.5871045801683	0.793924484492702	0.427239394800921	NA	KCNIP1
ENSSSCG00000039333	0.569018057197175	2.84561639802063	4.20492218932602	0.676734614791229	0.498574350031371	NA	RFX6
ENSSSCG00000043967	0.503470064661201	2.84532430014893	4.31165315036334	0.659914933071358	0.509308420671683	NA
ENSSSCG00000041591	0.407294782001795	2.84532342759489	4.31165369944118	0.659914646661827	0.509308604478922	NA
ENSSSCG00000047904	0.407294782001795	2.84532342759489	4.31165369944118	0.659914646661827	0.509308604478922	NA
ENSSSCG00000018650	0.491868937860481	2.84532252494418	4.31165328959247	0.659914500039292	0.509308698575956	NA
ENSSSCG00000019587	3.02497526413148	2.84415071242085	4.2804217166346	0.664455724389934	0.50639867768583	NA	SNORD18
ENSSSCG00000046868	1.62235737575369	2.84068326159747	3.16954843438107	0.896242263025139	0.370123388106595	NA
ENSSSCG00000014169	0.710604252613124	2.83669480942547	4.28059342809209	0.662687278546288	0.507530858970104	NA	PCSK1
ENSSSCG00000039678	4.96261804619992	2.83241823509001	2.04707148814407	1.38364402586544	0.166467480592471	NA	TMEM269
ENSSSCG00000019418	1.12855923608359	2.82601734448954	2.94615299886496	0.959222873210691	0.337446479943854	NA
ENSSSCG00000004968	3.66055229085689	2.82249147345104	1.96827328745121	1.43399368951757	0.151574063679552	NA	PAQR5
ENSSSCG00000003606	0.720319812733208	2.81720024095256	4.23374859389367	0.665415099284782	0.505785029978955	NA	SPOCD1
ENSSSCG00000044153	0.720319812733208	2.81720024095256	4.23374859389367	0.665415099284782	0.505785029978955	NA
ENSSSCG00000038283	0.316011624744758	2.81690901886851	4.31292674673219	0.653131663087675	0.513671401151986	NA
ENSSSCG00000040430	0.316011624744758	2.81690901886851	4.31292674673219	0.653131663087675	0.513671401151986	NA
ENSSSCG00000043914	0.316011624744758	2.81690901886851	4.31292674673219	0.653131663087675	0.513671401151986	NA
ENSSSCG00000045640	0.316011624744758	2.81690901886851	4.31292674673219	0.653131663087675	0.513671401151986	NA
ENSSSCG00000048644	0.558596537537828	2.816909018848	4.31292674672271	0.653131663084355	0.513671401154125	NA
ENSSSCG00000048379	0.376261437584122	2.81690818629407	4.3129263619275	0.653131528319246	0.513671488027495	NA
ENSSSCG00000046442	0.484919175177677	2.81690728394469	4.31292594485523	0.65313138225916	0.513671582181932	NA
ENSSSCG00000005225	23.5442704756046	2.81614330532086	0.793149204190588	3.55058454379306	0.00038437665837801	0.00945587963990524	RFX3
ENSSSCG00000050234	1.50608180184594	2.81462655183071	2.51605725372361	1.11866554215538	0.263282850677259	NA
ENSSSCG00000049462	1.00711774108262	2.8092171925748	3.25947243120112	0.861862541214868	0.388763164244981	NA
ENSSSCG00000051417	1.58126946192587	2.80652577041417	3.57654245780929	0.784703607889847	0.432627366949306	NA
ENSSSCG00000045524	1.15468616437144	2.80584789062895	3.67358899717028	0.763789278765332	0.444992826897348	NA
ENSSSCG00000047214	1.02909345975681	2.80535835815103	3.74966526231046	0.748162345676271	0.454362240188982	NA
ENSSSCG00000010626	5.07680993356605	2.80441932001492	1.74838656010857	1.60400416246666	0.108713135094742	NA
ENSSSCG00000047582	1.12127350002248	2.80401929590406	3.98459997880755	0.703714127093682	0.481610820792423	NA
ENSSSCG00000048970	0.660932509108152	2.80387519599702	4.01206456629522	0.698860935477453	0.484638942720303	NA
ENSSSCG00000045143	0.871443724459807	2.80377395340504	4.03224320833594	0.695338502302824	0.486843190628869	NA
ENSSSCG00000046701	0.724390348556024	2.80265471213165	4.27882903579023	0.655005070006039	0.51246448978811	NA
ENSSSCG00000048295	0.893319658846131	2.80253870340694	4.30791444014026	0.650555795002209	0.515333273625392	NA
ENSSSCG00000049419	0.893319658846131	2.80253870340694	4.30791444014026	0.650555795002209	0.515333273625392	NA
ENSSSCG00000036125	0.709891310366544	2.80251582145162	4.31358086359259	0.649695904649746	0.515888669808903	NA	PCDH10
ENSSSCG00000043488	0.727416077474546	2.80251582145113	4.31358086359236	0.649695904649666	0.515888669808954	NA
ENSSSCG00000051258	0.727416077474546	2.80251582145113	4.31358086359236	0.649695904649666	0.515888669808954	NA
ENSSSCG00000044383	1.95915201923282	2.80251582143437	4.31358086358455	0.649695904646958	0.515888669810704	NA
ENSSSCG00000041287	0.868784984894929	2.80251581471547	4.31358086389814	0.649695903042112	0.515888670847551	NA
ENSSSCG00000006400	0.312657124045582	2.8025145803288	4.31358092028778	0.649695608386043	0.515888861216717	NA	SLAMF9
ENSSSCG00000006979	0.312657124045582	2.8025145803288	4.31358092028778	0.649695608386043	0.515888861216717	NA	MSR1
ENSSSCG00000009698	0.312657124045582	2.8025145803288	4.31358092028778	0.649695608386043	0.515888861216717	NA	GLRA3
ENSSSCG00000014231	0.312657124045582	2.8025145803288	4.31358092028778	0.649695608386043	0.515888861216717	NA	FTMT
ENSSSCG00000014917	0.312657124045582	2.8025145803288	4.31358092028778	0.649695608386043	0.515888861216717	NA	CCDC81
ENSSSCG00000016022	0.312657124045582	2.8025145803288	4.31358092028778	0.649695608386043	0.515888861216717	NA	ZNF804A
ENSSSCG00000016562	0.312657124045582	2.8025145803288	4.31358092028778	0.649695608386043	0.515888861216717	NA	SSMEM1
ENSSSCG00000019738	0.312657124045582	2.8025145803288	4.31358092028778	0.649695608386043	0.515888861216717	NA
ENSSSCG00000019744	0.312657124045582	2.8025145803288	4.31358092028778	0.649695608386043	0.515888861216717	NA	MIR199B
ENSSSCG00000023162	0.312657124045582	2.8025145803288	4.31358092028778	0.649695608386043	0.515888861216717	NA	CDH3
ENSSSCG00000033558	0.312657124045582	2.8025145803288	4.31358092028778	0.649695608386043	0.515888861216717	NA	GABRB2
ENSSSCG00000033739	0.312657124045582	2.8025145803288	4.31358092028778	0.649695608386043	0.515888861216717	NA
ENSSSCG00000034150	0.312657124045582	2.8025145803288	4.31358092028778	0.649695608386043	0.515888861216717	NA
ENSSSCG00000034282	0.312657124045582	2.8025145803288	4.31358092028778	0.649695608386043	0.515888861216717	NA	ABCA12
ENSSSCG00000034754	0.312657124045582	2.8025145803288	4.31358092028778	0.649695608386043	0.515888861216717	NA	PLEKHS1
ENSSSCG00000040509	0.312657124045582	2.8025145803288	4.31358092028778	0.649695608386043	0.515888861216717	NA	LIMD2
ENSSSCG00000041072	0.312657124045582	2.8025145803288	4.31358092028778	0.649695608386043	0.515888861216717	NA
ENSSSCG00000041457	0.312657124045582	2.8025145803288	4.31358092028778	0.649695608386043	0.515888861216717	NA
ENSSSCG00000041723	0.312657124045582	2.8025145803288	4.31358092028778	0.649695608386043	0.515888861216717	NA
ENSSSCG00000041782	0.312657124045582	2.8025145803288	4.31358092028778	0.649695608386043	0.515888861216717	NA
ENSSSCG00000042496	0.312657124045582	2.8025145803288	4.31358092028778	0.649695608386043	0.515888861216717	NA
ENSSSCG00000042582	0.312657124045582	2.8025145803288	4.31358092028778	0.649695608386043	0.515888861216717	NA
ENSSSCG00000042823	0.312657124045582	2.8025145803288	4.31358092028778	0.649695608386043	0.515888861216717	NA
ENSSSCG00000042999	0.312657124045582	2.8025145803288	4.31358092028778	0.649695608386043	0.515888861216717	NA
ENSSSCG00000043222	0.312657124045582	2.8025145803288	4.31358092028778	0.649695608386043	0.515888861216717	NA
ENSSSCG00000044957	0.312657124045582	2.8025145803288	4.31358092028778	0.649695608386043	0.515888861216717	NA
ENSSSCG00000045096	0.312657124045582	2.8025145803288	4.31358092028778	0.649695608386043	0.515888861216717	NA
ENSSSCG00000045347	0.312657124045582	2.8025145803288	4.31358092028778	0.649695608386043	0.515888861216717	NA
ENSSSCG00000045357	0.312657124045582	2.8025145803288	4.31358092028778	0.649695608386043	0.515888861216717	NA
ENSSSCG00000045388	0.312657124045582	2.8025145803288	4.31358092028778	0.649695608386043	0.515888861216717	NA
ENSSSCG00000045577	0.312657124045582	2.8025145803288	4.31358092028778	0.649695608386043	0.515888861216717	NA
ENSSSCG00000045736	0.312657124045582	2.8025145803288	4.31358092028778	0.649695608386043	0.515888861216717	NA
ENSSSCG00000045797	0.312657124045582	2.8025145803288	4.31358092028778	0.649695608386043	0.515888861216717	NA
ENSSSCG00000045998	0.312657124045582	2.8025145803288	4.31358092028778	0.649695608386043	0.515888861216717	NA
ENSSSCG00000046273	0.312657124045582	2.8025145803288	4.31358092028778	0.649695608386043	0.515888861216717	NA
ENSSSCG00000047716	0.312657124045582	2.8025145803288	4.31358092028778	0.649695608386043	0.515888861216717	NA	H2AC12
ENSSSCG00000047840	0.312657124045582	2.8025145803288	4.31358092028778	0.649695608386043	0.515888861216717	NA
ENSSSCG00000048100	0.312657124045582	2.8025145803288	4.31358092028778	0.649695608386043	0.515888861216717	NA
ENSSSCG00000048157	0.312657124045582	2.8025145803288	4.31358092028778	0.649695608386043	0.515888861216717	NA
ENSSSCG00000048175	0.312657124045582	2.8025145803288	4.31358092028778	0.649695608386043	0.515888861216717	NA
ENSSSCG00000048472	0.312657124045582	2.8025145803288	4.31358092028778	0.649695608386043	0.515888861216717	NA
ENSSSCG00000048503	0.312657124045582	2.8025145803288	4.31358092028778	0.649695608386043	0.515888861216717	NA
ENSSSCG00000048710	0.312657124045582	2.8025145803288	4.31358092028778	0.649695608386043	0.515888861216717	NA
ENSSSCG00000049432	0.312657124045582	2.8025145803288	4.31358092028778	0.649695608386043	0.515888861216717	NA
ENSSSCG00000049739	0.312657124045582	2.8025145803288	4.31358092028778	0.649695608386043	0.515888861216717	NA
ENSSSCG00000049876	0.312657124045582	2.8025145803288	4.31358092028778	0.649695608386043	0.515888861216717	NA
ENSSSCG00000003845	0.393518761643272	2.8025145803207	4.31358092028401	0.649695608384734	0.515888861217563	NA
ENSSSCG00000041758	0.393518761643272	2.8025145803207	4.31358092028401	0.649695608384734	0.515888861217563	NA
ENSSSCG00000046291	0.636103674436342	2.80251458030477	4.31358092027658	0.649695608382159	0.515888861219227	NA
ENSSSCG00000018275	0.397231279904268	2.80251374677642	4.3135805317326	0.649695473669702	0.515888948253245	NA	ssc-mir-450b
ENSSSCG00000039820	0.397231279904268	2.80251374677642	4.3135805317326	0.649695473669702	0.515888948253245	NA
ENSSSCG00000042709	0.397231279904268	2.80251374677642	4.3135805317326	0.649695473669702	0.515888948253245	NA
ENSSSCG00000045932	0.397231279904268	2.80251374677642	4.3135805317326	0.649695473669702	0.515888948253245	NA
ENSSSCG00000047059	0.397231279904268	2.80251374677642	4.3135805317326	0.649695473669702	0.515888948253245	NA
ENSSSCG00000051262	0.613906188242401	2.80251333175261	4.31357970302294	0.64969550227358	0.515888929773065	NA
ENSSSCG00000015241	0.481805435762954	2.80251284178977	4.31358010984983	0.649695327412694	0.51588904274589	NA	TMEM45B
ENSSSCG00000006750	0.820102059197696	2.80251270028135	4.31357940864695	0.649695400219933	0.515888995707126	NA	SYCP1
ENSSSCG00000044735	0.820102059197696	2.80251270028135	4.31357940864695	0.649695400219933	0.515888995707126	NA
ENSSSCG00000015767	0.566379591621639	2.80251233043106	4.31357987148048	0.649695244768749	0.515889096139881	NA	SPATA4
ENSSSCG00000050708	0.566379591621639	2.80251233043106	4.31357987148048	0.649695244768749	0.515889096139881	NA
ENSSSCG00000025629	1.57943150617349	2.80043442620512	2.7482876583448	1.01897427574657	0.308215179216507	NA	COLEC11
ENSSSCG00000043545	3.79284401880246	2.79903214151181	1.65358913104654	1.69270110026687	0.0905123757433706	NA
ENSSSCG00000006023	42.9047660153341	2.7928864496906	1.26340945526885	2.21059486142304	0.0270639049207351	0.234072212579335	SYBU
ENSSSCG00000048553	61.3686913736243	2.79003445945264	0.659569695923446	4.23008285052633	2.33605259022745e-05	0.00109733682268082
ENSSSCG00000035262	2.76626266020371	2.78918130976548	2.22543899580238	1.25331735222868	0.210090235905911	NA	TMEM74B
ENSSSCG00000003229	2.00857042980832	2.77819583453047	4.1738447176257	0.665620314718094	0.505653818277724	NA	ETFB
ENSSSCG00000044736	2.0510222647075	2.77432099224383	2.26143418540314	1.22679714057177	0.219898845832883	NA
ENSSSCG00000007077	191.818516854572	2.764143547298	0.433029663033334	6.38326605141878	1.73350345842345e-10	7.3364527456706e-07	ESF1
ENSSSCG00000004799	94.9685373643952	2.76354463257747	0.512122492575965	5.39625709208143	6.80454267344994e-08	1.99958607492357e-05	ZNF770
ENSSSCG00000002932	53.1790080153852	2.76291091948305	0.541415250165185	5.10312725517077	3.34086186101827e-07	5.4824844773801e-05	ZNF567
ENSSSCG00000037429	1.3687382651321	2.75283272474854	3.05283017899886	0.901731365107017	0.367199587207705	NA
ENSSSCG00000042665	5.92282209671528	2.7526241874863	1.50602290623988	1.82774390487781	0.0675879955319397	NA
ENSSSCG00000045356	22.270384377908	2.74638446807527	0.803804660085608	3.41673120902629	0.00063377820942904	0.0138076231971472
ENSSSCG00000041171	4.71230368384189	2.72600159950492	1.80056975327054	1.51396611797651	0.130034433117318	NA
ENSSSCG00000015362	9.11801603356275	2.72506187596193	1.19913151114634	2.27252961883792	0.0230545411419386	NA	TSPAN13
ENSSSCG00000048789	17.951632552576	2.71789150179395	1.58659974656043	1.71302907849698	0.086707190118729	0.493763673754167
ENSSSCG00000046843	2.21649669867998	2.71760995172472	2.17486330506546	1.24955437217372	0.211462379705548	NA
ENSSSCG00000051462	2.79015367005834	2.71290483886068	2.24448747636659	1.20869680380323	0.22677935006783	NA
ENSSSCG00000045751	4.58909130332243	2.70934711620249	1.63495834760237	1.65713525373639	0.0974921330756019	NA
ENSSSCG00000047697	4.6104241468075	2.70468910531931	2.23856175282641	1.20822626487939	0.226960241620626	NA
ENSSSCG00000002968	0.655921476495958	2.70303422558035	4.28382571824064	0.63098603990138	0.528049652337331	NA
ENSSSCG00000004195	0.655921476495958	2.70303422558035	4.28382571824064	0.63098603990138	0.528049652337331	NA	ARG1
ENSSSCG00000045382	0.655921476495958	2.70303422558035	4.28382571824064	0.63098603990138	0.528049652337331	NA
ENSSSCG00000048892	0.655921476495958	2.70303422558035	4.28382571824064	0.63098603990138	0.528049652337331	NA
ENSSSCG00000021764	2.22032709021171	2.70218610861	2.44848758672963	1.10361437944606	0.269760450865058	NA	ARHGEF38
ENSSSCG00000049989	2.19675872811194	2.70200062460369	2.46703923915424	1.09524023036212	0.273411404957114	NA
ENSSSCG00000038797	2.33600387158935	2.70154149377035	2.51574378532501	1.07385398685238	0.282888128882212	NA
ENSSSCG00000038836	0.646699168005951	2.70037248104358	4.28389314860745	0.630354770151395	0.528462496142072	NA
ENSSSCG00000042529	1.13844885787481	2.69966473813225	2.7603899827994	0.978001208146114	0.32807372655181	NA
ENSSSCG00000009077	361.696450450157	2.69876495392957	0.478379349487177	5.64147460968507	1.68599905900193e-08	8.19395542674937e-06	PLK4
ENSSSCG00000050884	0.900954559938951	2.6978848647497	3.09566567540807	0.871503950242969	0.383479049922955	NA
ENSSSCG00000023934	2.46933549580252	2.69749731850348	2.23627778564643	1.20624429389649	0.227723309725621	NA	KCNIP4
ENSSSCG00000035025	0.898864406850848	2.69700101366896	3.32524284272805	0.811068887665458	0.41732611158772	NA	ADGRV1
ENSSSCG00000016659	6.34679416942353	2.69631627633438	1.73685777735348	1.55241051483378	0.12056402911452	NA	KIAA0895
ENSSSCG00000002170	0.29491440609386	2.6957032103065	4.31864087882346	0.624201753733432	0.532495095288947	NA
ENSSSCG00000043294	0.29491440609386	2.6957032103065	4.31864087882346	0.624201753733432	0.532495095288947	NA
ENSSSCG00000051533	0.29491440609386	2.6957032103065	4.31864087882346	0.624201753733432	0.532495095288947	NA
ENSSSCG00000025787	0.516887494128603	2.69570254772542	4.31864045253077	0.624201661924809	0.532495155575012	NA	TMEM72
ENSSSCG00000040715	0.628343934009923	2.69570254772128	4.31864045252811	0.624201661924235	0.532495155575389	NA	NXPH2
ENSSSCG00000008348	0.716581378965025	2.6956972356101	4.31863958206498	0.624200557695332	0.532495880666763	NA	PLEK
ENSSSCG00000010992	0.652566975796782	2.6948262662139	4.28403404829623	0.629039413747338	0.52932325322213	NA
ENSSSCG00000047543	0.652566975796782	2.6948262662139	4.28403404829623	0.629039413747338	0.52932325322213	NA
ENSSSCG00000050707	0.652566975796782	2.6948262662139	4.28403404829623	0.629039413747338	0.52932325322213	NA
ENSSSCG00000041105	1.04289181585303	2.69051038484123	2.98505097537851	0.90132812036822	0.367413886666599	NA
ENSSSCG00000011160	0.739311690264021	2.69038037457131	3.79806364581501	0.708355790071021	0.478724339489469	NA	ADARB2
ENSSSCG00000034963	0.89780762407917	2.68902767105441	3.31029228267714	0.812323336258303	0.416606123459951	NA	IQCH
ENSSSCG00000016403	0.831431795611121	2.68795001890701	3.6409268460112	0.738259825750628	0.460356574383105	NA	VIPR2
ENSSSCG00000007078	0.818360786814978	2.6878753884377	3.66818530347483	0.732753436935561	0.463708825468322	NA	SEL1L2
ENSSSCG00000009610	0.818360786814978	2.6878753884377	3.66818530347483	0.732753436935561	0.463708825468322	NA
ENSSSCG00000042176	1.24208106201733	2.68393803701246	2.88208317590028	0.931249333626215	0.351724603953549	NA
ENSSSCG00000008792	105.077584418159	2.67634350625937	0.536699820588395	4.98666741368618	6.14296780176141e-07	8.34650980032873e-05	N4BP2
ENSSSCG00000042087	2.86014212437861	2.67018623442801	2.15837671505279	1.23712705748065	0.216039916068424	NA
ENSSSCG00000022926	1.25193283138807	2.66732279631937	3.71246864607008	0.718476854785812	0.472463313960148	NA	SNORA63
ENSSSCG00000036431	547.278486486314	2.66331499456528	0.622365159038682	4.27934461928926	1.8744444195932e-05	0.000910979987922296	VPS13C
ENSSSCG00000046419	3.51143390533298	2.66063119765011	2.01032613728605	1.32348236850861	0.18567501588872	NA
ENSSSCG00000040187	113.496390939319	2.65221320453948	0.465401382459151	5.69876520461833	1.20678292025497e-08	6.62996042623555e-06
ENSSSCG00000048277	1.47290908407441	2.64807481354377	3.3052454286864	0.801173428926332	0.42303125143668	NA
ENSSSCG00000029550	0.632439971601728	2.64464488683081	4.28533357851127	0.617138628388776	0.537143291642308	NA
ENSSSCG00000042108	0.632439971601728	2.64464488683081	4.28533357851127	0.617138628388776	0.537143291642308	NA
ENSSSCG00000004736	5.69673879821926	2.63377230114017	1.51744225461799	1.73566558669688	0.0826229817228619	NA	SPTBN5
ENSSSCG00000005340	3.12462610559586	2.6274910125038	1.85689311427889	1.41499313681508	0.157070508322555	NA	CCIN
ENSSSCG00000038031	56.6826191214104	2.6233584524812	0.659320744931287	3.97888049579663	6.92405310553268e-05	0.00260393854290211	CPSF6
ENSSSCG00000011117	244.043088777466	2.62313251883528	0.462154421225417	5.67587888022355	1.37978384051856e-08	7.2645619203302e-06	UPF2
ENSSSCG00000013387	8.07503276875791	2.62170152447717	1.29982318167689	2.01696781641865	0.0436988720105872	NA
ENSSSCG00000016083	9.71392602163443	2.61886430630804	1.20559976264846	2.17225018405356	0.0298367972857143	0.251010499668632	PLCL1
ENSSSCG00000004289	57.7243250455836	2.61414353023134	0.56895144689579	4.59466892033434	4.33436892073682e-06	0.000311187986831991	CEP162
ENSSSCG00000024802	4.13405088501294	2.61238887814639	1.69902201253323	1.53758389171859	0.124150388525752	NA	MACC1
ENSSSCG00000015334	113.158102564829	2.61073395757503	0.529370587413717	4.93176995406939	8.14878516045473e-07	9.53407863773203e-05	PDK4
ENSSSCG00000033937	151.034792246057	2.60912238680474	0.501323506011355	5.20446848296325	1.94552638063858e-07	4.09727855762485e-05	DYNC2H1
ENSSSCG00000016245	3.33940039369132	2.60765173815847	1.91684903192146	1.36038451371652	0.173708276502619	NA	COL4A3
ENSSSCG00000037323	2.1908953586629	2.6062486250178	2.25462053096657	1.15595888053964	0.247697976603995	NA
ENSSSCG00000000893	1.445042600813	2.60278668332118	2.79874307521374	0.929984144086681	0.352379294126063	NA	AMDHD1
ENSSSCG00000038824	1.66735344504951	2.5980356429778	2.35213860343454	1.1045419003728	0.269358138126638	NA	FRRS1L
ENSSSCG00000000926	114.177988921705	2.59755485181569	0.816932908702265	3.17964281294779	0.00147456688621234	0.0268869078992483	CEP290
ENSSSCG00000051611	6.20514572636467	2.59552447827147	1.74108665760522	1.49074973777668	0.136027212324222	NA
ENSSSCG00000001099	18.5090982727581	2.5938568712141	1.57394473620964	1.64799742426828	0.0993531997391711	0.531638143418774	CMAH
ENSSSCG00000051493	1.60958644148549	2.58996822357457	3.25630322636607	0.795370714435858	0.426397890081626	NA
ENSSSCG00000005098	18.9910508628541	2.58740627591202	0.873964569889123	2.96053909398212	0.00307101143271603	0.0468663049079707	SYT16
ENSSSCG00000008406	548.629497510488	2.57813909199064	0.45878910288623	5.61944273691689	1.91574359619246e-08	8.96568003018072e-06	CCDC88A
ENSSSCG00000014187	73.9793665339009	2.57734304042852	0.522479609227003	4.93290646163521	8.10149579317993e-07	9.53407863773203e-05	NUDT12
ENSSSCG00000004245	31.8051222591764	2.57500598035251	0.775679183490482	3.31967910852684	0.000901209732623235	0.0180756923514717	FAM184A
ENSSSCG00000044925	3.0294558906913	2.56353560333263	2.08252146018509	1.23097680016454	0.218331541384663	NA
ENSSSCG00000042401	6.99671331801998	2.56300982093172	1.40510387529818	1.82407141990681	0.0681412756295329	NA
ENSSSCG00000047636	2.22504908637549	2.55207922526115	1.99373313444944	1.28005056502504	0.200527353024948	NA
ENSSSCG00000005060	1451.35508033318	2.55067829282359	0.435864334526903	5.85200047531338	4.85695239933046e-09	4.7269732244405e-06	KTN1
ENSSSCG00000026129	3.0883790946859	2.54593700327749	2.13046510842999	1.19501464408102	0.232081308658252	NA	ADGRL3
ENSSSCG00000016042	1.82755826499712	2.5447989070598	2.05488691905007	1.23841311337765	0.215562920757035	NA	ANKAR
ENSSSCG00000003234	2.63121076762058	2.53679149590783	2.11528058441096	1.19926950334782	0.230423169327763	NA
ENSSSCG00000021906	8.46374345069799	2.53607298989711	1.14337578657081	2.21805728237718	0.0265509269547409	NA	SYT7
ENSSSCG00000008748	90.2844258041722	2.53519858227497	0.577853739153148	4.38726689904324	1.14783903926696e-05	0.000619833081204158	LCORL
ENSSSCG00000012266	7.1612074558566	2.53325607491594	1.40832468258937	1.79877275903328	0.0720546341072083	NA	SLC9A7
ENSSSCG00000018622	2.35108745845373	2.53315153728119	4.14225101658193	0.611539843225502	0.540842249518688	NA	ssc-mir-219a
ENSSSCG00000003081	3.04390402253368	2.53202315845661	2.09718824814147	1.20734185912995	0.227300516391889	NA	CEACAM16
ENSSSCG00000038122	7.42349012704095	2.53012290596894	1.24164155187008	2.03772409368729	0.0415775332412438	NA
ENSSSCG00000004275	309.518305937123	2.52803642867759	0.413593916314419	6.11236367112265	9.81661593241857e-10	2.06737931536735e-06	FAM135A
ENSSSCG00000021439	73.2818496111345	2.52084975993049	0.508954650659026	4.95299484279462	7.30799123406099e-07	9.2073418937929e-05	CCDC66
ENSSSCG00000021757	34.7484271263592	2.51998075716963	0.677928733996716	3.71717649776124	0.000201461705432873	0.00569501143143128
ENSSSCG00000005011	260.243500817185	2.51833921527239	0.465565260163203	5.4092077540098	6.33041603170906e-08	1.9429065515371e-05	NEMF
ENSSSCG00000021310	43.8783940850293	2.51724249455343	0.561148292157642	4.48587749394105	7.26144571176664e-06	0.000443263903448711	LIN9
ENSSSCG00000014156	1301.46043117966	2.51721533490762	0.606613931839412	4.14961675422581	3.33032389116637e-05	0.00145110250650959	ARRDC3
ENSSSCG00000014602	2.28765273521024	2.51550680565453	2.31557931183986	1.08634016239151	0.277328524453949	NA	OR10A4
ENSSSCG00000041320	2.44089932063784	2.51545862107108	4.17629098451057	0.602318811213264	0.546961941520066	NA
ENSSSCG00000047515	1.92415607207089	2.51259598558012	2.39318456557349	1.04989645250282	0.293765722780483	NA
ENSSSCG00000010625	799.654407349529	2.51035505042689	0.60031486292749	4.1817306307975	2.89298593797487e-05	0.00128265860744739	SMC3
ENSSSCG00000012642	690.235564117602	2.50187941318303	0.43743729034658	5.71940131395931	1.06900040084786e-08	6.43232812624458e-06	STAG2
ENSSSCG00000028237	2.89905182056646	2.50081363264365	1.99952527027923	1.25070368942845	0.211042603915708	NA	POU2F3
ENSSSCG00000004601	24.0171002193486	2.50039633470875	0.940837022090589	2.65762961703265	0.00786923236140985	0.0953361650227947	MNS1
ENSSSCG00000016842	584.324902778273	2.49972892853929	0.455456563061206	5.48840247627163	4.05585092848482e-08	1.50734506859807e-05	NIPBL
ENSSSCG00000041130	1.38528149008824	2.49822030077715	3.17555089225981	0.786704539003421	0.431454846376824	NA
ENSSSCG00000024763	4.43205296841592	2.49784129650448	1.73857013101575	1.43672162079831	0.15079710901235	NA
ENSSSCG00000004976	37.2280522940364	2.49760579562301	0.713326874290888	3.50134823969146	0.000462910531280734	0.0107921355595265	LRRC49
ENSSSCG00000000195	1.66612422466988	2.48616025659875	2.74725964517461	0.904960061188806	0.365486546137598	NA	PRPH
ENSSSCG00000042558	1.67912095019097	2.48615350203214	2.59601810981523	0.957679568040103	0.33822436275024	NA
ENSSSCG00000033672	3.63610953209193	2.48506601778269	1.67144748034728	1.48677481464531	0.137074295426485	NA	H1-4
ENSSSCG00000047054	1.2466291218912	2.48420298522797	3.10451391865631	0.800190641858412	0.423600350917978	NA
ENSSSCG00000012233	0.905274281698138	2.48235586468891	3.64793698275522	0.680482112608765	0.496199244087012	NA	SYTL5
ENSSSCG00000035495	1430.97466282247	2.48179359791669	0.576959586035469	4.30150336000158	1.69643201330392e-05	0.00083668408402036	KITLG
ENSSSCG00000050672	0.57587257678081	2.48107001264655	4.28989419319533	0.578352262529469	0.563026316483479	NA
ENSSSCG00000048487	0.657354485471179	2.48107001263686	4.28989419319293	0.578352262527534	0.563026316484785	NA
ENSSSCG00000051159	0.6567342143785	2.48107001263686	4.28989419319293	0.578352262527534	0.563026316484785	NA
ENSSSCG00000005252	204.891278982785	2.47918349371229	0.486640006176428	5.09449174388979	3.49678071938899e-07	5.64367132851029e-05	PTAR1
ENSSSCG00000036964	3.61445101722997	2.47883482062691	1.78420776527788	1.3893196010392	0.164735586109521	NA	FAM83H
ENSSSCG00000051269	1.40009831302893	2.47696000390848	2.79451561046184	0.886364704722162	0.37542103218026	NA
ENSSSCG00000002671	0.576814014678392	2.47632918813677	4.29003415350523	0.577228315563281	0.563785231383152	NA	ATP2C2
ENSSSCG00000039068	0.661388170537078	2.47632825452731	4.29003390488063	0.577228131393105	0.563785355779477	NA
ENSSSCG00000023074	0.649754542154066	2.47632825452731	4.29003390488063	0.577228131393105	0.563785355779477	NA	KLK4
ENSSSCG00000045184	5.05861837272464	2.47537598771063	1.45799553734264	1.69779393990621	0.0895466600909791	NA
ENSSSCG00000043438	0.827139268731193	2.47519808231184	4.05133623896848	0.610958443415216	0.54122709216611	NA
ENSSSCG00000025293	515.334175239468	2.47479863733219	0.437115552710235	5.66165770581204	1.49917638656765e-08	7.57743712826755e-06	HLTF
ENSSSCG00000000298	0.973257215824196	2.47441389742205	3.2510828983536	0.761104522642327	0.446594639360883	NA
ENSSSCG00000015215	0.740196505803582	2.47250975384702	3.82896768431298	0.645737952810812	0.518449077083986	NA	CHEK1
ENSSSCG00000047981	1.16020426274494	2.47091402630145	3.43118370266285	0.720134577575616	0.471442139820437	NA
ENSSSCG00000003539	2.73359675119754	2.46718022965047	2.08629788085667	1.1825637423537	0.236982089224568	NA	GRHL3
ENSSSCG00000050517	0.73831188709983	2.46310631125735	3.80585475612555	0.647188731333733	0.51750980351864	NA
ENSSSCG00000010609	0.736842005104407	2.4630983541203	3.8086428383722	0.646712873495122	0.517817789763596	NA	CFAP43
ENSSSCG00000024714	0.652267849245721	2.4627390298806	3.94230942319107	0.624694504036965	0.532171580939321	NA	LRRC34
ENSSSCG00000049846	0.652267849245721	2.4627390298806	3.94230942319107	0.624694504036965	0.532171580939321	NA
ENSSSCG00000048724	3.20588276927104	2.45862629611064	2.48002492793269	0.991371606155631	0.321504159581024	NA
ENSSSCG00000050965	1.78643595896306	2.45365777348383	2.86844695008808	0.855395904535896	0.392332010117308	NA
ENSSSCG00000048543	1.74756507146863	2.45340406555137	2.89383531344497	0.847803623845723	0.396547344587533	NA
ENSSSCG00000047350	1.41730294662266	2.45221115333631	3.02379211550867	0.810972136860603	0.417381671956888	NA
ENSSSCG00000007680	1.67870557546258	2.45073586404414	3.21318475080693	0.762712403458494	0.445634931739681	NA	MYL10
ENSSSCG00000049235	1.21385153025814	2.44978694385635	3.35680526578646	0.729797158275845	0.465514181762723	NA
ENSSSCG00000023746	0.895462398279542	2.44841153759693	3.60565554535115	0.679047542617797	0.497107738661819	NA	LRP1B
ENSSSCG00000004843	1.08837181344295	2.44808668030367	3.6732223965564	0.666468407303277	0.505111750580787	NA	TRPM1
ENSSSCG00000003646	1.23212429347231	2.4480810715145	3.67449369393325	0.666236296868979	0.505260076081194	NA	POU3F1
ENSSSCG00000037517	1.20323587143178	2.44800891836708	3.69010946523644	0.663397371115717	0.507076089143964	NA	RBM11
ENSSSCG00000034598	0.89527223774428	2.44791205488429	3.71149116967325	0.659549475662581	0.509542986225783	NA	H2AC20
ENSSSCG00000005400	1.05212825506276	2.44782134474197	3.73146045178142	0.655995521424694	0.511827005823704	NA	GRIN3A
ENSSSCG00000004676	0.829613971638255	2.4463878362181	4.10478119577536	0.595984954992466	0.551185277509625	NA	DUOXA2
ENSSSCG00000000500	0.806001685110816	2.44632950285097	4.12219449484579	0.593453197298128	0.552877896262191	NA
ENSSSCG00000051721	0.594213334082724	2.44625496453841	4.14527277136474	0.590131240925077	0.555102665532823	NA
ENSSSCG00000041291	0.750797473861564	2.4461058224756	4.19232011933539	0.58347305378564	0.559574891672112	NA
ENSSSCG00000042225	0.726364687311361	2.4458767317972	4.26868834621063	0.572980862837748	0.566657651568475	NA
ENSSSCG00000001944	0.244556345131714	2.4456952872154	4.33202647088059	0.564561482635227	0.572372070062169	NA	NKX2-8
ENSSSCG00000003483	0.244556345131714	2.4456952872154	4.33202647088059	0.564561482635227	0.572372070062169	NA	PADI4
ENSSSCG00000008209	0.244556345131714	2.4456952872154	4.33202647088059	0.564561482635227	0.572372070062169	NA	TEX37
ENSSSCG00000011713	0.244556345131714	2.4456952872154	4.33202647088059	0.564561482635227	0.572372070062169	NA	P2RY12
ENSSSCG00000013828	0.244556345131714	2.4456952872154	4.33202647088059	0.564561482635227	0.572372070062169	NA	OR1I1
ENSSSCG00000015399	0.244556345131714	2.4456952872154	4.33202647088059	0.564561482635227	0.572372070062169	NA	SEMA3E
ENSSSCG00000016867	0.244556345131714	2.4456952872154	4.33202647088059	0.564561482635227	0.572372070062169	NA	CCDC152
ENSSSCG00000017896	0.244556345131714	2.4456952872154	4.33202647088059	0.564561482635227	0.572372070062169	NA	SCIMP
ENSSSCG00000031324	0.244556345131714	2.4456952872154	4.33202647088059	0.564561482635227	0.572372070062169	NA	ZYG11A
ENSSSCG00000041250	0.244556345131714	2.4456952872154	4.33202647088059	0.564561482635227	0.572372070062169	NA
ENSSSCG00000041944	0.244556345131714	2.4456952872154	4.33202647088059	0.564561482635227	0.572372070062169	NA
ENSSSCG00000042302	0.244556345131714	2.4456952872154	4.33202647088059	0.564561482635227	0.572372070062169	NA
ENSSSCG00000042790	0.244556345131714	2.4456952872154	4.33202647088059	0.564561482635227	0.572372070062169	NA
ENSSSCG00000042926	0.244556345131714	2.4456952872154	4.33202647088059	0.564561482635227	0.572372070062169	NA
ENSSSCG00000043254	0.244556345131714	2.4456952872154	4.33202647088059	0.564561482635227	0.572372070062169	NA
ENSSSCG00000044571	0.244556345131714	2.4456952872154	4.33202647088059	0.564561482635227	0.572372070062169	NA
ENSSSCG00000045183	0.244556345131714	2.4456952872154	4.33202647088059	0.564561482635227	0.572372070062169	NA
ENSSSCG00000049204	0.244556345131714	2.4456952872154	4.33202647088059	0.564561482635227	0.572372070062169	NA
ENSSSCG00000049422	0.244556345131714	2.4456952872154	4.33202647088059	0.564561482635227	0.572372070062169	NA
ENSSSCG00000050138	0.244556345131714	2.4456952872154	4.33202647088059	0.564561482635227	0.572372070062169	NA
ENSSSCG00000046939	0.403450019660098	2.44569528720306	4.33202647087125	0.564561482633597	0.572372070063278	NA
ENSSSCG00000023527	0.410459926503299	2.44569528720269	4.33202647087097	0.564561482633547	0.572372070063311	NA	NRROS
ENSSSCG00000016135	0.576363507874884	2.44569528719594	4.33202647086586	0.564561482632657	0.572372070063918	NA	CPO
ENSSSCG00000006486	0.329130500990399	2.44569462047011	4.33202596586243	0.564561394539844	0.572372129997368	NA	TSACC
ENSSSCG00000020372	0.329130500990399	2.44569462047011	4.33202596586243	0.564561394539844	0.572372129997368	NA
ENSSSCG00000021867	0.329130500990399	2.44569462047011	4.33202596586243	0.564561394539844	0.572372129997368	NA	HPN
ENSSSCG00000044655	0.329130500990399	2.44569462047011	4.33202596586243	0.564561394539844	0.572372129997368	NA
ENSSSCG00000046677	0.328889739705947	2.44569462047011	4.33202596586243	0.564561394539844	0.572372129997368	NA
ENSSSCG00000051225	0.329130500990399	2.44569462047011	4.33202596586243	0.564561394539844	0.572372129997368	NA
ENSSSCG00000019602	0.408577338254592	2.44569462046363	4.33202596585752	0.564561394538989	0.57237212999795	NA	SNORD63
ENSSSCG00000022868	0.490853776185779	2.44569462045762	4.33202596585297	0.564561394538195	0.57237212999849	NA	KCTD4
ENSSSCG00000042219	0.490853776185779	2.44569462045762	4.33202596585297	0.564561394538195	0.57237212999849	NA
ENSSSCG00000006631	0.470709739342663	2.4456946204574	4.3320259658528	0.564561394538166	0.572372129998509	NA	TMOD4
ENSSSCG00000042149	0.571715413783469	2.44569462045369	4.33202596584999	0.564561394537675	0.572372129998844	NA
ENSSSCG00000044399	0.603396482603018	2.44569416739432	4.33202563994837	0.564561332426341	0.572372172255943	NA
ENSSSCG00000046984	0.41322313428018	2.44569389914312	4.33202541946477	0.564561299237549	0.572372194835753	NA
ENSSSCG00000015591	0.413704656849085	2.44569389658645	4.33202541752805	0.564561298899768	0.57237219506556	NA	SPATA45
ENSSSCG00000020791	0.413704656849085	2.44569389658645	4.33202541752805	0.564561298899768	0.57237219506556	NA
ENSSSCG00000036881	0.413704656849085	2.44569389658645	4.33202541752805	0.564561298899768	0.57237219506556	NA
ENSSSCG00000041698	0.413704656849085	2.44569389658645	4.33202541752805	0.564561298899768	0.57237219506556	NA
ENSSSCG00000042891	0.413704656849085	2.44569389658645	4.33202541752805	0.564561298899768	0.57237219506556	NA
ENSSSCG00000045009	0.413704656849085	2.44569389658645	4.33202541752805	0.564561298899768	0.57237219506556	NA
ENSSSCG00000048967	0.413704656849085	2.44569389658645	4.33202541752805	0.564561298899768	0.57237219506556	NA
ENSSSCG00000034069	0.425305783649805	2.44569379926484	4.33202534380067	0.564561286042508	0.572372203812925	NA
ENSSSCG00000046119	0.485555596489169	2.44569351611672	4.3320251293121	0.564561248633634	0.572372229263845	NA
ENSSSCG00000005485	0.498278812707771	2.4456934876023	4.33202510770906	0.564561244866763	0.572372231826615	NA	AMBP
ENSSSCG00000031556	0.498278812707771	2.4456934876023	4.33202510770906	0.564561244866763	0.572372231826615	NA
ENSSSCG00000044279	0.498278812707771	2.4456934876023	4.33202510770906	0.564561244866763	0.572372231826615	NA
ENSSSCG00000016442	0.657172487236155	2.44569348759085	4.33202510770039	0.56456124486525	0.572372231827645	NA	AOC1
ENSSSCG00000042170	0.545805409328532	2.44569327464962	4.33202496365942	0.564561214481935	0.572372252498765	NA
ENSSSCG00000046096	0.606055222167896	2.44569309427407	4.33202482703312	0.564561190649744	0.572372268712864	NA
ENSSSCG00000048366	0.606055222167896	2.44569309427407	4.33202482703312	0.564561190649744	0.572372268712864	NA
ENSSSCG00000042561	0.726554847846624	2.44569280924932	4.33202461098946	0.564561153010326	0.572372294320634	NA
ENSSSCG00000009134	0.750556712577112	2.4456927723814	4.33202458312501	0.564561148131145	0.572372297640158	NA	EGF
ENSSSCG00000050087	6.41289347575578	2.4451243690704	1.1571757599128	2.11301036002918	0.0345998811661565	NA
ENSSSCG00000023829	210.083489335769	2.44276103707849	0.443968905296082	5.50209937664309	3.75295302430125e-08	1.43703983075971e-05	CCP110
ENSSSCG00000021384	16.1311462491129	2.44001750574868	0.896115581645586	2.72288257868248	0.00647150547298413	0.0816107217132011	BRIP1
ENSSSCG00000004670	3.47883993407373	2.438243028396	1.91338057097921	1.27431158514805	0.20255301234362	NA	C15orf48
ENSSSCG00000000779	56.9368551913803	2.43647791190371	0.621033147573392	3.92326548337063	8.73567971258598e-05	0.00299956654478904	KIF21A
ENSSSCG00000022649	819.185238329291	2.43386643118343	0.451862971204746	5.38629316027891	7.19256135892789e-08	2.01967122958695e-05	SLC7A11
ENSSSCG00000017750	5.04350516491895	2.43373056024177	1.8009288806648	1.35137516332315	0.176575285672202	NA	EVI2B
ENSSSCG00000046350	2.03695715749409	2.43158858504867	2.81398751618665	0.864107808247784	0.387528670025178	NA
ENSSSCG00000014121	526.085850794594	2.43154270445359	0.424078129390102	5.73371399263285	9.8254962085229e-09	6.20774850454477e-06	ZFYVE16
ENSSSCG00000009090	313.637576850177	2.43024337523479	0.665363935354966	3.65250240672915	0.000259697161488024	0.00686513249490099	KIAA1109
ENSSSCG00000008215	0.468736842531927	2.42802639363758	4.15058193831717	0.584984570771301	0.558558091403672	NA	SMYD1
ENSSSCG00000006994	927.997288880779	2.4269272800749	0.591089061916959	4.10585719892047	4.0281828577904e-05	0.00167273011578564	PCM1
ENSSSCG00000035404	9.20509487826557	2.42691083974393	0.99894026137973	2.42948545931255	0.0151202714131817	0.153956284912944
ENSSSCG00000048392	1.06172062574245	2.42490493932023	3.75459218656097	0.645850419654053	0.51837623149125	NA
ENSSSCG00000016166	9.71466588030836	2.42469375066478	1.39819186093703	1.73416382858918	0.0828890189065688	0.484452193757356	SPAG16
ENSSSCG00000051526	0.725463787814052	2.42456409620175	3.55105117804777	0.682773628042916	0.494749896357147	NA
ENSSSCG00000049704	0.892572314025075	2.42408536362771	3.96148669372429	0.611913039482855	0.540595293943086	NA
ENSSSCG00000024417	5.02337470162428	2.42380899812067	1.90532394840518	1.2721243545747	0.203328939166982	NA	ERC2
ENSSSCG00000042470	5.68431481776048	2.42331683450635	1.35959028254549	1.78238758074182	0.0746860493514258	NA
ENSSSCG00000032126	0.723424002307704	2.42321416459486	4.2279398523109	0.573143007999602	0.566547869121735	NA	U2
ENSSSCG00000048968	0.554275690590333	2.42303294124062	4.29163929050806	0.564593801394192	0.572350082377146	NA
ENSSSCG00000028637	0.625593852893114	2.42303294123093	4.29163929050557	0.564593801392261	0.57235008237846	NA	CYP27B1
ENSSSCG00000005740	3.08599497533512	2.42179474622474	1.92065981827508	1.26091810906927	0.207338352983083	NA	SARDH
ENSSSCG00000014211	253.642281737457	2.42027496327873	0.458193337907527	5.28221334323981	1.27632444232308e-07	3.09040766791078e-05	YTHDC2
ENSSSCG00000030354	139.485258419637	2.41867678745234	0.437038694174714	5.53423946138148	3.12581685119141e-08	1.27412328166628e-05	MAP3K2
ENSSSCG00000015876	4.34895139763656	2.41596725707769	1.67540922526067	1.4420162075339	0.149297801427177	NA	CCDC148
ENSSSCG00000034369	2.33114905539672	2.41393178835896	2.14558071658046	1.12507153410951	0.260558722678973	NA	SPSB4
ENSSSCG00000050459	3.05786248284618	2.41383618705168	2.04279593828692	1.18163353559236	0.237351141001474	NA
ENSSSCG00000003965	6.22733191653955	2.41183468894075	1.68994026913962	1.42717155924609	0.153530450149542	NA
ENSSSCG00000016652	0.738802818193904	2.41086224362497	3.92112859735641	0.614838861763002	0.538661141998156	NA	LRRN3
ENSSSCG00000022614	0.322421499592048	2.40877198633375	4.33420263236898	0.555758968984144	0.578375638400237	NA	DQX1
ENSSSCG00000022640	0.322421499592048	2.40877198633375	4.33420263236898	0.555758968984144	0.578375638400237	NA
ENSSSCG00000051297	0.490847527456061	2.40877085603694	4.33420175450384	0.555758820764145	0.578375739739338	NA
ENSSSCG00000041873	0.478846595090817	2.40877077047405	4.3342017812511	0.555758797593115	0.578375755581541	NA
ENSSSCG00000047029	1.27823714796422	2.40864847164802	2.86172090259752	0.841678330497481	0.399968030838844	NA
ENSSSCG00000003787	601.710452924551	2.40765424368935	0.412817880663599	5.83224311848867	5.4687158237571e-09	4.91201803570683e-06	ZRANB2
ENSSSCG00000008488	44.9819380785031	2.40738429103725	0.609175087304682	3.95187580911887	7.75409812913319e-05	0.00280274872023676
ENSSSCG00000006183	1.64977662743144	2.40654842363694	2.7138668659623	0.886759941624331	0.37520815878363	NA	SBSPON
ENSSSCG00000051135	2.50782293216978	2.40594222863511	1.94107552893669	1.23948923819212	0.215164371778563	NA
ENSSSCG00000004534	4.87622945378995	2.40580193466031	1.79574451051993	1.33972395324976	0.180335107117838	NA	CCDC68
ENSSSCG00000048120	12.0671754104314	2.40506919546961	1.08137284985606	2.22408875513173	0.0261424733106014	0.229241008155974
ENSSSCG00000034743	24.6372252419068	2.40369309313767	0.771391736772877	3.11604724104713	0.00183292906368573	0.0319020546125797
ENSSSCG00000031612	81.9061063499932	2.40259669143452	0.528085752616262	4.54963361448683	5.37394022510182e-06	0.000368360803197126	ZNF570
ENSSSCG00000041798	1.91278002791671	2.40188101179648	3.03426500146407	0.791585774689271	0.428602244161597	NA
ENSSSCG00000050853	1.803266395352	2.40156648715109	3.0542973538208	0.786290989037735	0.43169703034136	NA
ENSSSCG00000046706	1.04356869739647	2.39854901931684	3.27322713154101	0.732778057533583	0.46369380642069	NA
ENSSSCG00000029268	32.6303189074196	2.39811975202931	0.692138696438094	3.46479652758991	0.000530632789420471	0.0121030251392005	TOPAZ1
ENSSSCG00000048207	2.03674039958511	2.39748042241416	2.32414525627791	1.03155360704679	0.302281283166682	NA
ENSSSCG00000027275	0.983400601561488	2.3951625867036	3.59007438333117	0.667162384663789	0.504668415183406	NA	HHLA2
ENSSSCG00000049641	2.39975669595619	2.3948743460613	2.03213260399305	1.17850298811971	0.238596141782171	NA
ENSSSCG00000046818	0.871224884497894	2.3945067231498	3.6635877940772	0.653596107897544	0.513372052428297	NA
ENSSSCG00000045625	0.876609660075717	2.39436523798457	3.68002576985087	0.650638171504327	0.515280083612152	NA
ENSSSCG00000049471	1.22339508551144	2.39432532962575	3.68449071815264	0.649838882163403	0.515796300276827	NA
ENSSSCG00000044326	2.93181033959531	2.39367273474909	2.11730812430321	1.13052640155378	0.25825448004377	NA
ENSSSCG00000004242	139.585092814665	2.3936006965614	0.481858456876618	4.96743527565458	6.78441912581685e-07	8.88286208545295e-05	TBC1D32
ENSSSCG00000045822	1.24938271333841	2.39291039498782	3.86321747766848	0.619408668763836	0.535647171806995	NA
ENSSSCG00000040109	0.737262214787494	2.39265159237236	3.89909125015625	0.613643395054289	0.53945100101331	NA
ENSSSCG00000048222	2.49496687599056	2.39226610193707	2.1038720011242	1.13707777880915	0.255505772372149	NA
ENSSSCG00000019284	1.14696254057791	2.39219611726345	3.96487536122055	0.603347116699031	0.546277794801734	NA
ENSSSCG00000019321	1.14696254057791	2.39219611726345	3.96487536122055	0.603347116699031	0.546277794801734	NA	ssc-mir-450a
ENSSSCG00000045281	1.1084080529403	2.39190258712584	4.00892561441007	0.596644292557625	0.550744892787979	NA
ENSSSCG00000049909	0.892523498598694	2.39174260464444	4.03330097306562	0.592998791961347	0.553181960720683	NA
ENSSSCG00000042479	0.63951308751452	2.39148232181758	4.0744066553742	0.586952291240537	0.557235748895907	NA
ENSSSCG00000022833	0.733825952321836	2.39042573120606	4.25599360907709	0.56166102460958	0.574346994089422	NA	FGF16
ENSSSCG00000048250	0.723375186881322	2.39031689119577	4.27612787623006	0.558990975102253	0.576167879450296	NA
ENSSSCG00000042837	0.680565875929055	2.39003999260377	4.32839231944612	0.552177301920175	0.580826883946687	NA
ENSSSCG00000001232	0.234492843034187	2.39000660040043	4.33533053026164	0.551285901667156	0.581437701486139	NA
ENSSSCG00000007008	0.234492843034187	2.39000660040043	4.33533053026164	0.551285901667156	0.581437701486139	NA	ADAM18
ENSSSCG00000011906	0.234492843034187	2.39000660040043	4.33533053026164	0.551285901667156	0.581437701486139	NA	IGSF11
ENSSSCG00000020402	0.234492843034187	2.39000660040043	4.33533053026164	0.551285901667156	0.581437701486139	NA	Y_RNA
ENSSSCG00000022062	0.234492843034187	2.39000660040043	4.33533053026164	0.551285901667156	0.581437701486139	NA
ENSSSCG00000023121	0.234492843034187	2.39000660040043	4.33533053026164	0.551285901667156	0.581437701486139	NA	ABCA7
ENSSSCG00000023592	0.234492843034187	2.39000660040043	4.33533053026164	0.551285901667156	0.581437701486139	NA	TAC1
ENSSSCG00000026941	0.234492843034187	2.39000660040043	4.33533053026164	0.551285901667156	0.581437701486139	NA
ENSSSCG00000027877	0.234492843034187	2.39000660040043	4.33533053026164	0.551285901667156	0.581437701486139	NA	TLR10
ENSSSCG00000030305	0.234492843034187	2.39000660040043	4.33533053026164	0.551285901667156	0.581437701486139	NA	SLC15A2
ENSSSCG00000031788	0.234492843034187	2.39000660040043	4.33533053026164	0.551285901667156	0.581437701486139	NA	PTAFR
ENSSSCG00000033101	0.234492843034187	2.39000660040043	4.33533053026164	0.551285901667156	0.581437701486139	NA
ENSSSCG00000033245	0.234492843034187	2.39000660040043	4.33533053026164	0.551285901667156	0.581437701486139	NA	GLYATL3
ENSSSCG00000035071	0.234492843034187	2.39000660040043	4.33533053026164	0.551285901667156	0.581437701486139	NA	DCST1
ENSSSCG00000035965	0.234492843034187	2.39000660040043	4.33533053026164	0.551285901667156	0.581437701486139	NA	AQP4
ENSSSCG00000037635	0.234492843034187	2.39000660040043	4.33533053026164	0.551285901667156	0.581437701486139	NA
ENSSSCG00000040953	0.234492843034187	2.39000660040043	4.33533053026164	0.551285901667156	0.581437701486139	NA
ENSSSCG00000041844	0.234492843034187	2.39000660040043	4.33533053026164	0.551285901667156	0.581437701486139	NA
ENSSSCG00000042617	0.234492843034187	2.39000660040043	4.33533053026164	0.551285901667156	0.581437701486139	NA
ENSSSCG00000043059	0.234492843034187	2.39000660040043	4.33533053026164	0.551285901667156	0.581437701486139	NA
ENSSSCG00000043168	0.234492843034187	2.39000660040043	4.33533053026164	0.551285901667156	0.581437701486139	NA
ENSSSCG00000043377	0.234492843034187	2.39000660040043	4.33533053026164	0.551285901667156	0.581437701486139	NA
ENSSSCG00000043549	0.234492843034187	2.39000660040043	4.33533053026164	0.551285901667156	0.581437701486139	NA
ENSSSCG00000043652	0.234492843034187	2.39000660040043	4.33533053026164	0.551285901667156	0.581437701486139	NA
ENSSSCG00000043758	0.234492843034187	2.39000660040043	4.33533053026164	0.551285901667156	0.581437701486139	NA
ENSSSCG00000043922	0.234492843034187	2.39000660040043	4.33533053026164	0.551285901667156	0.581437701486139	NA
ENSSSCG00000044204	0.234492843034187	2.39000660040043	4.33533053026164	0.551285901667156	0.581437701486139	NA
ENSSSCG00000044632	0.234492843034187	2.39000660040043	4.33533053026164	0.551285901667156	0.581437701486139	NA
ENSSSCG00000044924	0.234492843034187	2.39000660040043	4.33533053026164	0.551285901667156	0.581437701486139	NA
ENSSSCG00000045046	0.234492843034187	2.39000660040043	4.33533053026164	0.551285901667156	0.581437701486139	NA
ENSSSCG00000045217	0.234492843034187	2.39000660040043	4.33533053026164	0.551285901667156	0.581437701486139	NA
ENSSSCG00000045475	0.234492843034187	2.39000660040043	4.33533053026164	0.551285901667156	0.581437701486139	NA
ENSSSCG00000045661	0.234492843034187	2.39000660040043	4.33533053026164	0.551285901667156	0.581437701486139	NA
ENSSSCG00000045671	0.234492843034187	2.39000660040043	4.33533053026164	0.551285901667156	0.581437701486139	NA
ENSSSCG00000046153	0.234492843034187	2.39000660040043	4.33533053026164	0.551285901667156	0.581437701486139	NA
ENSSSCG00000046476	0.234492843034187	2.39000660040043	4.33533053026164	0.551285901667156	0.581437701486139	NA
ENSSSCG00000046859	0.234492843034187	2.39000660040043	4.33533053026164	0.551285901667156	0.581437701486139	NA
ENSSSCG00000047207	0.234492843034187	2.39000660040043	4.33533053026164	0.551285901667156	0.581437701486139	NA
ENSSSCG00000047314	0.234492843034187	2.39000660040043	4.33533053026164	0.551285901667156	0.581437701486139	NA
ENSSSCG00000047477	0.234492843034187	2.39000660040043	4.33533053026164	0.551285901667156	0.581437701486139	NA
ENSSSCG00000047711	0.234492843034187	2.39000660040043	4.33533053026164	0.551285901667156	0.581437701486139	NA
ENSSSCG00000048418	0.234492843034187	2.39000660040043	4.33533053026164	0.551285901667156	0.581437701486139	NA
ENSSSCG00000048696	0.234492843034187	2.39000660040043	4.33533053026164	0.551285901667156	0.581437701486139	NA
ENSSSCG00000048717	0.234492843034187	2.39000660040043	4.33533053026164	0.551285901667156	0.581437701486139	NA
ENSSSCG00000049016	0.234492843034187	2.39000660040043	4.33533053026164	0.551285901667156	0.581437701486139	NA
ENSSSCG00000049342	0.234492843034187	2.39000660040043	4.33533053026164	0.551285901667156	0.581437701486139	NA
ENSSSCG00000049440	0.234492843034187	2.39000660040043	4.33533053026164	0.551285901667156	0.581437701486139	NA
ENSSSCG00000049510	0.234492843034187	2.39000660040043	4.33533053026164	0.551285901667156	0.581437701486139	NA
ENSSSCG00000049517	0.234492843034187	2.39000660040043	4.33533053026164	0.551285901667156	0.581437701486139	NA
ENSSSCG00000049664	0.234492843034187	2.39000660040043	4.33533053026164	0.551285901667156	0.581437701486139	NA
ENSSSCG00000049781	0.234492843034187	2.39000660040043	4.33533053026164	0.551285901667156	0.581437701486139	NA
ENSSSCG00000050135	0.234492843034187	2.39000660040043	4.33533053026164	0.551285901667156	0.581437701486139	NA
ENSSSCG00000050145	0.234492843034187	2.39000660040043	4.33533053026164	0.551285901667156	0.581437701486139	NA
ENSSSCG00000050239	0.234492843034187	2.39000660040043	4.33533053026164	0.551285901667156	0.581437701486139	NA
ENSSSCG00000050570	0.234492843034187	2.39000660040043	4.33533053026164	0.551285901667156	0.581437701486139	NA
ENSSSCG00000050842	0.234492843034187	2.39000660040043	4.33533053026164	0.551285901667156	0.581437701486139	NA
ENSSSCG00000019451	0.313939680298379	2.39000660039396	4.33533053025654	0.55128590166631	0.581437701486719	NA
ENSSSCG00000043346	0.315354480631877	2.39000660039396	4.33533053025654	0.55128590166631	0.581437701486719	NA
ENSSSCG00000043741	0.315354480631877	2.39000660039396	4.33533053025654	0.55128590166631	0.581437701486719	NA
ENSSSCG00000048446	0.315354480631877	2.39000660039396	4.33533053025654	0.55128590166631	0.581437701486719	NA
ENSSSCG00000012732	0.317444633719979	2.39000660039396	4.33533053025654	0.55128590166631	0.581437701486719	NA
ENSSSCG00000033948	0.396216118229567	2.39000660038795	4.33533053025181	0.551285901665525	0.581437701487257	NA	ssc-mir-33b
ENSSSCG00000042469	0.398306271317669	2.39000660038784	4.33533053025173	0.551285901665511	0.581437701487267	NA
ENSSSCG00000040224	0.477077755827257	2.39000660038401	4.33533053024872	0.551285901665011	0.581437701487609	NA	RSPH1
ENSSSCG00000034054	1.98232326284642	2.39000649917839	4.33533053635122	0.551285877544625	0.581437718019776	NA
ENSSSCG00000043279	2.53986592402926	2.39000649917567	4.33533053634911	0.551285877544266	0.581437718020022	NA
ENSSSCG00000043569	0.638801031022637	2.39000649849471	4.3353305364046	0.551285877380137	0.581437718132517	NA
ENSSSCG00000022501	0.319066998892872	2.39000593389831	4.33533000578274	0.551285814623193	0.581437761146267	NA	SOX3
ENSSSCG00000036405	0.319066998892872	2.39000593389831	4.33533000578274	0.551285814623193	0.581437761146267	NA	ZNF311
ENSSSCG00000036442	0.319066998892872	2.39000593389831	4.33533000578274	0.551285814623193	0.581437761146267	NA
ENSSSCG00000048065	0.319066998892872	2.39000593389831	4.33533000578274	0.551285814623193	0.581437761146267	NA
ENSSSCG00000048334	0.319066998892872	2.39000593389831	4.33533000578274	0.551285814623193	0.581437761146267	NA
ENSSSCG00000021515	0.650874161636043	2.39000593387887	4.33533000576744	0.551285814620654	0.581437761148007	NA	HS3ST1
ENSSSCG00000010291	0.403641154751558	2.39000521027825	4.33532943631849	0.551285720124608	0.581437825915812	NA	PLA2G12B
ENSSSCG00000013173	0.403641154751558	2.39000521027825	4.33532943631849	0.551285720124608	0.581437825915812	NA
ENSSSCG00000021950	0.403641154751558	2.39000521027825	4.33532943631849	0.551285720124608	0.581437825915812	NA	TPPP2
ENSSSCG00000041828	0.403641154751558	2.39000521027825	4.33532943631849	0.551285720124608	0.581437825915812	NA
ENSSSCG00000042145	0.403641154751558	2.39000521027825	4.33532943631849	0.551285720124608	0.581437825915812	NA
ENSSSCG00000048220	0.403641154751558	2.39000521027825	4.33532943631849	0.551285720124608	0.581437825915812	NA
ENSSSCG00000040026	0.641981666544135	2.39000521026256	4.33532943630614	0.55128572012256	0.581437825917215	NA
ENSSSCG00000016672	0.415242281552278	2.39000511300237	4.33532935974941	0.551285707423279	0.581437834621331	NA	ADCYAP1R1
ENSSSCG00000020586	0.415242281552278	2.39000511300237	4.33532935974941	0.551285707423279	0.581437834621331	NA
ENSSSCG00000049721	0.415242281552278	2.39000511300237	4.33532935974941	0.551285707423279	0.581437834621331	NA
ENSSSCG00000003819	0.475492094391642	2.39000482996484	4.33532913699515	0.551285670462697	0.5814378599542	NA	ANGPTL3
ENSSSCG00000039399	0.475492094391642	2.39000482996484	4.33532913699515	0.551285670462697	0.5814378599542	NA	NODAL
ENSSSCG00000005923	0.487493026756886	2.39000480409329	4.33532911664439	0.551285667082917	0.581437862270709	NA	SPATC1
ENSSSCG00000043145	0.653396608128471	2.3900048040815	4.33532911663511	0.551285667081376	0.581437862271765	NA
ENSSSCG00000042928	0.488215310610244	2.39000480144553	4.33532911456057	0.551285666737157	0.581437862507693	NA
ENSSSCG00000045689	0.488215310610244	2.39000480144553	4.33532911456057	0.551285666737157	0.581437862507693	NA
ENSSSCG00000048040	0.488215310610244	2.39000480144553	4.33532911456057	0.551285666737157	0.581437862507693	NA
ENSSSCG00000049208	0.488215310610244	2.39000480144553	4.33532911456057	0.551285666737157	0.581437862507693	NA
ENSSSCG00000049333	0.572067182615571	2.3900045140691	4.33532888838398	0.551285629210934	0.581437888228254	NA
ENSSSCG00000044044	0.535741907231005	2.39000450832137	4.33532896981118	0.551285617530764	0.581437896233869	NA
ENSSSCG00000017538	0.678943510756162	2.39000432800646	4.33532882791543	0.551285593982419	0.58143791237396	NA	HOXB7
ENSSSCG00000014163	42.8045692651055	2.38910552241435	0.645594635138435	3.70062790546897	0.000215066642461803	0.00593358535840032	SLF1
ENSSSCG00000010503	85.7442322890534	2.38731240163279	0.517324375109619	4.61473017026682	3.93606349952872e-06	0.000285839645862327	ZNF518A
ENSSSCG00000033352	6.64702754389766	2.38255392153633	1.22408837726849	1.94639044515145	0.051607856465866	NA
ENSSSCG00000032198	173.305586707207	2.38113131730001	0.488506456574215	4.87430879419351	1.09190082399732e-06	0.000113978364365111	SPOPL
ENSSSCG00000005598	43.0116297302567	2.38046749237679	1.15215620197116	2.06609788525566	0.0388192378904002	0.300563658077878	SCAI
ENSSSCG00000023374	555.061499374142	2.37688025783539	0.386672803343338	6.1470065576991	7.89588659295185e-10	1.99544845977079e-06	SRGN
ENSSSCG00000039950	39.5364204873765	2.36488989638335	0.690022121704103	3.42726678174163	0.000609689763449912	0.0135634504418188	RMI1
ENSSSCG00000005403	342.290998994544	2.36231092891288	0.459901910930728	5.13655384499739	2.79822202692358e-07	5.21351140793511e-05	SMC2
ENSSSCG00000012556	158.388686787863	2.36193991129063	0.479795173108756	4.9228088227458	8.53107853413024e-07	9.88978975754768e-05	RBM41
ENSSSCG00000011186	7.90629218508518	2.35982907414115	1.62371154074386	1.45335486933846	0.1461252501201	NA	COL6A5
ENSSSCG00000004331	180.102596422432	2.35890466551422	0.454452728846931	5.19064913857906	2.09562189812988e-07	4.27101262980148e-05	CASP8AP2
ENSSSCG00000039707	33.5340237824548	2.35658969208841	0.609401525709329	3.86705577959523	0.000110157238622942	0.00362486163343618	RTKN2
ENSSSCG00000038679	56.6742464679743	2.35644879705511	0.542535256075985	4.34340214882749	1.40292980534016e-05	0.000723725586611655
ENSSSCG00000038322	1.05826299131634	2.35489290284349	3.94654656689989	0.596697102878305	0.550709627211219	NA
ENSSSCG00000008924	270.308453846429	2.35407848173409	0.435485988776273	5.40563541056536	6.45790401745475e-08	1.9429065515371e-05	UBA6
ENSSSCG00000009221	5.49694591211112	2.35324772308167	1.63418132833693	1.44001628355191	0.149862792181293	NA	DSPP
ENSSSCG00000014165	603.97110666333	2.35021822206008	0.439647959190055	5.34568209162119	9.00771886792321e-08	2.46126162935996e-05	TTC37
ENSSSCG00000004391	19.4295379755193	2.34695574936206	0.751535591219482	3.12288037557046	0.0017909052189227	0.0314303865920933	CEP57L1
ENSSSCG00000037252	29.3438644058387	2.34461431838775	1.47722218800872	1.58717783785002	0.112472372674446	0.567572244853951
ENSSSCG00000014978	11.0705971045211	2.34026609723383	1.16270123380737	2.01278370503695	0.044137388905496	0.326598358613274	ANGPTL5
ENSSSCG00000016298	2.29598471320182	2.33981824810254	2.33427486081451	1.00237477915779	0.316162618407166	NA	INPP5D
ENSSSCG00000027857	361.402273745582	2.33979927724959	0.476853070242483	4.90675099577273	9.25974687149299e-07	0.00010284139391465	DMXL1
ENSSSCG00000004636	473.551429122147	2.3391985432076	0.407504423075306	5.74030221697819	9.45077396498056e-09	6.20774850454477e-06	TRPM7
ENSSSCG00000023596	32.3584478246872	2.33908179972536	0.613174772807039	3.81470651347467	0.000136344876316899	0.00419185853318817
ENSSSCG00000044340	1025.66935310482	2.33820896047915	0.430260194118125	5.4344068831922	5.49789981772402e-08	1.82819637096739e-05	EEA1
ENSSSCG00000023351	1182.43803271458	2.33820870351171	0.40164818223247	5.82153438493189	5.83098057420089e-09	4.91201803570683e-06	PLA2G4A
ENSSSCG00000034251	1.20208838175741	2.33602141346904	2.78930053209982	0.837493624866038	0.402315158919803	NA
ENSSSCG00000004263	90.7686926217692	2.33587193525823	0.578015622774632	4.04119169659361	5.3180263250452e-05	0.00209341372720471	ZUP1
ENSSSCG00000010648	336.632551067896	2.33516110944102	0.451000157504528	5.17773901091725	2.24591117960909e-07	4.50465613738737e-05	CCDC186
ENSSSCG00000029039	57.2894996446366	2.33438468704004	0.658757863541274	3.54361566857226	0.000394680137515439	0.00963840824898397
ENSSSCG00000022708	571.400181327351	2.33389847159359	0.424031056491051	5.50407437348363	3.71112868825935e-08	1.43703983075971e-05	ZNF638
ENSSSCG00000021036	7.04843275036154	2.33171122956808	1.13010431606133	2.06327079405786	0.0390869072910864	NA	RAB3B
ENSSSCG00000002445	469.011640597351	2.33069478651466	0.443569222080058	5.25441051925376	1.48499320881586e-07	3.43381512699402e-05	TRIP11
ENSSSCG00000025406	501.039928841467	2.33054194048645	0.441442502911203	5.2793782318583	1.29622987020633e-07	3.09040766791078e-05	PIK3C2A
ENSSSCG00000027845	7.09921748148628	2.32982838689729	2.54068599591312	0.917007607648089	0.359138653617831	NA
ENSSSCG00000004996	300.561271659692	2.32894670526941	0.459039463703772	5.07352175448761	3.90519805589463e-07	5.87453364693864e-05	KLHL28
ENSSSCG00000029030	543.466775663427	2.32759282916215	0.454755857780908	5.11833501281372	3.08244716192761e-07	5.4824844773801e-05	SMCHD1
ENSSSCG00000007490	16.8762101632155	2.32448239236713	2.72827238714107	0.851997917555049	0.394215247863076	0.907837410606494	CBLN4
ENSSSCG00000010980	4.11448019255274	2.32104229070826	1.75653222379234	1.32137757524149	0.186375499381946	NA	C9orf24
ENSSSCG00000004999	102.966770816242	2.31987046583089	0.498264584969766	4.65590077201987	3.22567272528071e-06	0.000248534149735653	MIS18BP1
ENSSSCG00000007043	295.136787073832	2.31672940864392	0.672805429175901	3.4433869112525	0.00057447679719182	0.0129458402635537	GPCPD1
ENSSSCG00000016876	2.56103778842597	2.3163748537468	2.08069535881896	1.11326958265607	0.265592666007012	NA	C5orf34
ENSSSCG00000004997	317.13322831069	2.31621828777961	0.39560633180952	5.85485646092956	4.77422173019692e-09	4.7269732244405e-06	PRPF39
ENSSSCG00000035539	41.5595112891014	2.31212934691655	1.32017860758203	1.75137616504128	0.0798811358535383	0.473886400302962	ST8SIA4
ENSSSCG00000017086	5.11829327328934	2.31188529631125	1.53919856573444	1.50200588005883	0.133095590258866	NA	SLC36A2
ENSSSCG00000009818	99.443952300952	2.31100742404758	0.479514569581132	4.8194727973882	1.43938076476612e-06	0.000142093869871756	IFT81
ENSSSCG00000010863	631.918826087015	2.31095012033435	0.461142422375646	5.01135876510589	5.40470436547202e-07	7.67346565866342e-05	AHCTF1
ENSSSCG00000016026	419.8982109615	2.30905411472563	0.394589452680387	5.85178873647171	4.86314117740792e-09	4.7269732244405e-06	ZC3H15
ENSSSCG00000036213	759.080742420369	2.30774013479635	0.609120376352558	3.78864379585396	0.000151471910579416	0.00457894512459689
ENSSSCG00000015310	507.191053735629	2.30600205457481	0.602723433724034	3.82597046264946	0.00013025790887577	0.00403416406018195	AKAP9
ENSSSCG00000050122	3.47845112896224	2.30382107037155	1.75544335317063	1.31238701961556	0.189389584313471	NA
ENSSSCG00000012155	25.5811470029606	2.30289750492939	0.887887911564685	2.59368043526023	0.00949546995428532	0.111199961392353	SCML2
ENSSSCG00000005983	109.051646821486	2.30017530501426	0.479321770007602	4.79881250746817	1.59609119162701e-06	0.000150509017144768	ATAD2
ENSSSCG00000049044	4.90280074803321	2.29582868178237	1.5241096790731	1.50634085807958	0.131979694544315	NA
ENSSSCG00000029752	1.08953932222204	2.2955733835782	3.25024312771333	0.706277436295427	0.480015622476977	NA
ENSSSCG00000011733	265.022945528976	2.29392980474619	0.399482959457308	5.74224694806122	9.34284359337053e-09	6.20774850454477e-06	IFT80
ENSSSCG00000016237	13.9031019825561	2.29364571547843	1.07620187412388	2.13124114594731	0.0330692808744877	0.270461769016199	DOCK10
ENSSSCG00000000859	16.1056657809614	2.29181542497034	0.960405723243613	2.38629921657495	0.0170188977909667	0.167329030316475	PARPBP
ENSSSCG00000027372	266.868887142815	2.2896973981974	0.448390085239641	5.10648534294348	3.28206055335082e-07	5.4824844773801e-05	SAMD9
ENSSSCG00000048774	1.76014994525756	2.28954604135495	2.46509900744439	0.928784618565305	0.353000717327605	NA
ENSSSCG00000015329	16.5552529931403	2.28234664524903	0.948588439059497	2.40604518384382	0.0161262700495124	0.160555178856641	PPP1R9A
ENSSSCG00000012066	1.7291346661529	2.27964461431092	2.94835572815153	0.77319184810177	0.439408849868423	NA	KCNJ15
ENSSSCG00000027465	3.8628060263679	2.27732907231152	1.75377177228159	1.29853217408603	0.194104527796848	NA	NLGN3
ENSSSCG00000004143	5.55382857441871	2.27439897099608	1.55400841694027	1.46356927427343	0.143311672881868	NA	TXLNB
ENSSSCG00000017500	2.5063600762835	2.27317155581284	2.68864434730096	0.845471271830653	0.397847765909885	NA	TCAP
ENSSSCG00000005215	298.772119010946	2.27215013846427	0.455335327725134	4.99005897437388	6.03608613944461e-07	8.29043309326328e-05	JAK2
ENSSSCG00000031184	1.30232195076099	2.26947424363588	3.63950177520527	0.623567285801883	0.532911800662854	NA
ENSSSCG00000026264	3.0758425269408	2.26898559538433	1.85274185015218	1.22466364928172	0.220701975566664	NA	HSPB11
ENSSSCG00000011882	1087.98599715655	2.26762813241525	0.630532627931003	3.59636921543002	0.000322689704808242	0.00820423965786105	GOLGB1
ENSSSCG00000050904	2.15295399441311	2.26673014672057	2.46527033583181	0.919465144967864	0.357852328579252	NA
ENSSSCG00000043136	2.25973145810469	2.26645772515281	2.03180733497399	1.11548850431817	0.26464114193089	NA
ENSSSCG00000008614	616.027967037764	2.26358502761591	0.406723950220549	5.56540874071581	2.61538630964822e-08	1.18028647888268e-05	SMC6
ENSSSCG00000035320	1.12870717614393	2.26002398136928	2.83314375843851	0.797708896570395	0.425039439876257	NA	ASB14
ENSSSCG00000004938	333.831039179648	2.25804975916927	0.470333540903653	4.80095413742102	1.5791143414472e-06	0.000150509017144768	DENND4A
ENSSSCG00000011243	96.7735277465423	2.25667244308875	0.548900318575965	4.11126094614652	3.93504159914553e-05	0.00165193307796687	GOLGA4
ENSSSCG00000028228	1115.08788296549	2.25639679999631	0.430480701135665	5.24157481170153	1.59211901720076e-07	3.52947647392084e-05	XPO1
ENSSSCG00000016609	1.67210261099977	2.25591057476522	2.45774671859785	0.917877565533775	0.358682968064446	NA	SLC13A1
ENSSSCG00000015801	162.234275576825	2.25505382472813	0.525506638928373	4.29119949716847	1.77710569536198e-05	0.000870368510333102	TLR3
ENSSSCG00000011940	30.8417917923407	2.25273973007032	0.682640907661361	3.30003623396658	0.000966723461219702	0.0191166160500347	DZIP3
ENSSSCG00000012639	378.578395478266	2.25086507000811	0.424443883737276	5.30309224906008	1.13857348078746e-07	2.8675900305875e-05	THOC2
ENSSSCG00000035883	97.3704374774239	2.25073500286491	0.475280244708696	4.73559553110484	2.18412792551915e-06	0.000192997485782238	GPR160
ENSSSCG00000040453	8.7381184172332	2.249715242566	1.29498359474664	1.73725385533254	0.0823423726583007	NA	SYN3
ENSSSCG00000016986	121.906654161676	2.24966278092217	0.517955151271451	4.34335439159126	1.40323495346514e-05	0.000723725586611655	CREBRF
ENSSSCG00000004339	377.680975991372	2.24694818154683	0.443816621412962	5.06278510794234	4.13175494187665e-07	6.14221828771215e-05	UFL1
ENSSSCG00000000800	139.64770958357	2.24323409251145	0.459982810083086	4.87677809548199	1.07832625275837e-06	0.000113547754415456	PUS7L
ENSSSCG00000005203	305.063422057896	2.24152412212676	0.460010461586543	4.87276770705585	1.10045587626967e-06	0.000113978364365111	IL33
ENSSSCG00000021105	11.492704027321	2.23964229012522	1.33998348016258	1.67139544873605	0.0946435943003563	0.518385980745254	DPEP2
ENSSSCG00000012038	3.77189134504334	2.23734348657044	4.13130699796245	0.541558273852293	0.588122843126611	NA	C21orf62
ENSSSCG00000033524	105.423096376501	2.23730400639912	0.451770406643789	4.9523031466804	7.33402332838106e-07	9.2073418937929e-05	KRR1
ENSSSCG00000010952	279.927651834239	2.23676811072552	0.492812063222469	4.53878522392375	5.6579227402211e-06	0.000382318244627989	TUT7
ENSSSCG00000008930	114.597084392182	2.22475856313982	0.526780252064538	4.2233142841263	2.4073575026343e-05	0.00111835916923849	TMPRSS11F
ENSSSCG00000040632	3.91971172776982	2.22455225648684	2.07466868033179	1.07224458419601	0.283610189899905	NA
ENSSSCG00000015791	182.665993320398	2.22343556788368	0.435666132310523	5.10353089897499	3.33374050491487e-07	5.4824844773801e-05	CFAP97
ENSSSCG00000043666	3.6966800858989	2.22295700017667	1.76888854041632	1.25669704415264	0.208863358869523	NA
ENSSSCG00000006912	34.2993870590501	2.22214327403088	0.676818514374595	3.28321880509463	0.0010262897468844	0.0201682694271093	HFM1
ENSSSCG00000001682	1.07307865996015	2.22178057618408	3.21825382604671	0.690368347643139	0.489962576468611	NA	DLK2
ENSSSCG00000002279	0.737766543795384	2.22038977493476	3.57650071921695	0.620827436998504	0.534713168732701	NA	GPX2
ENSSSCG00000022849	1.20790544845255	2.22029427685461	3.60645425483659	0.615644652604976	0.538129073823911	NA	IL2RA
ENSSSCG00000005216	0.892504284699167	2.2201983973651	3.63707255000647	0.6104355541	0.541573322076522	NA
ENSSSCG00000003576	0.492883913074816	2.21862758843809	4.29836872659228	0.51615571617026	0.605745656638551	NA	GPR3
ENSSSCG00000015021	0.492883913074816	2.21862758843809	4.29836872659228	0.51615571617026	0.605745656638551	NA	HOATZ
ENSSSCG00000043894	0.492883913074816	2.21862758843809	4.29836872659228	0.51615571617026	0.605745656638551	NA
ENSSSCG00000049219	0.492883913074816	2.21862758843809	4.29836872659228	0.51615571617026	0.605745656638551	NA
ENSSSCG00000010504	0.577458068933501	2.21862665431985	4.29836842998409	0.516155534468241	0.605745783534623	NA	BLNK
ENSSSCG00000048585	0.553133725914179	2.21862665431985	4.29836842998409	0.516155534468241	0.605745783534623	NA
ENSSSCG00000007799	0.662032224792187	2.21862564013141	4.29836810793531	0.516155337193099	0.605745921306582	NA	MYLPF
ENSSSCG00000031123	346.144835003406	2.21843339572238	0.493300060957564	4.49712775509513	6.88776050602115e-06	0.00043077968563981	PPIG
ENSSSCG00000032332	298.95582312544	2.21791009729938	0.415718443571195	5.335125567792	9.54784607514302e-08	2.4621751633777e-05	SOCS4
ENSSSCG00000003051	2.56946551399812	2.21532386706665	2.40774545118553	0.920082256193595	0.357529776022046	NA	CD177
ENSSSCG00000045213	3.38184251753094	2.21209761497816	2.09896323304563	1.05390012561981	0.291928645393414	NA
ENSSSCG00000014161	59.7935142651236	2.21189386357272	0.491059306619531	4.50433141935435	6.65822281336018e-06	0.000422780419445323	KIAA0825
ENSSSCG00000033443	16.074927720203	2.21127921572799	0.924200858905713	2.3926392130237	0.0167276808596092	0.165262685959361	DEPDC1
ENSSSCG00000001974	98.3537774965814	2.21100499087723	0.551807914075202	4.00683813058887	6.15370054673924e-05	0.00236346991211541	G2E3
ENSSSCG00000048312	10.1688475710419	2.21058549110646	1.02943398304125	2.14737955762423	0.0317630767467702	0.262841020152055
ENSSSCG00000051731	4.90983890435867	2.21044645212663	1.33088337325649	1.66088666861768	0.0967362102112404	NA
ENSSSCG00000025686	0.970490646100759	2.21035972343207	3.33183598414295	0.663405922125738	0.507070614062351	NA	KMO
ENSSSCG00000015528	1.09202754076928	2.20994842079858	3.42166615728424	0.645869093948253	0.518364136527208	NA	AXDND1
ENSSSCG00000033593	62.748757167632	2.20990795157447	0.54940601264009	4.02235851215948	5.76182665208186e-05	0.00224019820232943	CIP2A
ENSSSCG00000016831	20.7683072658471	2.20910599252205	0.958547537870148	2.30463895137698	0.021186802570353	0.195842309640805	SPEF2
ENSSSCG00000023546	0.654965205832015	2.208979000768	3.671447014311	0.601664409742966	0.547397545147518	NA
ENSSSCG00000000184	2.43794873218485	2.20880163190438	2.31375857301402	0.954637902876393	0.339760842567966	NA	DDN
ENSSSCG00000023225	0.742529596098339	2.20839792424089	3.85185976413479	0.573332898773625	0.566419314124857	NA	SYN2
ENSSSCG00000004521	0.658677724093011	2.20800064512334	3.99364433627011	0.552878638959	0.580346515396233	NA	MRO
ENSSSCG00000048330	0.658677724093011	2.20800064512334	3.99364433627011	0.552878638959	0.580346515396233	NA
ENSSSCG00000016704	0.658196201524106	2.20799858235947	3.99442489184948	0.552770083839811	0.580420856150774	NA
ENSSSCG00000042806	0.574103568234326	2.20758706185567	4.1607202246877	0.530578107308661	0.595711169924389	NA	C1orf146
ENSSSCG00000018069	12603.7985828756	2.2069953082124	0.397940088697275	5.54604919408191	2.92196645984328e-08	1.23073227288599e-05	ND2
ENSSSCG00000015694	57.084584829487	2.20419073909431	0.61925921138305	3.55939919597075	0.000371704170149051	0.00920951743922236	ZRANB3
ENSSSCG00000012586	5.25184545456845	2.2008095398835	1.99447233745024	1.10345453208794	0.269829826369839	NA
ENSSSCG00000004166	357.953210454149	2.19815329276031	0.405979537297418	5.41444356381429	6.1479589924326e-08	1.9429065515371e-05	AHI1
ENSSSCG00000013718	0.57074906753515	2.1962356819541	4.14825655728001	0.529435836869781	0.596503143547287	NA
ENSSSCG00000045256	2.70908828223956	2.19460939708199	2.16342132215782	1.01441608927708	0.310384250226278	NA
ENSSSCG00000001672	2.82911959441702	2.19325252131676	2.27270556733389	0.965040325874534	0.334524614057254	NA	CRIP3
ENSSSCG00000002937	37.1957130680303	2.19071677973169	0.653752775280626	3.35098658478554	0.000805242032235913	0.0166258796067533
ENSSSCG00000014267	246.127805835304	2.19067107242747	0.425341381934035	5.15038311688942	2.59954895412153e-07	5.05352316681226e-05
ENSSSCG00000001966	1108.94399598307	2.19008486955375	0.406571020451725	5.38672153052235	7.17544745014689e-08	2.01967122958695e-05	ARHGAP5
ENSSSCG00000015873	3.21070295913907	2.189227475559	2.05934303009302	1.06307081606512	0.2877498379693	NA	ACVR1C
ENSSSCG00000001391	1.96608399362292	2.18755467496405	2.44689269683191	0.894013324653088	0.371314761946265	NA	CCHCR1
ENSSSCG00000048915	2.26248157413322	2.18691663949077	2.47998814544084	0.881825440783317	0.377871211667423	NA
ENSSSCG00000014283	199.589004534705	2.18591976622508	0.450554435259724	4.85162190216814	1.22455906178056e-06	0.000125801043127311	KIF3A
ENSSSCG00000015302	800.052095126464	2.18568839801388	0.588993147901341	3.71088934701833	0.000206532374170761	0.00577376787615427	CFAP69
ENSSSCG00000028015	1.12862497843352	2.18493397548182	3.60215554595526	0.606562917010955	0.54414101624984	NA	GAL3ST3
ENSSSCG00000020938	3.23037670182171	2.18214516841884	2.26147900410195	0.96491949050192	0.334585138336719	NA
ENSSSCG00000024761	431.786449387069	2.18132480436263	0.424708054709139	5.136057063614	2.80562500585302e-07	5.21351140793511e-05	SNX13
ENSSSCG00000017789	314.247249138568	2.18111697650622	0.411523638548542	5.30010131179607	1.1573843903131e-07	2.8675900305875e-05	ABHD15
ENSSSCG00000001973	504.438779587385	2.17888945672617	0.341383060764511	6.38253536026845	1.74179789783253e-10	7.3364527456706e-07	SCFD1
ENSSSCG00000017255	31.630233447347	2.17879879187105	0.714021103709552	3.05144873246959	0.00227739936578895	0.0372761896193124	ABCA5
ENSSSCG00000000784	725.768680999196	2.17853611525792	0.452013835237522	4.81962264299532	1.43830012924699e-06	0.000142093869871756	LRRK2
ENSSSCG00000008382	713.182581456962	2.17646806408003	0.440140155164189	4.94494319262492	7.61660719105054e-07	9.27953647455561e-05	USP34
ENSSSCG00000016968	299.022032424706	2.17546146281045	0.484496960663002	4.49014470562101	7.1174803792139e-06	0.000436584864425956	BDP1
ENSSSCG00000012110	2.60930273937972	2.17330025981794	1.98127453366081	1.09692030200495	0.272676233011023	NA	MID1
ENSSSCG00000028201	199.827323346998	2.17299908271377	0.468441086817127	4.63878840662429	3.50457626028616e-06	0.000263594200148666	CWF19L2
ENSSSCG00000028927	0.479465910278113	2.17275649973869	4.30001269708428	0.505290717213922	0.613354661737233	NA	LGI2
ENSSSCG00000038036	8.88132593096102	2.1715125999942	1.18177851698344	1.83749540949273	0.06613679352889	NA	TTLL11
ENSSSCG00000013767	12.1585035017151	2.16919773802803	0.931328948215804	2.32914239612511	0.0198515233421721	0.186639768565243	PALM3
ENSSSCG00000001001	1.04902490458598	2.16856626897622	3.03613487469036	0.714252284064747	0.475071191893685	NA
ENSSSCG00000017170	1.15101932745725	2.16561387569186	3.37818214113798	0.641058943897662	0.521484387347825	NA	MGAT5B
ENSSSCG00000024743	1.11168610769248	2.16362148951771	3.69879839218697	0.584952533257277	0.558579633781854	NA
ENSSSCG00000044146	0.898982188872365	2.16234595368124	3.96386298022491	0.54551480827386	0.585399498687801	NA
ENSSSCG00000003700	152.322507946159	2.16187046052116	0.483244118943663	4.4736611906356	7.68915446866278e-06	0.000464881128545564	ESCO1
ENSSSCG00000039717	0.81440803301368	2.16182585009482	4.09140776551112	0.528381910089266	0.597234290576796	NA
ENSSSCG00000004889	0.47758129157436	2.16107955411017	4.30043948891948	0.502525279027506	0.615298075062058	NA	SERPINB10
ENSSSCG00000014796	0.47758129157436	2.16107955411017	4.30043948891948	0.502525279027506	0.615298075062058	NA	CHRNA10
ENSSSCG00000047597	0.47758129157436	2.16107955411017	4.30043948891948	0.502525279027506	0.615298075062058	NA
ENSSSCG00000048094	0.464477781195925	2.16107955411017	4.30043948891948	0.502525279027506	0.615298075062058	NA
ENSSSCG00000050340	0.55906320026473	2.16107955410109	4.30043948891648	0.502525279025747	0.615298075063295	NA
ENSSSCG00000033596	0.560685565437623	2.16107861995349	4.3004391804025	0.502525097855524	0.615298202469432	NA	U6
ENSSSCG00000008398	995.348760535526	2.15981896808385	0.424919170280298	5.08289368695493	3.7172778377151e-07	5.79895342683556e-05	PPP4R3B
ENSSSCG00000026025	3.02332240310563	2.15940936557252	1.85543463844871	1.16382939114361	0.244493158689981	NA	HMGCL
ENSSSCG00000029198	347.866885501374	2.15907571970374	0.440056470138213	4.90636058373511	9.27818843484493e-07	0.00010284139391465	CUL5
ENSSSCG00000050058	5.71489969506893	2.15820065025224	1.45021261557659	1.48819602523879	0.136699205189058	NA
ENSSSCG00000017667	4.50230118033136	2.15773698097867	1.49418231944925	1.44409216525464	0.148713051648114	NA	PTRH2
ENSSSCG00000036437	7.53024576222243	2.15288563722159	1.45909202507204	1.47549681598411	0.140079023669232	NA	NOG
ENSSSCG00000037709	2.42960068584075	2.15178644005657	2.27840651439003	0.944426039192854	0.344951980295427	NA	KCNA2
ENSSSCG00000051406	0.809380799559857	2.14902056704981	3.7948152973902	0.566304391290863	0.571186875774593	NA
ENSSSCG00000016942	140.691034506648	2.14839116162647	0.484733136353976	4.43211119789757	9.3314868792995e-06	0.000535966673667402	CWC27
ENSSSCG00000027074	481.697633025538	2.14732840451976	0.434558340448097	4.94140419052947	7.75619282116108e-07	9.33402404649442e-05	FER
ENSSSCG00000014028	169.755112138445	2.14598224074527	0.393102334626718	5.45909309539728	4.78572790463289e-08	1.67979049452615e-05	CLK4
ENSSSCG00000016853	305.906856178545	2.14479286754571	0.452772347056365	4.73702265937788	2.1688092405092e-06	0.000192993475796297	RICTOR
ENSSSCG00000031101	1.15203552663698	2.1423074340116	3.1768039153484	0.674359353330327	0.500082877782495	NA	METTL21C
ENSSSCG00000034102	2.65638727625493	2.14165253784966	1.97505235638366	1.08435228611916	0.278208630679849	NA	DGAT2
ENSSSCG00000005282	298.496323133452	2.14070262821212	0.489488954637215	4.37334204976841	1.22358782099096e-05	0.000655137953645837	VPS13A
ENSSSCG00000037405	1.47346291296141	2.13899006557432	2.97470963549279	0.719058438528903	0.472104913792314	NA	SNORD36
ENSSSCG00000031915	81.1049213456924	2.13327963625156	0.558558608327067	3.81925836330931	0.000133853508507478	0.00413538614547797	ZFP82
ENSSSCG00000051217	0.799463005962464	2.13114950943036	4.25053612518027	0.50138369529561	0.616101112446588	NA
ENSSSCG00000022952	398.017072339695	2.1307833160049	0.390776991590632	5.45268365809278	4.96152863225003e-08	1.69442907559761e-05	NMD3
ENSSSCG00000011684	466.72507766987	2.1303400071456	0.433601834035772	4.9131249914636	8.96360921431689e-07	0.00010284139391465	U2SURP
ENSSSCG00000035091	6.06752771285414	2.13012333105343	1.18739367787533	1.79394868841224	0.072821359154993	NA
ENSSSCG00000047536	0.980212444480556	2.12744272273711	3.77315054910552	0.563837221719511	0.572864917606862	NA
ENSSSCG00000026697	1426.96885588894	2.12710854332635	0.398257225418767	5.34104193863576	9.24138717827795e-08	2.46126162935996e-05	UHRF1BP1L
ENSSSCG00000008069	3.37763293225939	2.12629755708332	1.9742889485031	1.07699410397625	0.281482899750214	NA	NOL8
ENSSSCG00000021305	62.6075236722732	2.12608370208611	0.649696557515359	3.27242568471798	0.00106628900137074	0.0206749613691835
ENSSSCG00000006120	255.418439004094	2.1257840812043	0.429310002603943	4.95162951785548	7.35946131111968e-07	9.2073418937929e-05	OTUD6B
ENSSSCG00000015355	4.11312660376089	2.11989669826488	1.99156676914823	1.06443666921171	0.287130929636034	NA	DGKB
ENSSSCG00000031942	762.57269419363	2.11890630329238	0.432566613775007	4.89845086471352	9.65951863183105e-07	0.000106137110810276	YES1
ENSSSCG00000045471	1.78282175456941	2.11528554076893	2.44837437521999	0.863955105141499	0.387612553532812	NA
ENSSSCG00000016916	3448.80478654061	2.11117627854464	0.42098941149773	5.01479662168658	5.30895917547471e-07	7.63337307986058e-05	IL6ST
ENSSSCG00000041952	4.28156448866008	2.11060939476981	1.5209743537159	1.38766928555591	0.165237772875223	NA
ENSSSCG00000004973	378.236055354362	2.10999476834025	0.458567347451393	4.60127564700603	4.19911287758642e-06	0.000303199944692469	UACA
ENSSSCG00000034167	31.8507716910282	2.10945779880755	0.854737036872744	2.4679611480573	0.01358850673442	0.143325852334	SLC5A3
ENSSSCG00000011822	510.55091510839	2.10905648004001	0.427416045484467	4.93443449847428	8.03833156279413e-07	9.53407863773203e-05	OPA1
ENSSSCG00000008852	48.8020531475193	2.10688741350448	0.644564031395112	3.26870149571374	0.0010804221858629	0.020906913844661	MAP9
ENSSSCG00000031103	6.97034361939966	2.10625435823447	1.43673368273939	1.46600193448414	0.142647759845947	NA	TBK1
ENSSSCG00000012434	453.397454136278	2.10497484648324	0.644703684940714	3.26502685753505	0.00109453697703766	0.0211476593912046	ATRX
ENSSSCG00000044839	0.196609604062573	2.10428123482152	4.35438958184745	0.483255160170746	0.628914573799933	NA
ENSSSCG00000047487	0.196609604062573	2.10428123482152	4.35438958184745	0.483255160170746	0.628914573799933	NA
ENSSSCG00000050832	0.196609604062573	2.10428123482152	4.35438958184745	0.483255160170746	0.628914573799933	NA
ENSSSCG00000047522	0.355503278590958	2.10428123481539	4.35438958183522	0.483255160170697	0.628914573799968	NA
ENSSSCG00000003527	40.0622793405436	2.10385893712979	0.592568940038173	3.55040366610215	0.00038464087803983	0.00945587963990524	EPHB2
ENSSSCG00000015576	819.347397223767	2.10377406501423	0.61868330754094	3.40040540834379	0.000672860115776865	0.0144350771187716	TPR
ENSSSCG00000051316	3.26001786927793	2.10326352545411	1.81054543169155	1.16167398433581	0.245367917086935	NA
ENSSSCG00000011678	265.220572850016	2.10285400624687	0.41203382054389	5.10359563074478	3.33259982769589e-07	5.4824844773801e-05	XRN1
ENSSSCG00000026486	0.866713390240486	2.10149625041032	4.09749260487601	0.512873714014649	0.608039661804849	NA
ENSSSCG00000014269	497.712209325026	2.10062329095782	0.42296261424017	4.96645145512797	6.81891122419228e-07	8.88286208545295e-05	FNIP1
ENSSSCG00000035648	294.848227433477	2.09787302576778	0.46295203548831	4.53151269451703	5.85628172437618e-06	0.000387042926855462	MANEA
ENSSSCG00000009619	3.13736911365898	2.09661058822932	2.06612745827747	1.01475375095071	0.310223224877887	NA	SFTPC
ENSSSCG00000006151	104.699632086423	2.09584300017111	0.533369852808949	3.92943656101582	8.51451354820174e-05	0.00294765460808431	SNX16
ENSSSCG00000025156	144.443756104152	2.09564425496455	0.453406928330084	4.62199433670519	3.80068392398505e-06	0.000277603711349567	BRWD3
ENSSSCG00000047910	47.6348402062586	2.09405195603172	0.556913260008378	3.76010432217078	0.00016984251501959	0.00502606562011133
ENSSSCG00000015284	384.837261146941	2.09329059794774	0.440821884570288	4.74860861317779	2.04820881331422e-06	0.000185641044449637	MDM4
ENSSSCG00000029761	2.06721485847288	2.09229990797313	2.20283999712675	0.949819283607617	0.342204085771497	NA
ENSSSCG00000030660	98.4373615466267	2.09187159958958	0.523482512634825	3.99606777514046	6.44033029139519e-05	0.00246606101703241	PDIK1L
ENSSSCG00000021791	209.697415274308	2.09125732612551	0.409552078398877	5.10620611254417	3.28691164130468e-07	5.4824844773801e-05	SENP7
ENSSSCG00000046390	11.9024037234011	2.09113734329212	1.05540168475557	1.9813663115162	0.0475502088644678	0.341388885915577
ENSSSCG00000007157	14.8976666908727	2.08955322239095	1.11810930882188	1.86882731939031	0.0616468427021131	0.405291105298596	SLC4A11
ENSSSCG00000004473	190.79364320191	2.08858440546373	0.7017813354194	2.97611848598901	0.00291922051520212	0.0453012343393376	PHIP
ENSSSCG00000022396	259.632850963128	2.08785804612436	0.420002922940271	4.97105599053479	6.65892139887124e-07	8.85706639959337e-05	BLZF1
ENSSSCG00000027997	2.85288064903656	2.08561656052497	1.95659618629011	1.06594123771625	0.286450206046355	NA	NME5
ENSSSCG00000004695	56.7752668676635	2.08485308078864	0.557433146693103	3.74009527986764	0.000183950512838445	0.00529163040304463	WDR76
ENSSSCG00000022423	0.883719204588991	2.08480474055127	3.1616590517884	0.659402138687912	0.509637569133931	NA
ENSSSCG00000042568	4.76816245788725	2.08443214398649	1.4662166874316	1.42163989937792	0.155130815657849	NA
ENSSSCG00000015577	313.852166192865	2.0832028990586	0.445427782451794	4.67685892332963	2.91302514841104e-06	0.000230778335399235	ODR4
ENSSSCG00000035209	246.197774154547	2.07987022868608	0.423785265394659	4.90783988619603	9.20849816474238e-07	0.00010284139391465	ANP32E
ENSSSCG00000015494	108.057338247391	2.0788993789073	0.472315807925312	4.40150285894314	1.07503651385906e-05	0.000593194820485725	ZBTB37
ENSSSCG00000017982	0.69936794298467	2.07825578954854	3.92837654573691	0.529036808297788	0.596779916117655	NA	HES7
ENSSSCG00000005575	496.479543929194	2.07799672126033	0.440500649590872	4.71735222908373	2.38933825237706e-06	0.000205385565694126	RC3H2
ENSSSCG00000038462	17.5101659440447	2.07629102992514	1.06771896185616	1.94460443627941	0.0518226049711468	0.359401995837218
ENSSSCG00000043563	120.532424919493	2.075389986413	0.482394768528931	4.30226470478096	1.6906116513088e-05	0.00083668408402036
ENSSSCG00000000927	334.707190503944	2.07401099350517	0.432724993638555	4.79290779131086	1.64381189132544e-06	0.000153860793028061	TMTC3
ENSSSCG00000022895	207.997860623545	2.07295628310799	0.506595296317034	4.09193748575728	4.27783986638887e-05	0.00174370272747386	CRYBG3
ENSSSCG00000016946	25.7133414143429	2.07227728166154	0.69738685578254	2.97148887232214	0.00296359613403645	0.045835986229724	CENPK
ENSSSCG00000000656	6.83262684436624	2.07180111163982	1.30682780854789	1.58536656328268	0.112883073554907	NA	CLEC2B
ENSSSCG00000044035	22.2254517074681	2.07167263603808	0.659059572538183	3.14337689999649	0.00167010645567462	0.0298071542004301
ENSSSCG00000018926	7.42672297313601	2.0685227297344	3.22834175035247	0.640738462558544	0.521692620238765	NA	SNORD18
ENSSSCG00000016954	1047.54629589643	2.06814297862568	0.406243363972353	5.09089664481616	3.56374251203666e-07	5.64367132851029e-05	ERBIN
ENSSSCG00000006890	1.37512207471971	2.06682346863872	2.70748640656309	0.763373534813925	0.445240658608385	NA	ABCA4
ENSSSCG00000006280	292.72169691017	2.06569787542364	0.440419232148228	4.69029898024163	2.72806129054921e-06	0.000225305767760653	GORAB
ENSSSCG00000036444	9.59456806066601	2.06366560811573	3.51564881209185	0.58699424158007	0.557207574140851	0.974335675124281	TEX22
ENSSSCG00000016945	142.439595016074	2.06214172961459	0.492339965204541	4.18845081722724	2.80865161786123e-05	0.00126299365990372	PPWD1
ENSSSCG00000021322	424.803681096058	2.06075684571575	0.427332952263428	4.82236821382641	1.41863756103943e-06	0.000142093869871756
ENSSSCG00000012531	2.70543583092939	2.06034026363448	1.91240379618797	1.07735629250548	0.281321122511448	NA
ENSSSCG00000004630	2.19973621604731	2.05978808068151	4.14148824114071	0.497354564530691	0.618939039960832	NA	SCG3
ENSSSCG00000021309	105.396503583455	2.05806101924204	0.42863823924969	4.80139388134053	1.57565000633917e-06	0.000150509017144768	TRDMT1
ENSSSCG00000010278	5.25288285370588	2.05804076477602	1.26431392218243	1.62779253527753	0.103568883887159	NA	CDH23
ENSSSCG00000010226	526.346267298393	2.0580074805566	0.395895191689108	5.1983644251298	2.01049679169708e-07	4.16469466555481e-05	JMJD1C
ENSSSCG00000008629	814.524508913248	2.05709635882679	0.594692974986808	3.45908972419327	0.000542004318367952	0.0123401199403557	ROCK2
ENSSSCG00000000952	379.942246074471	2.05519849504082	0.420607081057209	4.88626698788574	1.0276582003607e-06	0.000110046517116592	ZDHHC17
ENSSSCG00000000798	1043.48327783265	2.05444930626809	0.39236415732512	5.23607793401408	1.64024715289071e-07	3.5734763834357e-05	TWF1
ENSSSCG00000008138	376.825382192974	2.0543029838147	0.376165957800124	5.46116133375965	4.73029922518724e-08	1.67979049452615e-05	GCC2
ENSSSCG00000004592	237.222422481191	2.05359246624668	0.458865968782983	4.47536449846843	7.62810643135077e-06	0.000463407465704559	SLTM
ENSSSCG00000020055	1.21492317335655	2.05095972516719	3.03422525090206	0.675941815643862	0.499077587342329	NA	U6
ENSSSCG00000032297	79.852160150644	2.04758816992285	0.497916530872453	4.11231209041213	3.91716272132159e-05	0.00165193307796687
ENSSSCG00000012055	239.417906344983	2.04257083877522	0.447874551844161	4.56058695535337	5.10108329678857e-06	0.000356117616233262	MORC3
ENSSSCG00000005178	109.138883533939	2.04162863589752	0.532394324842418	3.83480540763054	0.000125663742116694	0.00393041347867958	CNTLN
ENSSSCG00000000512	361.869471495655	2.03953194945046	0.412492475101969	4.94441007425962	7.63747857988116e-07	9.27953647455561e-05	TBC1D15
ENSSSCG00000037928	2.39971478706929	2.03822964274269	2.50835489073169	0.812576262742526	0.416461045655867	NA
ENSSSCG00000033025	356.56377321991	2.03705389237428	0.458715052330703	4.44078275178487	8.96322479933759e-06	0.000522951947566941	C21orf91
ENSSSCG00000004624	994.784716193899	2.03560162369431	0.405165313656672	5.02412609145321	5.05730040871379e-07	7.43070325168691e-05	MAPK6
ENSSSCG00000026083	58.4937338619486	2.03112175092628	0.543691078652624	3.73580113905825	0.000187118501756526	0.00533731238870308	DNAJC24
ENSSSCG00000009119	162.47855559152	2.03085157563182	0.521671331637419	3.89297140262125	9.90238292191572e-05	0.0033278327287587	LARP7
ENSSSCG00000026886	76.1082092134553	2.0287328997739	1.06784754861039	1.89983383153703	0.0574549296328255	0.386993865053509	DCHS2
ENSSSCG00000042365	21.6593182736476	2.02686271443492	0.740827480226356	2.73594429004662	0.00622015555084975	0.0791519491848312
ENSSSCG00000041370	68.2347687715591	2.02506599917376	0.657874129751843	3.07819673641466	0.00208257377265061	0.034671149132033
ENSSSCG00000026829	280.323551105651	2.02448177375744	0.374069605573359	5.41204562892619	6.23088058935452e-08	1.9429065515371e-05	MYNN
ENSSSCG00000013402	837.53354912157	2.02407270507629	0.413569156872536	4.89415777613252	9.87276120620341e-07	0.000106625821026997	USP47
ENSSSCG00000010486	28.1752349862361	2.02047574695724	0.673492659284061	2.99999668757349	0.00269982542375042	0.042590504437591	HELLS
ENSSSCG00000016395	235.551931563805	2.01979460702132	0.6676539399788	3.02521184415605	0.00248459033078517	0.0400450043619917	RIF1
ENSSSCG00000042776	4.00184811153333	2.01942558020566	1.72827850307044	1.16846074091529	0.242620966263937	NA
ENSSSCG00000023174	1483.20804441561	2.01932424339504	0.422067887606572	4.78435887374909	1.7153396827199e-06	0.000159375236991534	USP53
ENSSSCG00000024722	87.9270643366127	2.01669970217786	0.544621897244198	3.70293539863604	0.000213119165301346	0.00590006120663382	PIBF1
ENSSSCG00000015940	708.406035796105	2.01343839626192	0.404813770621614	4.97373988333	6.56734174996352e-07	8.82818408005735e-05	UBR3
ENSSSCG00000015984	2.18314534813018	2.01324901955369	4.14090220417308	0.486186082232225	0.626835238233458	NA	HOXD4
ENSSSCG00000016095	565.122097133174	2.01281863509806	0.42734042558139	4.71010584210386	2.47588181638878e-06	0.000208568284212591	CLK1
ENSSSCG00000032969	43.055018057771	2.01208704820312	0.577336971863894	3.48511726471845	0.000491921407834002	0.0113505790007048
ENSSSCG00000042179	121.449329616728	2.01185629351612	0.503674269679564	3.99435987626698	6.48692714689213e-05	0.0024689401032569
ENSSSCG00000003816	94.7548053070939	2.0104309487524	0.567369520760197	3.54342430319256	0.000394966678501036	0.00963840824898397	ATG4C
ENSSSCG00000017672	663.046870669262	2.00859983823718	0.429535307757464	4.67621590579773	2.92216948906914e-06	0.000230778335399235	MED13
ENSSSCG00000038043	18.6325664465323	2.00804374444686	0.735268217698691	2.73103569025711	0.00631356340063231	0.0800182418559577
ENSSSCG00000008957	140.790800629285	2.00418264342966	0.820633575449115	2.44223817229611	0.0145965132823303	0.150074484813283	AMCF-II
ENSSSCG00000004634	297.403637061701	2.00287070303071	0.449352012909135	4.45724208525069	8.3020830358032e-06	0.000492512306293001	AP4E1
ENSSSCG00000008513	988.602608460128	2.0000446267395	0.44535372994399	4.49091248655543	7.09186878080468e-06	0.000436584864425956	BIRC6
ENSSSCG00000036636	5.20489944830435	1.99920204483479	1.53922554715388	1.29883631968781	0.194000107423504	NA	C3orf62
ENSSSCG00000015883	430.350402632309	1.99913628647648	0.423432969285108	4.72125798293805	2.34390413997324e-06	0.000203704429399732	MARCHF7
ENSSSCG00000016008	199.972066915875	1.99673237731187	0.439199965599941	4.54629447564816	5.45986333397204e-06	0.000370918457462746	CWC22
ENSSSCG00000022993	190.537248707116	1.99539174287513	0.500442504449878	3.98725472982876	6.68422477996499e-05	0.00253639232191104	TBC1D8B
ENSSSCG00000012780	13.123321952055	1.99457240198596	0.965721174456707	2.0653708904209	0.0388879206909095	0.300726906885148	PLXNB3
ENSSSCG00000016911	588.284433502214	1.99411076775499	0.4151750532146	4.80306018465001	1.56258892255942e-06	0.000150509017144768	MTREX
ENSSSCG00000005584	1.7458580848124	1.99338757748241	2.39628951158178	0.831864250061581	0.405485572896423	NA	CRB2
ENSSSCG00000002803	5.59623752283154	1.98902441235482	1.18983379699558	1.67168256388183	0.0945869341771544	NA	CCDC113
ENSSSCG00000041957	12.2647339205118	1.98826609301937	1.06633173027197	1.86458494723049	0.0622396044119931	0.407914751737523
ENSSSCG00000028380	0.264397739600543	1.98769705754152	4.36328622859345	0.455550462061315	0.648713272615185	NA
ENSSSCG00000038616	909.450356903662	1.985322101404	0.86095783450726	2.30594579877449	0.0211136611058322	0.195595470478956
ENSSSCG00000020671	80.1350288602807	1.98514534860508	0.538363185241934	3.68737202510044	0.000226581980551669	0.00621060717191082	SLC18A2
ENSSSCG00000006098	142.159163751886	1.98513206674796	0.475854490176324	4.17172078383119	3.02307941616944e-05	0.00133099761333509	DPY19L4
ENSSSCG00000027718	131.896858292224	1.98501124437239	0.422986876122888	4.69284357606334	2.69433505054422e-06	0.000225305767760653	HAUS3
ENSSSCG00000036139	315.32683537916	1.98486510709185	0.493973859842139	4.01815818295763	5.86548180699735e-05	0.00226655131844705	RRM2B
ENSSSCG00000004351	100.279777363712	1.98340954793759	0.496437230407975	3.99528767475319	6.46157444185578e-05	0.00246672068420815	USP45
ENSSSCG00000011767	572.036181622712	1.98231088327324	0.395312626580597	5.01453975912677	5.31605595938375e-07	7.63337307986058e-05	TTC14
ENSSSCG00000005173	236.940778901544	1.98219569542185	0.395968278018268	5.00594569176675	5.55884295795718e-07	7.80461551297188e-05	HAUS6
ENSSSCG00000048420	149.564495577823	1.98103060757968	0.49753820623751	3.98166529272326	6.843410452307e-05	0.00258902199027998
ENSSSCG00000017797	16.9067859111467	1.98003008008607	0.977382892740266	2.02584892245731	0.0427802687939184	0.320141033626781	SLC6A4
ENSSSCG00000026294	554.512636782033	1.97998339712384	0.388964145386341	5.09040080071444	3.57307459861367e-07	5.64367132851029e-05	GMFB
ENSSSCG00000012027	61.318347784151	1.97893353054687	0.623374126615001	3.17455192003672	0.0015006804051807	0.0273236276655091	ADAMTS5
ENSSSCG00000038148	32.7742332899658	1.97816981430256	1.24231859352159	1.59232086247301	0.111312627635562	0.563972078108643	PROKR1
ENSSSCG00000004657	37.9982118085134	1.97785120177198	0.603495432897823	3.27732588177986	0.00104795342238645	0.0205041230850589	CEP152
ENSSSCG00000021571	66.347975613811	1.97775610801277	0.480608133950333	4.1151116019546	3.86992127118749e-05	0.00164647559537795	KIF27
ENSSSCG00000024999	430.754648720211	1.97673374076566	0.434216226339364	4.55241794492668	5.30328478006376e-06	0.000368199486158712	PPIP5K2
ENSSSCG00000008066	84.7257846539488	1.97582620055524	0.590051596254556	3.34856513073958	0.000812311855488567	0.016744490384916	ZNF484
ENSSSCG00000009061	578.61333587781	1.9757355436507	0.417758891879982	4.72936802077286	2.25219805755246e-06	0.000197630379550228	NAA15
ENSSSCG00000004639	523.86484261087	1.97496172831992	0.422062498632826	4.67931108477383	2.87840434891297e-06	0.000230778335399235	USP8
ENSSSCG00000041407	8.27093901502842	1.97302312564029	1.14780111245658	1.71895906375062	0.0856218261380242	NA
ENSSSCG00000011679	121.617159455806	1.9728284095773	0.506327769558533	3.89634645418995	9.76546695513404e-05	0.0032993700653763	ATR
ENSSSCG00000035760	6.50762954031123	1.97266427867493	1.51397957066247	1.30296624663948	0.192586285269174	NA	RFLNA
ENSSSCG00000037305	565.648257355201	1.97205186979644	0.421387882261866	4.67989696146729	2.87019127991868e-06	0.000230778335399235	TMEM33
ENSSSCG00000051479	14.3062330073353	1.97151870137691	0.906069907054593	2.17590131404521	0.0295626405361801	0.249368174776484
ENSSSCG00000026960	130.376169619443	1.97097575204732	0.456237096775055	4.3200690298516	1.55980400340008e-05	0.000791553549677247
ENSSSCG00000036124	2.8712093386404	1.96962456993049	2.17162282519922	0.906982808927606	0.364415888204712	NA
ENSSSCG00000008997	4.73920203655826	1.96889534705839	1.66117094776274	1.18524547380876	0.235920405190951	NA	FGB
ENSSSCG00000014999	31.2542121637547	1.96889325493757	0.665452100451172	2.95873024309739	0.00308909381431551	0.0470853913603025	KBTBD3
ENSSSCG00000027206	26.6848108714166	1.96841598279114	0.963219275032671	2.04358034957759	0.0409950221791318	0.312056084491271	PARD6B
ENSSSCG00000005710	2.00998354691757	1.96555259844134	2.30213632636726	0.85379504937614	0.393218558006199	NA	LAMC3
ENSSSCG00000021448	4.05473173622319	1.96410866194779	1.56934670780799	1.25154540559823	0.210735558640108	NA
ENSSSCG00000024201	602.540137109954	1.96363866672292	0.419741165148073	4.67821321749609	2.89385547799551e-06	0.000230778335399235	TASOR
ENSSSCG00000049022	0.176469083042682	1.96285572723489	4.3652748628485	0.449652264497739	0.652961196238261	NA
ENSSSCG00000031851	0.261043238901368	1.96285540556943	4.36527413499333	0.449652265784318	0.652961195310423	NA	CBR2
ENSSSCG00000040946	378.776517840193	1.96144451190927	0.44404629677769	4.41720722848694	9.99843625469193e-06	0.000556564936186287	EIF5A2
ENSSSCG00000011284	329.343123511146	1.9600583759984	0.477856935078371	4.10176819067601	4.10004921820849e-05	0.00168687114213135	NKTR
ENSSSCG00000037477	172.257764460501	1.95986177152892	0.442679911210187	4.42726611689042	9.54349627310371e-06	0.000540769591510935
ENSSSCG00000004169	749.982838155836	1.95924706736286	0.392421227764036	4.99271427931254	5.95366016616623e-07	8.26708240216225e-05	HBS1L
ENSSSCG00000011628	934.861002841965	1.95667964533112	0.431914704754697	4.53024549474972	5.89151874969083e-06	0.000387042926855462	DNAJC13
ENSSSCG00000010627	370.767481196107	1.95642904751787	0.378960322303821	5.16262239704705	2.43514046198486e-07	4.80788044963136e-05	PDCD4
ENSSSCG00000000840	944.509905619751	1.95620851896136	0.411335393790193	4.75575053470635	1.97710495611121e-06	0.000181034045111748	WASHC4
ENSSSCG00000011652	442.413790963161	1.95601469248195	0.414373614230694	4.72041323411335	2.35365991550814e-06	0.000203704429399732	STAG1
ENSSSCG00000009043	874.45149257045	1.9559215680637	0.384981492792072	5.08055998712669	3.76323873728069e-07	5.79905910783888e-05	ABCE1
ENSSSCG00000004358	1041.71231996439	1.95393384763293	0.430704812877641	4.53659627014205	5.71693989514693e-06	0.000384251343165301	ASCC3
ENSSSCG00000012659	72.6513186714034	1.95334908156768	0.507166650404115	3.85149354755726	0.000117399623938727	0.003755599109088	ZNF280C
ENSSSCG00000033941	2.26964602590225	1.95229739416153	2.25920508449667	0.864152354984844	0.387504201510952	NA	C2orf88
ENSSSCG00000009345	370.676976641056	1.95186677827693	0.403488159703766	4.83748216976169	1.31494176393694e-06	0.000132924833032857	PDS5B
ENSSSCG00000016092	34.1066742057501	1.95071308106664	0.696306710395947	2.8015141200598	0.00508634152081242	0.0675825567371038	SGO2
ENSSSCG00000000509	384.951842961636	1.94970983138786	0.415681784145649	4.69039035567819	2.72684321270684e-06	0.000225305767760653	ZFC3H1
ENSSSCG00000024552	5.8421407285945	1.94877615309423	1.2793020881677	1.523311945723	0.127680679918215	NA
ENSSSCG00000035746	271.545101912609	1.94839101279654	0.44003371616885	4.42782209908865	9.51893607847165e-06	0.000540769591510935	ECT2
ENSSSCG00000016130	20.4199850953961	1.94553047868505	0.750658514734121	2.59176501764473	0.00954849661968504	0.111510908767412	ZDBF2
ENSSSCG00000049253	1.64989576296745	1.9445388019318	2.4922283090204	0.780241037666458	0.435249011313912	NA
ENSSSCG00000001457	1.88030466401849	1.94439612258708	2.6002675172999	0.747767723763331	0.454600273570424	NA	SLA-DQB1
ENSSSCG00000044076	1.70643029145334	1.94431215929223	2.50201526984993	0.77709843849548	0.437100695181544	NA
ENSSSCG00000019120	1.40794841035228	1.94255499798941	2.58201238956881	0.752341470489152	0.451845734730847	NA
ENSSSCG00000030616	184.268248845046	1.94236971147505	0.484230950178335	4.01124651524175	6.03990032455327e-05	0.00232683477137363	RESF1
ENSSSCG00000039013	1.66442035105152	1.94169017629644	2.62446473520977	0.739842357280233	0.459395654132382	NA	NOTUM
ENSSSCG00000023334	113.135828471769	1.94160301013973	0.469119916521762	4.1388202499172	3.49096320711239e-05	0.00150552256263045	BCLAF3
ENSSSCG00000047081	2.48575629754176	1.94137942329623	1.99253333491176	0.974327199089095	0.329894103868758	NA
ENSSSCG00000004890	41.9410528092788	1.94086040457906	0.768963339391033	2.52399601535762	0.011602924378677	0.128498846050036	SERPINB2
ENSSSCG00000041600	1.60435643902352	1.9405950231185	2.45599870246379	0.790144970830708	0.429443109114568	NA
ENSSSCG00000032377	449.819689759805	1.94038313108152	0.431171317826456	4.50026022339109	6.78703243163988e-06	0.000426671352269659	RALGAPA1
ENSSSCG00000029608	1449.73098697996	1.93879870499227	0.397353241107949	4.87928247316235	1.06472481223921e-06	0.000113057669978611	SEC62
ENSSSCG00000010151	290.236529328292	1.93566879941096	0.47493676941881	4.07563474560976	4.58890004635879e-05	0.00184401404365593	LYST
ENSSSCG00000005255	261.649607248165	1.9330895764097	0.464161731647074	4.16468968596386	3.11776324866464e-05	0.00136791862535161
ENSSSCG00000011775	515.190044720034	1.93067749850715	0.406945645255607	4.74431295927611	2.09215186656655e-06	0.000187492418339964	KLHL24
ENSSSCG00000032722	17.9065509361254	1.92989961076847	1.05987759880356	1.82087027119645	0.068626579214475	0.433799627290698	GLRB
ENSSSCG00000039774	14.5716856829288	1.92798975337386	0.759990066702649	2.53686177996876	0.0111851105844095	0.125186056106819
ENSSSCG00000025606	296.428273444714	1.92795581436974	0.423830316259521	4.54888605275986	5.39306335798262e-06	0.000368360803197126	ATM
ENSSSCG00000025240	6.82534487957843	1.9272758191486	1.3489081275558	1.42876729688092	0.153071128011749	NA	DDIT4L
ENSSSCG00000051210	1.22067739129603	1.92508582961458	3.32447597545717	0.579064443186372	0.562545690894694	NA
ENSSSCG00000034607	107.206244813801	1.92421943131264	0.54347441463669	3.54058881060476	0.000399235245801133	0.00972010899025649	OGN
ENSSSCG00000013599	1352.21883582647	1.92408961352418	0.337549775723916	5.70016558120275	1.19691113937597e-08	6.62996042623555e-06	ANGPTL4
ENSSSCG00000038735	528.033149152871	1.9232545991181	0.378983090191775	5.07477681430295	3.87951083375044e-07	5.87453364693864e-05	SNAP23
ENSSSCG00000003356	3.95935289601	1.92323399679325	1.68750874957109	1.13968831111665	0.254416178641457	NA	MMEL1
ENSSSCG00000006342	705.861096588342	1.92246616665764	0.38755832258153	4.96045641299113	7.03277409790554e-07	9.0679728062382e-05	UHMK1
ENSSSCG00000011672	198.794510993483	1.92208103824608	0.426296263264563	4.50879166410431	6.51978926888229e-06	0.00041819318376445	RASA2
ENSSSCG00000033015	18.3440027686306	1.92103924919763	0.7297430585967	2.63248718376548	0.0084762220911758	0.101425702977365	B3GNT7
ENSSSCG00000003792	147.420255776362	1.92081458486678	0.492862377055189	3.89726356542669	9.72857241935574e-05	0.0032957169193292
ENSSSCG00000015931	95.2872507621848	1.92001687700606	0.424446928048479	4.52357350266123	6.08041898783444e-06	0.000394011150411672	KLHL41
ENSSSCG00000031731	2.71593467098727	1.91973257123072	2.10584463150056	0.911621181598175	0.36196816810442	NA
ENSSSCG00000013759	1.4438383688672	1.91897583983757	2.73028775248129	0.70284747023225	0.48215081035575	NA	NANOS3
ENSSSCG00000001865	203.988787900209	1.91765122663287	0.417485830927524	4.59333247878723	4.36223220950373e-06	0.00031141901807508	SCAPER
ENSSSCG00000049077	3.60656973345056	1.91669027683199	2.14646011123905	0.892954062736147	0.371881773523701	NA
ENSSSCG00000015309	58.4477271500831	1.91502783619905	0.607136519225773	3.15419642132731	0.00160940724315711	0.0289281222255096	MTERF1
ENSSSCG00000014148	82.8562122863108	1.91229824424145	0.480881993416074	3.97664764001025	6.98936114139689e-05	0.00262069932886324	TMEM161B
ENSSSCG00000008214	2.06082056609916	1.91200613080599	4.14180145857697	0.461636355563724	0.644342118718243	NA
ENSSSCG00000025013	2.69725292036441	1.91133407702611	2.25550917303249	0.847406918082427	0.396768349770446	NA	RTN1
ENSSSCG00000016850	137.180667219506	1.91043733514152	0.517140599333266	3.69423197019263	0.000220552394139887	0.00605847837467742	LIFR
ENSSSCG00000012007	574.818300780647	1.90890280340406	0.388736255679163	4.91053452184182	9.08284634030139e-07	0.00010284139391465	HSPA13
ENSSSCG00000009193	279.914115245565	1.90872520755978	0.443805426812802	4.30081538494771	1.70170789484989e-05	0.00083668408402036	SMARCAD1
ENSSSCG00000010319	195.204512068511	1.90802981002331	0.443478320529952	4.3024195810592	1.68942997800658e-05	0.00083668408402036	SAMD8
ENSSSCG00000009055	134.785558962836	1.9053509627622	0.453476583665392	4.20165237058437	2.64973808990018e-05	0.00120924551239744	ELMOD2
ENSSSCG00000023850	20.9404386099092	1.90394565454786	0.885833751646507	2.14932615855851	0.0316085543209582	0.262077225984008
ENSSSCG00000035073	63.8769681157141	1.90375098431087	0.704332697757292	2.70291439027709	0.00687344470612015	0.0857382500558087
ENSSSCG00000045164	1.26518721084488	1.90343991140357	2.91189440601746	0.65367751916762	0.513319589760785	NA
ENSSSCG00000037669	1.32759477888885	1.90304285109216	2.96471552568522	0.641897286469775	0.520939876231289	NA	PTPN7
ENSSSCG00000043638	1.28077251557027	1.90200910332043	3.11899573461276	0.609814589424752	0.541984635919917	NA
ENSSSCG00000028894	6.50820600115472	1.90012859083225	1.23785895678487	1.53501219215435	0.124780833232264	NA	SNORD39
ENSSSCG00000039025	42.45651952344	1.89989382828937	0.748763460336495	2.53737519113921	0.0111687184661038	0.125113410051142	FREM1
ENSSSCG00000016087	57.1571559546924	1.89958244424031	0.517468232286185	3.67091605961572	0.000241682708957189	0.00651151963834338	TYW5
ENSSSCG00000011456	0.970151731778469	1.89956735528187	3.62124130713387	0.524562489536311	0.59988736849034	NA	CHDH
ENSSSCG00000005896	8.43629420204613	1.89911829690307	1.40940033673602	1.34746547691423	0.177830364947925	NA	LRRC24
ENSSSCG00000016196	0.827746449966101	1.89904331023804	3.76789440463126	0.504006510348021	0.61425680205079	NA	VIL1
ENSSSCG00000038508	2.44465798938957	1.89886772314821	2.31395832795815	0.820614485665256	0.411865893920761	NA	SPTBN2
ENSSSCG00000004469	4.8153043682302	1.89882733337254	1.74401425670272	1.08876824032535	0.276256100362142	NA	LCA5
ENSSSCG00000006477	0.739994082011423	1.89863946407762	3.89437434985994	0.487533886963358	0.62588003446286	NA	BCAN
ENSSSCG00000001083	0.743172294107415	1.8977696860255	4.22000166827192	0.449708278623176	0.652920801223804	NA
ENSSSCG00000042647	0.729152480421014	1.89770950971125	4.24579461650062	0.446962154583762	0.654902385452613	NA
ENSSSCG00000024310	0.556189100062294	1.89767961133728	4.25811146185344	0.44566226796498	0.655841224090057	NA	F13A1
ENSSSCG00000047412	0.493696650957357	1.89756228155606	4.31103493784145	0.440163976612579	0.659818348303356	NA
ENSSSCG00000036544	0.495698525938477	1.8975614484037	4.31103456404473	0.44016382151744	0.659818460625973	NA	NKAIN4
ENSSSCG00000013665	0.49593928722293	1.8975614484037	4.31103456404473	0.44016382151744	0.659818460625973	NA
ENSSSCG00000014228	0.49593928722293	1.8975614484037	4.31103456404473	0.44016382151744	0.659818460625973	NA	FAM170A
ENSSSCG00000043604	59.3443279029174	1.89684174422009	0.506691092828976	3.74358612390357	0.000181412381390976	0.00524179273208359
ENSSSCG00000014177	420.983119677921	1.89674799261584	0.447408417596043	4.23941061012487	2.24107410250143e-05	0.00106861178713993	CHD1
ENSSSCG00000014223	238.663766617302	1.89609640216619	0.48146102214358	3.93821371816208	8.20904615852037e-05	0.00287339355288264	COMMD10
ENSSSCG00000039331	504.733338969219	1.8959892512849	0.371042076630421	5.10990362199115	3.22323194330367e-07	5.4824844773801e-05
ENSSSCG00000028051	5.7565789510504	1.89556972435807	1.23310905564664	1.5372279651	0.124237494436417	NA	ZNF385C
ENSSSCG00000030917	1.37739987064948	1.89529217840712	2.51704410519998	0.752983300726286	0.451459948987177	NA
ENSSSCG00000010440	1653.48935121712	1.89250107543934	0.369849523905867	5.11694879434539	3.10517877272608e-07	5.4824844773801e-05
ENSSSCG00000022657	1.12676584404783	1.89123108499312	3.37190259526224	0.560879512845488	0.574879677182693	NA
ENSSSCG00000040431	6.50504419804687	1.89079356500972	1.35214100972408	1.39837010445793	0.162001955796287	NA	CRYGS
ENSSSCG00000004220	72.8129932302834	1.88963603673489	0.548026238254943	3.44807584898121	0.000564595462679183	0.0127624834819574	TRMT11
ENSSSCG00000005124	79.8593129400455	1.88915350328598	0.561724244000588	3.36313328730744	0.000770631463560951	0.0160953705348036	IFT74
ENSSSCG00000000483	39.0329559479983	1.88900109198146	0.630293351623165	2.99701890733386	0.00272633803484031	0.0427950402586859	MDM1
ENSSSCG00000006127	236.381021723297	1.88841719185763	0.469821922751921	4.01943183237698	5.83386575969266e-05	0.00226124931716185	NBN
ENSSSCG00000048856	349.800030473945	1.88839557216282	0.430163540450971	4.38994799555322	1.13377771913833e-05	0.000617517899096203
ENSSSCG00000047368	0.813877089002124	1.88813298229912	3.22436437377101	0.585583005958747	0.558155771195793	NA
ENSSSCG00000022982	238.900603871351	1.88789422344162	0.501663428696345	3.76326858895738	0.000167706913640772	0.00498622249591716	VPS50
ENSSSCG00000048148	1.4782250650297	1.88767693392244	3.01252569189936	0.626609405854489	0.530915301255939	NA
ENSSSCG00000035281	209.02431764125	1.88756661459547	0.51673722989629	3.65285585281771	0.00025933983048051	0.00686513249490099	ZNF292
ENSSSCG00000037291	0.889818972844716	1.88705379426497	3.40182910160153	0.554717399935396	0.579087972791105	NA	ELAVL4
ENSSSCG00000030486	793.393650773232	1.88652546279158	0.407632874070137	4.62800127957046	3.69211736371177e-06	0.000271241831441057	TBC1D23
ENSSSCG00000042465	0.729871519620214	1.88606951197407	3.59381897023505	0.524809270471049	0.599715786359605	NA
ENSSSCG00000009486	10.2042010755098	1.885795879484	1.33518192341242	1.4123887137899	0.157835537792295	0.665690873011829	SLITRK6
ENSSSCG00000029705	2.47427996825137	1.88558441164892	2.16792961889069	0.869762742857751	0.384430075974339	NA
ENSSSCG00000037420	76.2268605557915	1.8846435887487	0.491009638909643	3.83830263074635	0.000123887736504246	0.00388447999619764	TMEM170B
ENSSSCG00000015840	86.796632443887	1.88455275329524	0.564525536967793	3.33829495724436	0.000842942174827121	0.0172353031086011	WRN
ENSSSCG00000011962	0.57715894238244	1.88385730716602	4.19457677029009	0.449117374727591	0.653346987313993	NA	ADGRG7
ENSSSCG00000017411	0.57715894238244	1.88385730716602	4.19457677029009	0.449117374727591	0.653346987313993	NA	KCNH4
ENSSSCG00000016834	346.351820516147	1.88364292563374	0.426189667634095	4.41972921607977	9.88246519013833e-06	0.000552543496206141	LMBRD2
ENSSSCG00000016086	134.840501353236	1.88339963299545	0.424154449998321	4.44036278059302	8.98073540851742e-06	0.000522951947566941	C2orf69
ENSSSCG00000015548	2.02844538950649	1.881518376241	4.18438486825458	0.449652322977124	0.652961154064875	NA	RGSL1
ENSSSCG00000030423	911.327102599672	1.88055787014788	0.40447153603658	4.64941955761704	3.32870475818501e-06	0.000254918262572278	MIER1
ENSSSCG00000026454	170.801271156039	1.8805115058876	0.503194880612343	3.73714355678497	0.000186122668692601	0.00532091864615319	PMAIP1
ENSSSCG00000023057	2.92632871905298	1.87951042692745	2.21810774086733	0.847348572072752	0.396800860659994	NA	LMO1
ENSSSCG00000027046	406.228160621262	1.87810540717522	0.478464237170489	3.92527855014169	8.66294342299541e-05	0.00298269626956322
ENSSSCG00000040550	92.6763657307521	1.87700204932308	0.419777414720971	4.47142219542881	7.77011289547256e-06	0.000467538793081863	CFAP94
ENSSSCG00000032650	241.279683446896	1.87610175577455	0.35140013535084	5.33893293439241	9.34952185891722e-08	2.46126162935996e-05
ENSSSCG00000017897	2.34269113654552	1.87552475417108	2.78379363862274	0.67372980818326	0.500483107293376	NA
ENSSSCG00000033643	6.7545801284015	1.87515828976932	1.47067559797019	1.2750318917084	0.202297954198269	NA
ENSSSCG00000017507	10.0667795675385	1.87490331746656	1.1271482013872	1.66340443533431	0.096231505888142	0.523309950352837
ENSSSCG00000021166	237.701286124642	1.87483902874375	0.390356810903148	4.80288540221966	1.56395402854737e-06	0.000150509017144768	RPAP3
ENSSSCG00000004511	6.65759817449011	1.87440509345574	1.45570242065958	1.28762930311433	0.19787503385062	NA
ENSSSCG00000001964	1.8987746918775	1.87439440950161	2.36989247647097	0.790919599986574	0.428990910092554	NA	NPAS3
ENSSSCG00000024439	11.771063891127	1.8741743517049	0.992289866732207	1.88873676386206	0.0589271098359663	0.392921634008826	PTGER4
ENSSSCG00000031456	209.163933532875	1.87327479531787	0.47270260867444	3.96290344276064	7.4043734044021e-05	0.00271981576564026	ARL5B
ENSSSCG00000047303	1.59442358597513	1.87126821723404	3.1304865498697	0.597756351105206	0.550002519183793	NA
ENSSSCG00000019707	4.3131633854803	1.87080216432147	1.65352219802016	1.13140432378923	0.257884952474436	NA	SNORA75
ENSSSCG00000009655	1.44724060479341	1.87019953054953	3.23924255034326	0.577357052299572	0.563698280383241	NA	EBF2
ENSSSCG00000047336	1.40114621281028	1.86973236205746	3.29040209251062	0.568238260701697	0.56987319488689	NA
ENSSSCG00000027829	7.41541978737944	1.86904730175888	1.17645053789467	1.58871728266932	0.112124235286782	NA
ENSSSCG00000035335	1.16959359976256	1.86863054758827	3.42100327199179	0.546222964148266	0.58491268258314	NA	FGL1
ENSSSCG00000011681	135.05173743322	1.86850594066967	0.513377876549013	3.63963081781006	0.000273029204595467	0.00717255099639983	TRPC1
ENSSSCG00000016948	201.487218880851	1.86807208535165	0.460639465813374	4.055388701993	5.0051000469342e-05	0.00198258445746271	TRIM23
ENSSSCG00000023924	710.366087941882	1.86719655148802	0.42114962351088	4.43357051093217	9.26851755822843e-06	0.000534780766510386	PDE1A
ENSSSCG00000023669	1.27795202468471	1.86707595439434	3.63420455595285	0.513750925587295	0.607426142295283	NA	SNORD30
ENSSSCG00000011858	283.180470579629	1.86556269036398	0.417417180730002	4.46930020250096	7.84759243147443e-06	0.000469962928739862	ZNF148
ENSSSCG00000050100	0.922278875873692	1.86529572053183	3.93364573344676	0.474190063602248	0.635364378398383	NA
ENSSSCG00000050114	0.850109847673465	1.86480513387132	4.02981452724117	0.462752099697248	0.643542069138715	NA
ENSSSCG00000043158	0.667897088262553	1.86468211117089	4.05508547220801	0.459837930408793	0.645632555242138	NA
ENSSSCG00000005066	834.893761416032	1.86365480219715	0.424717496840081	4.38798687613021	1.14404677314013e-05	0.000619833081204158	EXOC5
ENSSSCG00000009106	924.143137880462	1.86349035842777	0.380746573215708	4.89430631690026	9.8653079215474e-07	0.000106625821026997	PDE5A
ENSSSCG00000003386	0.163037563421142	1.86330535958798	4.3735832837666	0.426036327352905	0.670081375430534	NA	TNFRSF9
ENSSSCG00000003632	0.163037563421142	1.86330535958798	4.3735832837666	0.426036327352905	0.670081375430534	NA
ENSSSCG00000004128	0.163037563421142	1.86330535958798	4.3735832837666	0.426036327352905	0.670081375430534	NA	ZC2HC1B
ENSSSCG00000004621	0.163037563421142	1.86330535958798	4.3735832837666	0.426036327352905	0.670081375430534	NA	MYO5C
ENSSSCG00000004623	0.163037563421142	1.86330535958798	4.3735832837666	0.426036327352905	0.670081375430534	NA
ENSSSCG00000007605	0.163037563421142	1.86330535958798	4.3735832837666	0.426036327352905	0.670081375430534	NA	TMEM130
ENSSSCG00000007957	0.163037563421142	1.86330535958798	4.3735832837666	0.426036327352905	0.670081375430534	NA	C16orf90
ENSSSCG00000009631	0.163037563421142	1.86330535958798	4.3735832837666	0.426036327352905	0.670081375430534	NA	PEBP4
ENSSSCG00000010787	0.163037563421142	1.86330535958798	4.3735832837666	0.426036327352905	0.670081375430534	NA	SCART1
ENSSSCG00000012047	0.163037563421142	1.86330535958798	4.3735832837666	0.426036327352905	0.670081375430534	NA
ENSSSCG00000012942	0.163037563421142	1.86330535958798	4.3735832837666	0.426036327352905	0.670081375430534	NA	NPAS4
ENSSSCG00000013120	0.163037563421142	1.86330535958798	4.3735832837666	0.426036327352905	0.670081375430534	NA
ENSSSCG00000014186	0.163037563421142	1.86330535958798	4.3735832837666	0.426036327352905	0.670081375430534	NA
ENSSSCG00000015259	0.163037563421142	1.86330535958798	4.3735832837666	0.426036327352905	0.670081375430534	NA	B3GAT1
ENSSSCG00000017637	0.163037563421142	1.86330535958798	4.3735832837666	0.426036327352905	0.670081375430534	NA	MPO
ENSSSCG00000018591	0.163037563421142	1.86330535958798	4.3735832837666	0.426036327352905	0.670081375430534	NA
ENSSSCG00000019412	0.163037563421142	1.86330535958798	4.3735832837666	0.426036327352905	0.670081375430534	NA	U6
ENSSSCG00000019630	0.163037563421142	1.86330535958798	4.3735832837666	0.426036327352905	0.670081375430534	NA	U6
ENSSSCG00000026145	0.163037563421142	1.86330535958798	4.3735832837666	0.426036327352905	0.670081375430534	NA	RAG1
ENSSSCG00000026212	0.163037563421142	1.86330535958798	4.3735832837666	0.426036327352905	0.670081375430534	NA	SNORD29
ENSSSCG00000031075	0.163037563421142	1.86330535958798	4.3735832837666	0.426036327352905	0.670081375430534	NA
ENSSSCG00000031415	0.163037563421142	1.86330535958798	4.3735832837666	0.426036327352905	0.670081375430534	NA
ENSSSCG00000031904	0.163037563421142	1.86330535958798	4.3735832837666	0.426036327352905	0.670081375430534	NA	UGT8
ENSSSCG00000032032	0.163037563421142	1.86330535958798	4.3735832837666	0.426036327352905	0.670081375430534	NA
ENSSSCG00000032892	0.163037563421142	1.86330535958798	4.3735832837666	0.426036327352905	0.670081375430534	NA
ENSSSCG00000033438	0.163037563421142	1.86330535958798	4.3735832837666	0.426036327352905	0.670081375430534	NA
ENSSSCG00000033817	0.163037563421142	1.86330535958798	4.3735832837666	0.426036327352905	0.670081375430534	NA
ENSSSCG00000035473	0.163037563421142	1.86330535958798	4.3735832837666	0.426036327352905	0.670081375430534	NA
ENSSSCG00000036703	0.163037563421142	1.86330535958798	4.3735832837666	0.426036327352905	0.670081375430534	NA	BRS3
ENSSSCG00000036727	0.163037563421142	1.86330535958798	4.3735832837666	0.426036327352905	0.670081375430534	NA	HIST1H3E
ENSSSCG00000039995	0.163037563421142	1.86330535958798	4.3735832837666	0.426036327352905	0.670081375430534	NA
ENSSSCG00000040172	0.163037563421142	1.86330535958798	4.3735832837666	0.426036327352905	0.670081375430534	NA	THSD7B
ENSSSCG00000041010	0.163037563421142	1.86330535958798	4.3735832837666	0.426036327352905	0.670081375430534	NA
ENSSSCG00000041584	0.163037563421142	1.86330535958798	4.3735832837666	0.426036327352905	0.670081375430534	NA
ENSSSCG00000041599	0.163037563421142	1.86330535958798	4.3735832837666	0.426036327352905	0.670081375430534	NA
ENSSSCG00000041934	0.163037563421142	1.86330535958798	4.3735832837666	0.426036327352905	0.670081375430534	NA
ENSSSCG00000042119	0.163037563421142	1.86330535958798	4.3735832837666	0.426036327352905	0.670081375430534	NA
ENSSSCG00000042248	0.163037563421142	1.86330535958798	4.3735832837666	0.426036327352905	0.670081375430534	NA
ENSSSCG00000042567	0.163037563421142	1.86330535958798	4.3735832837666	0.426036327352905	0.670081375430534	NA
ENSSSCG00000043036	0.163037563421142	1.86330535958798	4.3735832837666	0.426036327352905	0.670081375430534	NA
ENSSSCG00000043871	0.163037563421142	1.86330535958798	4.3735832837666	0.426036327352905	0.670081375430534	NA
ENSSSCG00000044444	0.163037563421142	1.86330535958798	4.3735832837666	0.426036327352905	0.670081375430534	NA
ENSSSCG00000045232	0.163037563421142	1.86330535958798	4.3735832837666	0.426036327352905	0.670081375430534	NA
ENSSSCG00000046144	0.163037563421142	1.86330535958798	4.3735832837666	0.426036327352905	0.670081375430534	NA
ENSSSCG00000047371	0.163037563421142	1.86330535958798	4.3735832837666	0.426036327352905	0.670081375430534	NA
ENSSSCG00000047796	0.163037563421142	1.86330535958798	4.3735832837666	0.426036327352905	0.670081375430534	NA
ENSSSCG00000048584	0.163037563421142	1.86330535958798	4.3735832837666	0.426036327352905	0.670081375430534	NA
ENSSSCG00000049336	0.163037563421142	1.86330535958798	4.3735832837666	0.426036327352905	0.670081375430534	NA	H2BE1
ENSSSCG00000050405	0.163037563421142	1.86330535958798	4.3735832837666	0.426036327352905	0.670081375430534	NA
ENSSSCG00000050531	0.163037563421142	1.86330535958798	4.3735832837666	0.426036327352905	0.670081375430534	NA
ENSSSCG00000051214	0.163037563421142	1.86330535958798	4.3735832837666	0.426036327352905	0.670081375430534	NA
ENSSSCG00000051667	0.163037563421142	1.86330535958798	4.3735832837666	0.426036327352905	0.670081375430534	NA
ENSSSCG00000046167	0.242484400685335	1.86330535958475	4.37358328375905	0.426036327352903	0.670081375430536	NA
ENSSSCG00000028115	0.328941144792728	1.86330535958164	4.37358328375178	0.426036327352899	0.670081375430539	NA	ALDH8A1
ENSSSCG00000007238	0.411892935478521	1.86330535957967	4.37358328374718	0.426036327352897	0.67008137543054	NA	XKR7
ENSSSCG00000015536	0.223287376260506	1.86330502701835	4.37358250643431	0.426036327033295	0.670081375663422	NA	LHX4
ENSSSCG00000014912	0.247370957995375	1.86330502701835	4.37358250643431	0.426036327033295	0.670081375663422	NA	CCDC83
ENSSSCG00000039883	0.247370957995375	1.86330502701835	4.37358250643431	0.426036327033295	0.670081375663422	NA
ENSSSCG00000041016	0.247370957995375	1.86330502701835	4.37358250643431	0.426036327033295	0.670081375663422	NA
ENSSSCG00000030033	0.406505393808213	1.8633050270122	4.37358250641994	0.426036327033289	0.670081375663427	NA	ACSM4
ENSSSCG00000029523	0.307861532119192	1.8633047363594	4.37358182697765	0.426036326762183	0.670081375860971	NA
ENSSSCG00000050764	0.414896904539854	1.86330466660707	4.37358166391166	0.426036326698095	0.67008137590767	NA
ENSSSCG00000048494	0.649973224195283	1.86330458042009	4.37358166978886	0.42603630641932	0.67008139068405	NA
ENSSSCG00000046278	0.584786253296689	1.86330411546223	4.37358058085382	0.426036306183358	0.670081390855986	NA
ENSSSCG00000047199	0.66903793086654	1.8633040311111	4.37358038352101	0.426036306119295	0.670081390902667	NA
ENSSSCG00000010770	0.669360409155374	1.86330402562436	4.3735803716921	0.426036306017045	0.670081390977172	NA	KNDC1
ENSSSCG00000023305	0.753371325440773	1.86330395404605	4.37358020315531	0.426036306068373	0.670081390939772	NA
ENSSSCG00000003230	2.77374815821587	1.86330360785837	4.37357939299677	0.4260363058327	0.670081391111497	NA
ENSSSCG00000046757	1.07767942914046	1.86159999737815	3.19434958213576	0.582779044531962	0.56004205359791	NA
ENSSSCG00000031850	4.67610165793809	1.85932281526865	1.69674369390889	1.09581831477753	0.273158291872899	NA	IFN-OMEGA-3
ENSSSCG00000009870	22.3932802351418	1.85885912161013	0.713114377766365	2.60667738523586	0.00914254550717331	0.108068479914539	SDSL
ENSSSCG00000031524	10.4771108570476	1.85750746232456	1.10892823644288	1.67504749295852	0.093924913756377	0.516239760863671	DPPA2
ENSSSCG00000010250	570.306849231359	1.85626978867116	0.399838205715645	4.64255231775248	3.44131461457187e-06	0.000260385936944492	VPS26A
ENSSSCG00000016582	1.80375952196734	1.85562058580565	2.66667567611844	0.695855368698848	0.486519410227397	NA	FAM71F1
ENSSSCG00000004939	0.563024904462097	1.8554595424018	4.22083098160789	0.439595792981736	0.660229888270207	NA	MEGF11
ENSSSCG00000050061	0.401301629266717	1.85512166682813	4.31292674672846	0.430130576234647	0.667100659152872	NA
ENSSSCG00000026587	6.08995119072789	1.85421859340411	1.43682620384345	1.29049608675298	0.196878469658533	NA	BATF3
ENSSSCG00000048874	1.27535835118744	1.85413676879337	2.7815127043884	0.666592953491852	0.505032171304348	NA
ENSSSCG00000038233	1.55339022826795	1.85412313125514	2.74868792577518	0.674548432315118	0.49996270513277	NA
ENSSSCG00000030413	484.106179950011	1.85313859760416	0.466520528559751	3.97225520455703	7.11953849759074e-05	0.00265376072140285	PIK3CA
ENSSSCG00000046265	1.26830749290812	1.85205754215687	2.87750085260686	0.64363405504433	0.519812761575374	NA
ENSSSCG00000050451	28.9858592430731	1.85189280520722	0.602768649446665	3.07231108802231	0.00212408233520564	0.0351307649053122
ENSSSCG00000006775	1758.8571458105	1.85007766754134	0.388684256451399	4.75984719430659	1.93739582247299e-06	0.000178692946078604	CAPZA1
ENSSSCG00000036810	1.05944448792717	1.84869790558712	3.08476592450322	0.599299250196704	0.548973347803557	NA	ARL11
ENSSSCG00000050787	1.26313666557615	1.8477042365202	3.15149226238422	0.586295025557939	0.557677273303349	NA
ENSSSCG00000045445	1.37199929800082	1.84740824333228	3.26159006629608	0.566413376844206	0.571112803389684	NA
ENSSSCG00000036448	1.44784213330057	1.84711619946206	3.01083628265637	0.613489418239773	0.539552777470805	NA
ENSSSCG00000014082	368.364231928811	1.84705894422462	0.453014321843818	4.07726390791992	4.55687615448763e-05	0.0018396385651152	POLK
ENSSSCG00000005512	14.0647492638598	1.84666941616571	0.847493424222685	2.17897786978048	0.0293333122555031	0.248096207269436	C5
ENSSSCG00000031998	3.2949125680111	1.8465389400678	1.83439300767928	1.0066212269332	0.314116829781942	NA
ENSSSCG00000016247	0.97511109335294	1.84464136896538	3.38792411960078	0.544475408493726	0.586114366374979	NA	TM4SF20
ENSSSCG00000045010	1.22746503542547	1.84459466487282	3.59663447014918	0.512866870454118	0.608044449259206	NA
ENSSSCG00000016692	2745.98674959118	1.84457414276147	0.398119958730517	4.63321193100506	3.60035626482162e-06	0.000266047378726818	TAX1BP1
ENSSSCG00000010467	486.965334749913	1.84420639252135	0.607329832038395	3.03658126973872	0.00239277595964144	0.0388127304570337	BTAF1
ENSSSCG00000022986	0.877313445520642	1.84344003470292	3.49618206964762	0.527272321057559	0.598004492610931	NA	CCSER1
ENSSSCG00000010240	35.5925882317489	1.84334253369915	0.629262414739676	2.92937014911615	0.003396496915068	0.0504919235515286	DNA2
ENSSSCG00000016073	207.077521105693	1.84306056837183	0.440729065587616	4.18184483910657	2.89153279531061e-05	0.00128265860744739	PGAP1
ENSSSCG00000047167	0.966884638365369	1.84257830134265	3.58058814668275	0.514602134023629	0.606831073570394	NA
ENSSSCG00000043000	0.783846794570048	1.84241757646132	3.59687275677504	0.51222762133883	0.608491713930571	NA
ENSSSCG00000047743	1.48905992637191	1.8418059550335	2.87385588739813	0.640883199157559	0.521598572273742	NA
ENSSSCG00000048285	0.819614101438707	1.84167851558225	4.09553869845807	0.449679187813711	0.652941780156282	NA
ENSSSCG00000000636	0.665969204718921	1.84088747528799	3.76510771039955	0.48893354901994	0.624888742999143	NA
ENSSSCG00000014996	0.397947128567542	1.84072722828841	4.31358092028401	0.426728340630553	0.669577205776566	NA
ENSSSCG00000031306	0.397947128567542	1.84072722828841	4.31358092028401	0.426728340630553	0.669577205776566	NA
ENSSSCG00000035276	0.397947128567542	1.84072722828841	4.31358092028401	0.426728340630553	0.669577205776566	NA	GAPT
ENSSSCG00000039102	0.397947128567542	1.84072722828841	4.31358092028401	0.426728340630553	0.669577205776566	NA
ENSSSCG00000051626	0.397947128567542	1.84072722828841	4.31358092028401	0.426728340630553	0.669577205776566	NA
ENSSSCG00000030518	0.478808766165232	1.84072722828031	4.31358092028024	0.426728340629049	0.669577205777662	NA	PRSS33
ENSSSCG00000000239	0.567095440284913	1.84072548974967	4.31358010984618	0.426728017766037	0.669577440966392	NA
ENSSSCG00000002930	216.419367720984	1.83983283136543	0.390335592059024	4.71346418004133	2.43540552668842e-06	0.000207438282110524	ZNF260
ENSSSCG00000015926	5.37521218051962	1.83979233928421	1.76659174744177	1.04143605445256	0.297673216564385	NA	ABCB11
ENSSSCG00000004355	2.77715113008565	1.83865220414208	2.5846626703302	0.711370278701471	0.476854811656876	NA
ENSSSCG00000017154	0.660638537182509	1.83830624868876	4.11091892424298	0.447176478681657	0.654747642943442	NA	CARD14
ENSSSCG00000018172	3.55157003802599	1.83742261230597	1.69253478235077	1.08560404871206	0.277654207776804	NA	SNORA63
ENSSSCG00000043677	0.159683062721967	1.83672606319752	4.37589727181249	0.419737016001006	0.674677580781281	NA
ENSSSCG00000048680	0.159683062721967	1.83672606319752	4.37589727181249	0.419737016001006	0.674677580781281	NA
ENSSSCG00000051093	0.159683062721967	1.83672606319752	4.37589727181249	0.419737016001006	0.674677580781281	NA
ENSSSCG00000051312	0.159683062721967	1.83672606319752	4.37589727181249	0.419737016001006	0.674677580781281	NA
ENSSSCG00000051478	0.159683062721967	1.83672606319752	4.37589727181249	0.419737016001006	0.674677580781281	NA
ENSSSCG00000051706	0.159683062721967	1.83672606319752	4.37589727181249	0.419737016001006	0.674677580781281	NA
ENSSSCG00000048319	0.402267975515037	1.83672606318933	4.375897271793	0.419737016001006	0.674677580781281	NA
ENSSSCG00000006764	0.477470411778736	1.8367258427369	4.37589729115418	0.419736963765081	0.674677618945163	NA	PTPN22
ENSSSCG00000017172	0.244257218580652	1.83672573108317	4.3758964804325	0.41973701601406	0.674677580771744	NA	ST6GALNAC1
ENSSSCG00000019135	0.244257218580652	1.83672573108317	4.3758964804325	0.41973701601406	0.674677580771744	NA
ENSSSCG00000026360	0.244257218580652	1.83672573108317	4.3758964804325	0.41973701601406	0.674677580771744	NA	CLGN
ENSSSCG00000043378	0.244257218580652	1.83672573108317	4.3758964804325	0.41973701601406	0.674677580771744	NA
ENSSSCG00000045120	0.244257218580652	1.83672573108317	4.3758964804325	0.41973701601406	0.674677580771744	NA
ENSSSCG00000049663	0.244257218580652	1.83672573108317	4.3758964804325	0.41973701601406	0.674677580771744	NA
ENSSSCG00000044189	0.405980493776032	1.83672573107695	4.37589648041768	0.419737016014061	0.674677580771743	NA
ENSSSCG00000051476	0.328590613154885	1.83672537116898	4.37589562269141	0.41973701603954	0.674677580753128	NA
ENSSSCG00000008927	0.328831374439338	1.83672537052997	4.37589562117492	0.419737016038974	0.674677580753542	NA	TMPRSS11A
ENSSSCG00000009798	0.328831374439338	1.83672537052997	4.37589562117492	0.419737016038974	0.674677580753542	NA	B3GNT4
ENSSSCG00000042110	0.328831374439338	1.83672537052997	4.37589562117492	0.419737016038974	0.674677580753542	NA
ENSSSCG00000018070	0.413164769013571	1.83672516727228	4.37589513672541	0.4197370160581	0.674677580739568	NA
ENSSSCG00000030437	0.400682314079422	1.83672496164516	4.37589518880217	0.419736964072014	0.674677618720915	NA	TMEM253
ENSSSCG00000011376	4.80081212566413	1.83661594283473	1.53075263792384	1.19981236506359	0.230212220823781	NA	IHO1
ENSSSCG00000044939	2.22051016153768	1.83412140182833	2.39364901630103	0.766244921180064	0.44353058418042	NA
ENSSSCG00000024496	2.42889208238965	1.83338956128917	2.0855438823607	0.879094214605494	0.379350194359395	NA	NSUN7
ENSSSCG00000009100	2.20858358807045	1.83156062172084	2.38080692459244	0.76930245909562	0.441713777739231	NA	TNIP3
ENSSSCG00000006871	545.802627332302	1.83126430588261	0.437315013544591	4.18751757695116	2.82022185820868e-05	0.00126369941135904	SLC35A3
ENSSSCG00000031954	274.103684509564	1.83122019402594	0.40728926580783	4.4961170051802	6.92056633308653e-06	0.00043077968563981	SLC39A10
ENSSSCG00000016148	1.78573219273275	1.83112494559891	2.83719943436304	0.645398741949913	0.518668818466655	NA	PTH2R
ENSSSCG00000045444	16.6479170509592	1.83042378571793	0.901834580886421	2.02966688626953	0.0423904110146596	0.318079117328527
ENSSSCG00000004460	664.151629596705	1.83029242802868	0.411269498760286	4.45034808938139	8.57312184973396e-06	0.000506214802304852	IBTK
ENSSSCG00000024379	7.13539632425419	1.82832452316738	2.83529319090846	0.644844959607711	0.519027663008689	NA	PCSK4
ENSSSCG00000004884	779.54212669995	1.82828598526362	0.431830707063464	4.23380263459338	2.29772615806097e-05	0.0010915063057616	TMX3
ENSSSCG00000047063	1.41774790854425	1.82821377799977	2.95678285621856	0.618311816221054	0.536369814319143	NA
ENSSSCG00000033809	2.06694746106202	1.82736597165197	2.99456340995904	0.610227843422744	0.541710887882512	NA
ENSSSCG00000029744	46.6730770333982	1.82706796121089	0.499899733175367	3.65486884660918	0.000257313484748749	0.00685952150482109	PLCH2
ENSSSCG00000039472	346.389926382407	1.82702434985957	0.402965787468427	4.53394408825023	5.78923596711721e-06	0.000387042926855462	SLC30A1
ENSSSCG00000019290	4.56622875816612	1.82660883360205	1.84418108166874	0.990471517010255	0.32194370439818	NA
ENSSSCG00000000936	1.4735935137277	1.82653930433269	2.43217304518745	0.750990686269991	0.452658261023157	NA	SLC6A15
ENSSSCG00000008493	238.224501357118	1.82595886408269	0.484164377285887	3.7713614419933	0.000162359301963302	0.00487242620714975	CEBPZ
ENSSSCG00000036297	2.77051854516036	1.82290332212943	2.10520248395604	0.865904033470393	0.386542791018993	NA
ENSSSCG00000043770	12.2706150619343	1.82288585928095	1.26003760136214	1.44669163627367	0.14798330798234	0.648934511485755
ENSSSCG00000003622	7.4248850239968	1.82213096106553	1.16879549033032	1.55898185451637	0.119000674957233	NA
ENSSSCG00000008495	821.502462761527	1.82036128708767	0.415675629938487	4.37928316210659	1.19070332914502e-05	0.000640243713492615	PRKD3
ENSSSCG00000047291	1.31414867820229	1.81838057055763	3.5098961977484	0.518072463716768	0.604407711701573	NA
ENSSSCG00000003170	29.3555125068476	1.8169116504466	0.71796729463484	2.53063289097408	0.0113856945406771	0.126981144056484	SLC17A7
ENSSSCG00000015485	291.308132140481	1.81685726137917	0.472720649010389	3.84340575175347	0.000121338610125393	0.00384269342742975	SUCO
ENSSSCG00000043903	1.15257661238216	1.81674860414386	3.79999284297897	0.478092638384981	0.632584271444526	NA
ENSSSCG00000036438	353.613528322227	1.81663940596765	0.348768920306791	5.20871929863953	1.9014852109273e-07	4.07240120767412e-05	GPX3
ENSSSCG00000003882	1.40060542230968	1.81550022860035	3.74059986410628	0.485350022605027	0.627428077469632	NA	SLC5A9
ENSSSCG00000041931	0.821097464766816	1.814637756544	3.81890323133945	0.475172489748459	0.634664033706616	NA
ENSSSCG00000024419	310.217478438766	1.81453656961985	0.47750913043306	3.8000039244783	0.000144693796388575	0.00441630630716434	RBBP8
ENSSSCG00000001971	1324.32533225833	1.81406894856555	0.415265296101671	4.36845786439473	1.25126951701018e-05	0.000664329479703385	HECTD1
ENSSSCG00000042055	1.2347018409381	1.81386056576124	3.89394766565356	0.465815342553353	0.641347682074928	NA
ENSSSCG00000016639	8.20093191779746	1.81384885456494	1.23799381461323	1.46515179086869	0.142879509151124	NA	FOXP2
ENSSSCG00000042300	0.73652330890813	1.81359313896866	3.92074400424921	0.46256351779232	0.643677263701081	NA
ENSSSCG00000026833	109.541707258018	1.81338755295125	0.524339197898503	3.45842454697098	0.000543344442027346	0.012348381959456	MSANTD4
ENSSSCG00000042454	0.99233592957229	1.81336909436964	3.94357803506628	0.459828378757861	0.645639411757819	NA
ENSSSCG00000044748	0.987220047565665	1.81332736875829	3.94786682784253	0.459318271824599	0.646005628443262	NA
ENSSSCG00000004979	474.803538767195	1.81323434002468	0.440832914275654	4.11320090062707	3.90210516279679e-05	0.00165193307796687	MYO9A
ENSSSCG00000050844	0.548125314529511	1.81279981351142	4.00372615543462	0.452778172915432	0.65070848232976	NA
ENSSSCG00000045860	0.825496772370285	1.81153401243305	4.14750632443182	0.436776672710974	0.66227331806493	NA
ENSSSCG00000038457	0.758744973412047	1.81142506294208	4.16061337783809	0.435374522562181	0.663290600199053	NA
ENSSSCG00000023296	85.1814630165947	1.81130394703432	0.519752338519232	3.48493659921704	0.000492253663531675	0.0113505790007048	CENPE
ENSSSCG00000039221	1832.02521530023	1.81099827851296	0.396390120844117	4.56872707790098	4.90695245670246e-06	0.000346888042558546	MOB1A
ENSSSCG00000043422	0.464965959004323	1.81090607781083	4.22501736814191	0.428615061198491	0.668203383061694	NA
ENSSSCG00000006000	0.738613461996233	1.81052340928237	4.27427993205508	0.42358559524946	0.671868062424366	NA	TAF2
ENSSSCG00000026985	0.740235827169126	1.81033396058755	4.29928321463027	0.421078089116591	0.673698060703157	NA	SNAP25
ENSSSCG00000026014	0.686975750776345	1.81021960556224	4.3145382013087	0.419562771518203	0.67480488950299	NA
ENSSSCG00000000025	0.156328562022791	1.80975874954268	4.37828764870844	0.413348526809687	0.67935128105993	NA
ENSSSCG00000000131	0.156328562022791	1.80975874954268	4.37828764870844	0.413348526809687	0.67935128105993	NA	ELFN2
ENSSSCG00000000871	0.156328562022791	1.80975874954268	4.37828764870844	0.413348526809687	0.67935128105993	NA	SLC5A8
ENSSSCG00000003306	0.156328562022791	1.80975874954268	4.37828764870844	0.413348526809687	0.67935128105993	NA	HELZ2
ENSSSCG00000006299	0.156328562022791	1.80975874954268	4.37828764870844	0.413348526809687	0.67935128105993	NA	TBX19
ENSSSCG00000006588	0.156328562022791	1.80975874954268	4.37828764870844	0.413348526809687	0.67935128105993	NA
ENSSSCG00000006731	0.156328562022791	1.80975874954268	4.37828764870844	0.413348526809687	0.67935128105993	NA	VTCN1
ENSSSCG00000006836	0.156328562022791	1.80975874954268	4.37828764870844	0.413348526809687	0.67935128105993	NA	ELAPOR1
ENSSSCG00000007191	0.156328562022791	1.80975874954268	4.37828764870844	0.413348526809687	0.67935128105993	NA
ENSSSCG00000007407	0.156328562022791	1.80975874954268	4.37828764870844	0.413348526809687	0.67935128105993	NA	WFDC8
ENSSSCG00000008465	0.156328562022791	1.80975874954268	4.37828764870844	0.413348526809687	0.67935128105993	NA	KCNG3
ENSSSCG00000009735	0.156328562022791	1.80975874954268	4.37828764870844	0.413348526809687	0.67935128105993	NA	P2RX2
ENSSSCG00000013042	0.156328562022791	1.80975874954268	4.37828764870844	0.413348526809687	0.67935128105993	NA
ENSSSCG00000014124	0.156328562022791	1.80975874954268	4.37828764870844	0.413348526809687	0.67935128105993	NA	ANKRD34B
ENSSSCG00000014408	0.156328562022791	1.80975874954268	4.37828764870844	0.413348526809687	0.67935128105993	NA	PLAC8L1
ENSSSCG00000017008	0.156328562022791	1.80975874954268	4.37828764870844	0.413348526809687	0.67935128105993	NA	DOCK2
ENSSSCG00000020068	0.156328562022791	1.80975874954268	4.37828764870844	0.413348526809687	0.67935128105993	NA	U6
ENSSSCG00000023691	0.156328562022791	1.80975874954268	4.37828764870844	0.413348526809687	0.67935128105993	NA
ENSSSCG00000027365	0.156328562022791	1.80975874954268	4.37828764870844	0.413348526809687	0.67935128105993	NA	WNT7B
ENSSSCG00000031742	0.156328562022791	1.80975874954268	4.37828764870844	0.413348526809687	0.67935128105993	NA
ENSSSCG00000032403	0.156328562022791	1.80975874954268	4.37828764870844	0.413348526809687	0.67935128105993	NA
ENSSSCG00000032440	0.156328562022791	1.80975874954268	4.37828764870844	0.413348526809687	0.67935128105993	NA
ENSSSCG00000032480	0.156328562022791	1.80975874954268	4.37828764870844	0.413348526809687	0.67935128105993	NA
ENSSSCG00000033005	0.156328562022791	1.80975874954268	4.37828764870844	0.413348526809687	0.67935128105993	NA
ENSSSCG00000033682	0.156328562022791	1.80975874954268	4.37828764870844	0.413348526809687	0.67935128105993	NA	CPLX2
ENSSSCG00000034660	0.156328562022791	1.80975874954268	4.37828764870844	0.413348526809687	0.67935128105993	NA	CCR4
ENSSSCG00000035160	0.156328562022791	1.80975874954268	4.37828764870844	0.413348526809687	0.67935128105993	NA
ENSSSCG00000036939	0.156328562022791	1.80975874954268	4.37828764870844	0.413348526809687	0.67935128105993	NA	U6
ENSSSCG00000037177	0.156328562022791	1.80975874954268	4.37828764870844	0.413348526809687	0.67935128105993	NA	C2CD4C
ENSSSCG00000037628	0.156328562022791	1.80975874954268	4.37828764870844	0.413348526809687	0.67935128105993	NA	U6
ENSSSCG00000038255	0.156328562022791	1.80975874954268	4.37828764870844	0.413348526809687	0.67935128105993	NA	ART1
ENSSSCG00000038635	0.156328562022791	1.80975874954268	4.37828764870844	0.413348526809687	0.67935128105993	NA	ZNF554
ENSSSCG00000038652	0.156328562022791	1.80975874954268	4.37828764870844	0.413348526809687	0.67935128105993	NA
ENSSSCG00000039106	0.156328562022791	1.80975874954268	4.37828764870844	0.413348526809687	0.67935128105993	NA
ENSSSCG00000040106	0.156328562022791	1.80975874954268	4.37828764870844	0.413348526809687	0.67935128105993	NA
ENSSSCG00000040169	0.156328562022791	1.80975874954268	4.37828764870844	0.413348526809687	0.67935128105993	NA
ENSSSCG00000041040	0.156328562022791	1.80975874954268	4.37828764870844	0.413348526809687	0.67935128105993	NA
ENSSSCG00000041044	0.156328562022791	1.80975874954268	4.37828764870844	0.413348526809687	0.67935128105993	NA
ENSSSCG00000041149	0.156328562022791	1.80975874954268	4.37828764870844	0.413348526809687	0.67935128105993	NA
ENSSSCG00000041161	0.156328562022791	1.80975874954268	4.37828764870844	0.413348526809687	0.67935128105993	NA
ENSSSCG00000041232	0.156328562022791	1.80975874954268	4.37828764870844	0.413348526809687	0.67935128105993	NA
ENSSSCG00000041252	0.156328562022791	1.80975874954268	4.37828764870844	0.413348526809687	0.67935128105993	NA
ENSSSCG00000041257	0.156328562022791	1.80975874954268	4.37828764870844	0.413348526809687	0.67935128105993	NA
ENSSSCG00000041380	0.156328562022791	1.80975874954268	4.37828764870844	0.413348526809687	0.67935128105993	NA
ENSSSCG00000041454	0.156328562022791	1.80975874954268	4.37828764870844	0.413348526809687	0.67935128105993	NA
ENSSSCG00000041470	0.156328562022791	1.80975874954268	4.37828764870844	0.413348526809687	0.67935128105993	NA
ENSSSCG00000041831	0.156328562022791	1.80975874954268	4.37828764870844	0.413348526809687	0.67935128105993	NA
ENSSSCG00000041948	0.156328562022791	1.80975874954268	4.37828764870844	0.413348526809687	0.67935128105993	NA
ENSSSCG00000042331	0.156328562022791	1.80975874954268	4.37828764870844	0.413348526809687	0.67935128105993	NA
ENSSSCG00000042379	0.156328562022791	1.80975874954268	4.37828764870844	0.413348526809687	0.67935128105993	NA
ENSSSCG00000042737	0.156328562022791	1.80975874954268	4.37828764870844	0.413348526809687	0.67935128105993	NA
ENSSSCG00000042739	0.156328562022791	1.80975874954268	4.37828764870844	0.413348526809687	0.67935128105993	NA
ENSSSCG00000042849	0.156328562022791	1.80975874954268	4.37828764870844	0.413348526809687	0.67935128105993	NA
ENSSSCG00000043076	0.156328562022791	1.80975874954268	4.37828764870844	0.413348526809687	0.67935128105993	NA
ENSSSCG00000043571	0.156328562022791	1.80975874954268	4.37828764870844	0.413348526809687	0.67935128105993	NA
ENSSSCG00000043578	0.156328562022791	1.80975874954268	4.37828764870844	0.413348526809687	0.67935128105993	NA
ENSSSCG00000043594	0.156328562022791	1.80975874954268	4.37828764870844	0.413348526809687	0.67935128105993	NA
ENSSSCG00000043607	0.156328562022791	1.80975874954268	4.37828764870844	0.413348526809687	0.67935128105993	NA
ENSSSCG00000043653	0.156328562022791	1.80975874954268	4.37828764870844	0.413348526809687	0.67935128105993	NA
ENSSSCG00000043662	0.156328562022791	1.80975874954268	4.37828764870844	0.413348526809687	0.67935128105993	NA
ENSSSCG00000043734	0.156328562022791	1.80975874954268	4.37828764870844	0.413348526809687	0.67935128105993	NA
ENSSSCG00000043856	0.156328562022791	1.80975874954268	4.37828764870844	0.413348526809687	0.67935128105993	NA
ENSSSCG00000043970	0.156328562022791	1.80975874954268	4.37828764870844	0.413348526809687	0.67935128105993	NA
ENSSSCG00000044108	0.156328562022791	1.80975874954268	4.37828764870844	0.413348526809687	0.67935128105993	NA	FXYD4
ENSSSCG00000044210	0.156328562022791	1.80975874954268	4.37828764870844	0.413348526809687	0.67935128105993	NA
ENSSSCG00000044304	0.156328562022791	1.80975874954268	4.37828764870844	0.413348526809687	0.67935128105993	NA
ENSSSCG00000044451	0.156328562022791	1.80975874954268	4.37828764870844	0.413348526809687	0.67935128105993	NA
ENSSSCG00000044566	0.156328562022791	1.80975874954268	4.37828764870844	0.413348526809687	0.67935128105993	NA
ENSSSCG00000044600	0.156328562022791	1.80975874954268	4.37828764870844	0.413348526809687	0.67935128105993	NA
ENSSSCG00000044875	0.156328562022791	1.80975874954268	4.37828764870844	0.413348526809687	0.67935128105993	NA
ENSSSCG00000045062	0.156328562022791	1.80975874954268	4.37828764870844	0.413348526809687	0.67935128105993	NA
ENSSSCG00000045455	0.156328562022791	1.80975874954268	4.37828764870844	0.413348526809687	0.67935128105993	NA
ENSSSCG00000045504	0.156328562022791	1.80975874954268	4.37828764870844	0.413348526809687	0.67935128105993	NA
ENSSSCG00000045765	0.156328562022791	1.80975874954268	4.37828764870844	0.413348526809687	0.67935128105993	NA
ENSSSCG00000045863	0.156328562022791	1.80975874954268	4.37828764870844	0.413348526809687	0.67935128105993	NA
ENSSSCG00000045990	0.156328562022791	1.80975874954268	4.37828764870844	0.413348526809687	0.67935128105993	NA
ENSSSCG00000046392	0.156328562022791	1.80975874954268	4.37828764870844	0.413348526809687	0.67935128105993	NA
ENSSSCG00000046415	0.156328562022791	1.80975874954268	4.37828764870844	0.413348526809687	0.67935128105993	NA
ENSSSCG00000046737	0.156328562022791	1.80975874954268	4.37828764870844	0.413348526809687	0.67935128105993	NA
ENSSSCG00000046873	0.156328562022791	1.80975874954268	4.37828764870844	0.413348526809687	0.67935128105993	NA
ENSSSCG00000047153	0.156328562022791	1.80975874954268	4.37828764870844	0.413348526809687	0.67935128105993	NA
ENSSSCG00000047242	0.156328562022791	1.80975874954268	4.37828764870844	0.413348526809687	0.67935128105993	NA
ENSSSCG00000047555	0.156328562022791	1.80975874954268	4.37828764870844	0.413348526809687	0.67935128105993	NA
ENSSSCG00000047872	0.156328562022791	1.80975874954268	4.37828764870844	0.413348526809687	0.67935128105993	NA
ENSSSCG00000047933	0.156328562022791	1.80975874954268	4.37828764870844	0.413348526809687	0.67935128105993	NA	U3
ENSSSCG00000048056	0.156328562022791	1.80975874954268	4.37828764870844	0.413348526809687	0.67935128105993	NA
ENSSSCG00000048083	0.156328562022791	1.80975874954268	4.37828764870844	0.413348526809687	0.67935128105993	NA
ENSSSCG00000048098	0.156328562022791	1.80975874954268	4.37828764870844	0.413348526809687	0.67935128105993	NA
ENSSSCG00000048132	0.156328562022791	1.80975874954268	4.37828764870844	0.413348526809687	0.67935128105993	NA
ENSSSCG00000048259	0.156328562022791	1.80975874954268	4.37828764870844	0.413348526809687	0.67935128105993	NA
ENSSSCG00000048460	0.156328562022791	1.80975874954268	4.37828764870844	0.413348526809687	0.67935128105993	NA
ENSSSCG00000048554	0.156328562022791	1.80975874954268	4.37828764870844	0.413348526809687	0.67935128105993	NA
ENSSSCG00000048866	0.156328562022791	1.80975874954268	4.37828764870844	0.413348526809687	0.67935128105993	NA
ENSSSCG00000048910	0.156328562022791	1.80975874954268	4.37828764870844	0.413348526809687	0.67935128105993	NA
ENSSSCG00000048961	0.156328562022791	1.80975874954268	4.37828764870844	0.413348526809687	0.67935128105993	NA
ENSSSCG00000049039	0.156328562022791	1.80975874954268	4.37828764870844	0.413348526809687	0.67935128105993	NA
ENSSSCG00000049326	0.156328562022791	1.80975874954268	4.37828764870844	0.413348526809687	0.67935128105993	NA
ENSSSCG00000049412	0.156328562022791	1.80975874954268	4.37828764870844	0.413348526809687	0.67935128105993	NA
ENSSSCG00000049569	0.156328562022791	1.80975874954268	4.37828764870844	0.413348526809687	0.67935128105993	NA
ENSSSCG00000049620	0.156328562022791	1.80975874954268	4.37828764870844	0.413348526809687	0.67935128105993	NA
ENSSSCG00000049674	0.156328562022791	1.80975874954268	4.37828764870844	0.413348526809687	0.67935128105993	NA
ENSSSCG00000049762	0.156328562022791	1.80975874954268	4.37828764870844	0.413348526809687	0.67935128105993	NA
ENSSSCG00000049914	0.156328562022791	1.80975874954268	4.37828764870844	0.413348526809687	0.67935128105993	NA
ENSSSCG00000050120	0.156328562022791	1.80975874954268	4.37828764870844	0.413348526809687	0.67935128105993	NA
ENSSSCG00000050129	0.156328562022791	1.80975874954268	4.37828764870844	0.413348526809687	0.67935128105993	NA
ENSSSCG00000050484	0.156328562022791	1.80975874954268	4.37828764870844	0.413348526809687	0.67935128105993	NA
ENSSSCG00000050624	0.156328562022791	1.80975874954268	4.37828764870844	0.413348526809687	0.67935128105993	NA
ENSSSCG00000050966	0.156328562022791	1.80975874954268	4.37828764870844	0.413348526809687	0.67935128105993	NA
ENSSSCG00000050989	0.156328562022791	1.80975874954268	4.37828764870844	0.413348526809687	0.67935128105993	NA
ENSSSCG00000051399	0.156328562022791	1.80975874954268	4.37828764870844	0.413348526809687	0.67935128105993	NA
ENSSSCG00000051566	0.156328562022791	1.80975874954268	4.37828764870844	0.413348526809687	0.67935128105993	NA
ENSSSCG00000051653	0.156328562022791	1.80975874954268	4.37828764870844	0.413348526809687	0.67935128105993	NA
ENSSSCG00000051673	0.156328562022791	1.80975874954268	4.37828764870844	0.413348526809687	0.67935128105993	NA
ENSSSCG00000040637	0.237190199620481	1.80975874953946	4.37828764870062	0.413348526809689	0.679351281059929	NA	ERN2
ENSSSCG00000006116	0.318051837218171	1.80975874953646	4.37828764869335	0.413348526809689	0.679351281059929	NA	SLC26A7
ENSSSCG00000039798	0.318051837218171	1.80975874953646	4.37828764869335	0.413348526809689	0.679351281059929	NA	SLC11A1
ENSSSCG00000047927	0.318051837218171	1.80975874953646	4.37828764869335	0.413348526809689	0.679351281059929	NA
ENSSSCG00000049018	0.216578374862155	1.8097584170412	4.37828684290009	0.41334852694175	0.679351280963188	NA
ENSSSCG00000004330	0.240902717881477	1.8097584170412	4.37828684290009	0.41334852694175	0.679351280963188	NA	GJA10
ENSSSCG00000026597	0.240902717881477	1.8097584170412	4.37828684290009	0.41334852694175	0.679351280963188	NA	SLC38A4
ENSSSCG00000031982	0.240902717881477	1.8097584170412	4.37828684290009	0.41334852694175	0.679351280963188	NA
ENSSSCG00000037751	0.240902717881477	1.8097584170412	4.37828684290009	0.41334852694175	0.679351280963188	NA	OTOF
ENSSSCG00000046682	0.240902717881477	1.8097584170412	4.37828684290009	0.41334852694175	0.679351280963188	NA
ENSSSCG00000048435	0.240902717881477	1.8097584170412	4.37828684290009	0.41334852694175	0.679351280963188	NA
ENSSSCG00000050160	0.240902717881477	1.8097584170412	4.37828684290009	0.41334852694175	0.679351280963188	NA
ENSSSCG00000035571	0.323854508567269	1.80975841703797	4.37828684289227	0.413348526941751	0.679351280963187	NA
ENSSSCG00000037423	0.323854508567269	1.80975841703797	4.37828684289227	0.413348526941751	0.679351280963187	NA	U6
ENSSSCG00000042775	0.323854508567269	1.80975841703797	4.37828684289227	0.413348526941751	0.679351280963187	NA
ENSSSCG00000012133	0.398913474815861	1.80975819870504	4.37828769795743	0.41334839634895	0.679351376629312	NA	ASB11
ENSSSCG00000048887	0.479775112413551	1.80975819870365	4.37828769795405	0.413348396348951	0.679351376629311	NA
ENSSSCG00000044648	0.559221949677744	1.80975819870259	4.37828769795147	0.413348396348952	0.67935137662931	NA
ENSSSCG00000023745	0.301152530720841	1.80975812644299	4.37828613855273	0.413348527065711	0.679351280872379	NA	MCOLN3
ENSSSCG00000007695	0.325476873740162	1.80975805606681	4.37828596797667	0.413348527095673	0.679351280850431	NA
ENSSSCG00000018243	0.325476873740162	1.80975805606681	4.37828596797667	0.413348527095673	0.679351280850431	NA
ENSSSCG00000031745	0.325476873740162	1.80975805606681	4.37828596797667	0.413348527095673	0.679351280850431	NA	ssc-mir-9860
ENSSSCG00000042242	0.325476873740162	1.80975805606681	4.37828596797667	0.413348527095673	0.679351280850431	NA
ENSSSCG00000043582	0.325476873740162	1.80975805606681	4.37828596797667	0.413348527095673	0.679351280850431	NA
ENSSSCG00000045930	0.325476873740162	1.80975805606681	4.37828596797667	0.413348527095673	0.679351280850431	NA
ENSSSCG00000047894	0.325476873740162	1.80975805606681	4.37828596797667	0.413348527095673	0.679351280850431	NA
ENSSSCG00000048484	0.325476873740162	1.80975805606681	4.37828596797667	0.413348527095673	0.679351280850431	NA	CDC20B
ENSSSCG00000047920	0.487200148935542	1.80975805606081	4.37828596796212	0.413348527095675	0.679351280850429	NA
ENSSSCG00000036622	0.466588324177216	1.80975789948895	4.37828558841252	0.413348527167487	0.679351280797823	NA
ENSSSCG00000048464	0.645210905869927	1.80975787221229	4.37828689160512	0.413348397904737	0.679351375489616	NA
ENSSSCG00000034269	0.40932874574549	1.80975785342878	4.37828547682995	0.413348527181722	0.679351280787395	NA	U6
ENSSSCG00000042547	0.40932874574549	1.80975785342878	4.37828547682995	0.413348527181722	0.679351280787395	NA
ENSSSCG00000047017	0.410051029598848	1.80975785210895	4.37828547362829	0.413348527182536	0.679351280786799	NA
ENSSSCG00000046088	0.337078000540882	1.80975745853812	4.37828589944193	0.413348397090468	0.679351376086111	NA
ENSSSCG00000050488	0.337078000540882	1.80975745853812	4.37828589944193	0.413348397090468	0.679351376086111	NA
ENSSSCG00000044756	0.417939638138572	1.80975745853513	4.37828589943466	0.413348397090471	0.679351376086109	NA
ENSSSCG00000045900	0.502981581912468	1.80975745853225	4.37828589942766	0.413348397090474	0.679351376086107	NA
ENSSSCG00000050508	0.668885163284053	1.80975745852913	4.37828589942009	0.413348397090477	0.679351376086104	NA
ENSSSCG00000014315	0.397327813380246	1.80975731770745	4.37828555717134	0.413348397238089	0.67935137597797	NA	LECT2
ENSSSCG00000051352	0.397327813380246	1.80975731770745	4.37828555717134	0.413348397238089	0.67935137597797	NA
ENSSSCG00000007757	0.45757762621961	1.80975721330795	4.37828529040205	0.413348398578605	0.679351374995971	NA	TRIM72
ENSSSCG00000038479	0.493662140319723	1.80975716084646	4.37828517598717	0.41334839739817	0.679351375860703	NA
ENSSSCG00000043341	0.517827439058974	1.80975712353209	4.37828507237363	0.413348398657594	0.679351374938108	NA
ENSSSCG00000048780	0.542151782078296	1.80975708793804	4.37828499877256	0.413348397476501	0.679351375803321	NA
ENSSSCG00000031495	0.577995534893956	1.80975705449479	4.37828490446097	0.413348398741904	0.679351374876347	NA
ENSSSCG00000013890	0.579199341316219	1.80975705313867	4.378284901165	0.413348398743333	0.6793513748753	NA	SLC5A5
ENSSSCG00000021218	2.43901700606309	1.80975705307372	4.37828490113005	0.413348398731799	0.679351374883749	NA	TDRD6
ENSSSCG00000001771	0.578236296178409	1.80975704905312	4.37828490426356	0.413348397517663	0.679351375773168	NA	RASGRF1
ENSSSCG00000017527	7.48797829035464	1.8091192643351	1.18986951041407	1.52043501283223	0.128401680320278	NA	SKAP1
ENSSSCG00000012474	947.009546833147	1.80724015809509	0.436913471889486	4.13638002572788	3.52827690808566e-05	0.00151643901396498	DIAPH2
ENSSSCG00000011769	1441.51146960296	1.80174617035182	0.388001663941655	4.64365578242148	3.4229767583828e-06	0.000260385936944492	FXR1
ENSSSCG00000011049	55.9020253054475	1.80006465654316	1.06117953585072	1.69628662797394	0.0898316116304222	0.502920894747825	DCLRE1C
ENSSSCG00000015959	2.18838005463805	1.79931930345749	2.40750545581685	0.747379117712941	0.454834746874947	NA	RAPGEF4
ENSSSCG00000021893	1068.01191064923	1.79868561942982	0.424937745403857	4.2328214871107	2.30777680291632e-05	0.00109217481953748	ROCK1
ENSSSCG00000039397	460.8281123737	1.79730409626524	0.383601021929594	4.68534751869121	2.79485307056436e-06	0.000229323138958774	ETNK1
ENSSSCG00000008347	32.9877700573485	1.7958957284974	0.737272975912955	2.43586268203249	0.0148563230777014	0.151880662143879	FBXO48
ENSSSCG00000047099	7.70885417658764	1.79528734201158	1.10178422977519	1.62943641186251	0.103220665864855	NA
ENSSSCG00000041230	7.16411180177606	1.79350762232758	1.22600283540003	1.46289027279646	0.143497406091452	NA
ENSSSCG00000008801	745.388207080182	1.79350050176888	0.432014752108661	4.15147976548211	3.30332474710747e-05	0.0014443187371782	SLC30A9
ENSSSCG00000037499	292.929871385824	1.79200420970114	0.410594330054235	4.36441538163577	1.27463175760951e-05	0.000671093620381408	NEDD4
ENSSSCG00000037594	563.552420428579	1.79104531536179	0.383228201649391	4.67357388535928	2.96003149285079e-06	0.000230882456442361	PNISR
ENSSSCG00000045495	6.39365596993833	1.78744854072726	1.35242093940452	1.32166582803301	0.186279452474683	NA
ENSSSCG00000014972	105.536407343511	1.78663738958317	0.463258182690847	3.85667745619827	0.000114938664606517	0.0037311952851199	CCDC82
ENSSSCG00000031882	218.156430512557	1.78545568967232	0.464486865082331	3.84393149493225	0.000121078817769137	0.00384269342742975	PNPT1
ENSSSCG00000010628	717.340202453369	1.78511548145879	0.39410649131043	4.5295257013483	5.91162431806775e-06	0.000387042926855462	SHOC2
ENSSSCG00000004958	260.16746916996	1.7848287544773	0.464069511778713	3.84603752062123	0.000120043388438625	0.0038304753947234	PIAS1
[truncated: 16,856 more rows]
