# Supplementary material for: Dantrolene inhibits lysophosphatidylcholine-induced valve interstitial cell calcific nodule formation via blockade of the ryanodine receptor
Source: Front Cardiovasc Med. 2023 Mar 30;10:1112965. doi: 10.3389/fcvm.2023.1112965 (PMC10100588; doi:10.3389/fcvm.2023.1112965)
Supplement: Supplementary file 4 [file Datasheet4.csv]

ensembl_gene_id	baseMean	log2FoldChange	lfcSE	stat	pvalue	padj	external_gene_name
ENSSSCG00000001906	352.642707076573	7.47752941128418	1.21989190748233	6.12966555923521	8.80639931440639e-10	3.02279656466999e-06	CYP1A1
ENSSSCG00000007490	16.8762101632155	6.41661918527747	2.95294032439247	2.1729593152539	0.0297833795091276	1	CBLN4
ENSSSCG00000042041	5.43536543030983	5.77358007939608	1.71767375604663	3.36127862411105	0.000775825203659446	0.178786814701908
ENSSSCG00000004572	4.57275079895756	5.63576117836022	1.72049581249373	3.27566108411016	0.00105414979386327	0.206763952424895
ENSSSCG00000047757	6.85236549963241	5.58802067314609	1.57069063637464	3.55768382629694	0.00037413926357488	0.111475428818534
ENSSSCG00000038527	3.41043975612242	5.57634376502256	1.98247315642476	2.81282182659112	0.00491088538852096	NA
ENSSSCG00000031307	6.22863221052897	5.57215249609794	1.89121489036363	2.94633493237068	0.0032156399846235	0.353205895911045
ENSSSCG00000038508	2.44465798938957	5.50780106094926	2.21067278069438	2.49145921053917	0.0127219573819063	NA	SPTBN2
ENSSSCG00000019687	4.87887884674407	5.49675871143863	3.00586823004106	1.82867587358064	0.0674481788337541	1
ENSSSCG00000049013	2.89072158639849	5.3713408828813	2.13277265773823	2.51847793687374	0.0117863267476007	NA
ENSSSCG00000001691	2.34077692050381	5.34877421986864	4.25730328382851	1.25637612903598	0.208979632140768	NA	RSPH9
ENSSSCG00000035621	2.28754851144693	5.29061040757224	3.99574190053055	1.3240620989233	0.185482421688134	NA	GABRB1
ENSSSCG00000002779	4.4800036564988	5.27862660150347	1.92538888583418	2.74158983691053	0.00611426382538394	0.493816719544244	LRRC36
ENSSSCG00000019894	7.40456086701784	5.26673129925251	1.57411725429239	3.34583163032544	0.00082036193198982	0.178786814701908	SNORA62
ENSSSCG00000011675	3.43718822985612	5.26129949016116	2.02887402607536	2.59321151660588	0.00950842722393149	NA	GRK7
ENSSSCG00000043470	1.9687363253585	5.25975246266291	2.44664439695405	2.14978215437071	0.0315724504254395	NA
ENSSSCG00000020211	4.80581601607641	5.25361397248269	1.83988979338624	2.85539600869987	0.00429831965965938	0.41114958605208	U6
ENSSSCG00000050184	4.33424053427634	5.22042655287498	1.83926602408817	2.83832054988514	0.00453516124003106	0.41511893714471
ENSSSCG00000011114	5.09100178554635	5.20737756709031	1.85134393972274	2.81275534780974	0.00491190070630387	0.435099333532594	SEC61A2
ENSSSCG00000005130	1.72907013668478	5.20708359368534	2.71415240243554	1.91849344532488	0.0550484724529109	NA	ELAVL2
ENSSSCG00000050913	3.84716521268883	5.20360912453692	2.01760168070571	2.57910625982272	0.00990563111650513	NA
ENSSSCG00000021036	7.04843275036154	5.17911992558734	1.54611841131482	3.34975632376243	0.000808826810034043	0.178786814701908	RAB3B
ENSSSCG00000020838	1.93638914091689	5.16043955598292	2.8151002873977	1.83312814079291	0.0667835170991301	NA
ENSSSCG00000012349	4.34268905411505	5.15731164288253	1.71171460266729	3.0129506606102	0.0025872097735936	0.319916677137146	USP51
ENSSSCG00000002919	1.69402394953677	5.10450056865374	2.8905035502876	1.76595547448674	0.0774033191464149	NA	TYROBP
ENSSSCG00000048802	14.2543299188704	5.1036421399362	1.06749674155359	4.78094399848805	1.74473964582495e-06	0.00191219690505249
ENSSSCG00000004702	1.57969343742088	5.06942416129901	2.88871216926574	1.7549080227635	0.079275041663697	NA	STRC
ENSSSCG00000033844	11831.9448879657	5.03078584779801	0.820281524008051	6.13299909915883	8.6237636552721e-10	3.02279656466999e-06	CYP1B1
ENSSSCG00000013378	1.45815548479005	5.02888820148424	3.0817277619326	1.63184050960119	0.102713089027261	NA	ABCC8
ENSSSCG00000007680	1.67870557546258	4.99846636537236	3.11613160485901	1.60406138096934	0.108700523389114	NA	MYL10
ENSSSCG00000045936	2.5127355275211	4.98731900066734	2.18310463595901	2.28450753963814	0.0223417199921198	NA
ENSSSCG00000019402	2.38681661605139	4.97175452431234	2.22443887956593	2.23506007289466	0.0254134051693781	NA
ENSSSCG00000044342	5.00136238652202	4.92891836671761	1.69269861358051	2.91187003236898	0.00359272088397809	0.37328794114321
ENSSSCG00000031633	1.34973850848094	4.91849491483085	3.1777413431723	1.54779586620501	0.121671452087001	NA
ENSSSCG00000048756	3.69819937506513	4.91450479300457	1.88326717667821	2.60956323875032	0.00906578879323801	NA
ENSSSCG00000019159	1.86967761231726	4.90983628712014	2.9143131396047	1.68473189116051	0.0920403106661397	NA
ENSSSCG00000014213	2.96535511130308	4.90657663500427	2.29885452385972	2.13435716965954	0.0328135547677643	NA	KCNN2
ENSSSCG00000013732	2.49830331555242	4.89825240180697	2.12009012720175	2.31039819437866	0.0208661189714624	NA	MAST1
ENSSSCG00000005311	2.60306171471077	4.89767447998116	2.21942416272789	2.20673207142228	0.0273327832323358	NA
ENSSSCG00000026068	2.91808988381087	4.87476926685742	2.28366544026208	2.13462496778774	0.0327916563137702	NA	GRHL1
ENSSSCG00000025759	2.79612706207104	4.86167058618887	2.57862830183904	1.88537083174089	0.0593797891899112	NA	OLAH
ENSSSCG00000017636	1.34732370118181	4.82234307409413	2.90840568240985	1.65807098482163	0.0973031395433287	NA	LPO
ENSSSCG00000051417	1.58126946192587	4.82197352944809	3.51423982281614	1.37212420681751	0.170024774951188	NA
ENSSSCG00000051505	1.35053168441991	4.81777411687671	3.32681851610919	1.44816258943732	0.147571584484269	NA
ENSSSCG00000031751	1.40461238369643	4.78906160373228	2.83331030556441	1.69027077419897	0.0909761637099041	NA
ENSSSCG00000039758	2.20419147963428	4.78473257559511	4.04791451358265	1.18202411625544	0.237196131955781	NA
ENSSSCG00000050904	2.15295399441311	4.72194936962112	2.52505903283754	1.87003523807315	0.0614789246279318	NA
ENSSSCG00000029761	2.06721485847288	4.7037165103556	2.26283250287845	2.07868523382628	0.0376462910629317	NA
ENSSSCG00000025416	8.16351742046428	4.69417359175167	1.54045986828498	3.04725471165814	0.00230941924517212	0.299135153171823	CAMKV
ENSSSCG00000003417	4.37675082669449	4.66969803237902	2.12273788337121	2.19984674931362	0.0278177698714921	0.979872398642329	DISP3
ENSSSCG00000034503	1.97490932078549	4.66674860583024	2.33251816930568	2.0007340852652	0.045421054118492	NA	ERMN
ENSSSCG00000004873	8.40637384332895	4.64395956057157	1.503351110339	3.08907182669017	0.00200782890554111	0.279436337265473	FBXO15
ENSSSCG00000038350	1.27227525966122	4.64011933080927	3.15438882966108	1.4710042361226	0.141289971266762	NA	KISS1
ENSSSCG00000049474	4.62820054766816	4.61969354800006	1.77892434578518	2.59690276258546	0.00940685496378173	0.617971859582407
ENSSSCG00000045685	2.12814240590949	4.61781676404806	2.43797291380089	1.89412143912982	0.0582088926412305	NA
ENSSSCG00000008742	2.38685165555972	4.61704194596957	2.23619194054896	2.06468946705717	0.0389523918310139	NA	CD38
ENSSSCG00000030395	2.07306401585248	4.61637601995421	4.26406636560498	1.0826229294157	0.278975825476715	NA	ASB5
ENSSSCG00000000385	3.347718626669	4.59343517591253	1.89406275360616	2.42517581171319	0.0153009747823146	NA
ENSSSCG00000044936	4.14983625587062	4.58921779780532	1.96929782921393	2.33038280433039	0.0197859277929292	0.86515625855383
ENSSSCG00000023082	1.39514869619382	4.56692002985619	2.73539072494975	1.66956771045573	0.0950049233766438	NA	SSUH2
ENSSSCG00000023847	1.04848944428412	4.55288782964693	3.49448903809422	1.30287655219829	0.192616910228999	NA	SNORA70
ENSSSCG00000040795	5.23180794929027	4.55130610143515	2.0031340249435	2.27209265319305	0.0230809147629683	0.929328327552945
ENSSSCG00000043968	2.41515407005438	4.53448503920194	2.36365855760864	1.91841796464442	0.0550580349532778	NA
ENSSSCG00000010947	1.85201133413242	4.5344075225801	2.48259644053467	1.82647789570001	0.0677783078562356	NA	FBP2
ENSSSCG00000011726	1.52384171814623	4.52628808902402	3.3422008947157	1.35428366863897	0.175645894408548	NA	VEPH1
ENSSSCG00000009942	1.10969586707121	4.52114183157428	3.17732232673592	1.42294088123532	0.154753293872857	NA	DAO
ENSSSCG00000033574	1.10969586707121	4.52114183157428	3.17732232673592	1.42294088123532	0.154753293872857	NA
ENSSSCG00000031345	1.90599479613994	4.51293666883563	2.62986435347452	1.7160340087021	0.0861558180784313	NA	INSYN2A
ENSSSCG00000038184	3.2077369419711	4.50424856493298	2.03262289865211	2.21597846207473	0.0266929772346732	NA	ACBD7
ENSSSCG00000044669	2.28173060669586	4.50339523482434	2.28147761239355	1.9738941159715	0.0483937839699219	NA
ENSSSCG00000045770	1.01488987030423	4.50062757818636	4.26548392223326	1.05512707590514	0.291367210332896	NA
ENSSSCG00000045822	1.24938271333841	4.49982819448607	3.78494280081274	1.18887614193795	0.234488409756599	NA
ENSSSCG00000011037	1.09040577718664	4.49567653821962	3.57926455435157	1.25603359850948	0.209103788794215	NA	TMEM236
ENSSSCG00000012415	1.54397766240334	4.49291801585288	2.85278124445191	1.57492553086246	0.115273634754298	NA	NAP1L2
ENSSSCG00000043561	2.20444560619593	4.49199374517086	2.70616390283623	1.65991192937832	0.0969321712366034	NA
ENSSSCG00000041350	2.06147514106472	4.49195078065611	2.4734028360638	1.81610157276469	0.0693547925074527	NA
ENSSSCG00000022200	1.58898039342867	4.4914963045222	2.58985905651936	1.73426283303561	0.0828714588734829	NA	SYT17
ENSSSCG00000049711	3.42846926045615	4.47948216939066	1.93455413717793	2.31551140560232	0.0205849610982973	NA
ENSSSCG00000038028	1.84585472612156	4.4788119801397	2.74175382546157	1.63355730136921	0.102351839630039	NA
ENSSSCG00000034358	1.23329441569307	4.47636429248053	2.98547144633181	1.4993827182573	0.13377437427118	NA	KCNJ16
ENSSSCG00000045510	1.06648562946054	4.47255836577851	3.59382549368234	1.2445118366601	0.213311245722568	NA
ENSSSCG00000035201	1.40880901095546	4.45686986266622	2.82549502339652	1.5773766457775	0.114708885881341	NA
ENSSSCG00000018685	2.91825119902396	4.45407121297054	2.16283436649871	2.05936768989897	0.0394590285086047	NA
ENSSSCG00000049975	3.12451889564635	4.44716466581406	1.97060259675246	2.25675368191586	0.0240234704310739	NA
ENSSSCG00000033580	1.12346973435303	4.44707735542546	3.18607484577661	1.3957855890675	0.162779071272085	NA
ENSSSCG00000046995	3.14399631580639	4.44606241364985	2.04058501425896	2.17881753643302	0.0293452256829465	NA
ENSSSCG00000007486	0.96399700542982	4.43517478402318	4.26633704359795	1.03957440274874	0.298537674355561	NA	CYP24A1
ENSSSCG00000001636	2.11205573142263	4.42164654837364	2.31118744037728	1.91314926306965	0.0557289466568089	NA	GUCA1A
ENSSSCG00000043552	1.3565535694784	4.41291514034208	2.78528172081907	1.58436940412777	0.113109680237337	NA
ENSSSCG00000031723	3.25191144056258	4.40585829556081	2.30090885783795	1.9148339059813	0.0555136889454189	NA	RAB39A
ENSSSCG00000041348	4.14526353867968	4.40531050785763	2.23294432512882	1.9728707331758	0.0485102918093718	1
ENSSSCG00000026559	1.25791788526345	4.38439973974529	3.21430880046911	1.36402567765282	0.17255948427699	NA	EML6
ENSSSCG00000022140	1.26651547617332	4.38436725623015	3.21909283342524	1.3619884492629	0.173201530435336	NA	TMPRSS11E
ENSSSCG00000015353	1.09488032184231	4.3837551711804	3.31106979407219	1.3239694249359	0.185513199301941	NA	SCIN
ENSSSCG00000045639	1.09152582114313	4.38373300131086	3.31461483797152	1.32254672581917	0.185986160748334	NA
ENSSSCG00000004367	1.10159130864454	4.38224592362172	3.58671942722757	1.22179780507924	0.221784098811452	NA	POPDC3
ENSSSCG00000041195	0.928071535609778	4.38025693254311	4.09985792383191	1.06839237210667	0.285343556392346	NA
ENSSSCG00000008115	15.9164188453477	4.38014138973605	1.18313058231316	3.7021622593614	0.000213769826798835	0.0715868224865366	MAL
ENSSSCG00000001806	1.14887723001786	4.36975975017106	3.55885091426531	1.22785692782333	0.219500680906438	NA	FSD2
ENSSSCG00000045623	1.38147998681771	4.36823567780481	3.12577344934882	1.39748953293938	0.162266412074731	NA
ENSSSCG00000037669	1.32759477888885	4.36461732061357	2.90127333269612	1.50437991189116	0.132483573610283	NA	PTPN7
ENSSSCG00000045502	2.82197997035754	4.36115105813481	2.21967615461258	1.9647690718631	0.0494409713695491	NA	WDFY4
ENSSSCG00000050908	2.93180693199692	4.36049267864468	2.22080312970794	1.96347556445408	0.0495909410788538	NA
ENSSSCG00000003584	2.10968873151548	4.35290801221513	2.34416870052009	1.85690902333495	0.0633240985915424	NA	THEMIS2
ENSSSCG00000014286	2.26761178043315	4.35284283843244	2.39162073970057	1.82003892430595	0.0687530774535772	NA	SOWAHA
ENSSSCG00000016259	5.21496115963303	4.35235244066888	1.86011329931917	2.33983190285339	0.0192924209832503	0.85344718506432	FBXO36
ENSSSCG00000045293	2.53107544738729	4.35201889458907	2.06263554474141	2.10993110522328	0.0348642905469335	NA
ENSSSCG00000051115	1.19820926313748	4.33219819588316	3.52564341922797	1.22876810861145	0.21915876180229	NA
ENSSSCG00000051583	1.03127600830377	4.28701544954657	3.37681508705812	1.26954403454807	0.204247095574339	NA
ENSSSCG00000041918	1.17399913870483	4.27954547527256	2.93849307976403	1.45637418877849	0.145289206819653	NA
ENSSSCG00000003758	0.945904286777429	4.27900057215338	3.36618466349428	1.27117226174738	0.203667372288093	NA	CTBS
ENSSSCG00000017963	9.39476460822745	4.27042012961796	1.41778384848889	3.01203891846383	0.00259499325495926	0.319916677137146
ENSSSCG00000041235	3.06696641696762	4.2473361318705	2.00630956457322	2.11698942519571	0.0342607452859321	NA
ENSSSCG00000040548	0.990810132028987	4.24410300139547	4.070975377475	1.04252730804475	0.297167271477964	NA
ENSSSCG00000049940	0.91715375589004	4.24370875387404	4.17225685249942	1.01712548002212	0.309093740462685	NA
ENSSSCG00000029870	0.843497379751092	4.24335644927329	4.26907081639655	0.99397658923237	0.320234265000147	NA	WNT3A
ENSSSCG00000045550	0.843497379751092	4.24335644927329	4.26907081639655	0.99397658923237	0.320234265000147	NA
ENSSSCG00000049302	0.843497379751092	4.24335644927329	4.26907081639655	0.99397658923237	0.320234265000147	NA
ENSSSCG00000010234	0.92870566726867	4.23885245574751	3.72312013932833	1.13852153492748	0.254902771854355	NA
ENSSSCG00000012066	1.7291346661529	4.23293169607097	2.98264209755715	1.41918861117726	0.155844035377659	NA	KCNJ15
ENSSSCG00000004843	1.08837181344295	4.23236767152426	3.59921150889159	1.17591524173239	0.239628747551964	NA	TRPM1
ENSSSCG00000014447	1.44082842514705	4.22904987449636	2.92337558103152	1.44663241423263	0.147999902741416	NA	SLC6A7
ENSSSCG00000050583	1.66993637781066	4.22834330646382	2.81805426450827	1.50044779467781	0.133498446909144	NA
ENSSSCG00000039013	1.66442035105152	4.22725704836021	2.68095981853962	1.57677001316002	0.114848453874921	NA	NOTUM
ENSSSCG00000025345	1.85905554769993	4.21267078368383	2.39014971670795	1.76251334978552	0.0779826028608278	NA	GUCY2D
ENSSSCG00000046616	1.83513539997382	4.19974793749447	2.6750220298162	1.56998629943359	0.116418298680424	NA
ENSSSCG00000038797	2.33600387158935	4.1946523638115	2.47293921951903	1.69622137523757	0.0898439638752089	NA
ENSSSCG00000045222	1.95166289588427	4.19429568435684	2.47048237560345	1.69776385606974	0.0895523401980745	NA
ENSSSCG00000044376	2.62788377238503	4.19413256179751	2.47892435890929	1.69191631310723	0.0906619311388643	NA
ENSSSCG00000000707	5.69898781532522	4.19139192963263	2.09886486134128	1.99698037107264	0.0458273153486814	1	SCNN1A
ENSSSCG00000004236	2.1122891394124	4.1909804952759	2.65897045755731	1.57616662620839	0.11498740763134	NA	PKIB
ENSSSCG00000000948	1.48662082843704	4.18803388432342	2.8824882197551	1.45292315702135	0.146245090608355	NA	SYT1
ENSSSCG00000015841	1.2933300994953	4.1852216458849	3.17593145153668	1.31779344414373	0.187572803137598	NA
ENSSSCG00000021675	1.14601585049459	4.18413523442468	3.32183302953132	1.25958625771598	0.20781865550348	NA
ENSSSCG00000034639	0.971026195464405	4.18331450167316	3.44737717778187	1.2134774600918	0.224947326909521	NA	MGAM
ENSSSCG00000005400	1.05212825506276	4.18214975116105	3.65951661127579	1.14281480189895	0.253115491841403	NA	GRIN3A
ENSSSCG00000008449	5.33719789738988	4.17964726262059	1.50475149275337	2.77763290666205	0.00547564413770644	0.461230638102512	SLC3A1
ENSSSCG00000004159	2.48882051003562	4.17604175462744	2.15463750072722	1.93816442590364	0.0526031653591814	NA	SLC35D3
ENSSSCG00000004433	0.807490192926669	4.17428025848204	3.87412232532766	1.07747766021534	0.281266925821322	NA	HS3ST5
ENSSSCG00000002623	11.6332822569485	4.13796804219386	2.21509848769032	1.86807406767205	0.0617517475961163	1	GSTA1
ENSSSCG00000051232	5.3442211373003	4.11978203357854	1.6229853025163	2.53839762269638	0.0111361379603646	0.675148792019518
ENSSSCG00000036359	2.16089971671178	4.10571122300571	2.4341245297415	1.68673014582444	0.0916552527205739	NA	SLC43A1
ENSSSCG00000041773	4.15647217291539	4.10250845300041	1.70352792182037	2.40824256559089	0.0160295267947997	0.80323139741825
ENSSSCG00000005710	2.00998354691757	4.09510500494235	2.45807231088845	1.66598231744541	0.0957169364169729	NA	LAMC3
ENSSSCG00000039413	2.41354007551514	4.08539678741442	2.16345979905063	1.88836269997121	0.0589772752201795	NA	SLC9A3
ENSSSCG00000000028	0.759241312452549	4.08110303152545	4.27168265644275	0.955385350400537	0.339382859597553	NA
ENSSSCG00000031908	0.759241312452549	4.08110303152545	4.27168265644275	0.955385350400537	0.339382859597553	NA	U6
ENSSSCG00000033918	0.759241312452549	4.08110303152545	4.27168265644275	0.955385350400537	0.339382859597553	NA
ENSSSCG00000010455	0.837405593463945	4.08040920285911	3.93440687552845	1.03710910740797	0.299685011213361	NA	SLC16A12
ENSSSCG00000048633	0.837405593463945	4.08040920285911	3.93440687552845	1.03710910740797	0.299685011213361	NA
ENSSSCG00000049487	0.837405593463945	4.08040920285911	3.93440687552845	1.03710910740797	0.299685011213361	NA
ENSSSCG00000039522	0.844531316974509	4.08037876260799	3.92178498498351	1.04043918221721	0.298135905832147	NA	SHISAL1
ENSSSCG00000050100	0.922278875873692	4.08012676853764	3.82031967458842	1.06800663716112	0.28551751789427	NA
ENSSSCG00000042679	1.00110064028175	4.07924335998736	3.4120836244406	1.19552854178834	0.231880591690658	NA
ENSSSCG00000047352	1.09768525301609	4.07868325273957	3.3812532025624	1.2062637751141	0.227715800479693	NA
ENSSSCG00000037954	2.00514400247852	4.07753569449383	2.84228090020585	1.43459982938299	0.151401163258674	NA	CAVIN4
ENSSSCG00000047743	1.48905992637191	4.07658931031021	2.91200671692041	1.39992441865704	0.161535952870877	NA
ENSSSCG00000047357	1.07787075583542	4.07635815052086	2.94179761127771	1.38566913471331	0.165847957106478	NA
ENSSSCG00000005519	1.53102591893991	4.07616584796603	2.91278799829991	1.39940354407706	0.161692004718907	NA
ENSSSCG00000051523	1.34457581521195	4.07611121169772	2.96376771244913	1.37531399460769	0.1690341196845	NA
ENSSSCG00000049685	1.70266256999373	4.07572893212492	2.85300197495827	1.42857557334307	0.153126259004592	NA
ENSSSCG00000039535	1.73788341509162	4.07524945403098	2.79321863269281	1.45897976131651	0.144570678156295	NA	CAMK2B
ENSSSCG00000038622	1.79029446315973	4.07516778703213	2.78334836565121	1.46412423156333	0.14316000757574	NA	HS3ST3A1
ENSSSCG00000047753	1.98726240000934	4.07275787200315	2.54260281233025	1.60180656304338	0.109198391312031	NA
ENSSSCG00000006415	3.15758727774731	4.07099173876462	2.40937598306194	1.68964568725842	0.091095759783524	NA	CADM3
ENSSSCG00000015048	1.00760175664383	4.07046886462481	3.72607419076556	1.09242829214533	0.274644893068685	NA	DRD2
ENSSSCG00000016876	2.56103778842597	4.06983416006326	2.29011381009948	1.77713183603153	0.0755465512484202	NA	C5orf34
ENSSSCG00000042592	0.825486378103082	4.06947620642185	3.94267496474868	1.03216122120309	0.30199659801007	NA
ENSSSCG00000006587	3.03688460719935	4.06871898944539	2.23316755686546	1.82194971305976	0.0684626161848225	NA	PGLYRP4
ENSSSCG00000049706	0.734998686437609	4.04175586757484	4.27236122988792	0.946023908114358	0.344136392065854	NA
ENSSSCG00000047861	3.9131308410543	4.03708265995056	1.84461399694551	2.18857856800151	0.0286274849672322	NA
ENSSSCG00000005586	1.65438596145573	4.02613420794278	2.75004992114044	1.46402222628495	0.143187875545687	NA	LHX2
ENSSSCG00000001235	3.88714414883593	4.02245689104499	1.84405672525664	2.18130865279385	0.029160594856967	NA	TRIM15
ENSSSCG00000041616	0.722997754072365	4.02205971381546	4.2727078710016	0.941337398962549	0.3465319830245	NA
ENSSSCG00000041820	5.7509009487776	4.01860145853354	1.58459916813618	2.53603658221041	0.0112115021544392	0.675148792019518
ENSSSCG00000035224	2.23205452528675	4.01806605746352	2.38705439388718	1.68327377363208	0.0923221050187632	NA
ENSSSCG00000042455	3.00339284896119	4.01730321124524	1.87108637302019	2.14704316656465	0.0317898452166701	NA
ENSSSCG00000047061	1.66268029038445	4.00390749172113	2.81259888447562	1.42356150172037	0.154573446880541	NA
ENSSSCG00000047701	0.874610151520547	3.99965905195462	3.27220875739908	1.22231170089947	0.221589776087266	NA
ENSSSCG00000043317	2.91453772186923	3.98327651432107	2.48451686261087	1.60323987905448	0.108881704163869	NA
ENSSSCG00000038055	2.86358722639187	3.9766329428898	2.04648671073208	1.94315111944571	0.0519979020589085	NA	CORO1A
ENSSSCG00000047438	1.64497922873694	3.97107531492503	2.81242904392418	1.41197351218653	0.15795776053013	NA
ENSSSCG00000046312	3.59681466631764	3.96492504340094	2.06035694506933	1.92438744795627	0.0543060366111107	NA
ENSSSCG00000041762	1.78723534380181	3.96466302200098	2.43146843064977	1.63056323167704	0.102982512788197	NA
ENSSSCG00000003257	0.850526569785678	3.95041693673255	3.60697511594391	1.09521602166606	0.273422008182468	NA	CACNG6
ENSSSCG00000016706	0.850526569785678	3.95041693673255	3.60697511594391	1.09521602166606	0.273422008182468	NA	HOXA2
ENSSSCG00000050114	0.850109847673465	3.94880125854641	3.92175713802089	1.00689591924582	0.313984793223355	NA
ENSSSCG00000011625	0.772362288774282	3.94828717206441	4.04102519568694	0.977050867259748	0.328543970132138	NA	CHST13
ENSSSCG00000015515	0.772362288774282	3.94828717206441	4.04102519568694	0.977050867259748	0.328543970132138	NA	BRINP2
ENSSSCG00000041520	2.77504147188309	3.94823206144073	2.35195172857801	1.67870454714979	0.0932096393170519	NA
ENSSSCG00000031798	0.765236565263719	3.94822879021003	4.05549086791994	0.973551394589893	0.330279329925955	NA
ENSSSCG00000046998	0.765236565263719	3.94822879021003	4.05549086791994	0.973551394589893	0.330279329925955	NA
ENSSSCG00000049436	0.765236565263719	3.94822879021003	4.05549086791994	0.973551394589893	0.330279329925955	NA
ENSSSCG00000033236	0.687072284252323	3.94741378003093	4.27406508220556	0.923573624665988	0.355708351376856	NA	SMIM18
ENSSSCG00000045723	4.09043580677537	3.9411511684489	2.01098991891379	1.95980652681624	0.0500184080955718	1
ENSSSCG00000010466	0.686749805963489	3.93922909344955	4.27421818109815	0.921625646269061	0.356723876351753	NA	FGFBP3
ENSSSCG00000007313	2.5638610724069	3.92877551643563	2.09658582618552	1.8738920521959	0.0609453051376351	NA	CNBD2
ENSSSCG00000047641	1.79133978385848	3.9285331385828	2.28293305100908	1.7208271336938	0.0852821971339237	NA
ENSSSCG00000043518	0.676593246869485	3.91428696215115	4.27469008867846	0.91568906305469	0.359830003008469	NA
ENSSSCG00000046139	0.676593246869485	3.91428696215115	4.27469008867846	0.91568906305469	0.359830003008469	NA
ENSSSCG00000042268	0.675389440447222	3.9117858213469	4.2747378587198	0.915093732208039	0.360142425132598	NA
ENSSSCG00000012367	0.674907917878316	3.91078786168277	4.27475694200204	0.914856192935076	0.360267130266961	NA	ZC3H12B
ENSSSCG00000042363	0.753072198889712	3.91039618577407	4.09217564569847	0.955578773820357	0.33928508964144	NA
ENSSSCG00000051032	0.753072198889712	3.91039618577407	4.09217564569847	0.955578773820357	0.33928508964144	NA
ENSSSCG00000004001	2.00544960667221	3.91035038578953	4.27476531162012	0.914752062565867	0.360321805947605	NA
ENSSSCG00000000413	0.674667156593864	3.91028781439207	4.27476650898303	0.914737168959981	0.360329626551508	NA	MYO1A
ENSSSCG00000039766	0.674667156593864	3.91028781439207	4.27476650898303	0.914737168959981	0.360329626551508	NA	U6
ENSSSCG00000043736	0.674667156593864	3.91028781439207	4.27476650898303	0.914737168959981	0.360329626551508	NA
ENSSSCG00000042855	0.91676724570752	3.90911777262445	3.51617883245183	1.11175169378362	0.266244926791924	NA
ENSSSCG00000022693	0.923235485821418	3.90872607334007	3.54075495424952	1.1039244804696	0.269625898521099	NA	LBX1
ENSSSCG00000036990	0.994690765434463	3.90846531191381	3.47551999396406	1.12456994023963	0.26077131759937	NA	DIO3
ENSSSCG00000017170	1.15101932745725	3.90788485823158	3.34579626728352	1.16799845120409	0.242807389626701	NA	MGAT5B
ENSSSCG00000046757	1.07767942914046	3.90680374622926	3.14324823639254	1.24291925180973	0.213897590629565	NA
ENSSSCG00000050015	1.79191685116806	3.90476041674655	2.80255574373054	1.39328554855035	0.163533458940247	NA
ENSSSCG00000049212	1.52367728983017	3.903955373353	2.71992481291537	1.43531738628044	0.151196675561928	NA
ENSSSCG00000017884	2.71183701337268	3.9029005329579	2.36506601510236	1.65022900334939	0.098896106895092	NA	TEKT1
ENSSSCG00000012883	1.8532753175862	3.90276739347807	2.65360031918737	1.47074424330535	0.14136029625174	NA	GAL
ENSSSCG00000046384	1.64945932643822	3.90257992195029	2.63679852599438	1.48004479048264	0.138861293799519	NA
ENSSSCG00000014441	2.8044582440374	3.90120956025756	2.52854163833797	1.54286941575613	0.122862462822314	NA	CSF1R
ENSSSCG00000009457	2.35170748271682	3.90076105148021	2.50822699814824	1.55518661363586	0.119901631484686	NA	DACH1
ENSSSCG00000041039	0.988823068075286	3.89795082288791	4.11849491942536	0.946450317202716	0.343918951512194	NA
ENSSSCG00000045719	0.662747941233001	3.89721723463717	4.27501774800871	0.911625977799153	0.361965642440382	NA
ENSSSCG00000049415	4.01447755503744	3.89489313681965	1.87253474523234	2.08001114357767	0.0375245107687898	NA
ENSSSCG00000018912	1.80458665157328	3.89053354873202	2.53660703550803	1.53375493100484	0.125089954367261	NA	ssc-mir-152
ENSSSCG00000046355	1.60118041828411	3.89051886793939	2.54730704195481	1.52730660413587	0.126684788047488	NA
ENSSSCG00000047484	0.66266622422862	3.88898446027012	4.27517715941829	0.909666270017049	0.362998537719912	NA
ENSSSCG00000009388	3.83363511302413	3.88001349159725	1.94418597005104	1.99570079784877	0.0459665001935496	NA	KCNRG
ENSSSCG00000028122	1.16311052803059	3.8725435633784	3.30735314113775	1.17088904574799	0.241643378811813	NA	LCA5L
ENSSSCG00000023746	0.895462398279542	3.87074986897822	3.5378655140494	1.09409186234098	0.273914691101138	NA	LRP1B
ENSSSCG00000032827	1.58919369784106	3.85636182820272	2.70650734087232	1.42484809479948	0.15420111632706	NA	DNAH5
ENSSSCG00000032887	4.18250155087451	3.83923323138534	1.8222133706526	2.1069065199595	0.0351256833514748	1	EFCAB1
ENSSSCG00000041577	4.67667949825399	3.8358646892907	1.73975780195454	2.20482683565567	0.0274662481661215	0.974448546048704
ENSSSCG00000036244	2.08876584161523	3.83478729872346	2.43351693697217	1.57582108448145	0.115067041839178	NA	PRR33
ENSSSCG00000044428	2.54028736114302	3.83474542063858	2.08619249521255	1.83815512204107	0.0660395506218942	NA
ENSSSCG00000051063	1.55724545773632	3.83052876586061	2.64951331938916	1.44574806921285	0.148247876481961	NA
ENSSSCG00000042558	1.67912095019097	3.82879800017244	2.66708303323376	1.43557510301062	0.151123283430666	NA
ENSSSCG00000049017	1.39889597943839	3.82744406023841	2.74638627188332	1.39362918443871	0.163429610807633	NA
ENSSSCG00000006876	2.063488687633	3.82705504045945	2.19402091785139	1.74431109991754	0.0811048571672932	NA	PLPPR5
ENSSSCG00000023993	1.36090822892031	3.82449468123148	2.95417698395069	1.29460580798273	0.195456247793455	NA	CD96
ENSSSCG00000049492	1.0849022615021	3.82246418092693	3.13521128016407	1.21920465300409	0.222766526352698	NA
ENSSSCG00000047982	0.871795538656885	3.82071507794136	3.3263758163478	1.14861196956883	0.250716019226192	NA
ENSSSCG00000025777	1.11258066097721	3.82068643899761	3.33023853605604	1.14727110314518	0.251269593013975	NA	ESR1
ENSSSCG00000043636	0.956668821066632	3.81932667820913	3.51148263813831	1.08766782347927	0.276741777341869	NA
ENSSSCG00000021241	5.35487300058673	3.81908409692564	1.55369388493591	2.458067276929	0.0139687003252752	0.755869841629737	ADAMTS13
ENSSSCG00000010015	0.875150039356061	3.81878537603485	3.59297742620605	1.06284702714296	0.287851329069201	NA	OSBP2
ENSSSCG00000018050	0.790276756946314	3.81812596806292	3.70110287858797	1.03161843734525	0.302250899753222	NA
ENSSSCG00000040194	0.790276756946314	3.81812596806292	3.70110287858797	1.03161843734525	0.302250899753222	NA	PABPC5
ENSSSCG00000051152	0.704986752424355	3.815840774374	4.1822311891614	0.912393553054425	0.36156158208382	NA
ENSSSCG00000045299	0.626822471412959	3.81547894877312	4.27664117244531	0.892167192645598	0.372303324019567	NA
ENSSSCG00000017271	0.626581710128507	3.81494955916019	4.27665198699435	0.892041150592043	0.372370876131615	NA	CACNG1
ENSSSCG00000015528	1.09202754076928	3.76661043705224	3.39529785615388	1.10936082683449	0.267274554346826	NA	AXDND1
ENSSSCG00000045310	8.43651538095749	3.76332174990565	1.28223903332036	2.9349611516353	0.00333589450066318	0.363506599159567
ENSSSCG00000038606	2.16277905991385	3.76166496764288	2.42571063355629	1.55074761004283	0.120962180079432	NA
ENSSSCG00000006329	0.602498128393637	3.76053951920223	4.27778474840404	0.879085727865392	0.379354795545025	NA	LMX1A
ENSSSCG00000024718	0.602498128393637	3.76053951920223	4.27778474840404	0.879085727865392	0.379354795545025	NA	RIBC2
ENSSSCG00000013339	1.41338671009828	3.75632443584405	2.87321574093661	1.30735899233921	0.191090817634586	NA	ANO3
ENSSSCG00000031166	1.41338671009828	3.75632443584405	2.87321574093661	1.30735899233921	0.191090817634586	NA	ZNF296
ENSSSCG00000046856	1.50883314325343	3.75351784005304	2.68569840869129	1.39759469190813	0.162234813252047	NA
ENSSSCG00000048976	0.771417363470568	3.7520147615225	3.35893382491016	1.11702550782549	0.263983418947208	NA
ENSSSCG00000031205	0.872923152875229	3.75090319609956	3.28515266025559	1.14177439650787	0.253547807451622	NA
ENSSSCG00000004046	0.687706415911216	3.75061349817113	4.19282884694081	0.89453055087323	0.371038091288485	NA	PNLDC1
ENSSSCG00000038457	0.758744973412047	3.75059540090675	4.05514088485112	0.924898914096408	0.355018491535502	NA
ENSSSCG00000018538	4.3393065184699	3.74501575812585	1.97650690830672	1.89476482090023	0.0581235657562117	1
ENSSSCG00000009979	3.95752550039257	3.73580811648947	1.95232112455228	1.91352133084468	0.0556813454215356	NA	NEFH
ENSSSCG00000014918	0.677309095532759	3.72105885689453	4.27863362561636	0.869683918393103	0.38447316303456	NA
ENSSSCG00000040992	0.677309095532759	3.72105885689453	4.27863362561636	0.869683918393103	0.38447316303456	NA
ENSSSCG00000003278	0.592019091010799	3.7210505638396	4.27863380635636	0.869681943407167	0.38447424264009	NA
ENSSSCG00000023915	0.592019091010799	3.7210505638396	4.27863380635636	0.869681943407167	0.38447424264009	NA	SLC2A4
ENSSSCG00000041152	0.592019091010799	3.7210505638396	4.27863380635636	0.869681943407167	0.38447424264009	NA
ENSSSCG00000051364	0.590574523304084	3.71763764343154	4.27870827551679	0.868869154904587	0.384918702426559	NA
ENSSSCG00000040177	0.763853535054396	3.717083937317	4.27872037372347	0.868737288873653	0.384990840763214	NA	ASIC2
ENSSSCG00000023305	0.753371325440773	3.71708273771435	4.27872039994186	0.868737003185546	0.384990997060085	NA
ENSSSCG00000044583	0.590333762019631	3.71706724807653	4.2787207384573	0.868733314298217	0.384993015213889	NA	LGR6
ENSSSCG00000044889	0.590333762019631	3.71706724807653	4.2787207384573	0.868733314298217	0.384993015213889	NA
ENSSSCG00000029709	0.832193089848834	3.71578691407926	3.6650096349641	1.01385460999358	0.310652132678346	NA
ENSSSCG00000034328	1.69517940410384	3.71449236732192	3.49251586790682	1.06355776403334	0.287529084338951	NA	SP7
ENSSSCG00000005629	1.20609170435368	3.71270133378521	3.09016124691332	1.20145877096017	0.229573290275583	NA	PIP5KL1
ENSSSCG00000045387	1.24838260390768	3.71087227880677	2.87054980791011	1.29273920577203	0.196101273083306	NA
ENSSSCG00000048110	1.83096616749072	3.71046848719809	2.82890969294933	1.31162493325465	0.189646716091254	NA
ENSSSCG00000003368	1.76659853764512	3.70878302056221	2.67790536775975	1.38495671475683	0.1660657033319	NA	RNF207
ENSSSCG00000006948	3.89595123791291	3.70306688815627	2.07786805088107	1.7821472766695	0.0747252179413551	NA	MROH6
ENSSSCG00000012551	0.579055113507745	3.69517191941139	4.27920285495173	0.863518754465093	0.387852312502837	NA	RNF128
ENSSSCG00000044266	0.578332829654387	3.6934434368342	4.27924122443601	0.863107089112739	0.388078590611675	NA
ENSSSCG00000050025	3.55414400344434	3.68804847022865	2.31886101435237	1.59045688698107	0.111731856271237	NA
ENSSSCG00000026718	2.21053146821708	3.68609547033115	2.4223535246071	1.52170004620982	0.128084256038746	NA	PLCH1
ENSSSCG00000050585	1.67680270234731	3.68408161182577	2.68661513627868	1.37127255857298	0.170290006716672	NA
ENSSSCG00000000026	1.84259689112082	3.68271013970533	2.76414013013351	1.33231673009554	0.182756131844257	NA	SULT4A1
ENSSSCG00000041429	1.17982760651226	3.68076923501963	2.88852980726635	1.2742708161641	0.202567455507436	NA
ENSSSCG00000049906	1.30065841608095	3.67936600481433	2.99238715081896	1.22957552595003	0.218856099501296	NA
ENSSSCG00000046782	1.43830107934585	3.67747172527819	3.15634827185239	1.16510328029168	0.24397718923429	NA
ENSSSCG00000032215	0.811545725817522	3.675152411302	3.40571031674973	1.07911480117	0.280536553842708	NA	FOXD3
ENSSSCG00000046828	0.814900226516697	3.67317305059158	3.68285908520751	0.997369968714026	0.318584962739658	NA
ENSSSCG00000029651	0.738622549612937	3.67247422531263	3.79930720643133	0.966616813480099	0.333735626268111	NA	SLN
ENSSSCG00000041670	0.644736939584991	3.67021832706397	4.27976122744872	0.857575488913873	0.391126914485137	NA
ENSSSCG00000047511	0.644736939584991	3.67021832706397	4.27976122744872	0.857575488913873	0.391126914485137	NA
ENSSSCG00000050541	0.644736939584991	3.67021832706397	4.27976122744872	0.857575488913873	0.391126914485137	NA
ENSSSCG00000038292	0.566572658573596	3.67021009516555	4.27976141323311	0.857573528238556	0.391127997534549	NA
ENSSSCG00000043978	0.566572658573596	3.67021009516555	4.27976141323311	0.857573528238556	0.391127997534549	NA
ENSSSCG00000047010	0.566572658573596	3.67021009516555	4.27976141323311	0.857573528238556	0.391127997534549	NA
ENSSSCG00000016878	1.97541118141573	3.65160362743996	2.55476696887401	1.42932943471137	0.152909569704208	NA	FGF10
ENSSSCG00000008860	6.54297525085779	3.64889244993282	1.47574473665409	2.47257697032744	0.0134142823787853	0.73512788504665
ENSSSCG00000049309	2.97416117408628	3.64327947490541	2.36076757684265	1.54326055247591	0.122767570666066	NA
ENSSSCG00000043893	3.14009346350176	3.64282830298959	2.32275584621812	1.56832165934306	0.116806083628284	NA
ENSSSCG00000017003	0.876969874062627	3.63572383372611	3.54986399022432	1.02418679806839	0.305747053188606	NA	KCNIP1
ENSSSCG00000045264	0.724829256963436	3.63432576879108	4.1351020371899	0.878896272958928	0.379457519679924	NA
ENSSSCG00000038048	4.97515484917474	3.63016926321701	1.75852850116149	2.06432210841014	0.0389871861874629	1
ENSSSCG00000038233	1.55339022826795	3.61511964549919	2.67226368841828	1.35283043405009	0.176109807613711	NA
ENSSSCG00000040836	0.542248315554274	3.60953482697838	4.28115972184988	0.843120804056036	0.399160884672776	NA	DCC
ENSSSCG00000044484	0.542248315554274	3.60953482697838	4.28115972184988	0.843120804056036	0.399160884672776	NA
ENSSSCG00000046005	0.542248315554274	3.60953482697838	4.28115972184988	0.843120804056036	0.399160884672776	NA
ENSSSCG00000001807	2.23414232573232	3.60728443063236	2.36889528199893	1.52277074383316	0.127816071824552	NA	AP3B2
ENSSSCG00000026423	5.27399137201225	3.60667368318629	1.77225599869183	2.03507489090093	0.041843338029303	1	SLC23A1
ENSSSCG00000003455	2.30255909378727	3.60627540555014	2.42279193606021	1.48847920115437	0.136624563249604	NA	FHAD1
ENSSSCG00000044231	2.05770555163746	3.60359755069605	2.59286722838931	1.38981183118065	0.164586024473139	NA
ENSSSCG00000002944	1.37440586613012	3.60179602655401	2.73697110663987	1.31597882703843	0.18818114923807	NA	WDR87
ENSSSCG00000022724	1.42856620831443	3.60008921499083	2.90708680565871	1.23838380332612	0.215573783336316	NA
ENSSSCG00000042074	2.64159577997449	3.59847613408126	2.4344193247434	1.47816610618656	0.139363323522312	NA
ENSSSCG00000034921	1.76484970025988	3.59526291785725	2.3312632224223	1.54219518554477	0.12302616967368	NA	CLDN19
ENSSSCG00000046584	1.20751536289321	3.59243284198617	2.88334875519216	1.24592380145383	0.212792371001522	NA
ENSSSCG00000009892	1.25498442526272	3.58032436680761	2.97259038932829	1.204445920185	0.228417272511707	NA
ENSSSCG00000043852	11.2212132955333	3.57832944601702	1.17877548443206	3.03563273352352	0.00240031546112011	0.305151215566473
ENSSSCG00000026014	0.686975750776345	3.5737284609677	4.21686372692478	0.847484930126946	0.396724883311506	NA
ENSSSCG00000035569	0.530165666184648	3.57228231437181	4.28204755186912	0.834246297151115	0.404142207076978	NA	U2
ENSSSCG00000030960	0.747155312087942	3.53464782804106	3.44472307387453	1.02610507499094	0.304842058399772	NA
ENSSSCG00000046114	1.50239646319795	3.53456375511958	2.53976291484499	1.39169043474883	0.164016160080572	NA
ENSSSCG00000046233	2.06797401360062	3.53001578512702	2.68106033929755	1.31664913817341	0.187956259687387	NA
ENSSSCG00000006183	1.64977662743144	3.5299476132674	2.67183641046777	1.32116906538054	0.186444998453257	NA	SBSPON
ENSSSCG00000039834	2.85782531987526	3.52722091863122	2.38019338701026	1.48190518378918	0.138365525557932	NA	GRIN1
ENSSSCG00000050742	2.34534531923602	3.52240344745184	2.38956611950799	1.47407657762451	0.140460974101204	NA
ENSSSCG00000012409	1.91462396867314	3.51865532876189	2.61419844316642	1.34597866430521	0.178309397461721	NA	CITED1
ENSSSCG00000027745	2.02207185574261	3.51765964156886	2.68897382347915	1.30817920608	0.190812533231167	NA	ABCG1
ENSSSCG00000046385	1.31415605329076	3.51669186309962	2.76996697200739	1.26957898727258	0.204234638211357	NA
ENSSSCG00000045641	6.52371811480082	3.51493735496401	1.47536072784003	2.3824257272389	0.0171990010584554	0.820012879659365
ENSSSCG00000026861	1.11217216936049	3.514432502499	3.34849884785912	1.04955463990856	0.293922921290795	NA	NECTIN4
ENSSSCG00000018056	0.918521421322901	3.5124731785644	3.58698030720778	0.979228453389147	0.327467112689168	NA	SRCIN1
ENSSSCG00000002552	0.669777131267587	3.51030347607636	3.92757278231277	0.893758988219003	0.371450856562398	NA	TDRD9
ENSSSCG00000015513	0.669777131267587	3.51030347607636	3.92757278231277	0.893758988219003	0.371450856562398	NA	ASTN1
ENSSSCG00000010770	0.669360409155374	3.50861176594578	4.28361856382918	0.819076608634685	0.412742706661649	NA	KNDC1
ENSSSCG00000046655	0.653635598012126	3.50861116113741	4.28361857908207	0.819076464527164	0.412742788875612	NA
ENSSSCG00000014843	0.584487126745627	3.50860459765452	4.28361874460093	0.819074900649542	0.412743681075174	NA	CHRDL2
ENSSSCG00000018891	0.591612850256191	3.50860459765452	4.28361874460093	0.819074900649542	0.412743681075174	NA	SNORA74
ENSSSCG00000016224	0.506322845734232	3.50859633721454	4.2836189529069	0.819072932440355	0.412744803949426	NA
ENSSSCG00000006750	0.820102059197696	3.49790298527823	4.28388960284975	0.816525006375361	0.414199927339196	NA	SYCP1
ENSSSCG00000044735	0.820102059197696	3.49790298527823	4.28388960284975	0.816525006375361	0.414199927339196	NA
ENSSSCG00000048211	0.763314948717992	3.49790094542858	4.28388965467086	0.816524520330423	0.414200205209198	NA
ENSSSCG00000041595	0.678024944196032	3.49789585291082	4.28388978404569	0.816523306910904	0.414200898916904	NA
ENSSSCG00000019827	0.592734939674073	3.49788759593999	4.28388999380989	0.816521339482189	0.414202023690497	NA	MIRLET7I
ENSSSCG00000041571	0.585609216163509	3.49788759593999	4.28388999380989	0.816521339482189	0.414202023690497	NA
ENSSSCG00000001751	0.507444935152114	3.49787925183036	4.28389020577886	0.816519351292385	0.414203160334983	NA	CHRNA5
ENSSSCG00000015094	0.507444935152114	3.49787925183036	4.28389020577886	0.816519351292385	0.414203160334983	NA	CD3G
ENSSSCG00000016187	0.749063501696864	3.49755542556551	4.16482062089236	0.839785369871732	0.401028737824836	NA	CATIP
ENSSSCG00000015700	0.841479229729387	3.49713207259773	4.03202153167816	0.867339632271803	0.385755947615371	NA	TMEM163
ENSSSCG00000011038	0.990682068241615	3.49643911214865	3.84292752853926	0.909837379493254	0.362908278295335	NA	MRC1
ENSSSCG00000048392	1.06172062574245	3.49602853259717	3.74589389925851	0.933296197548256	0.35066705788199	NA
ENSSSCG00000045657	0.591771894536262	3.49524528481458	4.28395717825912	0.815891741997979	0.414562055643016	NA
ENSSSCG00000026473	0.676821137773769	3.49459294801047	4.28397378357953	0.815736305718127	0.414650969522768	NA	ABCA8
ENSSSCG00000011996	0.59153113325181	3.49458469400113	4.28397399374423	0.815734338981557	0.414652094623076	NA	POU1F1
ENSSSCG00000034127	0.584405409741246	3.49458469400113	4.28397399374423	0.815734338981557	0.414652094623076	NA	SHISAL2A
ENSSSCG00000044990	0.59153113325181	3.49458469400113	4.28397399374423	0.815734338981557	0.414652094623076	NA
ENSSSCG00000041291	0.750797473861564	3.49419051217929	4.14269990393136	0.843457308810459	0.398972732190942	NA
ENSSSCG00000009134	0.750556712577112	3.49393744167782	4.28399047707207	0.815580114002911	0.414740326889458	NA	EGF
ENSSSCG00000047199	0.66903793086654	3.49393238900426	4.28399060578496	0.815578910067209	0.414741015705951	NA
ENSSSCG00000010047	0.506000367445398	3.49391680398181	4.28399100278261	0.81557519651941	0.414743140369334	NA	RSPH14
ENSSSCG00000022405	0.506000367445398	3.49391680398181	4.28399100278261	0.81557519651941	0.414743140369334	NA	P2RX1
ENSSSCG00000047126	0.506000367445398	3.49391680398181	4.28399100278261	0.81557519651941	0.414743140369334	NA
ENSSSCG00000048048	0.832316255572136	3.49375386985775	4.00624853999535	0.872076166762686	0.383166827089787	NA
ENSSSCG00000045592	0.756455300780588	3.49163802962469	3.51264656986598	0.994019170496251	0.320213534478369	NA
ENSSSCG00000002028	1.06143519437586	3.49148250038266	3.48176550614616	1.00279082385627	0.315961797156303	NA	CMTM5
ENSSSCG00000028418	1.02634366657493	3.49147174966657	3.48079704624489	1.00306674111701	0.315828660430088	NA	PAX3
ENSSSCG00000036224	0.96767541951817	3.4901139438137	3.26222020676491	1.06985847754122	0.28468301560591	NA
ENSSSCG00000047625	1.03797729495794	3.4896699907596	3.20035999440694	1.09039920410775	0.275537332300631	NA
ENSSSCG00000031476	1.41531654126739	3.48793569382059	2.99312384674141	1.16531619552524	0.243891025798976	NA
ENSSSCG00000046533	1.60244110970967	3.48762937798547	2.74455820105811	1.27074345759579	0.203819929853535	NA
ENSSSCG00000002648	6.13359923399175	3.47755211147007	1.65958414932794	2.09543584329745	0.036132266047968	1	CBFA2T3
ENSSSCG00000045487	2.12427220071006	3.47668648523599	2.38489606371738	1.45779371190576	0.144897412036321	NA
ENSSSCG00000043663	1.45268729584166	3.47413038861154	2.70786985875437	1.2829753901872	0.199500698147056	NA
ENSSSCG00000043567	0.892985325323204	3.47232104479812	3.07062529249394	1.13081887695191	0.258131333027734	NA
ENSSSCG00000046776	0.812212156350815	3.46856049440032	3.68195564778484	0.942042986445829	0.346170632235607	NA
ENSSSCG00000023630	7.37246219208171	3.45036505692727	1.47242264338377	2.34332518073616	0.0191127168689526	0.85344718506432	CPM
ENSSSCG00000027796	5.36360119081403	3.44408665751546	1.40814216104318	2.4458373258024	0.0144516189068594	0.763156644581459	SLC22A7
ENSSSCG00000027981	0.823796943977628	3.44233334992928	4.05169280590483	0.849603737211397	0.39554543347892	NA	RTL9
ENSSSCG00000042561	0.726554847846624	3.4408635675072	4.28536730497696	0.802933172965369	0.422013361068836	NA
ENSSSCG00000014438	0.48199850271491	3.44084314610363	4.28536784446666	0.802928306503841	0.422016173999409	NA	PDE6A
ENSSSCG00000034654	0.48199850271491	3.44084314610363	4.28536784446666	0.802928306503841	0.422016173999409	NA	MYOG
ENSSSCG00000038107	0.48199850271491	3.44084314610363	4.28536784446666	0.802928306503841	0.422016173999409	NA
ENSSSCG00000043658	0.48199850271491	3.44084314610363	4.28536784446666	0.802928306503841	0.422016173999409	NA
ENSSSCG00000049100	0.48199850271491	3.44084314610363	4.28536784446666	0.802928306503841	0.422016173999409	NA
ENSSSCG00000024914	1.97060064964739	3.42686063370058	2.19355389848222	1.56224136369374	0.118231139608477	NA
ENSSSCG00000004898	1.43413700028839	3.42487150700274	2.93699084758832	1.16611582559579	0.243567619004258	NA	TNFRSF11A
ENSSSCG00000021971	1.4587216784492	3.42482447917949	3.04355334840763	1.12527170945479	0.260473914094692	NA	DPEP1
ENSSSCG00000029656	0.719508969951736	3.42392761002873	3.25343597164811	1.05240356345303	0.292614434476642	NA	NDP
ENSSSCG00000033313	8.57361343947644	3.42224266519472	2.50594512814967	1.36564948160761	0.172049007712946	1	C7orf31
ENSSSCG00000028804	1.08709745421886	3.42191289477794	3.31931953844227	1.03090794819465	0.302583988992411	NA	CCDC181
ENSSSCG00000010522	1.83985242263403	3.4158854814323	2.32263613704749	1.47069333286726	0.141374070072496	NA	ANKRD2
ENSSSCG00000043795	5.64841823179402	3.4101259364741	1.49477261588568	2.28136768109947	0.0225266988131427	0.917779153425668
ENSSSCG00000047070	1.18081963023805	3.40609304379958	3.05077263057731	1.11646899203859	0.264221435918466	NA
ENSSSCG00000043838	1.33861608885238	3.40573551901855	2.97942562209315	1.14308459112529	0.253003471255752	NA
ENSSSCG00000002929	2.39564428722067	3.40212083120057	2.43556689127293	1.39684967938716	0.162458779368874	NA	SYNE4
ENSSSCG00000035503	0.633851661447545	3.4005543900879	3.98370200994399	0.853616656466659	0.393317426466185	NA
ENSSSCG00000012970	0.548561656925585	3.39961399788154	4.28647254748215	0.793102944256215	0.427717847591649	NA	CTSW
ENSSSCG00000017499	0.555687380436149	3.39961399788154	4.28647254748215	0.793102944256215	0.427717847591649	NA	STARD3
ENSSSCG00000044568	1.51100451829956	3.35383518569316	2.5416974956788	1.31952570728621	0.186993421606541	NA
ENSSSCG00000041682	1.33932499379757	3.35218319075785	2.85147042386261	1.17559809237543	0.239755518208439	NA
ENSSSCG00000022089	5.42933436775516	3.34587339187754	1.66125693462483	2.01406135447263	0.0440030922763558	1	ADGRF4
ENSSSCG00000006846	1.94030976850657	3.34369589512449	2.62968406345844	1.27152000561125	0.203543714949732	NA	HENMT1
ENSSSCG00000025721	1.49836851822725	3.34355004280381	2.63578166958318	1.2685231411191	0.204611192089484	NA	TMPRSS7
ENSSSCG00000038693	1.64071658437348	3.33963891424225	2.83060355561755	1.17983279842014	0.238066721926198	NA	RAB19
ENSSSCG00000026706	1.41974745595664	3.33789953737674	2.93557296142822	1.13705214662857	0.255516486882161	NA	PIGS
ENSSSCG00000040158	4.80252432042245	3.33764020465887	1.76939403773324	1.88631821600049	0.0592520860009658	1
ENSSSCG00000042593	1.50728533421913	3.33597129155719	3.06945296556524	1.08682925882296	0.27711227445221	NA
ENSSSCG00000028290	0.791642696968974	3.32960480641545	3.72835962160632	0.893048188570641	0.371831367247558	NA	SNORD27
ENSSSCG00000012110	2.60930273937972	3.32864568375174	1.92816808843942	1.72632547116046	0.0842888754716614	NA	MID1
ENSSSCG00000027179	0.69440060083797	3.32850694372497	3.89823271460463	0.853850241227211	0.393187972770184	NA	SIM2
ENSSSCG00000012083	0.61812292393421	3.32762641543697	4.05324857950354	0.820977630699509	0.411659010001622	NA	RIPK4
ENSSSCG00000033533	0.597893690045211	3.32740388747991	4.09596090781971	0.812362217893114	0.416583819142221	NA
ENSSSCG00000042837	0.680565875929055	3.32652135675275	4.28150016666701	0.776952289445388	0.43718691942898	NA
ENSSSCG00000015285	0.446073032894868	3.32647021967907	4.28851089264705	0.77567022748678	0.437943723200392	NA	LRRN2
ENSSSCG00000047058	0.61935204464518	3.32575520007998	4.28853132722747	0.775499803152907	0.438044381740445	NA
ENSSSCG00000012071	0.951369177354238	3.27986573550102	3.46477993921954	0.946630317953131	0.343827189318384	NA
ENSSSCG00000044621	0.694029281792937	3.27889227483051	4.24075224536634	0.773186473794406	0.439412030016024	NA
ENSSSCG00000042109	0.689619635806668	3.27888436539315	4.24931586978276	0.771626413726871	0.440335725406773	NA
ENSSSCG00000042104	10.074140714774	3.27837744972194	1.17643971835288	2.7866939534411	0.0053248742185027	0.45353458341354
ENSSSCG00000049805	1.00260062563587	3.26960397851169	3.42229381482572	0.955383773405845	0.339383656797114	NA
ENSSSCG00000004644	1.08789063015783	3.26834145928056	3.11906360867927	1.04785982888771	0.294703192644876	NA	HDC
ENSSSCG00000008984	1.53041509638642	3.26494785458076	2.54818249211465	1.28128494120187	0.20009360024405	NA
ENSSSCG00000040694	1.61818648794709	3.26435985240068	2.52891204915581	1.29081588799831	0.196767527174428	NA
ENSSSCG00000042468	2.08732119119638	3.26340286337682	2.44790169701889	1.33314293925736	0.1824849004724	NA
ENSSSCG00000023514	1.47855507352601	3.26312872368535	3.09439934303459	1.05452734503404	0.291641547924321	NA	DPEP3
ENSSSCG00000036448	1.44784213330057	3.2623488472989	3.13719905261385	1.03989220721611	0.298389983350723	NA
ENSSSCG00000044425	2.87063178657475	3.26216198343143	2.38326126093662	1.36878068590323	0.171067839978216	NA
ENSSSCG00000022499	1.15247994668372	3.25927256027437	3.32614812440343	0.979893990998656	0.327138449428765	NA	TLX2
ENSSSCG00000043819	0.66483713841572	3.24979457566608	4.29076024255818	0.757393653328095	0.448814057320624	NA
ENSSSCG00000028341	0.595268462910311	3.2497879442997	4.29076044224583	0.757392072580666	0.448815004075051	NA
ENSSSCG00000003172	0.592328698919465	3.24978775455976	4.29076044795992	0.757392027351447	0.448815031164129	NA	KASH5
ENSSSCG00000046278	0.584786253296689	3.24978674477654	4.29076047837006	0.757391786644553	0.448815175330412	NA
ENSSSCG00000007718	0.507038694397505	3.2497795486695	4.2907606950767	0.757390071275325	0.448816202715155	NA	CLDN4
ENSSSCG00000012487	0.507038694397505	3.2497795486695	4.2907606950767	0.757390071275325	0.448816202715155	NA	XKRX
ENSSSCG00000027940	0.503267471586117	3.2497795486695	4.2907606950767	0.757390071275325	0.448816202715155	NA	SNORA70
ENSSSCG00000043901	0.507038694397505	3.2497795486695	4.2907606950767	0.757390071275325	0.448816202715155	NA
ENSSSCG00000037528	0.421748689875546	3.24977125617731	4.2907609447926	0.757388094557291	0.448817386630988	NA
ENSSSCG00000039478	0.421748689875546	3.24977125617731	4.2907609447926	0.757388094557291	0.448817386630988	NA
ENSSSCG00000041263	0.421748689875546	3.24977125617731	4.2907609447926	0.757388094557291	0.448817386630988	NA
ENSSSCG00000041925	0.421748689875546	3.24977125617731	4.2907609447926	0.757388094557291	0.448817386630988	NA
ENSSSCG00000043740	0.421748689875546	3.24977125617731	4.2907609447926	0.757388094557291	0.448817386630988	NA
ENSSSCG00000044001	1.23069755165987	3.24156948325736	2.60383955092605	1.24491905889689	0.213161504375781	NA
ENSSSCG00000003894	0.902283871697635	3.23646923595609	3.76637446019234	0.85930628251733	0.390171558958873	NA	CYP4B1
ENSSSCG00000015911	0.898778918276034	3.23645736077033	3.77205763799685	0.85800845887632	0.390887792584871	NA	SCN3A
ENSSSCG00000019843	0.813692184350406	3.23378524965603	4.29124498549479	0.753577402499002	0.451103017576576	NA
ENSSSCG00000001926	0.678740792859306	3.2337803939333	4.29124513333349	0.753576244995648	0.451103712839662	NA	TMEM202
ENSSSCG00000043258	0.678740792859306	3.2337803939333	4.29124513333349	0.753576244995648	0.451103712839662	NA
ENSSSCG00000013890	0.579199341316219	3.23377377080842	4.29124533498841	0.753574666179545	0.451104661168395	NA	SLC5A5
ENSSSCG00000035365	0.508160783815387	3.23376694290235	4.29124554287342	0.753573038548855	0.451105638819188	NA	RNF186
ENSSSCG00000012075	0.501035060304824	3.23376694290235	4.29124554287342	0.753573038548855	0.451105638819188	NA	FAM3B
ENSSSCG00000046740	0.501035060304824	3.23376694290235	4.29124554287342	0.753573038548855	0.451105638819188	NA
ENSSSCG00000016551	0.422870779293428	3.23375853529938	4.29124579884746	0.753571034352751	0.451106842658981	NA	TSGA13
ENSSSCG00000021995	0.422870779293428	3.23375853529938	4.29124579884746	0.753571034352751	0.451106842658981	NA	ATOH7
ENSSSCG00000023395	0.422870779293428	3.23375853529938	4.29124579884746	0.753571034352751	0.451106842658981	NA
ENSSSCG00000034062	0.422870779293428	3.23375853529938	4.29124579884746	0.753571034352751	0.451106842658981	NA	SV2C
ENSSSCG00000036992	0.422870779293428	3.23375853529938	4.29124579884746	0.753571034352751	0.451106842658981	NA
ENSSSCG00000038898	0.422870779293428	3.23375853529938	4.29124579884746	0.753571034352751	0.451106842658981	NA	U6
ENSSSCG00000046185	0.422870779293428	3.23375853529938	4.29124579884746	0.753571034352751	0.451106842658981	NA
ENSSSCG00000051268	0.422870779293428	3.23375853529938	4.29124579884746	0.753571034352751	0.451106842658981	NA
ENSSSCG00000015109	0.943430098397722	3.23356960291918	4.22683872582713	0.765008984885369	0.444266194411115	NA	CCDC153
ENSSSCG00000027826	0.970020746373197	3.23340167492551	4.17973578251268	0.773589969120424	0.439173305823798	NA	GIMAP4
ENSSSCG00000044146	0.898982188872365	3.23250470392291	3.95400580893748	0.817526543996543	0.413627586438532	NA
ENSSSCG00000025086	1.20451358940738	3.23220686329333	3.88788438645456	0.831353646871391	0.405773876664669	NA
ENSSSCG00000014088	0.507438499962029	3.23141232421296	4.29131728813977	0.753011746100401	0.451442855601904	NA	IQGAP2
ENSSSCG00000039859	0.508908381957453	3.23141232421296	4.29131728813977	0.753011746100401	0.451442855601904	NA
ENSSSCG00000005085	0.42214849544007	3.23140391010566	4.29131754472523	0.753009740348301	0.451444060885828	NA	C14orf39
ENSSSCG00000001771	0.578236296178409	3.23062776981877	4.29134121922315	0.752824724202101	0.451555247451858	NA	RASGRF1
ENSSSCG00000048045	0.421907734155618	3.23061253432973	4.29134168408198	0.75282109236679	0.451557430180135	NA
ENSSSCG00000008758	0.585362019688973	3.23010821827528	4.14032613709224	0.780157917835862	0.435297928869568	NA	SLC34A2
ENSSSCG00000006140	0.716292477426954	3.22984882289685	4.29136499197806	0.752639038845327	0.451666851755806	NA	CA2
ENSSSCG00000008348	0.716581378965025	3.22984804467085	4.29136501573617	0.752638853331562	0.451666963264776	NA	PLEK
ENSSSCG00000031495	0.577995534893956	3.22984030003218	4.29136525217321	0.752637007161426	0.451668072965119	NA
ENSSSCG00000035324	0.506956977393124	3.2298334721337	4.29136546061869	0.752635379525112	0.45166905130991	NA	EN2
ENSSSCG00000001992	0.421666972871165	3.22982506454006	4.29136571728287	0.752633375322078	0.451670256004264	NA	RABGGTA
ENSSSCG00000015711	0.421666972871165	3.22982506454006	4.29136571728287	0.752633375322078	0.451670256004264	NA	DPP10
ENSSSCG00000036177	0.421666972871165	3.22982506454006	4.29136571728287	0.752633375322078	0.451670256004264	NA
ENSSSCG00000040306	0.421666972871165	3.22982506454006	4.29136571728287	0.752633375322078	0.451670256004264	NA	GRXCR2
ENSSSCG00000043056	0.421666972871165	3.22982506454006	4.29136571728287	0.752633375322078	0.451670256004264	NA
ENSSSCG00000044368	0.421666972871165	3.22982506454006	4.29136571728287	0.752633375322078	0.451670256004264	NA
ENSSSCG00000046561	0.421666972871165	3.22982506454006	4.29136571728287	0.752633375322078	0.451670256004264	NA	NFILZ
ENSSSCG00000048828	0.421666972871165	3.22982506454006	4.29136571728287	0.752633375322078	0.451670256004264	NA
ENSSSCG00000050342	0.421666972871165	3.22982506454006	4.29136571728287	0.752633375322078	0.451670256004264	NA
ENSSSCG00000050684	0.421666972871165	3.22982506454006	4.29136571728287	0.752633375322078	0.451670256004264	NA
ENSSSCG00000050944	0.421666972871165	3.22982506454006	4.29136571728287	0.752633375322078	0.451670256004264	NA
ENSSSCG00000032225	6.51959274407283	3.22970261373352	1.788766103104	1.80554775055783	0.0709890103981342	1	LRRC31
ENSSSCG00000035214	0.670235302098719	3.22940779454955	3.96135335240355	0.815228409904436	0.414941578673921	NA
ENSSSCG00000048285	0.819614101438707	3.22908223690004	4.07222452043575	0.79295289851909	0.427805265675188	NA
ENSSSCG00000043574	0.72439564428303	3.22902354979908	3.87360475607987	0.833596547177645	0.404508371986913	NA
ENSSSCG00000047844	0.844345772669574	3.22896604540056	4.04214195801016	0.798825493746414	0.424391605886515	NA	IFN-ALPHA-17
ENSSSCG00000051493	1.60958644148549	3.22894795091058	3.34481899802956	0.965358051605414	0.334365504589907	NA
ENSSSCG00000018353	0.748816305222327	3.2288450046461	3.83481049080042	0.841982938242187	0.399797503760103	NA
ENSSSCG00000013093	0.813697632900831	3.22872553465092	3.66091382118443	0.881945244372434	0.377806418418608	NA	VWCE
ENSSSCG00000043975	0.839486466635032	3.22826521852523	3.71821036090238	0.868230924336876	0.385267928213491	NA
ENSSSCG00000048148	1.4782250650297	3.22717808243437	3.14124319751599	1.02735696649859	0.304252407156464	NA
ENSSSCG00000051074	0.80968564880499	3.22661788475038	3.44542127036818	0.936494446267112	0.349018670696009	NA
ENSSSCG00000049402	1.39318335199967	3.2253602350446	3.37542539843749	0.955541851565626	0.339303751380163	NA
ENSSSCG00000022175	1.03065477722183	3.22483802721312	3.21535647912606	1.00294883262513	0.315885549610275	NA	MYH15
ENSSSCG00000043977	1.23400321160285	3.22481447445674	3.01884643863032	1.06822739745579	0.285417949066674	NA
ENSSSCG00000041048	1.23727151208909	3.22479388567408	3.30081456440719	0.976969115577457	0.328584442552917	NA
ENSSSCG00000017285	1.51739449564303	3.22451403390477	3.26641537244024	0.98717207282056	0.323558290101226	NA
ENSSSCG00000042811	1.17695791089022	3.22192139706371	2.93258912274831	1.09866103371626	0.271915944998311	NA
ENSSSCG00000007977	1.6451061819264	3.22075151163347	2.84215425410057	1.13320784999149	0.257126978404003	NA	HBM
ENSSSCG00000010144	0.88843354752874	3.21953217755348	3.83742807956316	0.838981763514895	0.401479543241041	NA	ACTN2
ENSSSCG00000044876	0.88843354752874	3.21953217755348	3.83742807956316	0.838981763514895	0.401479543241041	NA
ENSSSCG00000007665	1.62578311535389	3.21942411613803	2.79955037806731	1.1499789899693	0.250152524833497	NA
ENSSSCG00000015491	0.818574915852107	3.20489261136444	3.41379914781056	0.938805264340138	0.347830735582837	NA
ENSSSCG00000047280	0.410147563074826	3.20156967840559	4.29223668900166	0.74589774757977	0.455729185991578	NA
ENSSSCG00000048225	0.410147563074826	3.20156967840559	4.29223668900166	0.74589774757977	0.455729185991578	NA
ENSSSCG00000050752	0.410147563074826	3.20156967840559	4.29223668900166	0.74589774757977	0.455729185991578	NA
ENSSSCG00000051441	0.410147563074826	3.20156967840559	4.29223668900166	0.74589774757977	0.455729185991578	NA
ENSSSCG00000003228	10.1033813523776	3.17746821780861	1.26869919559423	2.50450873528013	0.0122621577298914	0.71037732333928	VSIG10L
ENSSSCG00000010117	0.482873395658255	3.14781503293752	4.29394091678773	0.733082986920179	0.463507815975806	NA
ENSSSCG00000001543	8.96919995393871	3.14232643818496	1.2070996812589	2.60320376765223	0.0092357043211512	0.617971859582407	RPL10A
ENSSSCG00000044715	1.7289351299643	3.13248128992386	2.80330994520615	1.11742238680407	0.263813767610718	NA
ENSSSCG00000043551	1.74194992747363	3.12979703263888	2.95404132920057	1.05949669752449	0.289373632465616	NA
ENSSSCG00000035617	1.40450755704143	3.12900133553198	3.0050227001173	1.04125713772806	0.297756223797687	NA
ENSSSCG00000037835	5.73718217500638	3.1218843661239	1.48685541945485	2.09965563919358	0.0357591445339476	1	TRIM7
ENSSSCG00000006383	2.09331102091465	3.1218634035759	2.47102274481585	1.26338918171656	0.206449350088542	NA	VANGL2
ENSSSCG00000045524	1.15468616437144	3.12130397577755	3.62450910930572	0.861165990109883	0.389146628493283	NA
ENSSSCG00000041701	0.70560606761165	3.12004522879987	3.89818554940567	0.800383970761873	0.423488365164519	NA
ENSSSCG00000004453	1.48159473543815	3.11952867976148	3.19188900815567	0.977329935906514	0.328405837282026	NA	SNAP91
ENSSSCG00000048780	0.542151782078296	3.11783890159575	4.29491885925938	0.725936625059639	0.467877622654611	NA
ENSSSCG00000042169	0.471113224577464	3.11783212306884	4.29491908268517	0.725935009029223	0.467878613387838	NA
ENSSSCG00000044905	0.471113224577464	3.11783212306884	4.29491908268517	0.725935009029223	0.467878613387838	NA
ENSSSCG00000026478	1.00355723558359	3.11605803973551	3.19773986675786	0.974456387815822	0.329829983421897	NA	PADI2
ENSSSCG00000048555	1.0731568019333	3.11468328693794	2.93067915056998	1.06278549336667	0.287879239644997	NA
ENSSSCG00000044593	1.09031712210098	3.11457730418759	2.94330595110678	1.05819012903378	0.289968770563372	NA
ENSSSCG00000048860	1.16662767525292	3.11297155299282	3.09785075609848	1.00488106047865	0.314954125251523	NA
ENSSSCG00000032048	2.57643406808418	3.11002987738485	2.46854902664419	1.2598614991304	0.207719329728168	NA	SCRG1
ENSSSCG00000012871	5.87325620575405	3.10396204782436	1.52093091173592	2.04083040450644	0.0412676873226256	1	FGF19
ENSSSCG00000051219	1.49639230790221	3.09979840383998	2.39566812104729	1.29391812522215	0.195693703063565	NA
ENSSSCG00000012637	5.71141254993889	3.09977733308652	1.75165605164554	1.76962670849367	0.0767893465503156	1	KLHL13
ENSSSCG00000016260	6.30494162106362	3.09907852125116	1.96560671139424	1.57665239098259	0.114875530671386	1	SLC16A14
ENSSSCG00000044176	2.50921978847297	3.09178711165207	2.17367662990137	1.42237675518109	0.154916907437037	NA
ENSSSCG00000031565	4.74056702612834	3.08934181267539	1.79543334010386	1.72066639494212	0.0853113777402795	1
ENSSSCG00000035912	1.64287489110455	3.08861558690072	2.64093938109674	1.16951400286139	0.242196602861484	NA	ABCG5
ENSSSCG00000028277	10.1062688053362	3.07992063437434	1.24914971805309	2.46561368094024	0.0136778764563643	0.745227157721752
ENSSSCG00000016614	3.30570842553332	3.06880121082789	2.07880761400969	1.4762314656471	0.139881765193288	NA	PTPRZ1
ENSSSCG00000040729	1.68736090215413	3.06559502527276	2.84090815470479	1.07908980450349	0.280547695825798	NA	C11orf86
ENSSSCG00000025503	7.69888705618128	3.06460975854682	1.28635814069956	2.38239232262345	0.0172005614961323	0.820012879659365	ADGRG5
ENSSSCG00000025685	11.476977458008	3.06310278701899	1.08456695461524	2.82426342973511	0.00473894176700447	0.422504353642672	TP73
ENSSSCG00000008607	4.00370507655917	3.059331759396	1.53833605639336	1.98872785090185	0.046731250148269	NA
ENSSSCG00000001550	4.88708252111408	3.05807285101144	1.90078755749386	1.60884515418621	0.107650204612211	1	ARMC12
ENSSSCG00000014110	2.16533263380899	3.05740257226048	2.32014754014965	1.3177621333785	0.187583287674255	NA	DMGDH
ENSSSCG00000010626	5.07680993356605	3.05027567795481	1.68817370243081	1.80684942169322	0.0707857604796251	1
ENSSSCG00000028203	6.46933435443743	3.0491642813915	1.37573991117141	2.21638134986955	0.026665395877372	0.969168003769464
ENSSSCG00000031272	1.54557368132159	3.04676594071669	2.47235251727001	1.23233475786089	0.217824061098948	NA	FGF5
ENSSSCG00000051666	1.71270441290685	3.04606790677529	2.51404448413305	1.21162052859447	0.225657672681916	NA
ENSSSCG00000040054	7.25910429433391	3.04067782819416	1.45753003859357	2.08618535994512	0.0369618358584099	1	IFN-OMEGA-7
ENSSSCG00000051120	1.07157919899364	3.03925424636398	3.39653751626274	0.894809561741014	0.370888898086209	NA
ENSSSCG00000005612	0.877307508106842	3.03789025732736	3.26869063994917	0.929390570095246	0.352686713000761	NA
ENSSSCG00000049759	1.11089122685176	3.03466763041211	3.73680384670735	0.812102469088945	0.416732836528069	NA
ENSSSCG00000043842	4.03060787096306	3.03004385478528	1.82495469342441	1.66033922140807	0.0968462296459074	NA
ENSSSCG00000043341	0.517827439058974	3.02945517498454	4.29792181409863	0.704865119939341	0.480894178461101	NA
ENSSSCG00000032131	0.769092785589039	3.02945364286202	4.29792186772482	0.704864754664727	0.48089440579976	NA	NCAN
ENSSSCG00000011034	0.439663158047578	3.02944840086596	4.29792205129058	0.704863504901463	0.480895183624595	NA	ST8SIA6
ENSSSCG00000046096	0.606055222167896	3.02944727056967	4.29792209084858	0.704863235427225	0.480895351339452	NA
ENSSSCG00000048366	0.606055222167896	3.02944727056967	4.29792209084858	0.704863235427225	0.480895351339452	NA
ENSSSCG00000005352	0.361498877036182	3.02944005949593	4.29792234335201	0.704861516211859	0.480896421342147	NA	FRMPD1
ENSSSCG00000010505	0.361498877036182	3.02944005949593	4.29792234335201	0.704861516211859	0.480896421342147	NA	DNTT
ENSSSCG00000010601	0.361498877036182	3.02944005949593	4.29792234335201	0.704861516211859	0.480896421342147	NA	CALHM1
ENSSSCG00000020200	0.361498877036182	3.02944005949593	4.29792234335201	0.704861516211859	0.480896421342147	NA	U6
ENSSSCG00000022114	0.361498877036182	3.02944005949593	4.29792234335201	0.704861516211859	0.480896421342147	NA
ENSSSCG00000030137	0.361498877036182	3.02944005949593	4.29792234335201	0.704861516211859	0.480896421342147	NA	LMNTD2
ENSSSCG00000032609	0.361498877036182	3.02944005949593	4.29792234335201	0.704861516211859	0.480896421342147	NA
ENSSSCG00000044321	0.361498877036182	3.02944005949593	4.29792234335201	0.704861516211859	0.480896421342147	NA
ENSSSCG00000045039	0.361498877036182	3.02944005949593	4.29792234335201	0.704861516211859	0.480896421342147	NA
ENSSSCG00000048924	0.361498877036182	3.02944005949593	4.29792234335201	0.704861516211859	0.480896421342147	NA
ENSSSCG00000051746	0.361498877036182	3.02944005949593	4.29792234335201	0.704861516211859	0.480896421342147	NA
ENSSSCG00000011376	4.80081212566413	3.02697462813798	1.78945991846208	1.69155765765319	0.0907303455733657	1	IHO1
ENSSSCG00000003903	10.2624778299759	2.99137966817545	1.16445873673316	2.56890139067326	0.0102021483867213	0.660478724284824
ENSSSCG00000010245	0.933478360471471	2.99107353639083	3.25763995942807	0.918171920053425	0.358528866973367	NA	STOX1
ENSSSCG00000026271	0.919754579000356	2.99093904850623	3.27400092721605	0.913542517243416	0.360957282888456	NA
ENSSSCG00000045867	0.848188355949511	2.98860592069511	3.61057662637375	0.827736461501631	0.407819765186474	NA
ENSSSCG00000034220	16.2751382216634	2.97794360945679	1.02113870615962	2.9162968669129	0.00354213292178235	0.37328794114321
ENSSSCG00000048818	0.42355412637441	2.97153625740506	4.29999042239787	0.691056482806767	0.489530046292988	NA
ENSSSCG00000046091	0.349897750235462	2.97152783876514	4.29999072906483	0.691054475694508	0.489531307572651	NA
ENSSSCG00000051721	0.594213334082724	2.97106267762325	4.11185318635916	0.722560495953401	0.469949945760174	NA
ENSSSCG00000045959	0.430935009377128	2.96968358199688	4.30005795259652	0.690614781180725	0.489807656031139	NA
ENSSSCG00000008103	10.4377068941381	2.96459290075831	1.24302342927109	2.38498553683477	0.017079792826334	0.820012879659365	MERTK
ENSSSCG00000002512	4.14604589288685	2.95677850369615	2.2146398677182	1.33510578708339	0.181841725674649	1	DEGS2
ENSSSCG00000043754	0.833933836487402	2.9473195016193	3.64518879752101	0.808550575932771	0.418773703441368	NA
ENSSSCG00000026333	1.45463446788548	2.94246470174919	2.79908835934419	1.05122251390399	0.293156405257342	NA
ENSSSCG00000045349	2.46070676065312	2.94230660866858	2.44037353169835	1.20567879074681	0.22794136594092	NA
ENSSSCG00000051596	1.65339991311302	2.94152999134084	2.557944323952	1.14995856782223	0.250160936457035	NA
ENSSSCG00000045819	1.52130194182423	2.94046493694186	2.60950981809327	1.12682654671536	0.259815824214211	NA
ENSSSCG00000015053	1.83165375424608	2.93949704784702	2.53416851858506	1.15994537312312	0.24607104774569	NA	HTR3B
ENSSSCG00000022120	0.919219504953559	2.93745489696728	3.87527850978278	0.757998396644769	0.448451942586838	NA
ENSSSCG00000047303	1.59442358597513	2.93340978444287	2.91165762311189	1.00747071398722	0.313708624350575	NA
ENSSSCG00000012540	1.56839916857296	2.93071127405845	2.4484912022424	1.19694580539004	0.231327678922531	NA	SLC25A53
ENSSSCG00000049199	3.23917520568802	2.9204408275947	1.8299742521856	1.59589175864453	0.110512961849293	NA
ENSSSCG00000041966	5.58862438527703	2.91477504061904	1.60029597273211	1.82139747289545	0.0685464590478809	1
ENSSSCG00000009911	1.18867344178562	2.91449357267101	2.84738542536826	1.0235683398197	0.306039205621185	NA
ENSSSCG00000001698	0.672330918012016	2.91025422836971	4.30227012668618	0.676446188331584	0.498757400428171	NA	CAPN11
ENSSSCG00000035586	0.807282309503116	2.91025211828898	4.30227020682796	0.676445685273378	0.498757719726216	NA
ENSSSCG00000036158	0.501750908968097	2.91024061469991	4.30227064381087	0.676442942725258	0.498759460461588	NA
ENSSSCG00000006796	0.508876632478661	2.91024052579024	4.30227064717768	0.676442921530142	0.498759473914451	NA	CHI3L2
ENSSSCG00000032108	0.508876632478661	2.91024052579024	4.30227064717768	0.676442921530142	0.498759473914451	NA
ENSSSCG00000023806	0.416460904446138	2.91023210545494	4.30227096703074	0.676440914056018	0.498760748089679	NA	LRRN1
ENSSSCG00000039721	0.416460904446138	2.91023210545494	4.30227096703074	0.676440914056018	0.498760748089679	NA	PRL
ENSSSCG00000002908	0.423586627956702	2.91023210545494	4.30227096703074	0.676440914056018	0.49876074808968	NA	ZBTB32
ENSSSCG00000003156	0.423586627956702	2.91023210545494	4.30227096703074	0.676440914056018	0.49876074808968	NA	HRC
ENSSSCG00000004016	0.423586627956702	2.91023210545494	4.30227096703074	0.676440914056018	0.49876074808968	NA
ENSSSCG00000047210	0.423586627956702	2.91023210545494	4.30227096703074	0.676440914056018	0.49876074808968	NA
ENSSSCG00000048817	0.423586627956702	2.91023210545494	4.30227096703074	0.676440914056018	0.49876074808968	NA
ENSSSCG00000051558	0.423586627956702	2.91023210545494	4.30227096703074	0.676440914056018	0.49876074808968	NA	SYCP2L
ENSSSCG00000051701	0.423586627956702	2.91023210545494	4.30227096703074	0.676440914056018	0.49876074808968	NA
ENSSSCG00000008770	0.338296623434742	2.91022359625548	4.30227129025076	0.676438885397638	0.498762035712646	NA	NWD2
ENSSSCG00000016270	0.338296623434742	2.91022359625548	4.30227129025076	0.676438885397638	0.498762035712646	NA	C2orf72
ENSSSCG00000017990	0.338296623434742	2.91022359625548	4.30227129025076	0.676438885397638	0.498762035712646	NA	PIK3R6
ENSSSCG00000018312	0.338296623434742	2.91022359625548	4.30227129025076	0.676438885397638	0.498762035712646	NA	U6
ENSSSCG00000018383	0.338296623434742	2.91022359625548	4.30227129025076	0.676438885397638	0.498762035712646	NA
ENSSSCG00000035275	0.338296623434742	2.91022359625548	4.30227129025076	0.676438885397638	0.498762035712646	NA
ENSSSCG00000036258	0.338296623434742	2.91022359625548	4.30227129025076	0.676438885397638	0.498762035712646	NA	ssc-mir-9828-1
ENSSSCG00000036808	0.338296623434742	2.91022359625548	4.30227129025076	0.676438885397638	0.498762035712646	NA	HMGCS2
ENSSSCG00000041035	0.338296623434742	2.91022359625548	4.30227129025076	0.676438885397638	0.498762035712646	NA
ENSSSCG00000041125	0.338296623434742	2.91022359625548	4.30227129025076	0.676438885397638	0.498762035712646	NA
ENSSSCG00000046184	0.338296623434742	2.91022359625548	4.30227129025076	0.676438885397638	0.498762035712646	NA
ENSSSCG00000048421	0.338296623434742	2.91022359625548	4.30227129025076	0.676438885397638	0.498762035712646	NA
ENSSSCG00000049844	0.338296623434742	2.91022359625548	4.30227129025076	0.676438885397638	0.498762035712646	NA
ENSSSCG00000049988	0.338296623434742	2.91022359625548	4.30227129025076	0.676438885397638	0.498762035712646	NA	LY6L
ENSSSCG00000050849	0.338296623434742	2.91022359625548	4.30227129025076	0.676438885397638	0.498762035712646	NA
ENSSSCG00000042064	0.963610871525907	2.90978873676864	4.1936162359732	0.693861472542056	0.487769087132116	NA
ENSSSCG00000039717	0.81440803301368	2.90932328774169	4.09341287503589	0.710732920562327	0.477249755338179	NA
ENSSSCG00000045825	0.899698037535639	2.90876939583104	3.98311706967694	0.730274642936107	0.465222324613046	NA
ENSSSCG00000049704	0.892572314025075	2.90871076107864	3.9731197604321	0.732097428838213	0.464109103051374	NA
ENSSSCG00000041463	0.501028625114739	2.90732759042952	4.3023814035309	0.675748455969877	0.499200365284192	NA
ENSSSCG00000049333	0.572067182615571	2.90732617539989	4.30238145737003	0.675748118619191	0.499200579506387	NA
ENSSSCG00000005454	0.422864344103344	2.90731907600143	4.30238172759156	0.67574642606827	0.499201654299587	NA	TXNDC8
ENSSSCG00000000540	0.337574339581385	2.90731056162107	4.3023820516523	0.675744396178053	0.499202943309518	NA	OVCH1
ENSSSCG00000001040	0.337574339581385	2.90731056162107	4.3023820516523	0.675744396178053	0.499202943309518	NA	C6orf52
ENSSSCG00000002983	0.337574339581385	2.90731056162107	4.3023820516523	0.675744396178053	0.499202943309518	NA	LGALS13
ENSSSCG00000004057	0.337574339581385	2.90731056162107	4.3023820516523	0.675744396178053	0.499202943309518	NA	SYTL3
ENSSSCG00000045539	0.337574339581385	2.90731056162107	4.3023820516523	0.675744396178053	0.499202943309518	NA
ENSSSCG00000046612	0.337574339581385	2.90731056162107	4.3023820516523	0.675744396178053	0.499202943309518	NA
ENSSSCG00000048204	0.337574339581385	2.90731056162107	4.3023820516523	0.675744396178053	0.499202943309518	NA
ENSSSCG00000051275	0.337574339581385	2.90731056162107	4.3023820516523	0.675744396178053	0.499202943309518	NA
ENSSSCG00000051357	0.337574339581385	2.90731056162107	4.3023820516523	0.675744396178053	0.499202943309518	NA
ENSSSCG00000009564	0.664242149363642	2.9063652193973	4.30241804345844	0.675519019779179	0.499346071609713	NA	TMEM255B
ENSSSCG00000009314	0.779271835130615	2.90636124815114	4.30241819469411	0.675518073007261	0.499346672915866	NA	FLT3
ENSSSCG00000009488	0.705615458991668	2.90635893203725	4.30241828290588	0.675517520828839	0.499347023611154	NA	SLITRK5
ENSSSCG00000050057	0.578952144841682	2.90635679899249	4.30241836416158	0.675517012292889	0.49934734658869	NA
ENSSSCG00000049858	0.59320359186281	2.90635499288602	4.30241843293524	0.675516581706167	0.499347620059783	NA
ENSSSCG00000001895	0.500787863830287	2.90634988854176	4.30241862735575	0.675515364790989	0.499348392938491	NA	CPLX3
ENSSSCG00000038479	0.493662140319723	2.9063482897228	4.30241868824066	0.675514983622216	0.499348635023882	NA
ENSSSCG00000040136	0.415497859308327	2.90634137930905	4.30241895143495	0.675513336129139	0.499349681369514	NA
ENSSSCG00000045442	0.415497859308327	2.90634137930905	4.30241895143495	0.675513336129139	0.499349681369514	NA
ENSSSCG00000007983	0.422623582818891	2.90634137930905	4.30241895143495	0.675513336129138	0.499349681369514	NA	PDIA2
ENSSSCG00000019395	0.422623582818891	2.90634137930905	4.30241895143495	0.675513336129138	0.499349681369514	NA
ENSSSCG00000021897	0.422623582818891	2.90634137930905	4.30241895143495	0.675513336129138	0.499349681369514	NA	CRB1
ENSSSCG00000042106	0.422623582818891	2.90634137930905	4.30241895143495	0.675513336129138	0.499349681369514	NA
ENSSSCG00000044750	0.422623582818891	2.90634137930905	4.30241895143495	0.675513336129138	0.499349681369514	NA	ACTL10
ENSSSCG00000045869	0.422623582818891	2.90634137930905	4.30241895143495	0.675513336129138	0.499349681369514	NA
ENSSSCG00000047946	0.422623582818891	2.90634137930905	4.30241895143495	0.675513336129138	0.499349681369514	NA
ENSSSCG00000049325	0.422623582818891	2.90634137930905	4.30241895143495	0.675513336129138	0.499349681369514	NA
ENSSSCG00000015091	0.337333578296932	2.90633287012186	4.30241927551429	0.67551130747815	0.499350969795404	NA	MPZL2
ENSSSCG00000017055	0.337333578296932	2.90633287012186	4.30241927551429	0.67551130747815	0.499350969795404	NA
ENSSSCG00000040936	0.337333578296932	2.90633287012186	4.30241927551429	0.67551130747815	0.499350969795404	NA
ENSSSCG00000044409	0.337333578296932	2.90633287012186	4.30241927551429	0.67551130747815	0.499350969795404	NA
ENSSSCG00000045296	0.337333578296932	2.90633287012186	4.30241927551429	0.67551130747815	0.499350969795404	NA
ENSSSCG00000045732	0.337333578296932	2.90633287012186	4.30241927551429	0.67551130747815	0.499350969795404	NA
ENSSSCG00000045937	0.337333578296932	2.90633287012186	4.30241927551429	0.67551130747815	0.499350969795404	NA
ENSSSCG00000046067	0.337333578296932	2.90633287012186	4.30241927551429	0.67551130747815	0.499350969795404	NA
ENSSSCG00000046246	0.337333578296932	2.90633287012186	4.30241927551429	0.67551130747815	0.499350969795404	NA
ENSSSCG00000049772	0.337333578296932	2.90633287012186	4.30241927551429	0.67551130747815	0.499350969795404	NA
ENSSSCG00000050349	0.337333578296932	2.90633287012186	4.30241927551429	0.67551130747815	0.499350969795404	NA
ENSSSCG00000051598	0.337333578296932	2.90633287012186	4.30241927551429	0.67551130747815	0.499350969795404	NA
ENSSSCG00000018622	2.35108745845373	2.90632098784564	4.28246998237298	0.678655308690618	0.497356289506173	NA	ssc-mir-219a
ENSSSCG00000045401	1.36155800009345	2.90543704554325	3.48498303968434	0.833701918333128	0.404448976867568	NA
ENSSSCG00000032199	1.67950731358839	2.90252442785359	2.33548703611026	1.24279192432929	0.213944519168433	NA	SNORD88B
ENSSSCG00000047342	0.873818410681924	2.90181497754186	3.39229429756809	0.855413688494581	0.392322168236637	NA
ENSSSCG00000011269	1.10387223481179	2.90172660433025	3.38301830346747	0.85773304902196	0.391039886455313	NA	MYRIP
ENSSSCG00000015873	3.21070295913907	2.89790043689255	1.73027164998982	1.67482397166341	0.0939687740960343	NA	ACVR1C
ENSSSCG00000039545	1.45538737680595	2.89667296033323	2.94769489477469	0.982690903820505	0.325759588910213	NA
ENSSSCG00000050064	1.94623545165894	2.89569147766877	2.73414694573181	1.05908407087964	0.289561493735763	NA
ENSSSCG00000047516	1.62890714984071	2.89540010671335	2.8659046509912	1.01029184823436	0.312355485520543	NA
ENSSSCG00000005609	1.77899105152146	2.89434777153173	2.80419651158248	1.03214869556284	0.302002464840233	NA	GARNL3
ENSSSCG00000006902	2.12445449664336	2.89354619436162	2.80900395852617	1.03009687315635	0.302964532919117	NA	GFI1
ENSSSCG00000032928	6.24270463476246	2.89259829062213	1.57572454736771	1.83572585415026	0.0663982121998939	1	GPR135
ENSSSCG00000043360	16.5291924905845	2.89202412198419	0.974093901228036	2.96893771569479	0.00298831160438107	0.339935690808627
ENSSSCG00000021774	3.35561273191881	2.88675555975138	1.69081441046315	1.70731662912705	0.0877632169173928	NA	B3GALNT1
ENSSSCG00000016829	1.98383847358383	2.88556670440738	2.428939451215	1.18799449816008	0.234835577300963	NA	AGXT2
ENSSSCG00000021584	3.10553003063848	2.8842047478064	2.25809558591416	1.27727309941965	0.201505847312647	NA	CDK5R2
ENSSSCG00000016542	0.719749312972294	2.87623357837545	3.8553969460532	0.746027871739606	0.455650578464384	NA
ENSSSCG00000033214	3.67132139193589	2.87555551025535	2.30823589152483	1.245780607092	0.212844951098905	NA	GNMT
ENSSSCG00000043670	3.50911607798582	2.87520743509501	2.31945210428415	1.239606297446	0.21512105025622	NA
ENSSSCG00000042142	0.325573407216141	2.87352383138877	4.30368293756725	0.667689482026084	0.504331825297884	NA
ENSSSCG00000050168	0.325573407216141	2.87352383138877	4.30368293756725	0.667689482026084	0.504331825297884	NA
ENSSSCG00000033592	2.1861960334791	2.87132142735039	2.46132416514766	1.16657588951845	0.243381684820012	NA	TMC8
ENSSSCG00000007956	1.76161296617192	2.86724678144907	2.6539317485972	1.08037698518985	0.279974340208357	NA	NLRC3
ENSSSCG00000012774	1.60480742993915	2.86656174586604	2.69216958294073	1.06477755488747	0.286976604499062	NA	DUSP9
ENSSSCG00000009612	11.3889863607602	2.85924819584736	1.03646488338999	2.7586541924079	0.00580399167363384	0.47468151417302	DOK2
ENSSSCG00000046455	0.872608276539427	2.85890006151667	3.3294067785722	0.85868151645402	0.390516250751959	NA
ENSSSCG00000051213	3.46502829716914	2.8520417528939	1.88727837642802	1.51119293714998	0.130739301362901	NA
ENSSSCG00000009543	2.73510637256384	2.84937874908447	2.31539154916137	1.23062501032126	0.218463146669578	NA
ENSSSCG00000042523	2.40274408558318	2.83562078411219	2.31283847546895	1.22603494112888	0.220185526450197	NA
ENSSSCG00000004990	7.03277742254352	2.83249777085055	1.26316767286928	2.24237671030366	0.0249370357194076	0.94723211605202	LRFN5
ENSSSCG00000028427	12.1974506079969	2.82158364897755	1.08629050207201	2.59744851270963	0.00939191993624862	0.617971859582407	IL25
ENSSSCG00000011416	1.49363077229318	2.8124012630526	2.65423582161255	1.05958982248381	0.289331245753177	NA	DOCK3
ENSSSCG00000046487	0.845708446643512	2.80467848180537	3.41616230376783	0.821002701982859	0.41164472915386	NA
ENSSSCG00000047860	0.560174468370317	2.80424815123194	3.57056994232335	0.785378299971692	0.432231799860906	NA
ENSSSCG00000009621	1.1934846747741	2.80175460303022	2.88108921406706	0.972463674276562	0.33081992803887	NA	PHYHIP
ENSSSCG00000049177	1.81294638536874	2.79817574364857	2.74376570129214	1.01983042587449	0.307808890587473	NA
ENSSSCG00000025629	1.57943150617349	2.7938438993317	2.86814849102003	0.974093185230482	0.330010272893039	NA	COLEC11
ENSSSCG00000048853	3.89142444979857	2.78772330508671	1.94518705269327	1.4331389370636	0.15181813595485	NA
ENSSSCG00000005594	2.1822680179231	2.78767663606871	2.12687285188295	1.31069266016572	0.189961619440497	NA	WDR38
ENSSSCG00000034657	1.72398746760284	2.78587900247812	3.15707495895681	0.882424091507368	0.377547512392114	NA	LHX3
ENSSSCG00000000749	1.48090668857226	2.77689783419841	3.63738170396314	0.763433167097314	0.445205106004324	NA	SLC6A12
ENSSSCG00000038331	1.15551579908273	2.77635932583397	2.71198863742348	1.02373560402216	0.305960173720227	NA
ENSSSCG00000009051	4.93879575576325	2.77608227007247	1.65797975259887	1.67437646070224	0.0940566360389481	1	IL15
ENSSSCG00000046216	1.04540030920558	2.77471277135719	3.79564406145725	0.731025545712499	0.464763549545626	NA
ENSSSCG00000047084	0.903603583686832	2.77330951562214	3.90846965088893	0.709564039979533	0.477974525792561	NA
ENSSSCG00000043745	0.787007253761071	2.77126008470888	4.09536252114217	0.676682484249525	0.498607432133235	NA
ENSSSCG00000046327	2.19031780855053	2.77111507586937	2.36065321102918	1.17387639273845	0.240444539479359	NA
ENSSSCG00000024103	0.674038849764003	2.7692660089409	4.30789154683246	0.642835591108859	0.52033078627006	NA
ENSSSCG00000030374	0.891077876384538	2.76926562470704	4.30789156289361	0.64283549951915	0.520330845706577	NA
ENSSSCG00000041810	0.600382473625056	2.76926240569971	4.3078916975238	0.642834732194289	0.520331343656947	NA
ENSSSCG00000015299	0.669530944891555	2.76926040007677	4.30789178139005	0.642834254110068	0.52033165390665	NA	STEAP4
ENSSSCG00000051262	0.613906188242401	2.76925775691172	4.30789189192955	0.642833624051634	0.520332062779193	NA
ENSSSCG00000045749	0.557119077762697	2.76925570165745	4.30789197788263	0.642833134135032	0.520332380707672	NA
ENSSSCG00000042170	0.545805409328532	2.76925463773103	4.30789202237754	0.642832880523933	0.520332545287133	NA
ENSSSCG00000044044	0.535741907231005	2.76925415092536	4.30789204273648	0.642832764482711	0.520332620591423	NA
ENSSSCG00000043137	0.453069721347162	2.76925065836831	4.30789218881224	0.642831931950424	0.520333160858681	NA
ENSSSCG00000022865	0.464703349730174	2.76925065836831	4.30789218881224	0.642831931950424	0.520333160858681	NA	GRM8
ENSSSCG00000046050	0.464703349730174	2.76925065836831	4.30789218881224	0.642831931950424	0.520333160858681	NA
ENSSSCG00000050195	0.471829073240737	2.76925057052202	4.3078921924755	0.642831911011842	0.520333174446662	NA
ENSSSCG00000007757	0.45757762621961	2.76924907866156	4.30789225486863	0.642831555392745	0.520333405223814	NA	TRIM72
ENSSSCG00000005463	0.386539068718778	2.7692422508892	4.30789254041404	0.642829927838229	0.520334461417473	NA	SHOC1
ENSSSCG00000044535	0.386539068718778	2.7692422508892	4.30789254041404	0.642829927838229	0.520334461417473	NA
ENSSSCG00000048296	0.386539068718778	2.7692422508892	4.30789254041404	0.642829927838229	0.520334461417473	NA
ENSSSCG00000001901	0.301249064196819	2.76923384345489	4.30789289201599	0.642827923736738	0.520335761970995	NA	CYP1A2
ENSSSCG00000006328	0.301249064196819	2.76923384345489	4.30789289201599	0.642827923736738	0.520335761970995	NA	RXRG
ENSSSCG00000015320	0.301249064196819	2.76923384345489	4.30789289201599	0.642827923736738	0.520335761970995	NA	CALCR
ENSSSCG00000032065	0.301249064196819	2.76923384345489	4.30789289201599	0.642827923736738	0.520335761970995	NA
ENSSSCG00000035642	0.301249064196819	2.76923384345489	4.30789289201599	0.642827923736738	0.520335761970995	NA
ENSSSCG00000037634	0.301249064196819	2.76923384345489	4.30789289201599	0.642827923736738	0.520335761970995	NA	FOXA1
ENSSSCG00000042101	0.301249064196819	2.76923384345489	4.30789289201599	0.642827923736738	0.520335761970995	NA
ENSSSCG00000042393	0.301249064196819	2.76923384345489	4.30789289201599	0.642827923736738	0.520335761970995	NA
ENSSSCG00000043054	0.301249064196819	2.76923384345489	4.30789289201599	0.642827923736738	0.520335761970995	NA
ENSSSCG00000046220	0.301249064196819	2.76923384345489	4.30789289201599	0.642827923736738	0.520335761970995	NA
ENSSSCG00000046853	0.301249064196819	2.76923384345489	4.30789289201599	0.642827923736738	0.520335761970995	NA
ENSSSCG00000046943	0.301249064196819	2.76923384345489	4.30789289201599	0.642827923736738	0.520335761970995	NA
ENSSSCG00000051246	0.301249064196819	2.76923384345489	4.30789289201599	0.642827923736738	0.520335761970995	NA
ENSSSCG00000051456	0.301249064196819	2.76923384345489	4.30789289201599	0.642827923736738	0.520335761970995	NA
ENSSSCG00000032747	3.43201681027757	2.7563132670533	1.86619405853915	1.47697033673493	0.139683588895408	NA
ENSSSCG00000011408	3.26444950329751	2.75425408000947	2.17550675677186	1.26602874086053	0.205502792668672	NA	ZMYND10
ENSSSCG00000044996	1.31173455144721	2.75187935404655	3.32919685296625	0.826589557657029	0.408469738034255	NA
ENSSSCG00000031101	1.15203552663698	2.75130485053191	3.1466099900743	0.874371103889792	0.381916188510702	NA	METTL21C
ENSSSCG00000033674	1.19866442225742	2.75076898518471	3.0715149688154	0.895574012535452	0.370480320373714	NA	PRKCB
ENSSSCG00000022209	5.37473627390104	2.75055188285852	1.63292556773348	1.68443187932707	0.0920982341275888	1	ITGB1BP2
ENSSSCG00000020404	1.18192999250466	2.74943915360555	2.9092162288529	0.945078996307417	0.344618547464623	NA	U5
ENSSSCG00000011680	3.88180870071748	2.74838407214009	1.71886427254063	1.59895351602005	0.109830931574426	NA	PLS1
ENSSSCG00000017194	1.07942267456437	2.74832106183337	2.74579832811777	1.00091876147267	0.316866085357448	NA	CDK3
ENSSSCG00000001723	1.42471925862285	2.74823480932258	2.7867922917289	0.986164206596682	0.324052540546369	NA	PLA2G7
ENSSSCG00000044088	3.59091175412604	2.74452657938633	1.94818406416663	1.40876143577344	0.158905721880156	NA
ENSSSCG00000048809	2.51618265087707	2.74124468036977	2.35335309115007	1.16482507052528	0.244089808552743	NA
ENSSSCG00000036437	7.53024576222243	2.74008889095828	1.77040717300161	1.547716781057	0.121690500026331	1	NOG
ENSSSCG00000038609	6.03384874622428	2.73804136067637	1.47595508003824	1.85509802954534	0.0635822291416158	1	SNORA17B
ENSSSCG00000045267	5.4647259101778	2.73186790338546	1.34288404122092	2.03432896626109	0.0419184385376127	1
ENSSSCG00000028479	7.07432865294088	2.73098711157333	1.44660288849502	1.88786233823613	0.0590444337229652	1
ENSSSCG00000000496	1.24831893366588	2.71714192865158	3.02716869413875	0.897585236631362	0.369406712691975	NA	CCT2
ENSSSCG00000050964	1.07976384676277	2.71572449670885	3.15186311437423	0.861625139849396	0.3888938322322	NA
ENSSSCG00000043322	0.97350942301357	2.7125701972908	3.50882504548501	0.773070803510484	0.43948047898335	NA
ENSSSCG00000043192	0.725598577182681	2.71059314879724	3.81566445117073	0.71038561788775	0.477465039334175	NA
ENSSSCG00000050311	1.73270748344763	2.71045077379971	2.34721878706245	1.1547499486368	0.248192838774278	NA
ENSSSCG00000051590	10.4680676971037	2.70744923759562	1.11575691676674	2.42655832727554	0.0152427999104291	0.779598846300173
ENSSSCG00000022738	6.13245610630342	2.70030076110669	1.65473336819482	1.63186457287225	0.102708018605789	1
ENSSSCG00000041239	4.43261687771367	2.69841081391566	1.66380291275651	1.62183320706241	0.104839066144787	1
ENSSSCG00000026427	1.55417999366295	2.69803208291927	2.91056679264699	0.926978240023677	0.353937832292416	NA	RORC
ENSSSCG00000023684	1.63346957756178	2.67669103199396	2.44600533955905	1.09431119740585	0.27381851598166	NA	MT1A
ENSSSCG00000033606	6.23022007647731	2.6746926353538	1.37863110284036	1.94010756745818	0.0523666185353075	1	H2AC6
ENSSSCG00000032849	10.8318690149416	2.66812109384097	1.14060280381413	2.33922017806626	0.019324041309743	0.85344718506432	MLPH
ENSSSCG00000008568	3.90903586284236	2.66687973380318	1.59436777510099	1.67268793025766	0.0943887465329587	NA	DRC1
ENSSSCG00000046546	5.13482269456934	2.66559047020856	1.5132014835125	1.76155687081477	0.0781441963193181	1
ENSSSCG00000017188	3.21481509612843	2.66409979162477	1.72625252049577	1.54328509878708	0.122761617490859	NA	ZACN
ENSSSCG00000025523	4.72617309413555	2.66385497347723	1.67790619466128	1.58760661469217	0.112375321518428	1	COL2A1
ENSSSCG00000004629	5.37185613135649	2.6593148274203	1.70311226478584	1.56144423500744	0.118418971684238	1	LYSMD2
ENSSSCG00000003101	5.10435225952	2.64895141292776	1.74383592788464	1.51903706683063	0.128753166093232	1	HIF3A
ENSSSCG00000037826	3.17223481854389	2.64892517673724	2.22163176027314	1.19233314183966	0.233130644328127	NA
ENSSSCG00000048899	1.8637159345278	2.64736556771601	2.39049262019312	1.10745607217233	0.268096794516371	NA	GPR62
ENSSSCG00000011186	7.90629218508518	2.63851975521756	1.42874663424415	1.84673733745201	0.0647852175330518	1	COL6A5
ENSSSCG00000007370	2.1395559055718	2.6340171669677	2.24313883696536	1.17425507666353	0.240292871260983	NA	R3HDML
ENSSSCG00000037195	3.16260794950692	2.62730966386814	1.98692999255661	1.32229604148636	0.186069590418272	NA	FOXF2
ENSSSCG00000010971	2.05268477700687	2.6255607088091	2.42085661100525	1.08455853885491	0.278117226686704	NA	ARID3C
ENSSSCG00000034345	3.88240485626442	2.61963976213412	1.85112474414487	1.41516111781233	0.157021261843597	NA	SPRY3
ENSSSCG00000014827	0.782088835395162	2.6137294484807	3.71839386758978	0.702918932623694	0.482106271696138	NA	PLEKHB1
ENSSSCG00000000983	4.1385735980633	2.60407391741879	1.6553856163088	1.57309202868718	0.115697510436051	1
ENSSSCG00000035083	9.05451950683668	2.60192854716477	1.31841222228717	1.97353187658634	0.0484349965044251	1
ENSSSCG00000036914	12.7859072869323	2.59067448998563	0.891911320375776	2.90463236736825	0.00367684693859861	0.376739615425067	C9orf116
ENSSSCG00000036095	0.936233688635991	2.5899280537754	3.07217815753069	0.843026647861169	0.399213540507022	NA	ACOT12
ENSSSCG00000042233	8.74631582857364	2.58908601646013	1.3942714459441	1.8569454491747	0.0633189155208777	1
ENSSSCG00000000634	3.78607033835183	2.5878363966758	2.08087039923933	1.24363170220587	0.213635142885156	NA	STYK1
ENSSSCG00000030269	0.899127736153286	2.58572455254226	3.39392614476479	0.761868244107433	0.446138644732613	NA
ENSSSCG00000001982	0.806075570349765	2.58469339216552	3.4911393165616	0.740358134636451	0.459082714705498	NA
ENSSSCG00000011358	48.2849841603317	2.57976606522107	0.666586719304178	3.87011320584662	0.000108784826527864	0.0497871889409191	TREX1
ENSSSCG00000045879	0.506942160921527	2.57869854738294	4.31640147874448	0.597418604381771	0.550227935620911	NA
ENSSSCG00000051178	0.506942160921527	2.57869854738294	4.31640147874448	0.597418604381771	0.550227935620911	NA
ENSSSCG00000029442	0.350613598898736	2.57868311093308	4.31640221376356	0.597414926419629	0.55023039058979	NA
ENSSSCG00000034087	0.343487875388172	2.57868311093308	4.31640221376356	0.597414926419629	0.55023039058979	NA	TNFSF15
ENSSSCG00000045650	0.350613598898736	2.57868311093308	4.31640221376356	0.597414926419629	0.55023039058979	NA
ENSSSCG00000016504	0.265323594376777	2.57867459248471	4.31640261937578	0.597412896774126	0.550231745341375	NA	TBXAS1
ENSSSCG00000034242	0.265323594376777	2.57867459248471	4.31640261937578	0.597412896774126	0.550231745341375	NA	HNF4G
ENSSSCG00000042877	0.265323594376777	2.57867459248471	4.31640261937578	0.597412896774126	0.550231745341375	NA
ENSSSCG00000043535	0.265323594376777	2.57867459248471	4.31640261937578	0.597412896774126	0.550231745341375	NA
ENSSSCG00000047717	0.265323594376777	2.57867459248471	4.31640261937578	0.597412896774126	0.550231745341375	NA
ENSSSCG00000023086	6.96038147876894	2.56403201885305	1.35027888769541	1.8988906974834	0.0575788486998408	1
ENSSSCG00000048407	1.59203211000504	2.56349062317037	2.60085134731686	0.98563519434318	0.324312161093903	NA
ENSSSCG00000041458	1.93029639324072	2.5634810446108	2.60103105714908	0.985563412464811	0.324347399540087	NA
ENSSSCG00000000271	0.983978207726191	2.55875047310058	2.8494573615807	0.897978158087316	0.369197194118357	NA
ENSSSCG00000016215	4.04081554890783	2.55062270951246	1.48897764727115	1.71300268623038	0.0867120454045741	NA
ENSSSCG00000027421	0.662931012558972	2.54843280523838	3.94269998297844	0.646367417313151	0.518041436418927	NA
ENSSSCG00000016608	0.589274636420024	2.54681724562223	4.28361874460093	0.594548067292926	0.552145602939001	NA	IQUB
ENSSSCG00000046699	0.588306572749804	2.5361002439077	4.28388999380989	0.592008722813215	0.553844747313254	NA
ENSSSCG00000016519	7.41281784002868	2.53321033022981	1.26569052289572	2.00144528571975	0.045344424545754	1	AKR1D1
ENSSSCG00000005360	0.585687965994043	2.53279734196884	4.28397399374423	0.591226124544037	0.55436892071079	NA	IGFBPL1
ENSSSCG00000043358	0.588952158131191	2.53213779605977	4.28399079023653	0.591069850530647	0.554473619927609	NA	TMEM271
ENSSSCG00000044663	0.673862652844923	2.53169465555443	3.93127450691974	0.643988266679977	0.519583042577369	NA
ENSSSCG00000041166	2.09954163017276	2.52923268541614	2.19757461220962	1.1509200512983	0.24976512786671	NA
ENSSSCG00000015276	3.5873828161838	2.52715995972854	2.04518173704123	1.23566522913733	0.21658302733188	NA	ETNK2
ENSSSCG00000004759	2.43499687380205	2.52696115062336	2.31186802751512	1.09303866853483	0.27437682224323	NA	SPINT1
ENSSSCG00000009517	1.43579977720952	2.52549243358982	2.99038482213919	0.844537604288397	0.398369059195278	NA	GPR183
ENSSSCG00000042176	1.24208106201733	2.52500961941849	2.88195373309191	0.876145092277221	0.380951161718959	NA
ENSSSCG00000021540	1.70358203679476	2.52426575363983	2.81666276512721	0.896190266329532	0.370151153406087	NA	C2CD4D
ENSSSCG00000014854	1.41346443711142	2.52398509628435	2.79329440055325	0.903587210780376	0.366214325316251	NA	KLHL35
ENSSSCG00000000029	1.44463614399995	2.52389626574767	2.78607025418271	0.905898285213215	0.364989692048649	NA	SCUBE1
ENSSSCG00000019120	1.40794841035228	2.5222445476687	2.66337660381458	0.94701010140896	0.343633631624195	NA
ENSSSCG00000051692	3.75621417211001	2.51741253861261	1.59420357333947	1.57910356036854	0.114312305184635	NA
ENSSSCG00000031228	1.91797298258664	2.51146498988558	2.57209669644663	0.976427127858445	0.328852843619472	NA	OPRL1
ENSSSCG00000009796	2.35841652777972	2.50747056303623	2.37585101411113	1.05539890680996	0.291242922655605	NA	LRRC43
ENSSSCG00000046790	0.738315358211199	2.50723913022647	3.48731370924277	0.718960018876789	0.472165554233233	NA
ENSSSCG00000049452	0.576951225765947	2.50569349123196	4.28467054105738	0.58480423809052	0.558679354348536	NA
ENSSSCG00000011256	2.87572695403899	2.50185615725438	2.00066788823642	1.2505104780083	0.211113130141652	NA	SLC22A13
ENSSSCG00000032785	3.66251268357538	2.49934892106934	1.80420843539692	1.38528834697499	0.165964315506681	NA	SLC25A41
ENSSSCG00000000195	1.66612422466988	2.49727155517378	2.64601986292021	0.94378413033443	0.345279971820052	NA	PRPH
ENSSSCG00000038207	1.33669459712842	2.49688856835311	2.57167263736948	0.970920066601919	0.331588084699728	NA	ssc-mir-503
ENSSSCG00000016606	6.23435989748735	2.49435296148775	1.56098910853972	1.59793104759146	0.110058323451933	1	ASB15
ENSSSCG00000013609	0.800872434655826	2.4925908283204	4.32062392432768	0.576905297007138	0.564003432101584	NA
ENSSSCG00000046199	0.573505315132203	2.49258855678805	4.32062403902024	0.576904755951244	0.564003797621779	NA
ENSSSCG00000016475	0.661316376128913	2.49258698579673	4.32062411832451	0.576904381759396	0.564004050413986	NA
ENSSSCG00000038959	0.661316376128913	2.49258698579673	4.32062411832451	0.576904381759396	0.564004050413986	NA
ENSSSCG00000048861	0.661316376128913	2.49258698579673	4.32062411832451	0.576904381759396	0.564004050413986	NA
ENSSSCG00000021210	0.495341034120807	2.49258683251986	4.32062412608216	0.576904345247935	0.56400407507998	NA	HIKESHI
ENSSSCG00000038575	0.495341034120807	2.49258683251986	4.32062412608216	0.576904345247935	0.56400407507998	NA
ENSSSCG00000036171	0.644543872633035	2.4925864667104	4.32062414453165	0.576904258118614	0.564004133941809	NA	5S_rRNA
ENSSSCG00000013310	0.594882485663894	2.49258523477241	4.32062420672868	0.576903964684225	0.564004332176877	NA	C11orf91
ENSSSCG00000032708	0.594882485663894	2.49258523477241	4.32062420672868	0.576903964684225	0.564004332176877	NA	Metazoa_SRP
ENSSSCG00000017706	0.514002127128204	2.49258519649186	4.32062420866568	0.576903955565633	0.564004338337112	NA	HEATR9
ENSSSCG00000036532	0.579797594418342	2.49258411491991	4.32062426326701	0.57690369794738	0.564004512375951	NA	FBXO47
ENSSSCG00000015767	0.566379591621639	2.49258360226702	4.32062428914952	0.57690357583896	0.564004594868591	NA	SPATA4
ENSSSCG00000050708	0.566379591621639	2.49258360226702	4.32062428914952	0.57690357583896	0.564004594868591	NA
ENSSSCG00000005485	0.498278812707771	2.49258038369876	4.32062445164741	0.576902809210453	0.564005112779036	NA	AMBP
ENSSSCG00000031556	0.498278812707771	2.49258038369876	4.32062445164741	0.576902809210453	0.564005112779036	NA
ENSSSCG00000044279	0.498278812707771	2.49258038369876	4.32062445164741	0.576902809210453	0.564005112779036	NA
ENSSSCG00000042928	0.488215310610244	2.49257988138328	4.32062447700827	0.576902689564268	0.564005193608308	NA
ENSSSCG00000045689	0.488215310610244	2.49257988138328	4.32062447700827	0.576902689564268	0.564005193608308	NA
ENSSSCG00000048040	0.488215310610244	2.49257988138328	4.32062447700827	0.576902689564268	0.564005193608308	NA
ENSSSCG00000049208	0.488215310610244	2.49257988138328	4.32062447700827	0.576902689564268	0.564005193608308	NA
ENSSSCG00000049428	0.408897625425575	2.49257978379731	4.32062448195258	0.576902666318008	0.564005209312765	NA
ENSSSCG00000051765	0.417176753109412	2.49257978379731	4.32062448195258	0.576902666318008	0.564005209312765	NA
ENSSSCG00000041710	0.424302476619975	2.49257969311425	4.32062448652014	0.57690264471972	0.564005223903903	NA
ENSSSCG00000045621	0.424302476619975	2.49257969311425	4.32062448652014	0.57690264471972	0.564005223903903	NA
ENSSSCG00000047017	0.410051029598848	2.49257815307777	4.32062456427454	0.576902277899328	0.564005471716488	NA
ENSSSCG00000012733	0.339012472098016	2.49257110439301	4.32062492014515	0.576900598978464	0.564006605944504	NA
ENSSSCG00000015412	0.339012472098016	2.49257110439301	4.32062492014515	0.576900598978464	0.564006605944504	NA	CCDC146
ENSSSCG00000041688	0.339012472098016	2.49257110439301	4.32062492014515	0.576900598978464	0.564006605944504	NA
ENSSSCG00000044695	0.339012472098016	2.49257110439301	4.32062492014515	0.576900598978464	0.564006605944504	NA
ENSSSCG00000046285	0.339012472098016	2.49257110439301	4.32062492014515	0.576900598978464	0.564006605944504	NA
ENSSSCG00000047370	0.339012472098016	2.49257110439301	4.32062492014515	0.576900598978464	0.564006605944504	NA
ENSSSCG00000002286	0.331886748587452	2.49257110439301	4.32062492014515	0.576900598978463	0.564006605944504	NA	FAM71D
ENSSSCG00000028627	0.331886748587452	2.49257110439301	4.32062492014515	0.576900598978463	0.564006605944504	NA
ENSSSCG00000044167	0.331886748587452	2.49257110439301	4.32062492014515	0.576900598978463	0.564006605944504	NA
ENSSSCG00000048622	0.331886748587452	2.49257110439301	4.32062492014515	0.576900598978463	0.564006605944504	NA
ENSSSCG00000051504	0.331886748587452	2.49257110439301	4.32062492014515	0.576900598978463	0.564006605944504	NA
ENSSSCG00000000223	0.253722467576057	2.49256242503516	4.32062535833795	0.576898531650055	0.564008002570386	NA	BIN2
ENSSSCG00000006418	0.253722467576057	2.49256242503516	4.32062535833795	0.576898531650055	0.564008002570386	NA
ENSSSCG00000006479	0.253722467576057	2.49256242503516	4.32062535833795	0.576898531650055	0.564008002570386	NA	TTC24
ENSSSCG00000007765	0.253722467576057	2.49256242503516	4.32062535833795	0.576898531650055	0.564008002570386	NA	PRSS53
ENSSSCG00000008196	0.253722467576057	2.49256242503516	4.32062535833795	0.576898531650055	0.564008002570386	NA	FAM178B
ENSSSCG00000010293	0.253722467576057	2.49256242503516	4.32062535833795	0.576898531650055	0.564008002570386	NA	OIT3
ENSSSCG00000010478	0.253722467576057	2.49256242503516	4.32062535833795	0.576898531650055	0.564008002570386	NA	FFAR4
ENSSSCG00000012118	0.253722467576057	2.49256242503516	4.32062535833795	0.576898531650055	0.564008002570386	NA	TLR8
ENSSSCG00000017078	0.253722467576057	2.49256242503516	4.32062535833795	0.576898531650055	0.564008002570386	NA	GLRA1
ENSSSCG00000017981	0.253722467576057	2.49256242503516	4.32062535833795	0.576898531650055	0.564008002570386	NA	ALOXE3
ENSSSCG00000019634	0.253722467576057	2.49256242503516	4.32062535833795	0.576898531650055	0.564008002570386	NA
ENSSSCG00000030172	0.253722467576057	2.49256242503516	4.32062535833795	0.576898531650055	0.564008002570386	NA	CD40LG
ENSSSCG00000034152	0.253722467576057	2.49256242503516	4.32062535833795	0.576898531650055	0.564008002570386	NA	MEI4
ENSSSCG00000034726	0.253722467576057	2.49256242503516	4.32062535833795	0.576898531650055	0.564008002570386	NA	KCNH5
ENSSSCG00000035143	0.253722467576057	2.49256242503516	4.32062535833795	0.576898531650055	0.564008002570386	NA	U6
ENSSSCG00000036674	0.253722467576057	2.49256242503516	4.32062535833795	0.576898531650055	0.564008002570386	NA	PPP1R1C
ENSSSCG00000037753	0.253722467576057	2.49256242503516	4.32062535833795	0.576898531650055	0.564008002570386	NA	C17orf98
ENSSSCG00000040123	0.253722467576057	2.49256242503516	4.32062535833795	0.576898531650055	0.564008002570386	NA
ENSSSCG00000041006	0.253722467576057	2.49256242503516	4.32062535833795	0.576898531650055	0.564008002570386	NA
ENSSSCG00000041264	0.253722467576057	2.49256242503516	4.32062535833795	0.576898531650055	0.564008002570386	NA
ENSSSCG00000041285	0.253722467576057	2.49256242503516	4.32062535833795	0.576898531650055	0.564008002570386	NA
ENSSSCG00000041735	0.253722467576057	2.49256242503516	4.32062535833795	0.576898531650055	0.564008002570386	NA
ENSSSCG00000041912	0.253722467576057	2.49256242503516	4.32062535833795	0.576898531650055	0.564008002570386	NA
ENSSSCG00000042825	0.253722467576057	2.49256242503516	4.32062535833795	0.576898531650055	0.564008002570386	NA
ENSSSCG00000042914	0.253722467576057	2.49256242503516	4.32062535833795	0.576898531650055	0.564008002570386	NA
ENSSSCG00000043868	0.253722467576057	2.49256242503516	4.32062535833795	0.576898531650055	0.564008002570386	NA
ENSSSCG00000045711	0.253722467576057	2.49256242503516	4.32062535833795	0.576898531650055	0.564008002570386	NA
ENSSSCG00000045948	0.253722467576057	2.49256242503516	4.32062535833795	0.576898531650055	0.564008002570386	NA
ENSSSCG00000046276	0.253722467576057	2.49256242503516	4.32062535833795	0.576898531650055	0.564008002570386	NA
ENSSSCG00000046508	0.253722467576057	2.49256242503516	4.32062535833795	0.576898531650055	0.564008002570386	NA
ENSSSCG00000046967	0.253722467576057	2.49256242503516	4.32062535833795	0.576898531650055	0.564008002570386	NA
ENSSSCG00000046993	0.253722467576057	2.49256242503516	4.32062535833795	0.576898531650055	0.564008002570386	NA
ENSSSCG00000047132	0.253722467576057	2.49256242503516	4.32062535833795	0.576898531650055	0.564008002570386	NA
ENSSSCG00000047190	0.253722467576057	2.49256242503516	4.32062535833795	0.576898531650055	0.564008002570386	NA
ENSSSCG00000047201	0.253722467576057	2.49256242503516	4.32062535833795	0.576898531650055	0.564008002570386	NA
ENSSSCG00000047269	0.253722467576057	2.49256242503516	4.32062535833795	0.576898531650055	0.564008002570386	NA
ENSSSCG00000047781	0.253722467576057	2.49256242503516	4.32062535833795	0.576898531650055	0.564008002570386	NA
ENSSSCG00000048066	0.253722467576057	2.49256242503516	4.32062535833795	0.576898531650055	0.564008002570386	NA
ENSSSCG00000048608	0.253722467576057	2.49256242503516	4.32062535833795	0.576898531650055	0.564008002570386	NA
ENSSSCG00000049146	0.253722467576057	2.49256242503516	4.32062535833795	0.576898531650055	0.564008002570386	NA
ENSSSCG00000049910	0.253722467576057	2.49256242503516	4.32062535833795	0.576898531650055	0.564008002570386	NA
ENSSSCG00000050133	0.253722467576057	2.49256242503516	4.32062535833795	0.576898531650055	0.564008002570386	NA
ENSSSCG00000050189	0.253722467576057	2.49256242503516	4.32062535833795	0.576898531650055	0.564008002570386	NA
ENSSSCG00000050261	0.253722467576057	2.49256242503516	4.32062535833795	0.576898531650055	0.564008002570386	NA
ENSSSCG00000051233	0.253722467576057	2.49256242503516	4.32062535833795	0.576898531650055	0.564008002570386	NA
ENSSSCG00000031747	0.707294352792752	2.49232429599918	4.27238643494809	0.583356476280326	0.559653350859713	NA
ENSSSCG00000048218	4.291412804867	2.49227725885377	1.83040108929611	1.36160171310442	0.173323614325241	1
ENSSSCG00000015199	0.957200996678617	2.49197725822603	4.2109153460485	0.591789920584483	0.553991273549467	NA	VSIG2
ENSSSCG00000018806	0.739480657140309	2.49192347720792	4.20254236053783	0.592956183049398	0.553210476595092	NA	ssc-mir-628
ENSSSCG00000001650	0.734971255545046	2.49183533572126	4.18696567906095	0.595141094225575	0.551749161468085	NA	PTCRA
ENSSSCG00000045124	0.785041911691935	2.49174737034248	4.17100116555548	0.597397907945835	0.550241750163436	NA
ENSSSCG00000041498	0.66107561484446	2.49131421194598	4.32068840348658	0.576601221679307	0.564208873729256	NA
ENSSSCG00000018070	0.413164769013571	2.49130319730474	4.32068896007465	0.576598598123041	0.564210646432557	NA
ENSSSCG00000048347	1.03536527769001	2.4913001997493	4.10019839984682	0.607604792939378	0.543449621205478	NA
ENSSSCG00000043921	0.335000488002175	2.49129590752025	4.32068932843714	0.576596861783948	0.564211819656075	NA
ENSSSCG00000031959	3.19269214374233	2.49026686856514	1.78032730744936	1.39876912416341	0.161882227979451	NA	CAPSL
ENSSSCG00000002825	52.3333412545762	2.49012498284294	0.537027954006645	4.63686287513467	3.53736912866514e-06	0.00303550488353577
ENSSSCG00000041436	0.503695878342342	2.48975642241145	4.05774831094841	0.613580792010612	0.539492379563887	NA
ENSSSCG00000018303	0.63480577903478	2.48877428033487	4.32081685645712	0.575996244000852	0.564617720353829	NA
ENSSSCG00000047470	0.556641498023385	2.48877256152163	4.32081694346885	0.575995834603347	0.564617997074754	NA
ENSSSCG00000051599	0.644549321183459	2.48876942721262	4.32081710210611	0.575995088058578	0.564618501681219	NA
ENSSSCG00000025266	0.572783031278845	2.4887673871453	4.32081720537769	0.575994602143265	0.564618830122467	NA	VWA3A
ENSSSCG00000045943	0.555488093850112	2.4887672295104	4.32081721335696	0.575994564596914	0.564618855500906	NA
ENSSSCG00000050035	0.685329734314188	2.48876714482505	4.32081721763321	0.575994544427479	0.56461886913389	NA
ENSSSCG00000035776	0.49461875026745	2.48876566497677	4.32081729255967	0.575994191946594	0.564619107383829	NA
ENSSSCG00000010106	0.487072822517976	2.48876274718347	4.32081744023948	0.575993496972538	0.564619577132922	NA
ENSSSCG00000051297	0.490847527456061	2.48876239118616	4.32081745825975	0.575993412179123	0.564619634446772	NA
ENSSSCG00000005923	0.487493026756886	2.48875871175864	4.32081764450353	0.575992535793443	0.564620226816489	NA	SPATC1
ENSSSCG00000028329	0.41980896995523	2.48875861621364	4.32081764935736	0.575992513033684	0.564620242200351	NA	SNORD58
ENSSSCG00000043215	0.411946564383605	2.48875770078589	4.32081769568524	0.575992294993414	0.564620389578952	NA
ENSSSCG00000034269	0.40932874574549	2.48875698548432	4.32081773189385	0.575992124618845	0.564620504739185	NA	U6
ENSSSCG00000042547	0.40932874574549	2.48875698548432	4.32081773189385	0.575992124618845	0.564620504739185	NA
ENSSSCG00000002140	0.33451896543327	2.48874993675902	4.32081808869173	0.575990445715008	0.564621639550925	NA	KLHL33
ENSSSCG00000041656	0.338290188244658	2.48874993675902	4.32081808869173	0.575990445715008	0.564621639550925	NA
ENSSSCG00000046956	0.331164464734095	2.48874993675902	4.32081808869173	0.575990445715008	0.564621639550925	NA
ENSSSCG00000047211	0.338290188244658	2.48874993675902	4.32081808869173	0.575990445715008	0.564621639550925	NA
ENSSSCG00000051695	0.331164464734095	2.48874993675902	4.32081808869173	0.575990445715008	0.564621639550925	NA
ENSSSCG00000001572	0.253000183722699	2.48874125735089	4.32081852802633	0.575988378407482	0.564623036895628	NA	FGD2
ENSSSCG00000003567	0.253000183722699	2.48874125735089	4.32081852802633	0.575988378407482	0.564623036895628	NA	KDF1
ENSSSCG00000027196	0.253000183722699	2.48874125735089	4.32081852802633	0.575988378407482	0.564623036895628	NA
ENSSSCG00000027788	0.253000183722699	2.48874125735089	4.32081852802633	0.575988378407482	0.564623036895628	NA	TRAV36DV7
ENSSSCG00000035185	0.253000183722699	2.48874125735089	4.32081852802633	0.575988378407482	0.564623036895628	NA
ENSSSCG00000036600	0.253000183722699	2.48874125735089	4.32081852802633	0.575988378407482	0.564623036895628	NA	U2
ENSSSCG00000038658	0.253000183722699	2.48874125735089	4.32081852802633	0.575988378407482	0.564623036895628	NA
ENSSSCG00000040814	0.253000183722699	2.48874125735089	4.32081852802633	0.575988378407482	0.564623036895628	NA	IL28B
ENSSSCG00000041338	0.253000183722699	2.48874125735089	4.32081852802633	0.575988378407482	0.564623036895628	NA
ENSSSCG00000043460	0.253000183722699	2.48874125735089	4.32081852802633	0.575988378407482	0.564623036895628	NA
ENSSSCG00000043541	0.253000183722699	2.48874125735089	4.32081852802633	0.575988378407482	0.564623036895628	NA
ENSSSCG00000046238	0.253000183722699	2.48874125735089	4.32081852802633	0.575988378407482	0.564623036895628	NA
ENSSSCG00000048162	0.253000183722699	2.48874125735089	4.32081852802633	0.575988378407482	0.564623036895628	NA
ENSSSCG00000030735	0.683859852318765	2.48870099500813	4.30760447202649	0.577745940039229	0.56343565818449	NA
ENSSSCG00000042815	0.718494598860477	2.4887009503337	4.30541714962009	0.57803944747916	0.563237486915806	NA
ENSSSCG00000038858	0.576137531978021	2.48821237704789	4.21837363615425	0.589851111272426	0.555290472824429	NA	CFAP61
ENSSSCG00000015619	0.712298178441808	2.48645885537651	3.63811900406352	0.683446267865156	0.494324892161587	NA	CAMK1G
ENSSSCG00000023225	0.742529596098339	2.48598270070448	3.87666434498168	0.641268492569538	0.521348256134312	NA	SYN2
ENSSSCG00000042631	1.02789368445909	2.48551398846856	3.81515962261831	0.651483616500105	0.51473434965594	NA
ENSSSCG00000034882	0.84836729773533	2.48486861125675	3.73623020937264	0.665073743321078	0.506003327605109	NA
ENSSSCG00000042209	2.87713440517777	2.48468163694694	1.86137117350333	1.33486629228842	0.181920111763215	NA
ENSSSCG00000011259	1.16832631967656	2.4846559902547	3.71036640815417	0.669652459335078	0.503079364216246	NA	SCN5A
ENSSSCG00000049985	1.1191291669011	2.48425172009574	3.66641022584374	0.677570584596557	0.498044002079364	NA
ENSSSCG00000045362	1.01065924841829	2.48390266152031	3.30101640030315	0.752466016616034	0.4517708590541	NA
ENSSSCG00000046854	1.00628328144377	2.4829449295406	3.53047421260722	0.703289354351911	0.481875443639751	NA
ENSSSCG00000043220	0.792598755522414	2.48293689624903	3.5296447984908	0.703452340958126	0.481773897690391	NA	ssc-mir-27a
ENSSSCG00000048019	1.06525022224145	2.48190118211291	3.43347970106168	0.722853023230478	0.469770187305226	NA
ENSSSCG00000000500	0.806001685110816	2.4803986095126	4.07315924028639	0.608961855696612	0.54254972250362	NA
ENSSSCG00000043906	1.4834575468556	2.47803458587505	2.9393642300664	0.843051215132691	0.399199801122948	NA
ENSSSCG00000023848	1.79194664279481	2.47747158322982	3.10336945791572	0.79831667380452	0.424686744452351	NA	VXN
ENSSSCG00000004540	1.89087140820458	2.4767993101132	2.99392426997538	0.827275203635518	0.408081094916183	NA	ONECUT2
ENSSSCG00000003968	1.39748394756335	2.4754569674197	2.81979574349414	0.877885206093774	0.380006018345283	NA	RIMKLA
ENSSSCG00000003988	8.43598751075363	2.47520323695097	1.23555908637147	2.00330624755473	0.0451444273240752	1
ENSSSCG00000044155	2.43069175551418	2.46994506904759	2.73035922069141	0.904622750856247	0.365665278280553	NA
ENSSSCG00000036261	3.60412220336836	2.46700997576452	2.22942558234432	1.10656753708297	0.268480949174328	NA	CROCC2
ENSSSCG00000000967	1.24161539183328	2.46671185739959	3.35491064580011	0.735254114886062	0.462184747477612	NA
ENSSSCG00000016335	1.20390675065043	2.46218226048081	3.56893039505541	0.68989360618858	0.490261096969283	NA	ESPNL
ENSSSCG00000016567	2.76594599763001	2.45882404276422	2.34400182749573	1.04898554852713	0.2941847697155	NA	STRIP2
ENSSSCG00000006106	0.989196641129939	2.45821099404776	3.79795906143587	0.647245258383168	0.517473224200494	NA	CDH17
ENSSSCG00000043592	0.933608461501091	2.45699437287854	3.8778141157184	0.633602926689888	0.526339990351491	NA
ENSSSCG00000017982	0.69936794298467	2.45597372995857	3.94911804758143	0.621904359496848	0.534004758364545	NA	HES7
ENSSSCG00000036364	2.9760265585103	2.45243524429523	2.15350056781226	1.1388133724927	0.254781003046746	NA	EGR4
ENSSSCG00000009738	0.578388046633904	2.45144962564271	4.32273027792429	0.567106774660911	0.570641640427257	NA	GALNT9
ENSSSCG00000000894	3.82931294047633	2.45144819717984	1.78124375363526	1.37625644563064	0.168742252121684	NA	CCDC38
ENSSSCG00000019885	0.560782098913601	2.45144805660279	4.32273035938649	0.567106400999463	0.57064189427988	NA
ENSSSCG00000044325	0.560782098913601	2.45144805660279	4.32273035938649	0.567106400999463	0.57064189427988	NA
ENSSSCG00000043678	0.588038797426985	2.451445004771	4.32273051782105	0.567105674217853	0.570642388030243	NA
ENSSSCG00000009181	0.583629151440715	2.45144485124289	4.32273052579195	0.567105637655673	0.570642412869333	NA	C4orf17
ENSSSCG00000004493	0.489326819300557	2.45144339874909	4.32273060121772	0.567105291747423	0.570642647867546	NA	SIGLEC15
ENSSSCG00000046119	0.485555596489169	2.45144004310202	4.3227307754233	0.567104492613691	0.570643190771799	NA
ENSSSCG00000041873	0.478846595090817	2.45143971676952	4.32273079236611	0.567104414898733	0.570643243568708	NA
ENSSSCG00000003819	0.475492094391642	2.45143955055123	4.32273080099598	0.56710437531442	0.57064327046095	NA	ANGPTL3
ENSSSCG00000039399	0.475492094391642	2.45143955055123	4.32273080099598	0.56710437531442	0.57064327046095	NA	NODAL
ENSSSCG00000046002	0.461968379774297	2.45143939598085	4.32273080902106	0.567104338504022	0.57064329546869	NA
ENSSSCG00000003737	0.392819908507798	2.45143601744112	4.32273098444316	0.567103533914893	0.570643842079449	NA	NOL4
ENSSSCG00000013495	0.401415514013785	2.45143522276892	4.32273102569132	0.567103344667824	0.570643970647572	NA	ZFR2
ENSSSCG00000030437	0.400682314079422	2.4514346576485	4.32273105503231	0.567103210086287	0.57064406207777	NA	TMEM253
ENSSSCG00000014315	0.397327813380246	2.45143441912582	4.32273106741637	0.567103153282908	0.570644100668089	NA	LECT2
ENSSSCG00000051352	0.397327813380246	2.45143441912582	4.32273106741637	0.567103153282908	0.570644100668089	NA
ENSSSCG00000008092	0.326289255879414	2.45142751145781	4.32273142605272	0.567101508246216	0.570645218251639	NA	NT5DC4
ENSSSCG00000022009	0.326289255879414	2.45142751145781	4.32273142605272	0.567101508246216	0.570645218251639	NA	DDC
ENSSSCG00000043224	0.319163532368851	2.45142751145781	4.32273142605272	0.567101508246216	0.570645218251639	NA
ENSSSCG00000044759	0.319163532368851	2.45142751145781	4.32273142605272	0.567101508246216	0.570645218251639	NA
ENSSSCG00000046123	0.319163532368851	2.45142751145781	4.32273142605272	0.567101508246216	0.570645218251639	NA
ENSSSCG00000046359	0.326289255879414	2.45142751145781	4.32273142605272	0.567101508246216	0.570645218251639	NA
ENSSSCG00000049029	0.319163532368851	2.45142751145781	4.32273142605272	0.567101508246216	0.570645218251639	NA
ENSSSCG00000049638	0.319163532368851	2.45142751145781	4.32273142605272	0.567101508246216	0.570645218251639	NA
ENSSSCG00000007858	0.240999251357455	2.45141900552269	4.32273186766233	0.567099482589094	0.57064659441756	NA
ENSSSCG00000009442	0.240999251357455	2.45141900552269	4.32273186766233	0.567099482589094	0.57064659441756	NA	CNMD
ENSSSCG00000013617	0.240999251357455	2.45141900552269	4.32273186766233	0.567099482589094	0.57064659441756	NA	ELAVL3
ENSSSCG00000017539	0.240999251357455	2.45141900552269	4.32273186766233	0.567099482589094	0.57064659441756	NA	HOXB6
ENSSSCG00000024613	0.240999251357455	2.45141900552269	4.32273186766233	0.567099482589094	0.57064659441756	NA	GUCY1A2
ENSSSCG00000029092	0.240999251357455	2.45141900552269	4.32273186766233	0.567099482589094	0.57064659441756	NA	LRRD1
ENSSSCG00000042291	0.240999251357455	2.45141900552269	4.32273186766233	0.567099482589094	0.57064659441756	NA
ENSSSCG00000042759	0.240999251357455	2.45141900552269	4.32273186766233	0.567099482589094	0.57064659441756	NA	U2
ENSSSCG00000044019	0.240999251357455	2.45141900552269	4.32273186766233	0.567099482589094	0.57064659441756	NA	NLRP5
ENSSSCG00000045251	0.240999251357455	2.45141900552269	4.32273186766233	0.567099482589094	0.57064659441756	NA	U3
ENSSSCG00000050257	0.240999251357455	2.45141900552269	4.32273186766233	0.567099482589094	0.57064659441756	NA
ENSSSCG00000047636	2.22504908637549	2.44253938595002	1.99699952812052	1.22310463851176	0.221290176890173	NA
ENSSSCG00000042736	0.629423294523276	2.43872923519754	3.99434368728326	0.61054566810605	0.541500401161237	NA
ENSSSCG00000007909	5.2277742960319	2.43573705622609	1.58743114646812	1.53438910509307	0.124933956287863	1	ABAT
ENSSSCG00000025715	3.34911738742628	2.42353393470945	1.96154228824789	1.23552469361964	0.216635292045169	NA	SNORD15
ENSSSCG00000050500	2.13547807424445	2.4231370050005	2.17284537093691	1.11519072521745	0.264768699700759	NA
ENSSSCG00000042798	9.75135974604686	2.41625752062849	1.1690256509693	2.06689863359718	0.0387437065311778	1
ENSSSCG00000015366	2.3291586101026	2.40915629435256	2.0822234335212	1.15701142133363	0.247267694076031	NA	PRPS1L1
ENSSSCG00000004762	7.92676146260703	2.4090177870708	1.14829396215114	2.09791034915649	0.0359130656260828	1	DNAJC17
ENSSSCG00000048237	17.6935197036951	2.40792252469163	0.767717384334183	3.13646997427308	0.00170994944951574	0.257995669690671
ENSSSCG00000010655	4.8377448810016	2.40634220387098	1.52249735573465	1.58052307598909	0.11398712654462	1	GFRA1
ENSSSCG00000040569	5.85018065529088	2.39404715357152	1.41954522301143	1.68648882385921	0.0917016859275959	1	PLA2G10
ENSSSCG00000038851	6.1583233122877	2.386096747379	1.66882903753475	1.42980298982802	0.1527735707511	1	UNC79
ENSSSCG00000036208	1.70530207020045	2.38316672775038	2.57679649522802	0.924856399084589	0.355040608977775	NA	SHMT1
ENSSSCG00000046127	2.90150236368628	2.38274481090754	1.90962896138764	1.24775276196906	0.212121612654009	NA
ENSSSCG00000000289	5.57328972754487	2.38132031061711	1.66180842167579	1.43296921567876	0.151866635035184	1
ENSSSCG00000018462	8.18984813022227	2.38068537837224	1.41428160658577	1.68331778288446	0.0923135897046563	1
ENSSSCG00000030300	86.1765914750765	2.37738597273753	0.517547504605845	4.59356088393876	4.35745809365054e-06	0.00351928821328364
ENSSSCG00000045763	1.09058798674412	2.37652428909396	3.30405342299826	0.719275382338518	0.471971260844038	NA
ENSSSCG00000022384	1.18809725179533	2.37592536136366	2.94762535509185	0.806047266915853	0.420215595593516	NA
ENSSSCG00000042938	1.25724920518852	2.37474693808646	3.02793164392662	0.784280233951017	0.432875695001256	NA
ENSSSCG00000018935	6.37114697844253	2.37235912468446	1.56599569606589	1.514920590551	0.129792515251836	1
ENSSSCG00000022361	2.38570505692588	2.37205936257019	2.07544601706639	1.14291547121185	0.253073688373395	NA	BANK1
ENSSSCG00000038825	4.71041156537108	2.36824553780455	1.67854357615333	1.41089309294656	0.158276139098645	1
ENSSSCG00000034756	2.2642324121127	2.36609899403014	2.16863949548067	1.09105224679389	0.275249893536546	NA	PLB1
ENSSSCG00000033532	10.6970432469713	2.36420572314953	0.914921290173173	2.58405367602938	0.00976465963657846	0.638422746715344	SBK2
ENSSSCG00000041866	1.60827277280485	2.35889392812085	2.63200457271879	0.896234737800693	0.370127406360915	NA
ENSSSCG00000046843	2.21649669867998	2.35569768958462	2.17348798452816	1.08383285592261	0.278438914542406	NA
ENSSSCG00000002747	0.396206910789266	2.35557020866118	4.32787361004541	0.544278881710796	0.586249577051669	NA	PMFBP1
ENSSSCG00000038489	0.412992931109981	2.35557020866118	4.32787361004541	0.544278881710796	0.586249577051669	NA	BHLHA15
ENSSSCG00000049682	0.394322292085513	2.35557020866118	4.32787361004541	0.544278881710796	0.586249577051669	NA
ENSSSCG00000000692	0.474371191800661	2.35531354584506	4.1321823787826	0.569992640677918	0.568682689553211	NA	PIANP
ENSSSCG00000042842	0.646006346131673	2.35524335633809	4.07677377697456	0.577722357232674	0.563451582356147	NA
ENSSSCG00000036608	0.633637532410416	2.3552043810279	4.05755136861756	0.580449676926786	0.561611413267026	NA
ENSSSCG00000010903	0.73129436524975	2.35440200787093	3.62232044537439	0.649970659243425	0.515711174299225	NA	LHX9
ENSSSCG00000033067	0.682729248488978	2.35313570156633	3.65260619952049	0.644234711608177	0.519423245076489	NA
ENSSSCG00000046203	0.22891660198783	2.35279111857751	4.32802773827326	0.543617384373834	0.586704794314898	NA
ENSSSCG00000024363	2.9287944343222	2.35266478221615	1.9721910657984	1.19291929824443	0.232900980491628	NA	HYAL3
ENSSSCG00000041224	0.948451698239714	2.35215028972396	3.26064666777221	0.721375398620246	0.470678578594682	NA
ENSSSCG00000002782	8.95745382897164	2.33975188441485	1.45751550884238	1.60530153553781	0.108427461420722	1	PLEKHG4
ENSSSCG00000049235	1.21385153025814	2.32979210560876	3.22378900506218	0.722687527611264	0.469871879945738	NA
ENSSSCG00000042995	1.90966024760852	2.32750693181393	2.34019835984843	0.994576772528239	0.319942149085989	NA
ENSSSCG00000017258	10.8601789471867	2.32598346206797	0.990316148371522	2.34872819744768	0.0188376521973439	0.850457687270451	FAM20A
ENSSSCG00000051542	1.41168568499322	2.31603988872174	3.06089296837867	0.756654973776663	0.449256596912811	NA
ENSSSCG00000042234	7.01965842645284	2.31312255677002	1.24610775213981	1.85627812105169	0.0634139259718659	1
ENSSSCG00000042025	4.04565786176172	2.3098780869388	1.69530185966693	1.3625172849115	0.173034692996064	NA
ENSSSCG00000012018	6.38428211500157	2.30866702096064	1.29678065889663	1.7803064883193	0.0750258158622288	1	CHODL
ENSSSCG00000051615	10.1222104764333	2.30777118502858	1.05569413666471	2.18602254656789	0.028813955833648	0.994009079386903
ENSSSCG00000015953	2.75591269521512	2.2998616590436	2.08594939542161	1.10254911461012	0.270223018464289	NA	DLX1
ENSSSCG00000003572	1.57086558429316	2.29981160547363	2.71681100230314	0.846511444308787	0.397267492279788	NA	SYTL1
ENSSSCG00000045631	0.666064613006591	2.29023109696378	3.98440938884773	0.574798137805339	0.565427826320731	NA
ENSSSCG00000001437	3.31393900975209	2.28943843387201	2.0148679752674	1.13627218357479	0.255842668640715	NA	AGER
ENSSSCG00000031424	2.38673332082839	2.28840545955702	2.01646289485585	1.13486117964031	0.256433487556551	NA	NECAB1
ENSSSCG00000013579	0.504700480561339	2.28799219663721	4.2907606950767	0.533236961749579	0.593869558445245	NA	CD209
ENSSSCG00000041673	0.502610327473236	2.28799219663721	4.2907606950767	0.533236961749579	0.593869558445245	NA
ENSSSCG00000048488	4.05405459101705	2.28608765952477	1.81683951739032	1.25827715527041	0.20829154001341	NA
ENSSSCG00000015272	9.08051257395932	2.27737127749894	1.23523988425483	1.84366721519261	0.065231653748341	1	OPTC
ENSSSCG00000044664	3.91286048598986	2.27177714290482	2.06456600226266	1.10036547168512	0.271172916295785	NA
ENSSSCG00000047028	10.6934239430967	2.26933339076635	1.14860287428796	1.97573368617343	0.0481849475383048	1
ENSSSCG00000001764	0.586378306551981	2.26831029716241	4.13761443354132	0.548216933596926	0.58354295613794	NA	SH2D7
ENSSSCG00000050867	0.58069289148025	2.26805452773969	4.29136520395462	0.52851584983949	0.597141349137383	NA
ENSSSCG00000035525	0.764898423109105	2.26766235008877	4.17196195983011	0.543548184744503	0.58675242432522	NA
ENSSSCG00000043158	0.667897088262553	2.26764085227835	3.96646414632421	0.571703353068202	0.567522962436012	NA
ENSSSCG00000042960	0.675439533885329	2.26761226246387	3.95954328567726	0.572695409257538	0.566850946333687	NA
ENSSSCG00000040109	0.737262214787494	2.26712696950178	3.85040640487025	0.588801994156817	0.555994107976361	NA
ENSSSCG00000043831	0.757199076880353	2.26604788220507	3.51248547288817	0.645140855299195	0.518835910079066	NA
ENSSSCG00000000614	0.80525728188072	2.26503760296852	3.4760975140584	0.65160358528724	0.514656934256745	NA	GRIN2B
ENSSSCG00000039841	2.84703962697505	2.26039961096275	2.1169935251322	1.06774044612234	0.28563760843198	NA	SHC3
ENSSSCG00000016182	1.23685512926066	2.25954526042519	2.88615749030613	0.782890492987451	0.433691420791386	NA	RUFY4
ENSSSCG00000008134	2.01112382241408	2.25816035939411	2.83656589987286	0.79608951073385	0.425980010445981	NA	EDAR
ENSSSCG00000003160	6.94160907529412	2.25716752677849	1.415663942364	1.59442326616674	0.110841264753181	1	NTF4
ENSSSCG00000027013	48.7845710082336	2.25517229626325	1.13025540006733	1.99527672783417	0.0460127066500197	1	CYP4F8
ENSSSCG00000029705	2.47427996825137	2.25430167725658	2.43810314292068	0.924612924519708	0.355167287686746	NA
ENSSSCG00000049114	3.26572199291559	2.25178386922163	1.48989605084695	1.51136978176536	0.130694263909424	NA
ENSSSCG00000016861	2.7041460179129	2.24595167328557	2.34097231021961	0.95940975614311	0.337352362148255	NA	C6
ENSSSCG00000051663	9.64107464476094	2.24453950346331	1.03561687880122	2.16734542417025	0.0302085253310926	1
ENSSSCG00000025535	10.7669261872604	2.24025971468875	0.989248498306049	2.26460764764858	0.0235367672024177	0.933987900835825	TFAP2B
ENSSSCG00000030026	2.37608596770158	2.2383640873017	1.98043926928288	1.13023616629871	0.25837672410439	NA	SORCS1
ENSSSCG00000003965	6.22733191653955	2.23803620192943	1.59129193620773	1.40642716211016	0.159597319333599	1
ENSSSCG00000019699	2.41483510556552	2.2305065312229	2.147254891449	1.03877119577439	0.298911160545157	NA
ENSSSCG00000012712	0.992920576475528	2.22940801976846	3.14311666959249	0.709298525675631	0.478139243144744	NA	MCF2
ENSSSCG00000012652	3.34076288217814	2.22869343316651	2.06685443467123	1.07830207864688	0.280898969745113	NA	SASH3
ENSSSCG00000002835	5.50121077986596	2.22535135174492	1.82484890050344	1.21947156892332	0.222665260462497	1	TOX3
ENSSSCG00000002292	3.4002199289807	2.22276477367137	1.94138512846342	1.14493757116119	0.25223501897508	NA	PLEKHH1
ENSSSCG00000032343	1.29171859400014	2.22027832433321	2.85281676417279	0.778275826269905	0.436406423400213	NA	CCL4
ENSSSCG00000028483	12.7708076162128	2.22023493611159	0.942256074067339	2.35629676180036	0.0184581650741559	0.850457687270451	SNORD33
ENSSSCG00000003170	29.3555125068476	2.21819524017193	0.718000689356564	3.08940544633706	0.00200557534242085	0.279436337265473	SLC17A7
ENSSSCG00000035798	11.3161579709685	2.21489185694167	1.11331329496419	1.98945963095942	0.046650493381368	1	PRTG
ENSSSCG00000030102	1.41042374003999	2.21391397504537	2.39442410916478	0.924612296782138	0.355167614332611	NA
ENSSSCG00000045476	1.67193053489923	2.21279304374277	2.34079931619504	0.945315144460848	0.344498008956301	NA
ENSSSCG00000040393	2.31254076887163	2.21277418576223	2.25948950379133	0.979324835122842	0.3274195031105	NA	DCAF16
ENSSSCG00000030112	4.61706651024898	2.21181777011278	1.55384186922169	1.42345100484431	0.154605455680729	1	MACROD2
ENSSSCG00000048684	2.20888679290597	2.20964678711616	2.17641767084305	1.01526780301331	0.309978187745843	NA
ENSSSCG00000048185	3.34637488041544	2.20809478093855	1.49785188024687	1.47417432261367	0.140434661507773	NA
ENSSSCG00000011892	1.16802780797996	2.20611722826181	2.66509450947426	0.827781986874834	0.407793977791541	NA
ENSSSCG00000018214	9.37987932054622	2.20220480503489	1.10273524093643	1.99703856672324	0.0458209936000104	1	ssc-mir-24-1
ENSSSCG00000033286	3.92874533485003	2.20101902489159	2.11087809917768	1.04270304654211	0.297085846463956	NA
ENSSSCG00000004143	5.55382857441871	2.19743779890576	1.36841340114179	1.60582890891907	0.108311506949425	1	TXLNB
ENSSSCG00000025240	6.82534487957843	2.19060258499487	1.26514763740914	1.73149956591702	0.0833627022381685	1	DDIT4L
ENSSSCG00000022679	2.15032449997323	2.18702902970309	2.17700989072265	1.00460224780013	0.315088414481262	NA	COCH
ENSSSCG00000046732	3.79091921368624	2.18604551823602	1.71858481237254	1.27200327996507	0.203371953889201	NA
ENSSSCG00000042805	0.563735033255945	2.18585100712149	4.19612006780398	0.520921940221182	0.602421150660668	NA
ENSSSCG00000047176	0.882050472880821	2.18285670202145	3.44028425825634	0.634498936180292	0.525755260855421	NA
ENSSSCG00000010926	6.05597866803648	2.17901984529131	1.36521649689044	1.59609838458184	0.110466829306971	1	SYT2
ENSSSCG00000005474	4.58644075574521	2.17318902000692	1.7347865847482	1.25271260402463	0.210310317325754	1	SAL1
ENSSSCG00000037608	6.83930196036963	2.16985338437162	1.35229375700544	1.60457250736453	0.108587915796416	1	LRRC70
ENSSSCG00000040083	1.44296635070721	2.16966163384822	2.97287768355029	0.729818668912458	0.465501031438804	NA
ENSSSCG00000038148	32.7742332899658	2.16482490972253	1.24711265862783	1.73586956619014	0.0825869001035019	1	PROKR1
ENSSSCG00000037494	8.02422161178583	2.16150485467161	1.16808434512876	1.85046984294045	0.0642458606709814	1	SPTBN4
ENSSSCG00000013583	2.55380791706905	2.1581659668566	1.91015559959021	1.12983778249248	0.258544584515085	NA	CAMSAP3
ENSSSCG00000012546	3.82117893706527	2.15676930518709	1.63399633374001	1.31993521689888	0.186856648310273	NA	NRK
ENSSSCG00000000732	8.08292037577217	2.15450570455045	1.31740704279619	1.63541383533029	0.101962324029454	1	CRACR2A
ENSSSCG00000007157	14.8976666908727	2.15374087318088	1.14869259069681	1.87494973905456	0.0607996383828529	1	SLC4A11
ENSSSCG00000010650	6.08787683797024	2.15094583907062	1.37418651055371	1.56525029357472	0.117524233073597	1
ENSSSCG00000046332	10.2241629512744	2.1479723812695	1.17536253389483	1.82749774586715	0.0676249648166357	1
ENSSSCG00000047105	6.13854417670532	2.14618794005295	1.36411600613971	1.57331776065469	0.115645258855449	1
ENSSSCG00000037762	3.60091647044853	2.12484901721432	1.69624474416647	1.25267832046163	0.210322798877745	NA	TBX1
ENSSSCG00000047957	7.12094071324328	2.09825473528077	1.46918544328165	1.42817555460801	0.153241334875986	1
ENSSSCG00000010271	1.881273125033	2.09519728532322	2.61294875666623	0.801851655137855	0.422638774278193	NA	PRF1
ENSSSCG00000004167	1.38455258530537	2.08324914516517	2.82334347085618	0.737865997059656	0.460595883533912	NA	MYB
ENSSSCG00000033397	1.61278028773537	2.0809152859744	2.87106895510211	0.724787637815684	0.468582320897103	NA	KCNK9
ENSSSCG00000006969	3.35236311962692	2.08021147120652	2.0223536597771	1.02860914615488	0.303663378340602	NA	TRMT9B
ENSSSCG00000048697	2.8264276986155	2.07785818770948	1.86389296978155	1.11479479851947	0.264938365956755	NA
ENSSSCG00000041274	3.56501773461261	2.07568159483468	1.81855781384711	1.141388840668	0.253708146461638	NA
ENSSSCG00000044065	4.33488271284623	2.07437858715242	1.96934983259851	1.0533316898884	0.292188999763709	1
ENSSSCG00000011847	2.64624528745247	2.07358906286169	2.27972669941701	0.909577917121369	0.363045148947341	NA	ZDHHC19
ENSSSCG00000041847	1.41470501785483	2.07337372136206	3.04446080680035	0.681031503749633	0.495851556487831	NA
ENSSSCG00000049866	4.28804314165872	2.07320107165454	1.71225128547864	1.21080421386572	0.225970449824933	1
ENSSSCG00000017121	1.34104864171588	2.07185248720324	3.08363480031264	0.671886465606491	0.501655977270053	NA	SLC6A3
ENSSSCG00000033623	1.25721527347759	2.07134712999001	2.96750762939745	0.698009032721708	0.485171545185632	NA
ENSSSCG00000037430	90.8500184675953	2.07018215081073	1.26465000258717	1.63696053973482	0.10163871492686	1	COL6A6
ENSSSCG00000009921	1.52386134842688	2.06987554929141	3.13663271393562	0.659903705044979	0.509315626437407	NA	OASL
ENSSSCG00000046571	1.38509859304612	2.06922040979864	2.73109997221191	0.757650921186448	0.448659987415181	NA
ENSSSCG00000037404	6.11780982404641	2.06855819432004	1.32430254004559	1.56199820793881	0.118288411029743	1	DRGX
ENSSSCG00000017538	0.678943510756162	2.06766777877944	4.29792181563525	0.48108547979108	0.630455747477283	NA	HOXB7
ENSSSCG00000047898	0.440945714300375	2.06766104883367	4.29792205129058	0.481083887552775	0.630456879072322	NA
ENSSSCG00000004422	0.520524795645268	2.06765596992	4.29792222912146	0.481082685933722	0.630457733056973	NA	CCN6
ENSSSCG00000003282	1.10992381620571	2.06689248318311	3.22283381432638	0.641327664490552	0.521309818995195	NA
ENSSSCG00000050194	1.24091032286773	2.06399444585623	3.3135927669851	0.622887177453061	0.533358664827599	NA
ENSSSCG00000028706	2.3015563853092	2.06387623314707	2.46593663149615	0.836954286167063	0.402618264266952	NA	MORN1
ENSSSCG00000025133	15.7779435801857	2.05988623360739	0.863751261988246	2.38481415224308	0.0170877513628181	0.820012879659365	ITGB2
ENSSSCG00000019065	4.89333917161815	2.05922379929737	1.59655459286991	1.2897922867741	0.197122786727484	1	ssc-mir-186
ENSSSCG00000005369	0.996353977736016	2.05784278876356	3.53626411766404	0.581925648167623	0.560616763623452	NA	FOXE1
ENSSSCG00000016959	1.24196173984235	2.057590018404	3.54632819158154	0.580202933075516	0.561777775925447	NA	MARVELD2
ENSSSCG00000051546	0.772762051831547	2.05704847242299	3.5686452779817	0.576422791336208	0.564329442932633	NA
ENSSSCG00000042541	10.6663216758075	2.05656009657228	1.11944034523741	1.83713237183364	0.0661903562897697	1
ENSSSCG00000032809	0.933454733163024	2.05605467112644	3.6102612295239	0.569503019424879	0.569014822219025	NA
ENSSSCG00000017915	6.94913354219414	2.05444626104717	2.36610201510253	0.868283044405482	0.385239401994743	1	VMO1
ENSSSCG00000016403	0.831431795611121	2.05372629266769	3.71390943153036	0.552982330487642	0.580275509493728	NA	VIPR2
ENSSSCG00000043202	1.00260320442952	2.05207872698196	3.79285575943723	0.541037903135668	0.588481457737012	NA
ENSSSCG00000033761	0.789496481584305	2.0518081271447	3.80657825790788	0.539016404794048	0.589875535162788	NA	FOXG1
ENSSSCG00000024161	9.23118223046782	2.05179502084234	1.05445959095819	1.94582612594748	0.0516756292032558	1
ENSSSCG00000041896	0.78614198088513	2.05169558372844	3.81223803581218	0.538186641142239	0.590448201781479	NA
ENSSSCG00000041190	5.96485813024303	2.05095783919418	1.51946952688077	1.34978543689814	0.177084817531525	1
ENSSSCG00000047536	0.980212444480556	2.05036210947266	3.88158695751711	0.528227792372889	0.597341241743164	NA
ENSSSCG00000012326	14.7562282480771	2.04978592008986	0.813522724036136	2.51964187296483	0.0117474288474274	0.689281881382851	RIBC1
ENSSSCG00000046429	0.748026409792914	2.04522342543913	4.18786787594728	0.488368660622205	0.625288735929008	NA
ENSSSCG00000049925	0.748026409792914	2.04522342543913	4.18786787594728	0.488368660622205	0.625288735929008	NA
ENSSSCG00000041015	2.45656632501573	2.04299684794678	4.34716199695422	0.469961057208859	0.638382840522188	NA
ENSSSCG00000001521	0.51813823379454	2.0429792337259	4.34716320281268	0.469956874957917	0.638385828591719	NA
ENSSSCG00000017630	0.514783733095365	2.0429792337259	4.34716320281268	0.469956874957917	0.638385828591719	NA	EPX
ENSSSCG00000046468	0.666507628082343	2.04297836892522	4.34716326200717	0.469956669624121	0.638385975295563	NA
ENSSSCG00000037028	0.479882847946329	2.04297747551159	4.34716332318081	0.46995645749439	0.638386126854882	NA	GKN3
ENSSSCG00000044679	0.588343347070947	2.04297445719143	4.34716352980234	0.469955740837824	0.638386638881196	NA
ENSSSCG00000051705	0.506824565360376	2.04297319021861	4.34716361654127	0.469955440012645	0.638386853810426	NA
ENSSSCG00000043967	0.503470064661201	2.04297306355354	4.3471636252128	0.469955409937792	0.638386875297875	NA
ENSSSCG00000034069	0.425305783649805	2.04296945792343	4.34716387205637	0.469954553831215	0.638387486956716	NA
ENSSSCG00000016672	0.415242281552278	2.04296895548593	4.34716390645371	0.469954434534428	0.638387572190206	NA	ADCYAP1R1
ENSSSCG00000020586	0.415242281552278	2.04296895548593	4.34716390645371	0.469954434534428	0.638387572190206	NA
ENSSSCG00000049721	0.415242281552278	2.04296895548593	4.34716390645371	0.469954434534428	0.638387572190206	NA
ENSSSCG00000007501	0.347558224750622	2.04296535063224	4.34716415325805	0.469953578610807	0.638388183718613	NA	BMP7
ENSSSCG00000015986	0.35132944756201	2.04296525996621	4.34716415945381	0.469953557084647	0.638388199098328	NA	HOXD1
ENSSSCG00000046088	0.337078000540882	2.04296372018169	4.34716426487039	0.469953191484151	0.638388460307563	NA
ENSSSCG00000050488	0.337078000540882	2.04296372018169	4.34716426487039	0.469953191484151	0.638388460307563	NA
ENSSSCG00000011277	0.266039443040051	2.0429566729957	4.34716474732596	0.469951518228604	0.638389655792846	NA	CCK
ENSSSCG00000045574	0.266039443040051	2.0429566729957	4.34716474732596	0.469951518228604	0.638389655792846	NA
ENSSSCG00000044159	0.258913719529487	2.0429566729957	4.34716474732596	0.469951518228604	0.638389655792847	NA
ENSSSCG00000046275	0.258913719529487	2.0429566729957	4.34716474732596	0.469951518228604	0.638389655792847	NA
ENSSSCG00000013513	0.180749438518091	2.04294799540323	4.34716534139433	0.46994945785705	0.638391127860897	NA	PLIN5
ENSSSCG00000014196	0.180749438518091	2.04294799540323	4.34716534139433	0.46994945785705	0.638391127860897	NA	TMEM232
ENSSSCG00000019798	0.180749438518091	2.04294799540323	4.34716534139433	0.46994945785705	0.638391127860897	NA	ssc-let-7a-1
ENSSSCG00000024238	0.180749438518091	2.04294799540323	4.34716534139433	0.46994945785705	0.638391127860897	NA	MIR151
ENSSSCG00000028702	0.180749438518091	2.04294799540323	4.34716534139433	0.46994945785705	0.638391127860897	NA	U6
ENSSSCG00000034662	0.180749438518091	2.04294799540323	4.34716534139433	0.46994945785705	0.638391127860897	NA
ENSSSCG00000034851	0.180749438518091	2.04294799540323	4.34716534139433	0.46994945785705	0.638391127860897	NA
ENSSSCG00000036197	0.180749438518091	2.04294799540323	4.34716534139433	0.46994945785705	0.638391127860897	NA
ENSSSCG00000038461	0.180749438518091	2.04294799540323	4.34716534139433	0.46994945785705	0.638391127860897	NA
ENSSSCG00000042198	0.180749438518091	2.04294799540323	4.34716534139433	0.46994945785705	0.638391127860897	NA
ENSSSCG00000042383	0.180749438518091	2.04294799540323	4.34716534139433	0.46994945785705	0.638391127860897	NA
ENSSSCG00000042941	0.180749438518091	2.04294799540323	4.34716534139433	0.46994945785705	0.638391127860897	NA
ENSSSCG00000043807	0.180749438518091	2.04294799540323	4.34716534139433	0.46994945785705	0.638391127860897	NA
ENSSSCG00000044012	0.180749438518091	2.04294799540323	4.34716534139433	0.46994945785705	0.638391127860897	NA
ENSSSCG00000044069	0.180749438518091	2.04294799540323	4.34716534139433	0.46994945785705	0.638391127860897	NA
ENSSSCG00000045839	0.180749438518091	2.04294799540323	4.34716534139433	0.46994945785705	0.638391127860897	NA
ENSSSCG00000046369	0.180749438518091	2.04294799540323	4.34716534139433	0.46994945785705	0.638391127860897	NA
ENSSSCG00000047108	0.180749438518091	2.04294799540323	4.34716534139433	0.46994945785705	0.638391127860897	NA
ENSSSCG00000047226	0.180749438518091	2.04294799540323	4.34716534139433	0.46994945785705	0.638391127860897	NA
ENSSSCG00000047813	0.180749438518091	2.04294799540323	4.34716534139433	0.46994945785705	0.638391127860897	NA
ENSSSCG00000049005	0.180749438518091	2.04294799540323	4.34716534139433	0.46994945785705	0.638391127860897	NA
ENSSSCG00000049027	0.180749438518091	2.04294799540323	4.34716534139433	0.46994945785705	0.638391127860897	NA
ENSSSCG00000049396	0.180749438518091	2.04294799540323	4.34716534139433	0.46994945785705	0.638391127860897	NA
ENSSSCG00000049443	0.180749438518091	2.04294799540323	4.34716534139433	0.46994945785705	0.638391127860897	NA
ENSSSCG00000049686	0.180749438518091	2.04294799540323	4.34716534139433	0.46994945785705	0.638391127860897	NA
ENSSSCG00000009228	14.7601731050316	2.04256270943361	0.769207164245326	2.6554130075447	0.00792113611939808	0.572406310101767	MAPK10
ENSSSCG00000000371	8.07398010425348	2.04230305774852	1.11933904603902	1.82456161515635	0.0680672103342541	1
ENSSSCG00000035668	3.47382502155109	2.03939508338401	1.67076769062718	1.22063354158977	0.222224800755411	NA	C9orf135
ENSSSCG00000032474	1.63166696961205	2.03917621189902	2.54064578320275	0.802621217558484	0.422193700947317	NA	CXCL10
ENSSSCG00000037935	3.5531490290255	2.03757273862951	2.03931622501633	0.999145063249418	0.317724424053284	NA	CYYR1
ENSSSCG00000012408	6.58485298942024	2.03607944694865	1.32712477320372	1.53420348113425	0.124979601512448	1	NHSL2
ENSSSCG00000047063	1.41774790854425	2.03239141658815	2.66032005020996	0.763965003544499	0.444888098163525	NA
ENSSSCG00000033490	6.09511885800898	2.03181238346003	1.20559460269277	1.6853197409161	0.0919268990216593	1
ENSSSCG00000050099	2.52880889502151	2.02524177678132	1.97053012047077	1.02776494291672	0.304060410633183	NA
ENSSSCG00000000436	11.9750118835631	2.02367906679983	0.914889861218858	2.21193736271576	0.0269709931984545	0.969402451871151	PIP4K2C
ENSSSCG00000042217	1.01433127228467	2.02313432723925	3.41798113130127	0.591909156171677	0.553911422184449	NA
ENSSSCG00000008570	2.00442131643493	2.02310807849344	2.29535099313192	0.881393775743633	0.378104725382264	NA	ADGRF3
ENSSSCG00000001612	3.14954999705334	2.01520769783487	1.7672702481632	1.14029402120551	0.254163827838967	NA
ENSSSCG00000048761	4.07608956741814	2.01480168847521	1.52007983475618	1.32545780978562	0.185019353932662	NA
ENSSSCG00000041325	0.511013821932651	2.00975732405909	4.29999011573098	0.467386498565809	0.640223380501282	NA
ENSSSCG00000018758	16.8473131615725	2.00696482220522	0.895247434845399	2.24179902012432	0.0249743646038479	0.94723211605202	ssc-mir-214
ENSSSCG00000035796	7.45116525493683	2.00460215755302	1.49673757926758	1.33931437636112	0.180468350514307	1	U2
ENSSSCG00000012141	57.0107058653297	2.00278118042335	0.596614314617759	3.3569110417783	0.000788184674830767	0.178786814701908	CA5B
ENSSSCG00000019418	1.12855923608359	2.00032356494437	2.83213311813836	0.706295742997856	0.480004240222478	NA
ENSSSCG00000044842	4.19741972511447	1.99735509177291	1.65326352913861	1.20812868400574	0.226997767985538	1
ENSSSCG00000032686	15.0028116598456	1.99520644617568	1.83450100379094	1.08760171951536	0.276770971325928	1	RUNX3
ENSSSCG00000019715	0.86388042695274	1.98562997015302	3.56681250242643	0.556695920742186	0.577735204489437	NA
ENSSSCG00000048785	1.75384979928309	1.98458244377631	2.79477378573923	0.710104858540949	0.477639113662424	NA
ENSSSCG00000046841	6.67719452744175	1.97714357396276	2.56416789142998	0.771066348880982	0.440667605452422	1
ENSSSCG00000042718	5.53319485582633	1.97413735378201	1.42782369267392	1.38261983178399	0.166781464910256	1	GNAT1
ENSSSCG00000030095	91.037247046162	1.97212627336173	0.467953816749208	4.21436091078761	2.50486460835642e-05	0.014952952640319	ZBTB16
ENSSSCG00000045581	1.03416330091752	1.9671753395907	3.14096165660751	0.626297151845976	0.531120054133372	NA
ENSSSCG00000028562	3.47124307008613	1.96561832306516	2.05227901300481	0.957773436559798	0.338177016685924	NA	FOXL2
ENSSSCG00000000136	10.089841218561	1.96342191378563	1.16572638681639	1.68429052991392	0.0921255346884789	1	CSF2RB
ENSSSCG00000006933	2.61156790004157	1.96185080267198	2.02238841467043	0.970066278287934	0.332013456424802	NA	CLCA1
ENSSSCG00000051145	3.60027557560239	1.95727500261976	1.99510834834508	0.981036946812086	0.326574522106467	NA
ENSSSCG00000042470	5.68431481776048	1.95642694094547	1.41627229015414	1.38139180900909	0.167158523021046	1
ENSSSCG00000010578	1.52700641757991	1.9548494444152	2.56143997120243	0.763183781932443	0.445353799525217	NA	PITX3
ENSSSCG00000007935	9.49189131556605	1.95050607051631	1.16667336002112	1.67185275446848	0.0945533611156839	1
ENSSSCG00000043135	4.30624846324447	1.94752693332136	1.64627721658869	1.18298845036373	0.236813724787052	1
ENSSSCG00000050542	0.417021176845577	1.94553172396914	4.30238172759156	0.452198769693601	0.6511257944259	NA
ENSSSCG00000044784	0.590245106933964	1.9440646565941	4.18196203869319	0.46486903482309	0.642025246577013	NA
ENSSSCG00000006867	4.02588181509374	1.9424080488114	1.73207957062231	1.12143118697112	0.262104367258882	NA	LRRC39
ENSSSCG00000013618	38.6204962423806	1.94044336966779	0.570566829770082	3.40090462400298	0.000671632566562944	0.167663911616531	EPOR
ENSSSCG00000022423	0.883719204588991	1.93766439700605	3.16084793448979	0.613020441718535	0.539862823430303	NA
ENSSSCG00000047350	1.41730294662266	1.93686729757226	2.80916983489745	0.689480313191163	0.490521057904539	NA
ENSSSCG00000032843	1002.94451892428	1.93467216719372	0.372845955036358	5.18893162460369	2.11504034076073e-07	0.000414850055409212	AHRR
ENSSSCG00000034534	2.60872550721532	1.9341474647897	2.17140225109748	0.890736602954214	0.373070493234813	NA
ENSSSCG00000047720	16.9988551091217	1.93334263887694	0.809938484908045	2.38702404553161	0.0169853802945109	0.820012879659365
ENSSSCG00000007760	10.0459509617278	1.93296583921015	1.27682215006915	1.51388808465257	0.130054226684185	1	PRSS36
ENSSSCG00000042560	1.79716787683982	1.93290256085557	2.31000858014416	0.83675124736331	0.402732406403373	NA
ENSSSCG00000013756	8.95393440804668	1.93016976070646	1.05999781677335	1.820918619042	0.0686192284669006	1	MRI1
ENSSSCG00000050081	1.41942149573373	1.93016830051373	2.67608859425519	0.721264723693103	0.470746656631818	NA
ENSSSCG00000000563	1.75316561089657	1.93008674586118	2.71881083325523	0.709901079638664	0.477765480884897	NA	IRAG2
ENSSSCG00000028693	1.21372790121433	1.92852039554935	2.74738925096017	0.701946546116595	0.482712499674474	NA
ENSSSCG00000048572	5.31245767077384	1.92848257498181	1.22012280914399	1.58056431740243	0.1139776899763	1
ENSSSCG00000002827	7.12617574635293	1.92707429342102	1.67610470319463	1.1497338380759	0.250253512839086	1	SLC6A2
ENSSSCG00000031731	2.71593467098727	1.92263001810547	2.41867367643984	0.794910878980367	0.426665345507674	NA
ENSSSCG00000008308	1.02951473083808	1.92110430198245	3.1771793208844	0.604657184237146	0.545406802382125	NA	EMX1
ENSSSCG00000000607	1.09866270743451	1.91988275619964	3.06252190827412	0.626896007180432	0.530727404750257	NA	ART4
ENSSSCG00000032596	14.51052479671	1.9197564490684	0.891232068885219	2.15404776835476	0.0312364260148744	1
ENSSSCG00000004280	1.42189997491108	1.91885810027224	2.63358420382973	0.728610878468156	0.466239722228353	NA	RIMS1
ENSSSCG00000041275	1.73338792177834	1.91639534307759	2.96205213448945	0.646982313634364	0.517643390203553	NA
ENSSSCG00000042479	0.63951308751452	1.91322328957949	4.0407750626754	0.473479285509336	0.635871276123231	NA
ENSSSCG00000043872	2.51280609529657	1.91303249385799	2.17121739937948	0.881087492392386	0.378270466456504	NA
ENSSSCG00000044256	30.0646451765909	1.90549032795625	0.658438487298135	2.89395344396607	0.00380424562892118	0.381257609380203
ENSSSCG00000035596	0.430907399282013	1.90258485146403	4.35724412320071	0.436648670046617	0.66236616021566	NA
ENSSSCG00000039459	0.586727044196786	1.90258281761437	4.35724427623508	0.436648187936417	0.662366509906847	NA
ENSSSCG00000033777	0.58575653329231	1.90258225880008	4.35724431829121	0.436648055472413	0.662366605987578	NA	GPR152
ENSSSCG00000046516	0.561017409126979	1.90258058572361	4.35724444419978	0.436647658879055	0.662366893650516	NA
ENSSSCG00000007799	0.662032224792187	1.90258030787358	4.35724446510786	0.436647593016445	0.66236694142296	NA	MYLPF
ENSSSCG00000042612	0.546446002157004	1.90258005833741	4.35724448388862	0.43664753386513	0.662366984327469	NA
ENSSSCG00000033342	0.505705648173278	1.90257725335028	4.35724469498167	0.436646868958616	0.662367466607397	NA	ssc-mir-9785
ENSSSCG00000002632	0.794462559808536	1.90257708766202	4.35724470743846	0.436646829684374	0.662367495094381	NA	SLC28A1
ENSSSCG00000000239	0.567095440284913	1.90257676915264	4.35724473141611	0.436646754182728	0.662367549858373	NA
ENSSSCG00000046280	0.545292597983731	1.90257660246478	4.3572447439603	0.43664671467032	0.662367578518109	NA
ENSSSCG00000050041	0.71629827879714	1.90257528843545	4.35724484283962	0.436646403188016	0.662367804447171	NA
ENSSSCG00000013415	0.507592252280914	1.90257494110925	4.35724486898732	0.436646320855368	0.662367864165939	NA	AZU1
ENSSSCG00000045752	0.507592252280914	1.90257494110925	4.35724486898732	0.436646320855368	0.662367864165939	NA
ENSSSCG00000049036	0.498994661371044	1.90257342619766	4.35724498299354	0.43664596175415	0.662368124634722	NA
ENSSSCG00000036647	0.488931159273517	1.90257290447235	4.35724502225666	0.436645838082107	0.662368214338426	NA	SPIN4
ENSSSCG00000048411	0.468281721145609	1.90257274074682	4.35724503457801	0.436645799271897	0.662368242488845	NA
ENSSSCG00000010055	0.60147786230886	1.90257265279261	4.35724504118604	0.436645778423957	0.662368257610593	NA	GGT5
ENSSSCG00000037505	0.576742220270227	1.90257129725895	4.35724514319765	0.436645457102445	0.662368490676475	NA
ENSSSCG00000012618	0.54906382079512	1.90257098768404	4.35724516649491	0.436645383719484	0.662368543903742	NA	SOWAHD
ENSSSCG00000039557	0.54906382079512	1.90257098768404	4.35724516649491	0.436645383719484	0.662368543903742	NA	TRIM54
ENSSSCG00000039633	0.54906382079512	1.90257098768404	4.35724516649491	0.436645383719484	0.662368543903742	NA
ENSSSCG00000042452	0.54906382079512	1.90257098768404	4.35724516649491	0.436645383719484	0.662368543903742	NA
ENSSSCG00000041456	0.559969716774349	1.90257075811508	4.35724518377134	0.436645329301469	0.662368583375061	NA
ENSSSCG00000051737	0.537430192412107	1.90257058960511	4.35724519645266	0.436645289357147	0.662368612348098	NA
ENSSSCG00000021846	0.514717975791478	1.90256977855883	4.35724525748884	0.436645097103236	0.6623687517967	NA	EFHC2
ENSSSCG00000041780	0.514717975791478	1.90256977855883	4.35724525748884	0.436645097103236	0.6623687517967	NA
ENSSSCG00000042116	0.514717975791478	1.90256977855883	4.35724525748884	0.436645097103236	0.6623687517967	NA
ENSSSCG00000000046	0.417892601772686	1.90256922784274	4.35724529894796	0.436644966557679	0.662368846486044	NA	CYP2D6
ENSSSCG00000018650	0.491868937860481	1.90256832022919	4.35724536723698	0.436644751414503	0.662369002537066	NA
ENSSSCG00000044870	0.495223438559656	1.90256829100985	4.35724536943572	0.436644744488245	0.662369007560928	NA
ENSSSCG00000046363	0.495223438559656	1.90256829100985	4.35724536943572	0.436644744488245	0.662369007560928	NA
ENSSSCG00000014420	0.414121378961297	1.90256788159608	4.35724540026282	0.43664464743742	0.66236907795536	NA	JAKMIP2
ENSSSCG00000035121	0.414121378961297	1.90256788159608	4.35724540026282	0.43664464743742	0.66236907795536	NA	RHBG
ENSSSCG00000045594	0.414121378961297	1.90256788159608	4.35724540026282	0.43664464743742	0.66236907795536	NA
ENSSSCG00000047220	0.41559126095672	1.90256788159608	4.35724540026282	0.43664464743742	0.66236907795536	NA
ENSSSCG00000015241	0.481805435762954	1.90256775855314	4.35724540950638	0.436644618272413	0.662369099109782	NA	TMEM45B
ENSSSCG00000042686	0.410766878262122	1.90256762894676	4.35724541927655	0.436644587548306	0.662369121395076	NA
ENSSSCG00000043354	0.410766878262122	1.90256762894676	4.35724541927655	0.436644587548306	0.662369121395076	NA
ENSSSCG00000049099	0.46377381627316	1.90256759186609	4.35724542205058	0.4366445787602	0.662369127769404	NA
ENSSSCG00000041833	0.429427971269518	1.90256593040625	4.35724554708622	0.436644184920572	0.662369413435399	NA
ENSSSCG00000005699	0.425018325283249	1.90256571655004	4.35724556318029	0.436644134227172	0.662369450205142	NA	HMCN2
ENSSSCG00000015591	0.413704656849085	1.90256441561443	4.35724566108411	0.436643825847786	0.662369673883801	NA	SPATA45
ENSSSCG00000020791	0.413704656849085	1.90256441561443	4.35724566108411	0.436643825847786	0.662369673883801	NA
ENSSSCG00000036881	0.413704656849085	1.90256441561443	4.35724566108411	0.436643825847786	0.662369673883801	NA
ENSSSCG00000041698	0.413704656849085	1.90256441561443	4.35724566108411	0.436643825847786	0.662369673883801	NA
ENSSSCG00000042891	0.413704656849085	1.90256441561443	4.35724566108411	0.436643825847786	0.662369673883801	NA
ENSSSCG00000045009	0.413704656849085	1.90256441561443	4.35724566108411	0.436643825847786	0.662369673883801	NA
ENSSSCG00000048967	0.413704656849085	1.90256441561443	4.35724566108411	0.436643825847786	0.662369673883801	NA
ENSSSCG00000010291	0.403641154751558	1.90256389389166	4.35724570034728	0.436643702176358	0.662369763587143	NA	PLA2G12B
ENSSSCG00000013173	0.403641154751558	1.90256389389166	4.35724570034728	0.436643702176358	0.662369763587143	NA
ENSSSCG00000021950	0.403641154751558	1.90256389389166	4.35724570034728	0.436643702176358	0.662369763587143	NA	TPPP2
ENSSSCG00000041828	0.403641154751558	1.90256389389166	4.35724570034728	0.436643702176358	0.662369763587143	NA
ENSSSCG00000042145	0.403641154751558	1.90256389389166	4.35724570034728	0.436643702176358	0.662369763587143	NA
ENSSSCG00000048220	0.403641154751558	1.90256389389166	4.35724570034728	0.436643702176358	0.662369763587143	NA
ENSSSCG00000022417	0.341198202756713	1.90256032055748	4.35724596926649	0.436642855137636	0.662370377974978	NA	HNF1B
ENSSSCG00000004274	0.335957097949902	1.90256031131363	4.35724596997375	0.436642852945273	0.662370379565179	NA	COL9A1
ENSSSCG00000006758	0.335957097949902	1.90256031131363	4.35724596997375	0.436642852945273	0.662370379565179	NA	SYT6
ENSSSCG00000042159	0.335957097949902	1.90256031131363	4.35724596997375	0.436642852945273	0.662370379565179	NA
ENSSSCG00000050273	0.335957097949902	1.90256031131363	4.35724596997375	0.436642852945273	0.662370379565179	NA
ENSSSCG00000001538	0.332602597250726	1.90256031131363	4.35724596997375	0.436642852945273	0.662370379565179	NA	DEF6
ENSSSCG00000009795	0.332602597250726	1.90256031131363	4.35724596997375	0.436642852945273	0.662370379565179	NA
ENSSSCG00000029151	0.332602597250726	1.90256031131363	4.35724596997375	0.436642852945273	0.662370379565179	NA	RASIP1
ENSSSCG00000039984	0.332602597250726	1.90256031131363	4.35724596997375	0.436642852945273	0.662370379565179	NA	KLK6
ENSSSCG00000042039	0.332602597250726	1.90256031131363	4.35724596997375	0.436642852945273	0.662370379565179	NA
ENSSSCG00000044101	0.332602597250726	1.90256031131363	4.35724596997375	0.436642852945273	0.662370379565179	NA
ENSSSCG00000014767	0.33972832076129	1.90256021716753	4.35724597704737	0.43664283062963	0.662370395751525	NA	OR51D1
ENSSSCG00000031519	0.33972832076129	1.90256021716753	4.35724597704737	0.43664283062963	0.662370395751525	NA	NRSN2
ENSSSCG00000044277	0.33972832076129	1.90256021716753	4.35724597704737	0.43664283062963	0.662370395751525	NA
ENSSSCG00000045108	0.33972832076129	1.90256021716753	4.35724597704737	0.43664283062963	0.662370395751525	NA
ENSSSCG00000008927	0.328831374439338	1.90255887092741	4.35724607836235	0.436642511510958	0.662370627219907	NA	TMPRSS11A
ENSSSCG00000009798	0.328831374439338	1.90255887092741	4.35724607836235	0.436642511510958	0.662370627219907	NA	B3GNT4
ENSSSCG00000042110	0.328831374439338	1.90255887092741	4.35724607836235	0.436642511510958	0.662370627219907	NA
ENSSSCG00000007695	0.325476873740162	1.90255861827931	4.3572460973761	0.436642451622142	0.662370670659447	NA
ENSSSCG00000018243	0.325476873740162	1.90255861827931	4.3572460973761	0.436642451622142	0.662370670659447	NA
ENSSSCG00000031745	0.325476873740162	1.90255861827931	4.3572460973761	0.436642451622142	0.662370670659447	NA	ssc-mir-9860
ENSSSCG00000042242	0.325476873740162	1.90255861827931	4.3572460973761	0.436642451622142	0.662370670659447	NA
ENSSSCG00000043582	0.325476873740162	1.90255861827931	4.3572460973761	0.436642451622142	0.662370670659447	NA
ENSSSCG00000045930	0.325476873740162	1.90255861827931	4.3572460973761	0.436642451622142	0.662370670659447	NA
ENSSSCG00000047894	0.325476873740162	1.90255861827931	4.3572460973761	0.436642451622142	0.662370670659447	NA
ENSSSCG00000048484	0.325476873740162	1.90255861827931	4.3572460973761	0.436642451622142	0.662370670659447	NA	CDC20B
ENSSSCG00000006215	0.254438316239331	1.90255130068169	4.35724664807397	0.436640717027729	0.66237192882447	NA	CRH
ENSSSCG00000011205	0.254438316239331	1.90255130068169	4.35724664807397	0.436640717027729	0.66237192882447	NA	EFHB
ENSSSCG00000013935	0.242804687856318	1.90255130068169	4.35724664807397	0.436640717027729	0.66237192882447	NA
ENSSSCG00000038421	0.242804687856318	1.90255130068169	4.35724664807397	0.436640717027729	0.66237192882447	NA
ENSSSCG00000041619	0.242804687856318	1.90255130068169	4.35724664807397	0.436640717027729	0.66237192882447	NA
ENSSSCG00000041649	0.242804687856318	1.90255130068169	4.35724664807397	0.436640717027729	0.66237192882447	NA
ENSSSCG00000050528	0.254438316239331	1.90255130068169	4.35724664807397	0.436640717027729	0.66237192882447	NA
ENSSSCG00000012020	0.250667093427942	1.90255130068169	4.35724664807397	0.436640717027729	0.66237192882447	NA	NCAM2
ENSSSCG00000019264	0.250667093427942	1.90255130068169	4.35724664807397	0.436640717027729	0.66237192882447	NA
ENSSSCG00000035587	0.250667093427942	1.90255130068169	4.35724664807397	0.436640717027729	0.66237192882447	NA
ENSSSCG00000036480	0.247312592728767	1.90255130068169	4.35724664807396	0.43664071702773	0.66237192882447	NA	CTNNA3
ENSSSCG00000041624	0.250667093427942	1.90255130068169	4.35724664807397	0.436640717027729	0.66237192882447	NA
ENSSSCG00000045192	0.247312592728767	1.90255130068169	4.35724664807396	0.43664071702773	0.66237192882447	NA
ENSSSCG00000046768	0.250667093427942	1.90255130068169	4.35724664807397	0.436640717027729	0.66237192882447	NA
ENSSSCG00000047204	0.250667093427942	1.90255130068169	4.35724664807397	0.436640717027729	0.66237192882447	NA
ENSSSCG00000047532	0.250667093427942	1.90255130068169	4.35724664807397	0.436640717027729	0.66237192882447	NA
ENSSSCG00000049699	0.247312592728767	1.90255130068169	4.35724664807396	0.43664071702773	0.66237192882447	NA
ENSSSCG00000050255	0.247312592728767	1.90255130068169	4.35724664807396	0.43664071702773	0.66237192882447	NA
ENSSSCG00000051434	0.247312592728767	1.90255130068169	4.35724664807396	0.43664071702773	0.66237192882447	NA
ENSSSCG00000000875	0.169148311717371	1.90254229009347	4.357247326175	0.436638581120803	0.662373478077506	NA	NR1H4
ENSSSCG00000005167	0.169148311717371	1.90254229009347	4.357247326175	0.436638581120803	0.662373478077506	NA	SLC24A2
ENSSSCG00000008560	0.169148311717371	1.90254229009347	4.357247326175	0.436638581120803	0.662373478077506	NA	DPYSL5
ENSSSCG00000009997	0.169148311717371	1.90254229009347	4.357247326175	0.436638581120803	0.662373478077506	NA	OSM
ENSSSCG00000011141	0.169148311717371	1.90254229009347	4.357247326175	0.436638581120803	0.662373478077506	NA	CALML5
ENSSSCG00000013991	0.169148311717371	1.90254229009347	4.357247326175	0.436638581120803	0.662373478077506	NA	C1orf35
ENSSSCG00000014324	0.169148311717371	1.90254229009347	4.357247326175	0.436638581120803	0.662373478077506	NA	MYOT
ENSSSCG00000016183	0.169148311717371	1.90254229009347	4.357247326175	0.436638581120803	0.662373478077506	NA
ENSSSCG00000016605	0.169148311717371	1.90254229009347	4.357247326175	0.436638581120803	0.662373478077506	NA	LMOD2
ENSSSCG00000016871	0.169148311717371	1.90254229009347	4.357247326175	0.436638581120803	0.662373478077506	NA	CCL28
ENSSSCG00000017189	0.169148311717371	1.90254229009347	4.357247326175	0.436638581120803	0.662373478077506	NA	GALR2
ENSSSCG00000017235	0.169148311717371	1.90254229009347	4.357247326175	0.436638581120803	0.662373478077506	NA
ENSSSCG00000017945	0.169148311717371	1.90254229009347	4.357247326175	0.436638581120803	0.662373478077506	NA	TMEM95
ENSSSCG00000020221	0.169148311717371	1.90254229009347	4.357247326175	0.436638581120803	0.662373478077506	NA
ENSSSCG00000020436	0.169148311717371	1.90254229009347	4.357247326175	0.436638581120803	0.662373478077506	NA	U6
ENSSSCG00000022054	0.169148311717371	1.90254229009347	4.357247326175	0.436638581120803	0.662373478077506	NA
ENSSSCG00000022237	0.169148311717371	1.90254229009347	4.357247326175	0.436638581120803	0.662373478077506	NA	SUSD3
ENSSSCG00000024685	0.169148311717371	1.90254229009347	4.357247326175	0.436638581120803	0.662373478077506	NA	GRIA2
ENSSSCG00000024765	0.169148311717371	1.90254229009347	4.357247326175	0.436638581120803	0.662373478077506	NA
ENSSSCG00000025404	0.169148311717371	1.90254229009347	4.357247326175	0.436638581120803	0.662373478077506	NA	C22orf31
ENSSSCG00000027678	0.169148311717371	1.90254229009347	4.357247326175	0.436638581120803	0.662373478077506	NA	CCDC175
ENSSSCG00000031658	0.169148311717371	1.90254229009347	4.357247326175	0.436638581120803	0.662373478077506	NA	U2
ENSSSCG00000033688	0.169148311717371	1.90254229009347	4.357247326175	0.436638581120803	0.662373478077506	NA	ZDHHC22
ENSSSCG00000034587	0.169148311717371	1.90254229009347	4.357247326175	0.436638581120803	0.662373478077506	NA
ENSSSCG00000035026	0.169148311717371	1.90254229009347	4.357247326175	0.436638581120803	0.662373478077506	NA
ENSSSCG00000035052	0.169148311717371	1.90254229009347	4.357247326175	0.436638581120803	0.662373478077506	NA	KREMEN2
ENSSSCG00000037051	0.169148311717371	1.90254229009347	4.357247326175	0.436638581120803	0.662373478077506	NA	U4
ENSSSCG00000037176	0.169148311717371	1.90254229009347	4.357247326175	0.436638581120803	0.662373478077506	NA
ENSSSCG00000038651	0.169148311717371	1.90254229009347	4.357247326175	0.436638581120803	0.662373478077506	NA	FNDC11
ENSSSCG00000038925	0.169148311717371	1.90254229009347	4.357247326175	0.436638581120803	0.662373478077506	NA	TAS2R10
ENSSSCG00000039027	0.169148311717371	1.90254229009347	4.357247326175	0.436638581120803	0.662373478077506	NA
ENSSSCG00000039180	0.169148311717371	1.90254229009347	4.357247326175	0.436638581120803	0.662373478077506	NA
ENSSSCG00000039362	0.169148311717371	1.90254229009347	4.357247326175	0.436638581120803	0.662373478077506	NA
ENSSSCG00000040588	0.169148311717371	1.90254229009347	4.357247326175	0.436638581120803	0.662373478077506	NA
ENSSSCG00000040681	0.169148311717371	1.90254229009347	4.357247326175	0.436638581120803	0.662373478077506	NA	FABP4
ENSSSCG00000040798	0.169148311717371	1.90254229009347	4.357247326175	0.436638581120803	0.662373478077506	NA
ENSSSCG00000040819	0.169148311717371	1.90254229009347	4.357247326175	0.436638581120803	0.662373478077506	NA	U2
ENSSSCG00000041076	0.169148311717371	1.90254229009347	4.357247326175	0.436638581120803	0.662373478077506	NA
ENSSSCG00000041143	0.169148311717371	1.90254229009347	4.357247326175	0.436638581120803	0.662373478077506	NA
ENSSSCG00000041182	0.169148311717371	1.90254229009347	4.357247326175	0.436638581120803	0.662373478077506	NA
ENSSSCG00000041848	0.169148311717371	1.90254229009347	4.357247326175	0.436638581120803	0.662373478077506	NA
ENSSSCG00000042059	0.169148311717371	1.90254229009347	4.357247326175	0.436638581120803	0.662373478077506	NA
ENSSSCG00000042121	0.169148311717371	1.90254229009347	4.357247326175	0.436638581120803	0.662373478077506	NA
ENSSSCG00000042139	0.169148311717371	1.90254229009347	4.357247326175	0.436638581120803	0.662373478077506	NA
ENSSSCG00000042264	0.169148311717371	1.90254229009347	4.357247326175	0.436638581120803	0.662373478077506	NA
ENSSSCG00000042343	0.169148311717371	1.90254229009347	4.357247326175	0.436638581120803	0.662373478077506	NA
ENSSSCG00000042398	0.169148311717371	1.90254229009347	4.357247326175	0.436638581120803	0.662373478077506	NA
ENSSSCG00000042666	0.169148311717371	1.90254229009347	4.357247326175	0.436638581120803	0.662373478077506	NA
ENSSSCG00000043374	0.169148311717371	1.90254229009347	4.357247326175	0.436638581120803	0.662373478077506	NA
ENSSSCG00000043796	0.169148311717371	1.90254229009347	4.357247326175	0.436638581120803	0.662373478077506	NA
ENSSSCG00000043870	0.169148311717371	1.90254229009347	4.357247326175	0.436638581120803	0.662373478077506	NA
ENSSSCG00000044116	0.169148311717371	1.90254229009347	4.357247326175	0.436638581120803	0.662373478077506	NA
ENSSSCG00000044149	0.169148311717371	1.90254229009347	4.357247326175	0.436638581120803	0.662373478077506	NA
ENSSSCG00000045015	0.169148311717371	1.90254229009347	4.357247326175	0.436638581120803	0.662373478077506	NA	C2orf66
ENSSSCG00000045019	0.169148311717371	1.90254229009347	4.357247326175	0.436638581120803	0.662373478077506	NA
ENSSSCG00000045195	0.169148311717371	1.90254229009347	4.357247326175	0.436638581120803	0.662373478077506	NA
ENSSSCG00000045238	0.169148311717371	1.90254229009347	4.357247326175	0.436638581120803	0.662373478077506	NA
ENSSSCG00000045666	0.169148311717371	1.90254229009347	4.357247326175	0.436638581120803	0.662373478077506	NA
ENSSSCG00000046077	0.169148311717371	1.90254229009347	4.357247326175	0.436638581120803	0.662373478077506	NA
ENSSSCG00000046469	0.169148311717371	1.90254229009347	4.357247326175	0.436638581120803	0.662373478077506	NA
ENSSSCG00000046490	0.169148311717371	1.90254229009347	4.357247326175	0.436638581120803	0.662373478077506	NA
ENSSSCG00000046576	0.169148311717371	1.90254229009347	4.357247326175	0.436638581120803	0.662373478077506	NA
ENSSSCG00000046764	0.169148311717371	1.90254229009347	4.357247326175	0.436638581120803	0.662373478077506	NA
ENSSSCG00000046926	0.169148311717371	1.90254229009347	4.357247326175	0.436638581120803	0.662373478077506	NA
ENSSSCG00000047019	0.169148311717371	1.90254229009347	4.357247326175	0.436638581120803	0.662373478077506	NA
ENSSSCG00000047257	0.169148311717371	1.90254229009347	4.357247326175	0.436638581120803	0.662373478077506	NA
ENSSSCG00000047325	0.169148311717371	1.90254229009347	4.357247326175	0.436638581120803	0.662373478077506	NA
ENSSSCG00000047443	0.169148311717371	1.90254229009347	4.357247326175	0.436638581120803	0.662373478077506	NA
ENSSSCG00000047562	0.169148311717371	1.90254229009347	4.357247326175	0.436638581120803	0.662373478077506	NA
ENSSSCG00000047659	0.169148311717371	1.90254229009347	4.357247326175	0.436638581120803	0.662373478077506	NA
ENSSSCG00000047691	0.169148311717371	1.90254229009347	4.357247326175	0.436638581120803	0.662373478077506	NA
ENSSSCG00000047850	0.169148311717371	1.90254229009347	4.357247326175	0.436638581120803	0.662373478077506	NA
ENSSSCG00000048049	0.169148311717371	1.90254229009347	4.357247326175	0.436638581120803	0.662373478077506	NA
ENSSSCG00000048152	0.169148311717371	1.90254229009347	4.357247326175	0.436638581120803	0.662373478077506	NA
ENSSSCG00000048400	0.169148311717371	1.90254229009347	4.357247326175	0.436638581120803	0.662373478077506	NA
ENSSSCG00000048954	0.169148311717371	1.90254229009347	4.357247326175	0.436638581120803	0.662373478077506	NA
ENSSSCG00000049770	0.169148311717371	1.90254229009347	4.357247326175	0.436638581120803	0.662373478077506	NA
ENSSSCG00000049867	0.169148311717371	1.90254229009347	4.357247326175	0.436638581120803	0.662373478077506	NA
ENSSSCG00000050045	0.169148311717371	1.90254229009347	4.357247326175	0.436638581120803	0.662373478077506	NA
ENSSSCG00000050260	0.169148311717371	1.90254229009347	4.357247326175	0.436638581120803	0.662373478077506	NA
ENSSSCG00000050442	0.169148311717371	1.90254229009347	4.357247326175	0.436638581120803	0.662373478077506	NA
ENSSSCG00000051016	0.169148311717371	1.90254229009347	4.357247326175	0.436638581120803	0.662373478077506	NA
ENSSSCG00000051098	0.169148311717371	1.90254229009347	4.357247326175	0.436638581120803	0.662373478077506	NA
ENSSSCG00000051327	0.169148311717371	1.90254229009347	4.357247326175	0.436638581120803	0.662373478077506	NA
ENSSSCG00000051640	0.169148311717371	1.90254229009347	4.357247326175	0.436638581120803	0.662373478077506	NA
ENSSSCG00000051648	0.169148311717371	1.90254229009347	4.357247326175	0.436638581120803	0.662373478077506	NA
ENSSSCG00000003967	0.709680272120412	1.90244665000167	4.33929559391975	0.438422921145862	0.66107973377521	NA	ZMYND12
ENSSSCG00000032126	0.723424002307704	1.90208449837067	4.29456103842174	0.442905452118034	0.657834123671103	NA	U2
ENSSSCG00000031550	0.747322229314146	1.90188281094986	4.26916110384887	0.445493333394052	0.655963276475794	NA	C1orf105
ENSSSCG00000011962	0.57715894238244	1.90164003196003	4.24151230167782	0.448340095868118	0.653907767535526	NA	ADGRG7
ENSSSCG00000017411	0.57715894238244	1.90164003196003	4.24151230167782	0.448340095868118	0.653907767535526	NA	KCNH4
ENSSSCG00000047603	0.767415130573846	1.90149896179546	4.22361572461005	0.450206431119162	0.652561599521527	NA
ENSSSCG00000045064	0.335716336665449	1.90072995482242	4.35738379897269	0.436208982846665	0.662685111107052	NA
ENSSSCG00000004119	0.339487559476837	1.90072986063142	4.35738380605843	0.436208960520916	0.662685127303795	NA	GRM1
ENSSSCG00000024281	0.406018212105221	1.90072512438687	4.35738416292812	0.43620783784866	0.662685941773171	NA
ENSSSCG00000046442	0.484919175177677	1.90072480680482	4.35738418684244	0.436207762571005	0.662685996385156	NA
ENSSSCG00000009648	0.410526116977669	1.90072438174124	4.35738421888712	0.436207661812914	0.66268606948254	NA
ENSSSCG00000009135	0.247071831444314	1.9007209346711	4.35738447862626	0.436206844724048	0.66268666225945	NA	LRIT3
ENSSSCG00000015258	0.254197554954878	1.9007209346711	4.35738447862626	0.436206844724048	0.66268666225945	NA	GLB1L2
ENSSSCG00000039704	0.247071831444314	1.9007209346711	4.35738447862626	0.436206844724048	0.66268666225945	NA
ENSSSCG00000042692	0.247071831444314	1.9007209346711	4.35738447862626	0.436206844724048	0.66268666225945	NA
ENSSSCG00000044738	0.247071831444314	1.9007209346711	4.35738447862626	0.436206844724048	0.66268666225945	NA
ENSSSCG00000051476	0.328590613154885	1.90071562368426	4.35738487879411	0.436205585816939	0.662687575564521	NA
ENSSSCG00000002987	0.168907550432919	1.90069904277291	4.35738612816196	0.436201655503655	0.662690426910018	NA	DLL3
ENSSSCG00000035986	0.168907550432919	1.90069904277291	4.35738612816196	0.436201655503655	0.662690426910018	NA
ENSSSCG00000037998	0.168907550432919	1.90069904277291	4.35738612816196	0.436201655503655	0.662690426910018	NA
ENSSSCG00000047345	0.168907550432919	1.90069904277291	4.35738612816196	0.436201655503655	0.662690426910018	NA
ENSSSCG00000047819	0.168907550432919	1.90069904277291	4.35738612816196	0.436201655503655	0.662690426910018	NA
ENSSSCG00000050791	0.168907550432919	1.90069904277291	4.35738612816196	0.436201655503655	0.662690426910018	NA
ENSSSCG00000004521	0.658677724093011	1.89996307796455	4.05674758190324	0.468346388234778	0.639536900246502	NA	MRO
ENSSSCG00000048330	0.658677724093011	1.89996307796455	4.05674758190324	0.468346388234778	0.639536900246502	NA
ENSSSCG00000019046	0.914131015546677	1.89958564483709	4.01725806838242	0.472856264771153	0.636315729237168	NA
ENSSSCG00000007899	1.15219633203024	1.89919794637237	3.98054045436041	0.477120624233809	0.633276229218168	NA
ENSSSCG00000041169	0.619861617011499	1.8991977612872	4.1697125388709	0.455474506595479	0.648767904081789	NA
ENSSSCG00000009258	0.831574174398991	1.89889024740243	4.35752250332081	0.43577290672746	0.663001502933444	NA	NAA11
ENSSSCG00000047101	0.757917798260044	1.89888866032627	4.35752262305323	0.435772530538409	0.663001775900614	NA
ENSSSCG00000034543	0.739298261122465	1.89888757943912	4.35752270459782	0.435772274332734	0.663001961806469	NA	U6
ENSSSCG00000024567	0.68922610825276	1.89888690914443	4.35752275516642	0.435772115450928	0.663002077092989	NA	PTPRH
ENSSSCG00000022292	0.498513138802139	1.89888516990776	4.35752288638926	0.435771703193787	0.663002376231692	NA	NPL
ENSSSCG00000021648	0.602466221735378	1.89888443897101	4.35752294152253	0.435771529938872	0.663002501947542	NA
ENSSSCG00000032280	0.428946448700613	1.89887765063555	4.35752345365573	0.435769920880746	0.663003669499926	NA
ENSSSCG00000035251	0.42747656670519	1.89887757955511	4.35752345901829	0.43576990403235	0.663003681725333	NA	HTR1E
ENSSSCG00000046984	0.41322313428018	1.89887615936284	4.35752356616268	0.435769567400189	0.663003925989879	NA
ENSSSCG00000039740	0.31597954142636	1.89887018049022	4.35752401723526	0.43576815021091	0.663004954320702	NA
ENSSSCG00000008187	0.242323165287413	1.89886302099999	4.35752455737381	0.435766453177351	0.663006185710979	NA	CRACDL
ENSSSCG00000000679	0.168666789148466	1.89885401046501	4.35752523715661	0.435764317386733	0.663007735470549	NA	LRRC23
ENSSSCG00000005529	0.168666789148466	1.89885401046501	4.35752523715661	0.435764317386733	0.663007735470549	NA
ENSSSCG00000009285	0.168666789148466	1.89885401046501	4.35752523715661	0.435764317386733	0.663007735470549	NA
ENSSSCG00000021018	0.168666789148466	1.89885401046501	4.35752523715661	0.435764317386733	0.663007735470549	NA	GSDMB
ENSSSCG00000022891	0.168666789148466	1.89885401046501	4.35752523715661	0.435764317386733	0.663007735470549	NA	MYMK
ENSSSCG00000024204	0.168666789148466	1.89885401046501	4.35752523715661	0.435764317386733	0.663007735470549	NA	SCN1A
ENSSSCG00000031430	0.168666789148466	1.89885401046501	4.35752523715661	0.435764317386733	0.663007735470549	NA	U6
ENSSSCG00000035089	0.168666789148466	1.89885401046501	4.35752523715661	0.435764317386733	0.663007735470549	NA
ENSSSCG00000041580	0.168666789148466	1.89885401046501	4.35752523715661	0.435764317386733	0.663007735470549	NA
ENSSSCG00000043109	0.168666789148466	1.89885401046501	4.35752523715661	0.435764317386733	0.663007735470549	NA
ENSSSCG00000045629	0.168666789148466	1.89885401046501	4.35752523715661	0.435764317386733	0.663007735470549	NA
ENSSSCG00000046404	0.168666789148466	1.89885401046501	4.35752523715661	0.435764317386733	0.663007735470549	NA
ENSSSCG00000046583	0.168666789148466	1.89885401046501	4.35752523715661	0.435764317386733	0.663007735470549	NA
ENSSSCG00000047997	0.168666789148466	1.89885401046501	4.35752523715661	0.435764317386733	0.663007735470549	NA
ENSSSCG00000048276	0.168666789148466	1.89885401046501	4.35752523715661	0.435764317386733	0.663007735470549	NA
ENSSSCG00000048620	0.168666789148466	1.89885401046501	4.35752523715661	0.435764317386733	0.663007735470549	NA
ENSSSCG00000049187	0.168666789148466	1.89885401046501	4.35752523715661	0.435764317386733	0.663007735470549	NA
ENSSSCG00000051681	0.168666789148466	1.89885401046501	4.35752523715661	0.435764317386733	0.663007735470549	NA
ENSSSCG00000047097	0.737577190442652	1.89879962090063	3.94218430763161	0.481661807953721	0.630046211166868	NA
ENSSSCG00000046791	0.745439596014276	1.89869851434447	3.93273203726829	0.482793766865267	0.629242177013339	NA
ENSSSCG00000006754	0.892753845014985	1.89853874643403	3.91897543966235	0.484447727643225	0.628068153289011	NA	AMPD1
ENSSSCG00000049147	0.957916845341891	1.89850341905441	3.91511116036376	0.48491686220169	0.627735320639654	NA
ENSSSCG00000015215	0.740196505803582	1.89838063938794	3.90432744343181	0.486224751098057	0.626807824459961	NA	CHEK1
ENSSSCG00000010609	0.736842005104407	1.89815498083605	3.88410486229266	0.488698180953752	0.625055391814912	NA	CFAP43
ENSSSCG00000050517	0.73831188709983	1.89812421859016	3.88137357130242	0.489034148277882	0.624817521058486	NA
ENSSSCG00000004361	0.779048758956858	1.89782025843932	3.85423394998027	0.492398822455765	0.62243743157196	NA	GRIK2
ENSSSCG00000043423	0.983854606254178	1.8975531638266	4.19105472057204	0.452762679168171	0.650719640195068	NA
ENSSSCG00000032971	0.802219253559518	1.89737936645052	3.81662631780652	0.497135220600002	0.619093699064235	NA	SMC1B
ENSSSCG00000046413	1.89298662723047	1.89676884340761	2.45439832273254	0.772804000817557	0.439638385302395	NA
ENSSSCG00000005916	0.663918828899822	1.89668248613651	3.75977280973386	0.504467312819035	0.613933026451496	NA
ENSSSCG00000007078	0.818360786814978	1.89660504301207	3.75370162674584	0.505262599855672	0.613374407590605	NA	SEL1L2
ENSSSCG00000009610	0.818360786814978	1.89660504301207	3.75370162674584	0.505262599855672	0.613374407590605	NA
ENSSSCG00000014076	1.98524228936575	1.89645329201453	2.58609846447805	0.733326019122513	0.463359609237564	NA	FAM169A
ENSSSCG00000016704	0.658196201524106	1.89635031461384	4.057808620371	0.467333600972156	0.640261220011039	NA
ENSSSCG00000046578	2.48866191656029	1.89612714186154	2.16478893515174	0.87589469396869	0.381087284339931	NA
ENSSSCG00000044752	0.894922386407297	1.89605780645826	3.71030728450154	0.511024468075287	0.609333923692791	NA
ENSSSCG00000051382	0.711619861647357	1.89549785046899	3.97061156661252	0.477381838709072	0.633090244206066	NA
ENSSSCG00000037039	0.926361511234752	1.89528371413628	3.65280114410542	0.51885762168979	0.603860032035332	NA	PPP1R27
ENSSSCG00000000299	0.899879568525549	1.89512036126069	3.64134642542226	0.5204449508099	0.602753486927191	NA
ENSSSCG00000042077	0.899879568525549	1.89512036126069	3.64134642542226	0.5204449508099	0.602753486927191	NA
ENSSSCG00000035269	0.670805776529816	1.8947252220531	3.74460869757753	0.505987507661039	0.612865419425343	NA	NXNL2
ENSSSCG00000042546	0.833185856554294	1.89366039690121	3.80238721845594	0.498018820311042	0.618470777057104	NA
ENSSSCG00000013286	1.45540542545252	1.89339692202792	3.52287004090146	0.537458634591989	0.590950850765956	NA	LRRC4C
ENSSSCG00000028015	1.12862497843352	1.89308996153547	3.75465044091049	0.504198724043243	0.614121736979626	NA	GAL3ST3
ENSSSCG00000039760	1.09625036489519	1.89306346264543	3.50203689953217	0.540560684240169	0.588810422943119	NA	PRR16
ENSSSCG00000044955	1.06417693119884	1.89289583592096	3.73983914000313	0.506143650852154	0.612755809170157	NA
ENSSSCG00000026701	6.17406616553471	1.89280644629007	2.84508351190401	0.665290294070613	0.505864837342626	1
ENSSSCG00000006357	0.867693264177993	1.89202937749189	3.43894675370614	0.550176991095563	0.582197983468556	NA	FCER1G
ENSSSCG00000021463	0.975676211541472	1.89115313760148	3.60663464746208	0.524353953881148	0.600032376715706	NA
ENSSSCG00000006233	0.929691270624238	1.88726596777022	3.36020230057264	0.561652483675936	0.574352814377861	NA	CA8
ENSSSCG00000050646	1.11320081462272	1.88637521087942	3.22556441420295	0.584820195365887	0.55866862351921	NA
ENSSSCG00000007022	3.6057840960238	1.88595284199135	1.93394688279524	0.975183371771553	0.329469308826014	NA	ANK1
ENSSSCG00000022305	1.00547650887809	1.88444175481305	3.13571359891331	0.600961055711882	0.547865925412674	NA	DNAI4
ENSSSCG00000033541	1.41729053761854	1.88430625976882	3.20524672648051	0.587881813965024	0.556611624012586	NA	NAT8L
ENSSSCG00000018359	1.91102145988869	1.88388272438663	3.04437395231431	0.618807923696272	0.536042901648877	NA	ssc-mir-421
ENSSSCG00000049475	3.82779028102674	1.88321825473767	1.95851372936071	0.961554788463178	0.336273291505518	NA
ENSSSCG00000047882	1.275542332223	1.88224413198438	3.11076444729912	0.605074464451533	0.545129520314404	NA
ENSSSCG00000043684	1.3670103122818	1.8816004565645	3.08353729042977	0.610208432505207	0.541723744533022	NA
ENSSSCG00000046261	3.46805076448011	1.88057431804541	1.63642157736878	1.14919916973303	0.250473863163638	NA	TEX26
ENSSSCG00000019224	1.32958980375611	1.88016879875124	2.90917483301768	0.646289379865472	0.518091964399708	NA
ENSSSCG00000013473	1.65661671300461	1.87664590576982	2.89536790729205	0.648154557852025	0.516884989787224	NA	GNA15
ENSSSCG00000014964	1.46600014218147	1.87597906686783	2.7787794458373	0.675109019421496	0.499606503706712	NA
ENSSSCG00000035612	2.36242882559979	1.87596038315066	2.77803783521241	0.675282517528138	0.499496288963868	NA	COX6B2
ENSSSCG00000033382	1.89369375295295	1.87225984022422	2.71701429427983	0.68908722496084	0.490768378803164	NA
ENSSSCG00000014368	2.82257367999033	1.87098842278759	2.17182486948594	0.861482179836373	0.388972531689115	NA
ENSSSCG00000007139	2.62224958994342	1.86833452646968	2.09893606786516	0.890134080343845	0.373393895285336	NA	ADRA1D
ENSSSCG00000013760	9.47915832075322	1.86821395815738	1.29998304688349	1.43710640122279	0.150687762641085	1	BRME1
ENSSSCG00000010394	1.87828152617843	1.86548228991178	2.48127670733252	0.751823560991413	0.452157171116969	NA	OGDHL
ENSSSCG00000037879	1.71514135926037	1.8650666280818	2.545088654879	0.732810082865452	0.463674270745652	NA
ENSSSCG00000044393	2.39759783394395	1.86450361446174	2.50499324597458	0.744314826979244	0.456686033286485	NA
ENSSSCG00000037470	10.6465576766614	1.86416793236081	1.04451973802058	1.78471297813242	0.074307884746638	1	SNORA70
ENSSSCG00000048215	14.0462607443363	1.86307690151919	0.889188721493056	2.09525476030652	0.0361483517068881	1
ENSSSCG00000003256	10.0896445400015	1.86235384152109	1.21030551796807	1.53874688157063	0.123866102241716	1	PRKCG
ENSSSCG00000002504	5.28172389722647	1.85840454645867	1.46072766093487	1.27224574173483	0.203285820053917	1	AK7
ENSSSCG00000032249	8.41032493937835	1.85764203063185	1.08601354323589	1.71051460840609	0.0871707544151353	1	GBX1
ENSSSCG00000009895	3.36511714843714	1.85500014080595	1.67121955697108	1.10996794710083	0.267012838848672	NA
ENSSSCG00000045440	3.58887069733784	1.85462704828321	1.64636532567459	1.12649787951728	0.259954837632111	NA
ENSSSCG00000038756	10.2153681344127	1.85281973399456	0.937525203229198	1.97628792016763	0.0481221769699289	1
ENSSSCG00000016999	2.05060136635308	1.8524881336425	2.21259661939542	0.837246209907288	0.402454187757808	NA	TLX3
ENSSSCG00000042168	2.09704881227581	1.85227579912534	2.02515819933469	0.91463264437013	0.360384515211044	NA
ENSSSCG00000001672	2.82911959441702	1.85116067543663	2.43310146056369	0.760823461512272	0.44676251907536	NA	CRIP3
ENSSSCG00000035477	5.77325972123432	1.84814436735862	1.62341146518484	1.13843249662413	0.254939931015576	1
ENSSSCG00000050121	2.37466675002004	1.84686175967994	2.21559527156249	0.833573614903725	0.404521299034953	NA
ENSSSCG00000039985	38.615212819494	1.84653793398342	0.559951901211984	3.2976724071955	0.00097489803134984	0.202808332885353	CES1
ENSSSCG00000005452	0.812226219619363	1.8402706564043	3.64532993537798	0.504829655758852	0.613678484742686	NA	C9orf152
ENSSSCG00000003222	15.8822996190978	1.83923621683843	0.815948704448928	2.25410765016241	0.0241893965197287	0.938193260496822	SYT3
ENSSSCG00000040349	2.22709216482108	1.8388940490406	2.21057265052661	0.831863204587522	0.405486163081232	NA	HOXD8
ENSSSCG00000043153	1.29316422805399	1.83855121598749	2.70904106619986	0.678672331300812	0.497345501242688	NA
ENSSSCG00000010210	22.8828811784876	1.83162900633997	0.943408345074048	1.94150180661822	0.0521974405048157	1	SLC16A9
ENSSSCG00000051682	1.70015998783294	1.82993978223458	2.65095921818748	0.690293449133386	0.490009666638237	NA
ENSSSCG00000018448	1.75768851531081	1.82954405024021	2.48440748879807	0.736410616410322	0.461480845727937	NA	SNORA66
ENSSSCG00000038414	2.27660133514131	1.82894758447254	2.43230338913767	0.751940564914874	0.452086802118966	NA
ENSSSCG00000006174	5.12975183180598	1.82781770527383	1.646550728347	1.11008891120458	0.266960715086681	1	JPH1
ENSSSCG00000005941	16.28691625453	1.82647579461882	0.780853817320716	2.33907519449141	0.0193315422108524	0.85344718506432	KHDRBS3
ENSSSCG00000051619	3.6950516087627	1.82477136411591	1.79355153485713	1.01740670878536	0.308959991860304	NA
ENSSSCG00000020801	4.53057448177774	1.82326797671978	1.94340516880218	0.938182117650512	0.348150826601715	1	ARX
ENSSSCG00000015040	6.21561121063419	1.8231431459124	1.2292823921176	1.4830954690336	0.138049047672233	1	PTS
ENSSSCG00000036246	2.89665771774781	1.81979074343901	1.85816390089144	0.979348884436932	0.327407624197863	NA	GP91-PHOX
ENSSSCG00000026554	3.57975332351143	1.81703660759957	1.56585650680711	1.16041067601056	0.245881642156463	NA	PRXL2B
ENSSSCG00000021105	11.492704027321	1.81418555417774	1.36722085195715	1.32691477867732	0.184536875063178	1	DPEP2
ENSSSCG00000027646	1064.20363748182	1.81071306871723	0.363817254043198	4.97698514458646	6.45822760815429e-07	0.000886714650599584	TIPARP
ENSSSCG00000026500	0.541057082455415	1.80755427804109	4.29830410365627	0.420527313668553	0.674100280368657	NA	U6
ENSSSCG00000032054	3.73682225164744	1.80646313131538	1.5571719732301	1.16009224566775	0.246011250954774	NA	CNPY4
ENSSSCG00000010446	11.0418141456007	1.80601610746069	0.955079930599254	1.89095807544352	0.0586299409418809	1	STAMBPL1
ENSSSCG00000045205	4.78442525940345	1.80437263592022	1.382403030423	1.30524354780103	0.191809929929724	1
ENSSSCG00000027249	2.33323053604152	1.80383698603541	2.23558515380348	0.806874648888448	0.419738705780209	NA	SLC25A2
ENSSSCG00000014221	0.730386086857078	1.80200406336699	3.76360472262543	0.478797375434779	0.632082783998967	NA	LVRN
ENSSSCG00000023969	5.29003758411107	1.79906936343274	1.21697456138597	1.4783130399898	0.139324008971581	1	ACER1
ENSSSCG00000029412	3.47070164800769	1.79834864693488	1.61939082905084	1.11050934380611	0.266779603968114	NA
ENSSSCG00000049417	3.43856751663425	1.79692612854539	1.77252179666059	1.01376814205093	0.310693400193579	NA
ENSSSCG00000023127	7.64349643502991	1.79673107137864	1.41367789369016	1.27096213316924	0.2037421202808	1
ENSSSCG00000049163	2.33837141456781	1.79521077458039	2.13822916672728	0.839578283991	0.401144879345308	NA
ENSSSCG00000009856	7.37331856412788	1.79129560720629	1.27061907055818	1.40978177387137	0.158604129979267	1	NOS1
ENSSSCG00000007927	143.764596854847	1.79080799982101	0.45457506332293	3.93952098192598	8.16444618041325e-05	0.0415177207618792	PPL
ENSSSCG00000011384	73.7021798216485	1.78991163723888	0.479333989662269	3.73416381029023	0.000188339885514369	0.0694389282637524	BSN
ENSSSCG00000045946	5.44074320814172	1.78967196853584	1.58091011311667	1.13205169205199	0.257612702728668	1
ENSSSCG00000021624	3.83372911503677	1.78856698732907	1.49504456742207	1.19633021403043	0.231567722566621	NA	LAD1
ENSSSCG00000033469	29.6692045371215	1.78781280922272	0.659401638813903	2.71126534116376	0.00670269650634655	0.519932333514905
ENSSSCG00000049232	0.810640520956576	1.78715595517274	3.64736883955465	0.489984981993472	0.624144525986862	NA
ENSSSCG00000032334	5.70747180618633	1.78509895858903	1.40470040746361	1.27080404412518	0.203798369669855	1
ENSSSCG00000029260	5.81900068572068	1.77732906618346	1.30048132156172	1.36667019873004	0.171728702910218	1	NDNF
ENSSSCG00000030351	18.1003057307833	1.77298661614274	0.843026772087518	2.10312017938937	0.0354552654153199	1	MEF2B
ENSSSCG00000050217	8.98021804991752	1.76852626996593	1.21786429099726	1.45215380977938	0.146458842737666	1
ENSSSCG00000036545	2.94808894810107	1.76791765366595	1.93781572796651	0.912324958535226	0.361597679510438	NA
ENSSSCG00000040453	8.7381184172332	1.76618674953549	1.36431078889854	1.29456335309157	0.195470901248652	1	SYN3
ENSSSCG00000044454	3.03883497270334	1.7620655229585	1.91119183283325	0.921972087096211	0.356543135526158	NA
ENSSSCG00000042332	15.1716887861974	1.76097373581195	0.859289213901242	2.04933764711998	0.0404291097761056	1
ENSSSCG00000029084	1.84223487565291	1.75902959436008	2.89130863317396	0.608385273774487	0.542931976124231	NA	FSHR
ENSSSCG00000051365	2.67317474584965	1.75613726249226	2.03942464286728	0.861094460456875	0.389186019916428	NA
ENSSSCG00000021487	8.65485374440884	1.75324661352218	1.29876583612401	1.34993280910014	0.177037536452484	1	MFSD4A
ENSSSCG00000012651	8.05664442009787	1.75159555159364	1.17627551810857	1.48910312645983	0.136460214653034	1	XPNPEP2
ENSSSCG00000042427	2.1565185185406	1.75124785611479	2.25817551654487	0.775514499773822	0.438035700880689	NA
ENSSSCG00000013593	25.8060263167153	1.74899340748038	0.656957655847368	2.66226200716766	0.00776174358253813	0.566854996746003
ENSSSCG00000029571	8.80510365276942	1.74588167783414	1.06148560506017	1.64475304187962	0.100020749527994	1	AVIL
ENSSSCG00000050957	3.86564509662004	1.73738383412716	1.75472371906595	0.99011816803387	0.322116364145601	NA
ENSSSCG00000005486	283.468965081106	1.73397681279545	0.3846225054898	4.50825624617912	6.53626053871021e-06	0.00467104011439895	KIF12
ENSSSCG00000049180	1.44452279135667	1.72846643533989	2.96217580629598	0.583512440978724	0.559548384443622	NA
ENSSSCG00000047080	17.2305742022689	1.72651307680323	0.81307758881358	2.12342967086636	0.0337178630660604	1
ENSSSCG00000009877	17.3017751766443	1.72348690351057	0.906712974114111	1.90080759040034	0.0573272195077793	1	IQCD
ENSSSCG00000023143	10.3369121425541	1.71979980948886	0.920659357834989	1.86800882959917	0.061760840210331	1	SNORD34
ENSSSCG00000035755	15.7926435220011	1.7165784340939	0.934533788563665	1.83682864664765	0.0662351955123281	1	SHISA8
ENSSSCG00000006023	42.9047660153341	1.71651044115479	1.28090007050691	1.34008146355671	0.18021886174851	1	SYBU
ENSSSCG00000028672	11.0346319500951	1.71634279166574	0.986202876295474	1.74035468048211	0.0817967580672539	1	GCKR
ENSSSCG00000005905	12.9756513232202	1.71049668852241	0.998225850851938	1.71353675830232	0.0866138368921877	1	SLC39A4
ENSSSCG00000049462	1.00711774108262	1.70871436652048	3.16225132051222	0.540347427618026	0.588957456316681	NA
ENSSSCG00000009426	29.2878362820332	1.70708994555767	0.847067749394145	2.01529328295009	0.0438739283196037	1	CCDC122
ENSSSCG00000050234	1.50608180184594	1.70587970642019	2.76389084492671	0.617202271048958	0.537101317953361	NA
ENSSSCG00000029865	2.13359037179561	1.70585820710288	2.76631508341297	0.616653618863349	0.53746321989439	NA	GRM5
ENSSSCG00000045495	6.39365596993833	1.70455347312222	1.46740152049168	1.16161353884319	0.245392480118813	1
ENSSSCG00000035320	1.12870717614393	1.70380424488749	3.04598607777494	0.55936048339791	0.575915724675033	NA	ASB14
ENSSSCG00000049542	1.20498485304769	1.70315024126374	3.15570581857728	0.539705010282481	0.589400484162061	NA
ENSSSCG00000037190	1.25550929700816	1.70307074607892	3.17114292579468	0.537052660801193	0.591231239066411	NA	TAGLN3
ENSSSCG00000021342	1.11399048688738	1.70180544324343	3.42805324593642	0.496434950437463	0.619587571436682	NA	QRICH2
ENSSSCG00000016431	2.37070959016929	1.69979076926613	2.25630896344783	0.753350182445188	0.451239510633884	NA	GALNTL5
ENSSSCG00000046418	0.460098911381747	1.69928867822143	4.23250017103299	0.401485790798372	0.688062497539323	NA
ENSSSCG00000024310	0.556189100062294	1.69909770383637	4.32150144997626	0.393173003296273	0.694191707677904	NA	F13A1
ENSSSCG00000044758	0.466076698249619	1.69898597564091	4.37366395561572	0.38845827957574	0.697676922723432	NA
ENSSSCG00000044024	0.3864425352428	1.69898052934023	4.37366442556611	0.388456992587017	0.697677874965642	NA
ENSSSCG00000029523	0.307861532119192	1.69897199950085	4.37366516157326	0.388454976944259	0.697679366339508	NA
ENSSSCG00000023745	0.301152530720841	1.69897149661487	4.37366520496682	0.388454858109735	0.697679454265197	NA	MCOLN3
ENSSSCG00000042626	0.230113973220009	1.69896296665635	4.37366594099775	0.388452842438343	0.697680945661485	NA
ENSSSCG00000047940	0.230113973220009	1.69896296665635	4.37366594099775	0.388452842438343	0.697680945661485	NA
ENSSSCG00000042002	0.144823968698049	1.69895393189844	4.37366672058302	0.388450707481426	0.697682525318467	NA
ENSSSCG00000033479	0.663672644522468	1.69774271373145	4.04332854487375	0.419887400909802	0.674567712130618	NA	NEUROG2
ENSSSCG00000019673	0.222747488424992	1.69690538945395	4.37384360585445	0.38796663584007	0.698040724271863	NA	MIR545
ENSSSCG00000025540	10.9418784959023	1.69148360812585	0.970499926432167	1.74289926465448	0.0813512125264462	1	SNORD33
ENSSSCG00000021902	108.923603628522	1.69084997329573	0.592482778075164	2.85383818039219	0.00431945270640797	0.41114958605208	GABRP
ENSSSCG00000038122	7.42349012704095	1.68971636118926	1.23276739713106	1.37066924800382	0.170478085353444	1
ENSSSCG00000048791	5.4952483762907	1.68936512120683	1.37078165355344	1.2324100755416	0.217795939085353	1
ENSSSCG00000006001	53.8710979095457	1.68897255349288	0.586724418273415	2.87864711419905	0.00399384955339042	0.394500391137054	ENPP2
ENSSSCG00000004890	41.9410528092788	1.68739472065649	0.771094659810817	2.18831073356218	0.0286469755748681	0.994009079386903	SERPINB2
ENSSSCG00000043763	2.32015281816296	1.67974226194325	2.09322626873258	0.802465689942023	0.422283627563599	NA
ENSSSCG00000036801	17.9511616303657	1.67737985824494	0.843504490188158	1.98858438544977	0.0467470962944231	1	C6orf132
ENSSSCG00000027032	11.9349943271123	1.67589765262512	1.13672957294896	1.47431516915446	0.140396752801699	1	SNORD31
ENSSSCG00000015876	4.34895139763656	1.67450550275689	1.59406552701956	1.05046215125656	0.293505683664712	1	CCDC148
ENSSSCG00000001207	16.0966235067723	1.66786473451817	0.997401679440901	1.6722096712862	0.0944829840654157	1	PGBD1
ENSSSCG00000004596	8.52611256862691	1.66775894814364	1.25179635532227	1.33229254187618	0.182764076953401	1	LIPC
ENSSSCG00000014428	10.1203717013927	1.66734031674544	1.22434340992143	1.3618240627868	0.173253415684863	1	HTR4
ENSSSCG00000042160	4.32082908498193	1.66664816247355	1.51675537655358	1.0988246280429	0.271844567655693	1
ENSSSCG00000001808	6.25047819420574	1.66532858322817	1.61131571063867	1.03352097433972	0.301360160184844	1	CPEB1
ENSSSCG00000041667	17.8395973534809	1.66426187334001	0.904163459546377	1.84066482201679	0.0656706920695171	1	CLDN5
ENSSSCG00000039365	3.66274338458145	1.6636066781009	1.3516436108604	1.23080275357638	0.218396645439792	NA
ENSSSCG00000015281	488.753898866574	1.66111670485114	0.340430699587575	4.87945625016649	1.06378716908673e-06	0.00132779980286916	PLEKHA6
ENSSSCG00000016245	3.33940039369132	1.65790535560902	2.11567033699325	0.783631233382607	0.433256523422954	NA	COL4A3
ENSSSCG00000015234	3.02767182671415	1.65609310045122	2.22224024082141	0.74523585255529	0.456129152447196	NA	KIRREL3
ENSSSCG00000044925	3.0294558906913	1.65429511062427	2.05173750066691	0.806289844625127	0.420075744689194	NA
ENSSSCG00000042763	1.91042845959406	1.65279149582698	2.40493824515105	0.687249038165289	0.491925807070679	NA
ENSSSCG00000027307	2.46376302471359	1.65277327359337	2.60265021529311	0.635034728785957	0.525405765130061	NA	NDUFA11
ENSSSCG00000009709	3.82442960627326	1.65067057403113	1.67783486427966	0.983809914296785	0.325208983712577	NA	MFAP3L
ENSSSCG00000050465	4.38665799932378	1.65056933723693	1.7334590878495	0.952182459226423	0.341004455248227	1
ENSSSCG00000032590	2.54710393143877	1.65022347710598	2.22155932811796	0.742822150288465	0.457589363147447	NA
ENSSSCG00000045860	0.825496772370285	1.64276412057054	4.00519609108541	0.410158225268153	0.681689883056073	NA
ENSSSCG00000031850	4.67610165793809	1.64215704580376	1.75194095098062	0.937335841647284	0.348585831913994	1	IFN-OMEGA-3
ENSSSCG00000000730	12.1951553549252	1.64176933402969	1.18880278057801	1.38102750166133	0.167270504833548	1	PRMT8
ENSSSCG00000011176	4.1414793285724	1.64071257438483	1.45385346845423	1.1285267807142	0.259097513289502	1	SUSD4
ENSSSCG00000029744	46.6730770333982	1.6383418745098	0.506396293749735	3.23529594258736	0.00121516709194307	0.215844441857477	PLCH2
ENSSSCG00000042114	8.25284758919001	1.63650225782483	1.24179247111489	1.31785487180121	0.187552235094339	1
ENSSSCG00000046738	4.242454389759	1.63439308622854	1.50045768589524	1.08926303060216	0.276037910608946	1
ENSSSCG00000051614	0.912937471169157	1.63424534793136	3.05782161355937	0.534447575582756	0.593031910725536	NA
ENSSSCG00000042498	3.10090614153441	1.63387411613541	1.81378040399823	0.900811428182682	0.36768859023621	NA
ENSSSCG00000047054	1.2466291218912	1.63318825902604	3.03613845237718	0.537916265889427	0.590634858235169	NA
ENSSSCG00000024998	7.79310311101037	1.63014507627119	1.51231707403056	1.07791223432173	0.28107292508885	1	PCDHA11
ENSSSCG00000024179	1.25997701723869	1.6301092439747	2.67430680066465	0.609544590609261	0.542163526013713	NA	NAGS
ENSSSCG00000048938	4.08791245580915	1.62935600294777	1.4847317918573	1.09740763408155	0.272463237724639	1
ENSSSCG00000017005	2.15123308000222	1.62871553503786	2.24543375606731	0.725345617806344	0.46824002658232	NA	KCNMB1
ENSSSCG00000033333	0.848081472667482	1.62595672413185	3.22601288732736	0.504014330047793	0.614251307034474	NA	FER1L6
ENSSSCG00000038598	6.41752912245313	1.62588184254402	1.11373211243714	1.45985001634385	0.144331298915067	1	ADRB2
ENSSSCG00000050871	0.750390708117213	1.62488329239816	3.75045312980124	0.433249859726757	0.664833260013975	NA
ENSSSCG00000039977	4.34970280201969	1.62041147871123	1.75199406634854	0.924895528949165	0.355020252547454	1
ENSSSCG00000048970	0.660932509108152	1.61865474827656	4.01509157834145	0.403142672263826	0.686843270137082	NA
ENSSSCG00000031188	2.38298178034593	1.61741517314447	1.93890763618011	0.834188871591106	0.404174561109265	NA	C1orf185
ENSSSCG00000046944	0.346185231974467	1.61689575890079	4.31640221376356	0.374593394875262	0.70796288607528	NA
ENSSSCG00000008970	11.202109985418	1.61688237681771	1.16566608606057	1.38708880369167	0.165414685667587	1	CDKL2
ENSSSCG00000047814	1.40414031452069	1.61566908646659	2.59411690763053	0.622820460293883	0.533402511436698	NA
ENSSSCG00000047157	9.28739528949419	1.61525310864792	1.15580760858189	1.39751036128733	0.162260153074047	1
ENSSSCG00000021155	33.2084578133183	1.61304796183926	0.80770780805436	1.99706867477836	0.0458177232735548	1
ENSSSCG00000017520	3.2312429485187	1.61192699481515	1.89395460897205	0.851090615994234	0.394719017802897	NA	LRRC46
ENSSSCG00000002309	10.1534955167928	1.61103114897397	1.07699475222523	1.49585793769686	0.134690679408285	1	PLEKHD1
ENSSSCG00000034962	1.81178200836699	1.61102603851149	2.52451224931057	0.638153385451568	0.523373837807205	NA
ENSSSCG00000042533	1.15459730449269	1.60905155060325	3.30211711497599	0.487278765282359	0.626060793849923	NA
ENSSSCG00000029753	82.9123350761788	1.6079404880057	0.879850530478636	1.82751550667474	0.0676222968606734	1	CYTIP
ENSSSCG00000026409	1.64161872143528	1.60780398212926	2.70183714526723	0.595078050853518	0.551791299633858	NA	TYR
ENSSSCG00000042289	1.44267743997201	1.60392915374481	2.947837176429	0.544103713247758	0.586370105368423	NA
ENSSSCG00000000419	39.5718567140409	1.60362469260952	1.79744241754769	0.89217027313587	0.372301673128989	1	RDH16
ENSSSCG00000046935	2.61705675761015	1.60150748610289	1.95188906444722	0.82049103879602	0.411936235711442	NA
ENSSSCG00000041317	3.7976889281396	1.59678542668313	1.72332347783125	0.926573244793621	0.354148151686066	NA
ENSSSCG00000036274	204.947487287441	1.5956469148976	0.451574485592792	3.5335187567184	0.000410066991807754	0.117296245781676
ENSSSCG00000008953	113.410196410175	1.59187461280837	1.12477716440287	1.41527998895094	0.156986419825391	1	CXCL8
ENSSSCG00000043995	2.771269844879	1.5894159690192	1.96598291100717	0.808458690113915	0.418826577640102	NA
ENSSSCG00000001752	48.6302066463349	1.58880852506586	0.560694271474302	2.83364501101146	0.00460204228539035	0.415697635384273	CHRNA3
ENSSSCG00000029567	12.4581652446692	1.58793136187241	0.950326796974301	1.67093190145553	0.0947351294489652	1	SLC8A2
ENSSSCG00000035204	14.4797587943348	1.58539184597117	0.815314292031141	1.9445161963512	0.0518332342335067	1
ENSSSCG00000006186	34.6273558754523	1.58253002899898	1.38624983526182	1.1415907787647	0.253624158762145	1	TRPA1
ENSSSCG00000015002	8.20496121599263	1.58193556806681	1.15293791208387	1.37209085718029	0.170035155315783	1	ELMOD1
ENSSSCG00000044825	3.99544293479552	1.57690347221957	1.60278166282752	0.983854200975637	0.325187205069434	NA
ENSSSCG00000042020	7.03669257302144	1.5764129615873	1.14655589312696	1.37491156867023	0.169158862251023	1
ENSSSCG00000016883	10.3425143796779	1.57377122693096	1.10278868522157	1.42708321913438	0.153555908826492	1	ISL1
ENSSSCG00000032664	12.3276886766159	1.5733402535692	0.907173999625095	1.73433129060071	0.0828593185848077	1	HPCA
ENSSSCG00000049503	6.85628404694611	1.57295725628627	1.22231743252132	1.28686478195903	0.198141422381679	1
ENSSSCG00000016573	32.233459051932	1.56779002545402	0.629055156544703	2.49229341678977	0.0126921139227595	0.71713055209666	IRF5
ENSSSCG00000031491	3.58658175440496	1.56721436126555	1.70366601317841	0.919907041135199	0.357621339061874	NA
ENSSSCG00000043928	9.7505234392111	1.56330374931671	0.884164397844081	1.76811433838392	0.0770417908664583	1
ENSSSCG00000007149	5.7636681407543	1.56167140889516	1.30694778692816	1.19489961612445	0.23212625289669	1	SPEF1
ENSSSCG00000044940	3.45624227224415	1.5612188155264	1.65879396995955	0.941177050194167	0.346614135527372	NA
ENSSSCG00000036438	353.613528322227	1.56063773177431	0.349194578431454	4.46924960514717	7.84944885931216e-06	0.00513204442087409	GPX3
ENSSSCG00000047081	2.48575629754176	1.55975937694364	2.0428836582751	0.763508666108091	0.445160096022618	NA
ENSSSCG00000004831	6.98216606147006	1.55785847227217	1.46821712396396	1.0610545585153	0.288665107386612	1
ENSSSCG00000005701	16.1651161436604	1.55488525101272	0.716883578308634	2.16895085626206	0.0300864151108787	1	ASS1
ENSSSCG00000049904	1.03919018340361	1.55279927637862	2.95141077078081	0.526121030576783	0.598804117446948	NA
ENSSSCG00000035241	1.77236682033492	1.55277618050948	2.33813498625709	0.664108868665099	0.506620634331878	NA
ENSSSCG00000004937	5.07346810089622	1.55172384441921	1.62006055058345	0.957818424663426	0.338154326778562	1	SLC24A1
ENSSSCG00000006495	5.8714373228541	1.55092449148425	1.79023623481484	0.866323930508904	0.386312546593207	1	SEMA4A
ENSSSCG00000039318	9.48119872416525	1.55037605122531	1.35779893470061	1.14183036354138	0.253524538611308	1	HS3ST3B1
ENSSSCG00000047719	4.99737148956529	1.54896981440113	1.64490623802955	0.941676661313325	0.346358207460061	1
ENSSSCG00000042112	0.710284932120965	1.54658343475659	3.80235040557415	0.406744058224971	0.684195977711173	NA
ENSSSCG00000051097	17.0220560762942	1.54560196004001	1.03927658039083	1.48719021404174	0.136964579930455	1
ENSSSCG00000012530	9.71895930332762	1.54519609290078	1.22810838499377	1.25819195747011	0.208322342861727	1
ENSSSCG00000033217	2.78493478533866	1.5443285058518	1.90340684172849	0.811349666290678	0.417164895608965	NA
ENSSSCG00000032240	21.4189314755614	1.54164649175448	0.95116760096316	1.62079373834159	0.105061881861762	1	RSPO1
ENSSSCG00000042788	11.5332377833894	1.53682642365403	1.14123000151477	1.34664039817931	0.178096076593135	1
ENSSSCG00000003503	1.20731240462943	1.53651759373639	2.98431153274047	0.514865012207831	0.606647351511419	NA
ENSSSCG00000038945	8.10667561189434	1.53633683782699	1.47839908647238	1.03918952053254	0.298716603264877	1
ENSSSCG00000009655	1.44724060479341	1.53378544603058	2.94905305177576	0.520094219772348	0.602997906932291	NA	EBF2
ENSSSCG00000013476	0.9254127960449	1.53295103121816	3.74189638152199	0.409672228976752	0.682046404498628	NA	CELF5
ENSSSCG00000009169	1.12346552357793	1.53244535125715	2.77134093614298	0.552961684097207	0.580289647407853	NA	SLC39A8
ENSSSCG00000050719	0.590454118739625	1.53080631795342	4.32062378087317	0.35430215533463	0.723112452659989	NA
ENSSSCG00000048052	0.334584105173747	1.53078375236072	4.32062492014515	0.354296839150133	0.723116436317727	NA
ENSSSCG00000040632	3.91971172776982	1.52961958959955	1.65348618277244	0.925087615207528	0.354920334684664	NA
ENSSSCG00000013598	7.40277938817871	1.5293312158338	1.20369838788534	1.27052692869394	0.203896996900742	1	KANK3
ENSSSCG00000003356	3.95935289601	1.52932629205794	1.66971962974363	0.915918016902485	0.359709896246501	NA	MMEL1
ENSSSCG00000003539	2.73359675119754	1.52725992002592	2.04067383154206	0.748409616676385	0.454213123731716	NA	GRHL3
ENSSSCG00000004402	0.554830949737231	1.5269798774781	4.32081721335696	0.353400711503774	0.723788052490226	NA	METTL24
ENSSSCG00000044232	0.333861821320389	1.52696258472673	4.32081808869173	0.353396637716138	0.723791106136956	NA
ENSSSCG00000010402	0.586442134643784	1.52662937758656	3.86841932201201	0.394639063273146	0.693109280285436	NA	ZFAND4
ENSSSCG00000010252	1.10682677435669	1.52551961810679	2.70610719497884	0.563732146656046	0.572936436170469	NA	HKDC1
ENSSSCG00000038355	0.665798324062165	1.52537881461285	4.04580365389994	0.377027395568854	0.706153245970594	NA	SP5
ENSSSCG00000020895	4.98475865296864	1.52449524737813	1.57800960798231	0.966087430435478	0.33400043364884	1	BICDL2
ENSSSCG00000034785	0.589520647158405	1.52420546180401	3.87778987607195	0.393060354097362	0.694274905139768	NA
ENSSSCG00000019069	4.18952690825845	1.52378646220904	1.97414660031134	0.771870975523666	0.440190849342595	1
ENSSSCG00000046876	0.671953667450716	1.52263050951716	3.6848772034647	0.41321065138494	0.679452284966556	NA
ENSSSCG00000002398	13.0104244953197	1.52227095551609	1.09398941575412	1.39148599940223	0.164078102271022	1	TMEM63C
ENSSSCG00000005781	0.720375388358688	1.52218536580104	3.6352890217944	0.41872471670758	0.675417329754394	NA	TARS3
ENSSSCG00000003633	1.30352203163725	1.52010998145548	2.91091047302385	0.52221117603675	0.601523305442638	NA	TEKT2
ENSSSCG00000021027	7.90675771537105	1.5198257331667	1.43197806003179	1.06134708036865	0.288532197090625	1	PGBD5
ENSSSCG00000044191	1.42422852715723	1.51973561534861	2.8632353558081	0.53077565288715	0.595574253731826	NA
ENSSSCG00000047758	1.89356876479088	1.51923738547729	2.87578794348784	0.528285609138034	0.597301118336781	NA
ENSSSCG00000018095	1.30411385283782	1.51738446912568	3.21753650684048	0.471598213695392	0.637213601983669	NA
ENSSSCG00000042407	3.6536361350649	1.51681020137302	1.53073506366987	0.99090315324491	0.321732872498214	NA
ENSSSCG00000006812	4.10880127010247	1.51671522876892	1.75199829106725	0.865705883676972	0.386651472652068	1	ALX3
ENSSSCG00000001395	35.5273830692635	1.51536083176099	0.529409260758715	2.86236177582023	0.00420496629537497	0.40657878334858
ENSSSCG00000010459	6.64072782310142	1.51507052274568	2.7596177258476	0.549014636540045	0.582995405325538	1	HTR7
ENSSSCG00000033235	7.31562681591472	1.51465079719768	1.09285225021036	1.38596118268149	0.165758756763293	1
ENSSSCG00000000211	3.4907121408183	1.51423011561599	1.84910272918502	0.818899940882883	0.41284350366333	NA	AQP5
ENSSSCG00000051557	6.8984836961536	1.5137474808136	1.19790167642826	1.26366588393723	0.206349975180417	1
ENSSSCG00000048244	8.45524341000253	1.51352547993929	1.1907607747238	1.27105755586412	0.203708173566216	1
ENSSSCG00000045691	1.36843445928302	1.51150445793252	2.87584787812708	0.52558567837632	0.599176109545067	NA
ENSSSCG00000049112	1.43974602339141	1.50825761970593	2.61599429422219	0.576552335391992	0.564241906006795	NA
ENSSSCG00000006305	1.78017851076416	1.50686535533547	2.57166924225068	0.585948352369251	0.557910222838726	NA	ADCY10
ENSSSCG00000030013	1.00587449359279	1.50635393144791	3.29482341142611	0.457188062408452	0.647535877964261	NA
ENSSSCG00000008963	83.5721652099782	1.50350904990117	0.483166742879621	3.11178091633629	0.00185962450490833	0.265965046379077	AREG
ENSSSCG00000038208	4.53019264662185	1.50346306176926	1.73924719165192	0.864433226619896	0.387349946772347	1
ENSSSCG00000036618	1.10122998561616	1.50331788008919	3.4256037297031	0.438847572197001	0.660771987402965	NA
ENSSSCG00000012104	11.1903085947023	1.50322017592788	1.34098765754329	1.12097987440228	0.262296429191409	1
ENSSSCG00000042465	0.729871519620214	1.49968733625471	3.60663024314736	0.415813996764469	0.677546115940243	NA
ENSSSCG00000017577	30.6479233275991	1.49898934416346	0.664944082186125	2.25430887246226	0.0241767435559578	0.938193260496822
ENSSSCG00000011583	20.2107443587685	1.49851239596959	0.680719893802779	2.20136418754899	0.0277102521567037	0.979872398642329	TMEM40
ENSSSCG00000006281	7.33361378154702	1.49733225251141	1.30004375725706	1.15175527296912	0.249421652081685	1	METTL11B
ENSSSCG00000049918	3.05498848481688	1.49671410496792	1.7256228455271	0.867347177772637	0.385751814556309	NA
ENSSSCG00000034776	23.6707395830906	1.49581086257953	0.662603449484257	2.25747521197453	0.02397839668448	0.938193260496822	TAFA5
ENSSSCG00000011890	2.77523187269677	1.49516066573085	1.58382036595759	0.944021618781787	0.345158600900395	NA	NR1I2
ENSSSCG00000037132	12.8134532828379	1.49446935125231	0.877049687994737	1.70397341417363	0.0883860541684953	1	POU2F2
ENSSSCG00000039904	1.23697889614595	1.49394538619517	3.57978309648646	0.417328465420563	0.676438170408014	NA	SNORD14
ENSSSCG00000040400	3.28587245796212	1.49277439587762	1.67740403885116	0.889931323224911	0.373502763525602	NA	GPR19
ENSSSCG00000042044	1.09201600480723	1.49172398799706	3.68772954358749	0.40451013838338	0.685837624078966	NA
ENSSSCG00000007373	17.194181764295	1.4910352075052	0.745272039135803	2.00065899323711	0.0454291514108542	1	GDAP1L1
ENSSSCG00000015297	0.483900374155002	1.48965717144034	4.32273054283366	0.344610231121146	0.730387413130023	NA	ADAM22
ENSSSCG00000029231	0.407150893477104	1.48964866540883	4.32273098444316	0.344608228170998	0.73038891912238	NA
ENSSSCG00000020362	0.321860888955145	1.48964015942552	4.32273142605272	0.344606225232405	0.730390425107089	NA	SNORA72
ENSSSCG00000045073	0.321860888955145	1.48964015942552	4.32273142605272	0.344606225232405	0.730390425107089	NA
ENSSSCG00000010966	23.925765579581	1.48914790069271	0.702142365755462	2.12086319430458	0.0339333167834132	1	CCL19
ENSSSCG00000043700	0.737109074316565	1.48729301197222	3.94056224317831	0.377431676037332	0.705852830491699	NA
ENSSSCG00000051564	3.93356565878059	1.48505672617375	1.47175068149158	1.00904096383274	0.312954988907632	NA
ENSSSCG00000023627	2.80890680047478	1.48358552310365	1.96488049396053	0.755051275466249	0.450218216865829	NA
ENSSSCG00000027161	5.56186332697985	1.48239755400762	1.65036342757502	0.898224917759959	0.369065651572967	1	PIP5K1B
ENSSSCG00000017500	2.5063600762835	1.48215425054022	2.54700993797913	0.581919304059018	0.560621037060219	NA	TCAP
ENSSSCG00000009351	0.450345975332401	1.48132967912126	4.39243310590688	0.33724581420015	0.735931603336318	NA	MAB21L1
ENSSSCG00000007261	0.446574752521012	1.48132635233016	4.39243319853988	0.337245049696504	0.73593217960165	NA	BPIFB1
ENSSSCG00000050852	0.341468754095569	1.48132284104271	4.39243329632313	0.337244242794242	0.735932787826249	NA
ENSSSCG00000050019	0.194156001817675	1.48131468469318	4.39243352346772	0.33724236844539	0.735934200668483	NA
ENSSSCG00000049076	0.20725951219611	1.48131468469318	4.39243352346772	0.33724236844539	0.735934200668483	NA
ENSSSCG00000003459	0.120499625678727	1.48130916936593	4.3924336770504	0.337241101010922	0.735935156032737	NA	CELA2A
ENSSSCG00000011324	0.120499625678727	1.48130916936593	4.3924336770504	0.337241101010922	0.735935156032737	NA
ENSSSCG00000011640	0.120499625678727	1.48130916936593	4.3924336770504	0.337241101010922	0.735935156032737	NA	TF
ENSSSCG00000015847	0.120499625678727	1.48130916936593	4.3924336770504	0.337241101010922	0.735935156032737	NA	MBOAT4
ENSSSCG00000018553	0.120499625678727	1.48130916936593	4.3924336770504	0.337241101010922	0.735935156032737	NA
ENSSSCG00000026680	0.120499625678727	1.48130916936593	4.3924336770504	0.337241101010922	0.735935156032737	NA	KCND3
ENSSSCG00000032736	0.120499625678727	1.48130916936593	4.3924336770504	0.337241101010922	0.735935156032737	NA
ENSSSCG00000035363	0.120499625678727	1.48130916936593	4.3924336770504	0.337241101010922	0.735935156032737	NA
ENSSSCG00000038003	0.120499625678727	1.48130916936593	4.3924336770504	0.337241101010922	0.735935156032737	NA	ITK
ENSSSCG00000041578	0.120499625678727	1.48130916936593	4.3924336770504	0.337241101010922	0.735935156032737	NA
ENSSSCG00000042450	0.120499625678727	1.48130916936593	4.3924336770504	0.337241101010922	0.735935156032737	NA
ENSSSCG00000042477	0.120499625678727	1.48130916936593	4.3924336770504	0.337241101010922	0.735935156032737	NA
ENSSSCG00000042614	0.120499625678727	1.48130916936593	4.3924336770504	0.337241101010922	0.735935156032737	NA
ENSSSCG00000042711	0.120499625678727	1.48130916936593	4.3924336770504	0.337241101010922	0.735935156032737	NA
ENSSSCG00000042725	0.120499625678727	1.48130916936593	4.3924336770504	0.337241101010922	0.735935156032737	NA
ENSSSCG00000043316	0.120499625678727	1.48130916936593	4.3924336770504	0.337241101010922	0.735935156032737	NA
ENSSSCG00000043723	0.120499625678727	1.48130916936593	4.3924336770504	0.337241101010922	0.735935156032737	NA
ENSSSCG00000043750	0.120499625678727	1.48130916936593	4.3924336770504	0.337241101010922	0.735935156032737	NA
ENSSSCG00000046338	0.120499625678727	1.48130916936593	4.3924336770504	0.337241101010922	0.735935156032737	NA	ssc-mir-9848
ENSSSCG00000049508	0.120499625678727	1.48130916936593	4.3924336770504	0.337241101010922	0.735935156032737	NA
ENSSSCG00000051775	0.120499625678727	1.48130916936593	4.3924336770504	0.337241101010922	0.735935156032737	NA
ENSSSCG00000018373	4.44878429548996	1.47728352645773	1.43169023754978	1.03184577760758	0.302144370361588	1
ENSSSCG00000032855	0.771250593623603	1.47682042433397	3.44568977824334	0.428599357277856	0.668214813353195	NA
ENSSSCG00000015019	3.35735858438892	1.47532346582716	1.79204100100505	0.82326434774636	0.41035768327726	NA	COLCA2
ENSSSCG00000005446	7.76019470343494	1.47442831346517	1.04365986991914	1.41274792292187	0.157729855348454	1	EPB41L4B
ENSSSCG00000035227	7.15582224846398	1.47385356579965	1.28056028159641	1.15094430694218	0.249755148341307	1	ESRP2
ENSSSCG00000013231	5.70325163113132	1.4720024431089	1.45077629826768	1.01463088752315	0.3102818100594	1
ENSSSCG00000016668	9.83151301006969	1.47040946274536	1.13000250719438	1.30124442502005	0.193174803362419	1	PDE1C
ENSSSCG00000039419	24.5557373172199	1.467488761318	0.843031434556157	1.74072840129694	0.0817311974436604	1	SLCO4A1
ENSSSCG00000006890	1.37512207471971	1.46676909405146	2.52807444211828	0.580192208589575	0.561785007259746	NA	ABCA4
ENSSSCG00000049098	4.4900479431409	1.46646575135857	1.68024360629818	0.872769725688412	0.382788604097349	1
ENSSSCG00000032341	0.774810628707129	1.464238357552	3.18707550774414	0.459430080647323	0.64592535115034	NA	AIF1
ENSSSCG00000023320	2.07071400318963	1.46382931302196	2.20633798067549	0.663465582264871	0.507032415447298	NA	CYP3A29
ENSSSCG00000013653	18.6503729768605	1.46361582566251	0.983469055675525	1.48821746573123	0.13669355261915	1	ICAM5
ENSSSCG00000035577	2.05579067534163	1.46301935495743	2.29061363636283	0.638701931976838	0.523016855649871	NA	FAM227A
ENSSSCG00000013551	46.0863055599568	1.46208349030953	0.612027407685137	2.38891832612456	0.0168980584574814	0.820012879659365	C3
ENSSSCG00000035147	11.5496771587563	1.46186676474573	1.16112508956673	1.25900885088205	0.208027134978075	1	HSD17B1
ENSSSCG00000031524	10.4771108570476	1.45819765464447	1.1042925134491	1.32048133704176	0.186674363072136	1	DPPA2
ENSSSCG00000007805	4.51390474459475	1.45786558495415	1.39278298432131	1.04672845760286	0.295224834809108	1	ATP2A1
ENSSSCG00000032808	18.3660517305416	1.45406941330725	0.802337117764161	1.81229234085449	0.0699410373855742	1
ENSSSCG00000022842	453.627522631085	1.45397816758853	0.682302452532737	2.1309877491885	0.0330901514592411	1
ENSSSCG00000035029	1.91935185259746	1.45092581161924	2.17235396586133	0.667904878496153	0.504194313119109	NA	NOVA2
ENSSSCG00000008006	17.8916776005785	1.45070195829908	0.774734122535636	1.87251589429294	0.0611352650475801	1	FBXL16
ENSSSCG00000045833	17.6736609893248	1.44890433639939	1.07937498525862	1.34235493335269	0.179480939710554	1
ENSSSCG00000051473	11.2233796855838	1.44837184604671	1.25993353174141	1.14956210749059	0.250324272586622	1
ENSSSCG00000015959	2.18838005463805	1.44706268973546	2.3512593616466	0.615441543089517	0.538263163300416	NA	RAPGEF4
ENSSSCG00000044254	25.5869919716702	1.44541147414066	0.65881939474413	2.19394189920901	0.0282395867210743	0.990967794303119	SMKR1
ENSSSCG00000047741	0.697266618788413	1.44211604401393	3.85234353537791	0.374347726460604	0.708145628430085	NA
ENSSSCG00000046960	0.611976614266453	1.43936117412044	4.24541731574641	0.339038795734354	0.734580504363454	NA
ENSSSCG00000040897	7.03606163187312	1.43823706389378	1.47188010882992	0.97714280889163	0.328498456883088	1
ENSSSCG00000031889	4.85244398990394	1.43792595316239	1.3768033395503	1.04439458552741	0.296302867657936	1
ENSSSCG00000032852	11.240412903185	1.43761254904821	1.03737117631741	1.38582272369628	0.165801041853274	1	FAM167A
ENSSSCG00000017192	1.13846403318482	1.43750486726511	2.59905577913754	0.553087347645198	0.580203599976572	NA	EVPL
ENSSSCG00000000184	2.43794873218485	1.43726643278069	2.26812639950449	0.633680042300414	0.526289652182661	NA	DDN
ENSSSCG00000051243	7.04027964914444	1.43376739396517	1.27774651436187	1.1221062846579	0.261817252065617	1
ENSSSCG00000015954	15.2940575545679	1.43331443796036	1.06265937143008	1.34879950856827	0.177401372611979	1	DLX2
ENSSSCG00000001826	30.831378219559	1.43296852074509	0.578709373400211	2.47614534446829	0.0132809499939364	0.73512788504665	CFAP100
ENSSSCG00000017755	2.71481699371357	1.43201351524885	2.1779814049762	0.657495749034871	0.510862203441559	NA	NOS2
ENSSSCG00000006808	3.95605683540986	1.43191417859604	1.64380406318352	0.871097845945752	0.383700730174328	NA	SLC16A4
ENSSSCG00000025992	2.52360038485838	1.43180561133547	1.934060714876	0.740310580905043	0.459111562150453	NA	ENPP3
ENSSSCG00000047818	2.36619256226045	1.4303564767689	2.12552009548209	0.672944226596211	0.50098277414645	NA
ENSSSCG00000031115	4.45090561517212	1.42985774291686	1.93745076471562	0.738009847247259	0.460508465215576	1	CD70
ENSSSCG00000004081	4.92199856499457	1.42939371672447	1.2827090141384	1.11435540014864	0.265126748796814	1
ENSSSCG00000039994	6.31777366295954	1.42938395893975	1.36295982030641	1.04873521408607	0.294300002279969	1	ACTRT3
ENSSSCG00000044527	7.69677813362068	1.42833840372208	1.26702714521615	1.12731476126221	0.259609423503921	1
ENSSSCG00000051163	4.59848346701346	1.42769522016475	1.61053678960039	0.886471659252807	0.375363419433135	1
ENSSSCG00000038036	8.88132593096102	1.42373243739877	1.2149002473234	1.17189245827833	0.241240235336849	1	TTLL11
ENSSSCG00000014214	1.73234299179534	1.4232241638864	2.36711789717555	0.601247688416616	0.547675025927515	NA	TRIM36
ENSSSCG00000023909	93.782822205332	1.41998356458114	0.478077238526083	2.97019696850444	0.00297608862323712	0.339935690808627	THPO
ENSSSCG00000047521	7.0190018114203	1.41884269460563	0.982978314868302	1.44341199917083	0.148904445937022	1
ENSSSCG00000048678	2.10275523003855	1.4179265176847	2.14013978264079	0.662539208506781	0.507625715533662	NA
ENSSSCG00000015039	1.51281367510918	1.4173321959893	2.41245915698058	0.587505157087602	0.556864487928076	NA	BCO2
ENSSSCG00000014897	2.99869342509248	1.41565970406668	2.13701515863674	0.662447198067499	0.507684663908966	NA	FAM181B
ENSSSCG00000033241	10.4084847824432	1.41237068090474	1.01602358584209	1.39009635266898	0.164499620708893	1
ENSSSCG00000045343	6.15529454637612	1.41199608982641	1.24505523752253	1.13408308906524	0.256759696491419	1
ENSSSCG00000005979	7.96751037996818	1.40604293048729	0.935659194313773	1.50272977493531	0.132908741350453	1	ANXA13
ENSSSCG00000041410	20.3762575839748	1.40604093892101	0.665184669080736	2.1137602898517	0.03453574620732	1
ENSSSCG00000038327	19.4322570758231	1.40564594769682	0.668296861340028	2.10332567607501	0.0354373104765574	1
ENSSSCG00000006542	12.4874194315411	1.4046385705676	1.07536292581517	1.3061995507264	0.191484705575407	1	KCNN3
ENSSSCG00000005951	1.11349055114864	1.40461660320432	3.04392771050269	0.461448738863893	0.64447669065955	NA	TMEM71
ENSSSCG00000036810	1.05944448792717	1.40452006120489	2.81973345399152	0.498103839998314	0.618410854144426	NA	ARL11
ENSSSCG00000041407	8.27093901502842	1.40369178156118	1.1542230685777	1.21613561518129	0.223933265330382	1
ENSSSCG00000043490	3.10859495005326	1.40344447311683	1.8661784185508	0.75204195867118	0.452025826461131	NA
ENSSSCG00000015885	13.9706746424921	1.40294414351868	0.851945524092678	1.64675334730213	0.0996087540792397	1	PLA2R1
ENSSSCG00000044322	1.01247573548343	1.40272526139304	3.36655361444281	0.416665059298395	0.676923414883566	NA
ENSSSCG00000006810	2.3319903402544	1.40260609443823	1.85485932210704	0.756179230263636	0.449541743702163	NA	KCNC4
ENSSSCG00000050709	1.161602817368	1.40115894045074	3.41769040614102	0.409972459159286	0.68182615060939	NA
ENSSSCG00000017734	4.49944348809574	1.40041912248311	2.81972978568876	0.496650115053857	0.619435806205476	1	RHBDL3
ENSSSCG00000014034	16.6260225317152	1.39899609752806	0.891647656727749	1.56900103642085	0.116647697519331	1	N4BP3
ENSSSCG00000044979	0.666091413205962	1.39716426155091	3.93175632911869	0.355353726069816	0.722324610758617	NA
ENSSSCG00000014108	61.2099870055346	1.39617563923639	0.512872707120377	2.72226542737181	0.0064836044194282	0.505794822038348	BHMT
ENSSSCG00000044912	1.22784788301854	1.39387839433291	3.0933627129913	0.450602959840108	0.652275733020588	NA
ENSSSCG00000036622	0.466588324177216	1.39378991289508	4.32787321906757	0.322049617062342	0.747415106192038	NA
ENSSSCG00000026894	0.387009242832323	1.39378285662889	4.32787361004541	0.322047957545198	0.747416363380213	NA	NFE2L3
ENSSSCG00000038745	0.899014129954663	1.39249721765532	3.33553315773939	0.417473654676263	0.676331990497193	NA	SERPINF2
ENSSSCG00000021307	0.836960357960055	1.39231167668353	3.49502118956989	0.398370024433207	0.690357450364947	NA	USP44
ENSSSCG00000046898	1.03651618473761	1.39022246903789	3.22899524299827	0.430543362382598	0.666800430804825	NA
ENSSSCG00000035767	3.11492461595015	1.38484940800722	1.87786157919535	0.737460856193997	0.46084213907996	NA
ENSSSCG00000043638	1.28077251557027	1.38364630331362	2.9566405337863	0.46797921069617	0.639799456649385	NA
ENSSSCG00000037252	29.3438644058387	1.3809569597279	1.4779265967797	0.934388056035332	0.350103756590042	1
ENSSSCG00000035996	2.550266214152	1.37845950059647	1.91616969011069	0.719382791467099	0.4719050968344	NA
ENSSSCG00000021479	4.33939261016744	1.37674069972608	1.61104168473138	0.854565535314271	0.392791714240054	1	RGS9BP
ENSSSCG00000041356	3.87554743018311	1.37336493536807	1.58468590939724	0.866648038721098	0.386134883839023	NA
ENSSSCG00000046512	9.3535309378388	1.37274315922291	1.21590939789075	1.12898474311015	0.25890426981098	1
ENSSSCG00000047981	1.16020426274494	1.37116595241467	3.38230088055537	0.405394434391516	0.685187601369181	NA
ENSSSCG00000027628	156.729863560328	1.36630565018271	0.438161106698554	3.11827231877681	0.00181914635204042	0.265965046379077	IL6R
ENSSSCG00000051611	6.20514572636467	1.36598322214207	1.55709097381665	0.87726616177978	0.38034208716613	1
ENSSSCG00000042854	3.36195453872315	1.36542705561254	1.92747816472613	0.708400790525449	0.478696401669248	NA
ENSSSCG00000001001	1.04902490458598	1.36434695172259	2.96590513223485	0.460010314185113	0.645508817196464	NA
ENSSSCG00000037745	19.337772275775	1.35945597767842	0.704190748581578	1.93052234840732	0.0535421488693443	1
ENSSSCG00000012890	20.7820822689242	1.35895984247972	0.715753041915645	1.89864347463002	0.0576113682223222	1	TCIRG1
ENSSSCG00000027434	74.0928556730343	1.35765147366472	0.578353818818468	2.34744101186761	0.018902866036062	0.850457687270451	OLFM2
ENSSSCG00000029267	3.60828338438871	1.35631688911474	1.74952683334112	0.77524783459568	0.438193227511105	NA	TIGIT
ENSSSCG00000017396	17.6293135935619	1.35623626268661	0.710831362427215	1.9079578285004	0.0563966670721392	1	PSMC3IP
ENSSSCG00000032509	17.7746967043292	1.3554770037993	0.96264598391822	1.40807423127883	0.159109090497413	1	LRRC26
ENSSSCG00000050344	4.16705985132432	1.35223615656683	2.16683980278663	0.624059127411178	0.532588754925419	1
ENSSSCG00000014561	0.822085010320943	1.35152993190851	3.13622011285898	0.430942307386853	0.666510320120429	NA	NLRP6
ENSSSCG00000043770	12.2706150619343	1.35150378790708	1.2619248543411	1.07098594916949	0.28417574748326	1
ENSSSCG00000029507	27.4674920837859	1.34819705739598	0.590808228364499	2.28195375871477	0.0224920704490645	0.917779153425668	RASGEF1B
ENSSSCG00000049749	4.99957194800348	1.34738634014375	1.48896877983081	0.904912418846589	0.365511787291562	1
ENSSSCG00000042665	5.92282209671528	1.34639087578535	1.4815247718194	0.908787285501747	0.363462419277741	1
ENSSSCG00000051118	3.6391580789745	1.34553295270695	1.51383235402838	0.888825601544597	0.37409681449168	NA
ENSSSCG00000051155	9.51571196417868	1.34476264215127	1.24381118791236	1.08116300546255	0.279624610937048	1
ENSSSCG00000026919	7.32601369580887	1.34405289346126	1.2916748657012	1.04055047376929	0.298084227051908	1
ENSSSCG00000016506	4.5227193676814	1.34314751055607	1.5746399706959	0.852987054534422	0.393666483168791	1	KLRG2
ENSSSCG00000003227	8.15573128125467	1.34171389559111	1.42424152099112	0.94205503477909	0.346164464037156	1
ENSSSCG00000001427	30.0640846838821	1.33650547359521	0.6252580866285	2.137526090709	0.0325552259502152	1	C4A
ENSSSCG00000000162	4.06783176204671	1.3349058208551	1.6715084040679	0.798623457474926	0.424508781701126	NA	BTBD11
ENSSSCG00000029291	6.16846289581537	1.33085041406578	1.38344553205173	0.96198251628458	0.336058386469325	1
ENSSSCG00000032301	10.4233650341406	1.32979381510423	1.94048670287573	0.685288805707109	0.49316169429618	1
ENSSSCG00000014803	9.81342502571053	1.32655651687033	1.15083064419851	1.15269481531246	0.249035670261203	1	LRRC51
ENSSSCG00000050134	10.2506265644334	1.3256675920682	1.00187167966596	1.32319100237487	0.185771867432183	1
ENSSSCG00000004736	5.69673879821926	1.32488788381973	1.52355177346611	0.869604766240129	0.38451643218817	1	SPTBN5
ENSSSCG00000045247	11.1923762138887	1.32266766923219	1.06653668331731	1.24015206407924	0.214919154817093	1
ENSSSCG00000018746	7.27724677905645	1.32202901411715	1.41584351173819	0.933739500980681	0.35043828371572	1
ENSSSCG00000017643	42.0131742600621	1.32135861638389	0.544706822844187	2.42581616562909	0.0152740050731789	0.779598846300173
ENSSSCG00000000203	15.684786864537	1.31815615712787	0.737287739725872	1.78784494316692	0.0738010276144961	1	KCNH3
ENSSSCG00000039234	3.41878913362122	1.31690303985282	1.93945258067387	0.679007598832481	0.497133047217934	NA
ENSSSCG00000039753	2.85578985346119	1.3166548173613	1.77351027120892	0.742400446580893	0.45784474907091	NA
ENSSSCG00000050556	5.77843387917883	1.31599735269252	1.74228272630433	0.7553293921957	0.450051367176788	1
ENSSSCG00000022044	4.500156031514	1.31352205225556	1.46402619040637	0.89719846602673	0.369613023610288	1
ENSSSCG00000022569	4.42124343748874	1.31069119964921	4.12430090130911	0.317797180907236	0.750638789247898	1	GRIA1
ENSSSCG00000002443	5.66905587636336	1.31054275312362	1.65014912737858	0.794196555559521	0.427081013424603	1	TC2N
ENSSSCG00000004511	6.65759817449011	1.31019204800398	1.43038138018683	0.915973925662294	0.359680570929363	1
ENSSSCG00000013767	12.1585035017151	1.31009796450882	0.920194357153607	1.42371875498267	0.154527902343547	1	PALM3
ENSSSCG00000007978	29.4093697903633	1.30878309304702	0.81838984244665	1.59921717641839	0.109772355074867	1
ENSSSCG00000036960	31.9758671977817	1.307977083764	0.672436800491265	1.9451301338779	0.0517593179392553	1	NOP10
ENSSSCG00000044015	8.91424067955277	1.30506908040863	1.04532002288808	1.24848759406989	0.211852548804719	1
ENSSSCG00000008284	23.9197424685859	1.30503371599704	0.860580134201107	1.51645810091645	0.129403557231793	1
ENSSSCG00000040581	26.3570551448571	1.30299885891989	0.712742337840987	1.82814853242321	0.0675272628496022	1	CISH
ENSSSCG00000047986	2.98964214428166	1.30257340803722	1.94490119793131	0.669737573005095	0.503025095355405	NA
[truncated: 16,856 more rows]
