# Supplementary material for: Dantrolene inhibits lysophosphatidylcholine-induced valve interstitial cell calcific nodule formation via blockade of the ryanodine receptor
Source: Front Cardiovasc Med. 2023 Mar 30;10:1112965. doi: 10.3389/fcvm.2023.1112965 (PMC10100588; doi:10.3389/fcvm.2023.1112965)
Supplement: Supplementary file 5 [file Datasheet5.csv]

ensembl_gene_id	baseMean	log2FoldChange	lfcSE	stat	pvalue	padj	external_gene_name
ENSSSCG00000048802	14.2543299188704	6.02385636486487	1.28549694253495	4.68601376288462	2.78577538705187e-06	0.0131258771799417
ENSSSCG00000018262	3.9669114568898	5.58374858431061	1.80138852206705	3.09969144130185	0.00193722340177177	1
ENSSSCG00000041239	4.43261687771367	5.49031577664548	1.90780416119414	2.87781937387585	0.00400434346285245	1
ENSSSCG00000001691	2.34077692050381	5.27104646372258	4.25730328382851	1.23811861930176	0.215672080938529	1	RSPH9
ENSSSCG00000003584	2.10968873151548	5.2369731920328	2.34416870052009	2.23404279345206	0.0254802574818955	1	THEMIS2
ENSSSCG00000043470	1.9687363253585	5.18202423451561	2.44664439695405	2.11801283462646	0.0341739807302794	1
ENSSSCG00000015366	2.3291586101026	5.1786063570202	2.280134765132	2.27118433358056	0.0231358214080458	1	PRPS1L1
ENSSSCG00000020838	1.93638914091689	5.08271140292784	2.8151002873977	1.80551699194573	0.0709938189938905	1
ENSSSCG00000004702	1.57969343742088	4.99169602431122	2.88871216926574	1.72800048319803	0.0839881377479356	1	STRC
ENSSSCG00000013378	1.45815548479005	4.95116010916787	3.0817277619326	1.60661826470451	0.108138133361448	1	ABCC8
ENSSSCG00000007212	3.18855616638687	4.9395224204349	2.22592376378139	2.21908876701315	0.026480686099458	1	C20orf96
ENSSSCG00000040729	1.68736090215413	4.87106034599247	2.90444083976	1.67710778588108	0.0935214065739943	1	C11orf86
ENSSSCG00000031633	1.34973850848094	4.84076684553674	3.1777413431723	1.52333570381291	0.127674738938767	1
ENSSSCG00000013732	2.49830331555242	4.82052411467838	2.12009012720175	2.27373546663361	0.0229818963801917	1	MAST1
ENSSSCG00000026068	2.91808988381087	4.79704100764801	2.28366544026208	2.10058834497994	0.0356771180319816	1	GRHL1
ENSSSCG00000028030	4.82542192842266	4.79336282531089	1.86784996572561	2.56624617248035	0.0102805837462787	1	PCDHA13
ENSSSCG00000051596	1.65339991311302	4.74542379057309	2.62811655635563	1.80563673216743	0.0709751011118963	1
ENSSSCG00000051505	1.35053168441991	4.74004608494064	3.32681851610919	1.42479851605619	0.154215451413088	1
ENSSSCG00000048785	1.75384979928309	4.73908161272537	2.94425465431949	1.60960316587178	0.107484516647526	1
ENSSSCG00000042530	2.3920684184411	4.73628660654587	2.49700049783106	1.89679041340196	0.0578556050813473	1
ENSSSCG00000040893	2.20172930906731	4.70181584740522	2.39247536059443	1.96525152352542	0.0493851332560343	1	ZNF488
ENSSSCG00000026842	5.44261121134822	4.67946001600676	2.82122145288376	1.65866455156279	0.0971834062747422	1	CDH18
ENSSSCG00000021584	3.10553003063848	4.67869952981994	2.44080834435706	1.91686477172069	0.0552551135761338	1	CDK5R2
ENSSSCG00000010394	1.87828152617843	4.67332207237708	2.65213935265561	1.76209521860065	0.0780532110188347	1	OGDHL
ENSSSCG00000033217	2.78493478533866	4.6331760367005	2.14252677740114	2.16248220818994	0.0305810270257474	1
ENSSSCG00000016110	3.64493965636094	4.63307557805674	2.09043280133985	2.21632361254914	0.026669347013847	1	KIAA2012
ENSSSCG00000050286	6.63629552578114	4.61967414467401	1.71404582611034	2.6951870681062	0.00703491230973994	1
ENSSSCG00000011416	1.49363077229318	4.616866118896	2.72200010286631	1.69613003101446	0.089861257495805	1	DOCK3
ENSSSCG00000015357	2.01891105301736	4.59756749743872	2.42656571592381	1.89468081052501	0.0581347015176374	1	MEOX2
ENSSSCG00000040083	1.44296635070721	4.56282963270757	3.08951961850259	1.47687349365953	0.139709551348051	1
ENSSSCG00000049749	4.99957194800348	4.4892739963961	1.84301119851832	2.43583652666095	0.0148573972834843	1
ENSSSCG00000023082	1.39514869619382	4.48919185764421	2.73539072494975	1.64115196293454	0.100765874453413	1	SSUH2
ENSSSCG00000023847	1.04848944428412	4.47515984117796	3.49448903809422	1.28063353251169	0.20032241611176	1	SNORA70
ENSSSCG00000009942	1.10969586707121	4.44341376073062	3.17732232673592	1.3984774926173	0.161969726881779	1	DAO
ENSSSCG00000033574	1.10969586707121	4.44341376073062	3.17732232673592	1.3984774926173	0.161969726881779	1
ENSSSCG00000048899	1.8637159345278	4.42479878595946	2.46159237337958	1.79753513774685	0.0722507050364614	1	GPR62
ENSSSCG00000045770	1.01488987030423	4.42289982204031	4.26548392223326	1.03690458167866	0.29978032846635	1
ENSSSCG00000027745	2.02207185574261	4.40172408513432	2.68897382347915	1.63695311821188	0.101640265739538	1	ABCG1
ENSSSCG00000031188	2.38298178034593	4.39461038192551	2.15070582366192	2.04333402252242	0.0410193838289059	1	C1orf185
ENSSSCG00000035201	1.40880901095546	4.37914170946697	2.82549502339652	1.54986707575327	0.121173423502941	1
ENSSSCG00000025020	3.49282386491968	4.37403498359366	2.34628797544235	1.86423620176846	0.062288541599379	1	PCSK9
ENSSSCG00000033580	1.12346973435303	4.36934928643013	3.18607484577661	1.37138940481014	0.170253598547573	1
ENSSSCG00000007486	0.96399700542982	4.35744702787712	4.26633704359795	1.02135555239732	0.307086015615257	1	CYP24A1
ENSSSCG00000001636	2.11205573142263	4.34391829547442	2.31118744037728	1.87951795669386	0.0601738039969928	1	GUCA1A
ENSSSCG00000010339	2.08025985755499	4.33535058237369	2.41221873663804	1.79724604428534	0.072296567739595	1	DYDC2
ENSSSCG00000024914	1.97060064964739	4.31092615103516	2.19355389848222	1.9652702192629	0.0493829705092849	1
ENSSSCG00000004367	1.10159130864454	4.30451795979884	3.58671942722757	1.20012675848641	0.230090114726688	1	POPDC3
ENSSSCG00000041195	0.928071535609778	4.3025291220144	4.09985792383191	1.0494337125695	0.293978548891633	1
ENSSSCG00000001806	1.14887723001786	4.29203177855092	3.55885091426531	1.20601617824077	0.227811252502253	1	FSD2
ENSSSCG00000045623	1.38147998681771	4.29050759366162	3.12577344934882	1.37262270064884	0.169869671018899	1
ENSSSCG00000047070	1.18081963023805	4.29015657505387	3.05077263057731	1.40625247914396	0.159649165734176	1
ENSSSCG00000051115	1.19820926313748	4.25447021494337	3.52564341922797	1.20672164171242	0.227539361658306	1
ENSSSCG00000025992	2.52360038485838	4.22746701163721	2.20541469978296	1.91685809115775	0.0552559625151114	1	ENPP3
ENSSSCG00000005530	2.14622908658876	4.2161874561477	2.65491063671829	1.58807132633259	0.112270211305353	1	LHX6
ENSSSCG00000041918	1.17399913870483	4.20181734656613	2.93849307976403	1.42992249173632	0.1527392658834	1
ENSSSCG00000049163	2.33837141456781	4.19131098783315	2.36874392802761	1.7694234223634	0.0768232397253526	1
ENSSSCG00000005130	1.72907013668478	4.16756288884493	2.71415240243554	1.53549332200549	0.124662696188212	1	ELAVL2
ENSSSCG00000040548	0.990810132028987	4.16637518103854	4.070975377475	1.02343413917249	0.306102624862173	1
ENSSSCG00000049940	0.91715375589004	4.16598096596533	4.17225685249942	0.99849580532648	0.318038997495999	1
ENSSSCG00000029870	0.843497379751092	4.16562869312723	4.26907081639655	0.975769405634589	0.329178749106855	1	WNT3A
ENSSSCG00000045550	0.843497379751092	4.16562869312723	4.26907081639655	0.975769405634589	0.329178749106855	1
ENSSSCG00000049302	0.843497379751092	4.16562869312723	4.26907081639655	0.975769405634589	0.329178749106855	1
ENSSSCG00000010234	0.92870566726867	4.16112452998632	3.72312013932833	1.11764444183018	0.263718879976074	1
ENSSSCG00000035402	3.80041972201502	4.15604134025843	1.81580818957216	2.2888107698411	0.0220903494547966	1	RGS9
ENSSSCG00000050709	1.161602817368	4.15446486956412	3.54090753482796	1.17327685874349	0.240684799146081	1
ENSSSCG00000045763	1.09058798674412	4.15342813710336	3.3557894459066	1.23769032713591	0.215830907135288	1
ENSSSCG00000041866	1.60827277280485	4.14968011410828	2.69852148172692	1.5377606375224	0.124107151240129	1
ENSSSCG00000013503	2.00895593320753	4.14869369618585	2.59137209135383	1.60096410315912	0.10938487005373	1	SHD
ENSSSCG00000025345	1.85905554769993	4.13494254469752	2.39014971670795	1.72999311122349	0.0836315060194806	1	GUCY2D
ENSSSCG00000051542	1.41168568499322	4.12241334595117	3.12005050640356	1.3212649402599	0.186413039720643	1
ENSSSCG00000046616	1.83513539997382	4.12201975455303	2.6750220298162	1.54092927408013	0.123334000187647	1
ENSSSCG00000003894	0.902283871697635	4.12053062017276	3.76637446019234	1.09403105392828	0.273941358760103	1	CYP4B1
ENSSSCG00000015911	0.898778918276034	4.12051872604863	3.77205763799685	1.09237957674391	0.274666296060152	1	SCN3A
ENSSSCG00000043977	1.23400321160285	4.10887810153573	3.01884643863032	1.36107555818572	0.17348981283376	1
ENSSSCG00000010144	0.88843354752874	4.10359332394082	3.83742807956316	1.0693603212514	0.284907339368712	1	ACTN2
ENSSSCG00000044876	0.88843354752874	4.10359332394082	3.83742807956316	1.0693603212514	0.284907339368712	1
ENSSSCG00000004433	0.807490192926669	4.09655237697479	3.87412232532766	1.05741430780153	0.290322544462672	1	HS3ST5
ENSSSCG00000002919	1.69402394953677	4.06498037387672	2.8905035502876	1.40632256738528	0.159628361815081	1	TYROBP
ENSSSCG00000022089	5.42933436775516	4.04523497160022	1.74876775223144	2.31319165534615	0.0207121041611305	1	ADGRF4
ENSSSCG00000047463	5.43749505962384	4.04068037695301	2.88604551079518	1.4000750722187	0.161490838902807	1
ENSSSCG00000001993	3.72965731331237	4.03802812559502	1.98179826252693	2.03755760712306	0.041594195282344	1	TGM1
ENSSSCG00000000028	0.759241312452549	4.00337527537939	4.27168265644275	0.937189299242845	0.348661193141669	1
ENSSSCG00000031908	0.759241312452549	4.00337527537939	4.27168265644275	0.937189299242845	0.348661193141669	1	U6
ENSSSCG00000033918	0.759241312452549	4.00337527537939	4.27168265644275	0.937189299242845	0.348661193141669	1
ENSSSCG00000039522	0.844531316974509	4.00265089502902	3.92178498498351	1.0206196694503	0.30743466676947	1	SHISAL1
ENSSSCG00000038455	1.43661813926983	3.99886141724562	2.97528010086275	1.34402855586137	0.178939152982755	1
ENSSSCG00000012712	0.992920576475528	3.99616097081885	3.1963068198001	1.25024323261581	0.211210708410968	1	MCF2
ENSSSCG00000015048	1.00760175664383	3.99274093881466	3.72607419076556	1.07156775050534	0.283914224898216	1	DRD2
ENSSSCG00000008568	3.90903586284236	3.96962693204494	1.78843840733865	2.21960505643137	0.0264455887424074	1	DRC1
ENSSSCG00000049706	0.734998686437609	3.96402811142878	4.27236122988792	0.927830747011242	0.353495372099229	1
ENSSSCG00000044329	1.3655823590291	3.94953676460499	3.38305642876171	1.16744631600798	0.24303017610273	1
ENSSSCG00000005586	1.65438596145573	3.94840604032806	2.75004992114044	1.43575795114682	0.151071228713851	1	LHX2
ENSSSCG00000011039	5.15888450898685	3.94603881661847	1.75538150969942	2.24796649321785	0.0245783265747461	1	SLC39A12
ENSSSCG00000041616	0.722997754072365	3.9443319576694	4.2727078710016	0.923145713854941	0.355931274482729	1
ENSSSCG00000035224	2.23205452528675	3.94033781321722	2.38705439388718	1.65071136347279	0.0987975263697892	1
ENSSSCG00000047176	0.882050472880821	3.9384677650318	3.48777836855602	1.12921962030012	0.258805198930215	1
ENSSSCG00000005612	0.877307508106842	3.92195320190049	3.26869063994917	1.19985450870367	0.230195850137813	1
ENSSSCG00000044176	2.50921978847297	3.90762319029044	2.25166879324164	1.73543427080356	0.0826639142959513	1
ENSSSCG00000031398	4.64874946481199	3.87553128640176	1.94632919393847	1.99120030592537	0.0464588702552877	1
ENSSSCG00000013476	0.9254127960449	3.87149502065744	3.83179346390508	1.01036108995079	0.312322322600692	1	CELF5
ENSSSCG00000011625	0.772362288774282	3.87055934060784	4.04102519568694	0.957816186035901	0.338155455815066	1	CHST13
ENSSSCG00000015515	0.772362288774282	3.87055934060784	4.04102519568694	0.957816186035901	0.338155455815066	1	BRINP2
ENSSSCG00000019159	1.86967761231726	3.87031615643748	2.9143131396047	1.32803716383149	0.184165829909927	1
ENSSSCG00000033236	0.687072284252323	3.86968602388487	4.27406508220557	0.905387716250679	0.365260021049728	1	SMIM18
ENSSSCG00000010466	0.686749805963489	3.86150133730349	4.27421818109815	0.903440389257663	0.366292212216039	1	FGFBP3
ENSSSCG00000047641	1.79133978385848	3.85080487929376	2.28293305100908	1.68677959153978	0.0916457411114836	1
ENSSSCG00000043518	0.676593246869485	3.83655920600509	4.27469008867846	0.897505813618216	0.369449072620221	1
ENSSSCG00000046139	0.676593246869485	3.83655920600509	4.27469008867846	0.897505813618216	0.369449072620221	1
ENSSSCG00000042268	0.675389440447222	3.83405806520084	4.2747378587198	0.896910685968722	0.369766577517346	1
ENSSSCG00000012367	0.674907917878316	3.83306010553671	4.27475694200204	0.896673227868142	0.369893310443589	1	ZC3H12B
ENSSSCG00000000413	0.674667156593864	3.83256005824601	4.27476650898303	0.89655424458675	0.369956822740671	1	MYO1A
ENSSSCG00000039766	0.674667156593864	3.83256005824601	4.27476650898303	0.89655424458675	0.369956822740671	1	U6
ENSSSCG00000043736	0.674667156593864	3.83256005824601	4.27476650898303	0.89655424458675	0.369956822740671	1
ENSSSCG00000042217	1.01433127228467	3.83072202236003	3.47118004377017	1.10357917885451	0.269775727256748	1
ENSSSCG00000050073	1.59240558035719	3.82712642762793	2.9265518722135	1.30772547172836	0.190966440595523	1
ENSSSCG00000022120	0.919219504953559	3.82151593297203	3.87527850978278	0.986126783745986	0.324070901910427	1
ENSSSCG00000045719	0.662747941233001	3.81948947849111	4.27501774800871	0.893444122020364	0.371619383323913	1
ENSSSCG00000047484	0.66266622422862	3.81125670412406	4.27517715941829	0.89148509219736	0.37266898573859	1
ENSSSCG00000017636	1.34732370118181	3.78282292169668	2.90840568240985	1.30065174352235	0.193377687050526	1	LPO
ENSSSCG00000050205	3.26013368174167	3.77304142763413	2.3347432912945	1.61604123318506	0.106085398592447	1
ENSSSCG00000047289	2.53000066431022	3.7643265004741	2.42573134863787	1.55183157549079	0.120702528585784	1
ENSSSCG00000042995	1.90966024760852	3.75619749390841	2.48644615729377	1.51066914635973	0.130872767088113	1
ENSSSCG00000031751	1.40461238369643	3.74954122569779	2.83331030556441	1.32337824711045	0.185709622068288	1
ENSSSCG00000000371	8.07398010425348	3.74198365946446	1.32439193157866	2.82543525843144	0.00472164286668319	1
ENSSSCG00000044322	1.01247573548343	3.7419200863144	3.46624635890267	1.07953091005886	0.280351122125442	1
ENSSSCG00000045299	0.626822471412959	3.73775119262705	4.27664117244531	0.87399223874793	0.382122480412384	1
ENSSSCG00000017271	0.626581710128507	3.73722180301413	4.27665198699435	0.873866242654143	0.38219110036817	1	CACNG1
ENSSSCG00000012546	3.82117893706527	3.73031362959238	1.84753286602954	2.01907836021833	0.043479075636958	1	NRK
ENSSSCG00000030228	2.10547886131748	3.72896819893745	2.43356019945304	1.53230982318644	0.125445998197812	1	PIWIL2
ENSSSCG00000000607	1.09866270743451	3.72622281277571	3.12164458079848	1.19367298753229	0.232605910964693	1	ART4
ENSSSCG00000041275	1.73338792177834	3.69345838720389	3.0196743382313	1.22313136235984	0.22128008475748	1
ENSSSCG00000013782	1.01123468330636	3.68565475529221	3.78383766259957	0.97405202969519	0.330030706038465	1	PTGER1
ENSSSCG00000007139	2.62224958994342	3.68360064153883	2.29600721371275	1.6043506394661	0.108636784751669	1	ADRA1D
ENSSSCG00000006329	0.602498128393637	3.68281176305617	4.27778474840404	0.860915632660144	0.389284511107681	1	LMX1A
ENSSSCG00000024718	0.602498128393637	3.68281176305617	4.27778474840404	0.860915632660144	0.389284511107681	1	RIBC2
ENSSSCG00000003572	1.57086558429316	3.67889655929095	2.83955769594125	1.2955878884058	0.195117504032668	1	SYTL1
ENSSSCG00000013339	1.41338671009828	3.67859629425367	2.87321574093661	1.28030632779929	0.200437423116351	1	ANO3
ENSSSCG00000031166	1.41338671009828	3.67859629425367	2.87321574093661	1.28030632779929	0.200437423116351	1	ZNF296
ENSSSCG00000042523	2.40274408558318	3.67594724878541	2.38995742200419	1.53808064317012	0.124028898225839	1
ENSSSCG00000043930	3.32858364540847	3.67350276388516	2.10309405715194	1.74671349167326	0.0806870488997685	1
ENSSSCG00000039921	0.998825297008981	3.67312284280786	3.17610201659177	1.1564876769133	0.24748173724298	1
ENSSSCG00000004046	0.687706415911216	3.6728857139844	4.19282884694081	0.875992283029685	0.381034228997959	1	PNLDC1
ENSSSCG00000009958	3.32297974319051	3.65760522123948	1.90757395853651	1.91741201166616	0.0551856094417947	1	SEZ6L
ENSSSCG00000043130	0.926030737598773	3.65261908578543	3.52997578064992	1.0347433843053	0.300788769298272	1
ENSSSCG00000040795	5.23180794929027	3.64908247457536	1.92842819572695	1.89225737450898	0.0584566972626763	1
ENSSSCG00000014918	0.677309095532759	3.64333110074847	4.27863362561637	0.851517428119035	0.394481986241213	1
ENSSSCG00000040992	0.677309095532759	3.64333110074847	4.27863362561637	0.851517428119035	0.394481986241213	1
ENSSSCG00000003278	0.592019091010799	3.64332280769354	4.27863380635636	0.851515453900496	0.394483082431909	1
ENSSSCG00000023915	0.592019091010799	3.64332280769354	4.27863380635636	0.851515453900496	0.394483082431909	1	SLC2A4
ENSSSCG00000041152	0.592019091010799	3.64332280769354	4.27863380635636	0.851515453900496	0.394483082431909	1
ENSSSCG00000041259	0.840152179214819	3.64074350798712	3.94850674818607	0.922055789738656	0.356499475875772	1
ENSSSCG00000051364	0.590574523304084	3.63990988728548	4.27870827551679	0.850702981578206	0.394934366515485	1
ENSSSCG00000040177	0.763853535054396	3.63935618117093	4.27872037372347	0.850571166912657	0.395007611796164	1	ASIC2
ENSSSCG00000044583	0.590333762019631	3.63933949193047	4.2787207384573	0.850567193885768	0.395009819610255	1	LGR6
ENSSSCG00000044889	0.590333762019631	3.63933949193047	4.2787207384573	0.850567193885768	0.395009819610255	1
ENSSSCG00000004413	0.908361872360853	3.63885455372105	3.88662097149708	0.936251458633851	0.349143734250513	1	PPIL6
ENSSSCG00000034328	1.69517940410384	3.63676437368828	3.49251586790682	1.04130217620684	0.297735327036211	1	SP7
ENSSSCG00000033674	1.19866442225742	3.6348325039412	3.0715149688154	1.18340055016663	0.236650439385817	1	PRKCB
ENSSSCG00000017909	1.06446161115018	3.61962557970583	2.72039679579285	1.33055059662754	0.183336927452878	1	CHRNE
ENSSSCG00000012551	0.579055113507745	3.61744416326533	4.27920285495173	0.845354680739045	0.397912839576888	1	RNF128
ENSSSCG00000044266	0.578332829654387	3.61571568068814	4.27924122443601	0.844943178253448	0.398142565130036	1
ENSSSCG00000022391	1.91073464010368	3.60595827982967	2.58060454418574	1.39733082620277	0.162314110058058	1
ENSSSCG00000045084	2.09736479959488	3.60491011715504	2.66357036728352	1.35341275809115	0.175923803889419	1
ENSSSCG00000027226	1.70872143950076	3.60290181591859	2.86119671676056	1.25922897744612	0.207947637833743	1	EPN3
ENSSSCG00000000496	1.24831893366588	3.60120556977523	3.02716869413875	1.18962830738437	0.23419251479305	1	CCT2
ENSSSCG00000038350	1.27227525966122	3.60059994481057	3.15438882966108	1.14145723284134	0.253679699431501	1	KISS1
ENSSSCG00000050964	1.07976384676277	3.59978779736812	3.15186311437423	1.1421142564698	0.253406530256617	1
ENSSSCG00000005452	0.812226219619363	3.59539987118103	3.69013708104374	0.974326913124889	0.329894245810782	1	C9orf152
ENSSSCG00000002623	11.6332822569485	3.59536304254408	2.19710075466234	1.63641245624015	0.10175329397481	1	GSTA1
ENSSSCG00000029651	0.738622549612937	3.59474631831528	3.79930720643133	0.946158371249953	0.344067815251003	1	SLN
ENSSSCG00000014221	0.730386086857078	3.59468242637665	3.81059054724097	0.943339984134311	0.345507030334306	1	LVRN
ENSSSCG00000038292	0.566572658573596	3.59248233901949	4.27976141323311	0.839411825133863	0.401238250349396	1
ENSSSCG00000043978	0.566572658573596	3.59248233901949	4.27976141323311	0.839411825133863	0.401238250349396	1
ENSSSCG00000047010	0.566572658573596	3.59248233901949	4.27976141323311	0.839411825133863	0.401238250349396	1
ENSSSCG00000050149	1.97686970728728	3.58934402599238	2.37578797561736	1.51080149526376	0.130839033646052	1
ENSSSCG00000038675	4.86285385880412	3.57688118286401	1.89760878497984	1.88494130675202	0.0594377624508139	1	EPHA10
ENSSSCG00000029084	1.84223487565291	3.57391375764368	3.03737002171237	1.17664747202214	0.239336241660385	1	FSHR
ENSSSCG00000040300	2.18006325703517	3.56645750538081	2.44720189701559	1.45736136839799	0.145016654978445	1	RGS13
ENSSSCG00000006230	2.92428832676553	3.56219087150808	1.94267190453996	1.83365542229923	0.0667051596894471	1	CLVS1
ENSSSCG00000045264	0.724829256963436	3.55659796505898	4.1351020371899	0.860099202648924	0.389734360715889	1
ENSSSCG00000044626	1.8953957271752	3.54894082356788	2.47385680877368	1.43457810936403	0.151407356262624	1
ENSSSCG00000015906	0.791103687611652	3.53182823219012	4.28115922392404	0.824970071763158	0.409388582155159	1	CSRNP3
ENSSSCG00000040836	0.542248315554274	3.53180707083232	4.28115972184988	0.824965032910811	0.409391442955037	1	DCC
ENSSSCG00000044484	0.542248315554274	3.53180707083232	4.28115972184988	0.824965032910811	0.409391442955037	1
ENSSSCG00000046005	0.542248315554274	3.53180707083232	4.28115972184988	0.824965032910811	0.409391442955037	1
ENSSSCG00000001807	2.23414232573232	3.52955618572599	2.36889528199893	1.48995872149641	0.136235089907341	1	AP3B2
ENSSSCG00000036044	11.160345234302	3.52824218077484	1.11545122199565	3.16306272403599	0.00156118690818702	1
ENSSSCG00000050311	1.73270748344763	3.52612721837355	2.41959661863542	1.45732027860172	0.145027991702067	1
ENSSSCG00000046779	1.69012127074051	3.52521486048008	2.64173892762118	1.33442969084551	0.182063074894215	1
ENSSSCG00000022724	1.42856620831443	3.52236108041063	2.90708680565871	1.21164633734165	0.22564778890881	1
ENSSSCG00000049180	1.44452279135667	3.52078833258917	3.10358077052541	1.13442780868665	0.256615139717111	1
ENSSSCG00000051237	3.10241268147158	3.52051397416486	2.36888889376635	1.48614567083706	0.137240594281515	1
ENSSSCG00000046584	1.20751536289321	3.51470470203274	2.88334875519216	1.21896620923975	0.222857017995155	1
ENSSSCG00000014827	0.782088835395162	3.4977910375627	3.71839386758978	0.940672548986837	0.346872690709016	1	PLEKHB1
ENSSSCG00000035569	0.530165666184648	3.49455455822575	4.28204755186912	0.816094290382267	0.414446209247351	1	U2
ENSSSCG00000031345	1.90599479613994	3.47341569903272	2.62986435347452	1.3207585001271	0.186581901210419	1	INSYN2A
ENSSSCG00000003080	2.86906066182724	3.46235027502898	2.14827819383459	1.61168617964177	0.10703024659229	1
ENSSSCG00000048885	3.33255085584159	3.45830757463046	1.95248456692621	1.77123426899853	0.0765217528159102	1
ENSSSCG00000047923	1.49029942374163	3.45672203785141	2.67029827738435	1.29450783349843	0.195490065247027	1
ENSSSCG00000011037	1.09040577718664	3.4561586315341	3.57926455435157	0.96560580506188	0.334241469427308	1	TMEM236
ENSSSCG00000012415	1.54397766240334	3.45339768017043	2.85278124445191	1.21053715102993	0.22607284410669	1	NAP1L2
ENSSSCG00000035506	1.94974347072845	3.44990583945249	2.50326647224754	1.37816164507449	0.168153386281171	1	UBAP1L
ENSSSCG00000017005	2.15123308000222	3.44388716728415	2.43064784802311	1.41685977674023	0.156523928592082	1	KCNMB1
ENSSSCG00000011947	1.22860234870323	3.43997729350809	3.04729012692419	1.12886438449504	0.258955047093376	1	ZPLD1
ENSSSCG00000038028	1.84585472612156	3.43929132079889	2.74175382546157	1.25441288304572	0.209691972305529	1
ENSSSCG00000026861	1.11217216936049	3.43670446901313	3.34849884785912	1.0263418400787	0.304730481971243	1	NECTIN4
ENSSSCG00000045510	1.06648562946054	3.43304051206321	3.59382549368234	0.955260771035828	0.339445840437511	1
ENSSSCG00000027421	0.662931012558972	3.4324936407572	3.94269998297844	0.870594682724041	0.383975500797116	1
ENSSSCG00000046655	0.653635598012126	3.43088340499135	4.28361857908207	0.800931115049593	0.423171525790111	1
ENSSSCG00000016608	0.589274636420024	3.43087684150846	4.28361874460093	0.800929551873107	0.423172430793951	1	IQUB
ENSSSCG00000018891	0.591612850256191	3.43087684150846	4.28361874460093	0.800929551873107	0.423172430793951	1	SNORA74
ENSSSCG00000016224	0.506322845734232	3.43086858106848	4.2836189529069	0.800927584546301	0.423173569782957	1
ENSSSCG00000048211	0.763314948717992	3.42017318928252	4.28388965467086	0.798380319052664	0.424649820769657	1
ENSSSCG00000041595	0.678024944196032	3.42016809676476	4.28388978404569	0.798379106181105	0.424650524397498	1
ENSSSCG00000019827	0.592734939674073	3.42015983979393	4.28388999380989	0.798377139640835	0.424651665255513	1	MIRLET7I
ENSSSCG00000046699	0.588306572749804	3.42015983979393	4.28388999380989	0.798377139640835	0.424651665255513	1
ENSSSCG00000001751	0.507444935152114	3.4201514956843	4.28389020577886	0.798375152348816	0.424652818154155	1	CHRNA5
ENSSSCG00000015094	0.507444935152114	3.4201514956843	4.28389020577886	0.798375152348816	0.424652818154155	1	CD3G
ENSSSCG00000045657	0.591771894536262	3.41751752866852	4.28395717825912	0.797747826708507	0.425016843442687	1
ENSSSCG00000026473	0.676821137773769	3.41686519186441	4.28397378357953	0.797592460757173	0.425107027541952	1	ABCA8
ENSSSCG00000005360	0.585687965994043	3.41685693785507	4.28397399374423	0.79759049491071	0.42510816871359	1	IGFBPL1
ENSSSCG00000011996	0.59153113325181	3.41685693785507	4.28397399374423	0.79759049491071	0.42510816871359	1	POU1F1
ENSSSCG00000044990	0.59153113325181	3.41685693785507	4.28397399374423	0.79759049491071	0.42510816871359	1
ENSSSCG00000042533	1.15459730449269	3.41623706758788	3.3571104727686	1.01761234707612	0.308862217284409	1
ENSSSCG00000043358	0.588952158131191	3.41619739194601	4.28399079023653	0.79743341179251	0.425199361068849	1	TMEM271
ENSSSCG00000010047	0.506000367445398	3.41618904783575	4.28399100278261	0.797431424486375	0.425200514844152	1	RSPH14
ENSSSCG00000022405	0.506000367445398	3.41618904783575	4.28399100278261	0.797431424486375	0.425200514844152	1	P2RX1
ENSSSCG00000047126	0.506000367445398	3.41618904783575	4.28399100278261	0.797431424486375	0.425200514844152	1
ENSSSCG00000032812	0.910308555433848	3.41617833100096	4.26993846169559	0.800053293893232	0.423679920243667	1	U3
ENSSSCG00000049292	0.982681391030552	3.41586914368332	4.16118130457094	0.820889284475801	0.411709335216021	1
ENSSSCG00000044663	0.673862652844923	3.41575553244866	3.93127450691974	0.868867215056166	0.384919763575812	1
ENSSSCG00000046103	0.919165289282386	3.41513081749934	3.93455155664126	0.867984767345297	0.385402671655432	1
ENSSSCG00000049789	1.25047633052943	3.41334554248314	3.52658964907027	0.96788849345798	0.333100061553698	1
ENSSSCG00000016402	1.44008951926769	3.41032553917886	3.00556122562018	1.13467179111454	0.256512860834079	1	AGXT
ENSSSCG00000046533	1.60244110970967	3.40990120126161	2.74455820105811	1.24242262377493	0.214080672685988	1
ENSSSCG00000012812	1.08364677085686	3.40963745939362	2.93585519511265	1.1613779402573	0.245488235987818	1
ENSSSCG00000021540	1.70358203679476	3.40832995600361	2.81666276512721	1.21005964867423	0.226256005306201	1	C2CD4D
ENSSSCG00000035731	2.19750548189643	3.40506882097854	2.58360362408941	1.31795326079814	0.187519294622077	1
ENSSSCG00000043123	2.77559917446821	3.39818727910912	2.28621770582995	1.48637956500975	0.13717875188698	1
ENSSSCG00000002657	1.08401482522537	3.39150359974713	3.41992420181171	0.991689698254271	0.321348917907083	1
ENSSSCG00000049452	0.576951225765947	3.38975308711819	4.28467054105738	0.791135060359077	0.428865181754213	1
ENSSSCG00000010578	1.52700641757991	3.38465477886427	2.69580735458772	1.25552546368133	0.209288070272192	1	PITX3
ENSSSCG00000041617	2.1821043878753	3.36786456072332	2.19196804759544	1.53645695904091	0.124426346228159	1
ENSSSCG00000014438	0.48199850271491	3.36311538995757	4.28536784446666	0.784790363865749	0.432576490810178	1	PDE6A
ENSSSCG00000034654	0.48199850271491	3.36311538995757	4.28536784446666	0.784790363865749	0.432576490810178	1	MYOG
ENSSSCG00000038107	0.48199850271491	3.36311538995757	4.28536784446666	0.784790363865749	0.432576490810178	1
ENSSSCG00000043658	0.48199850271491	3.36311538995757	4.28536784446666	0.784790363865749	0.432576490810178	1
ENSSSCG00000049100	0.48199850271491	3.36311538995757	4.28536784446666	0.784790363865749	0.432576490810178	1
ENSSSCG00000007488	3.47055527827716	3.35796359702063	2.25892539013099	1.48653143290665	0.137138609021942	1	DOK5
ENSSSCG00000004898	1.43413700028839	3.34714337846107	2.93699084758832	1.13965059891471	0.254431896053026	1	TNFRSF11A
ENSSSCG00000021971	1.4587216784492	3.34709636916621	3.04355334840763	1.09973310338634	0.271448426979995	1	DPEP1
ENSSSCG00000022140	1.26651547617332	3.34484807024095	3.21909283342524	1.03906542722532	0.298774308589718	1	TMPRSS11E
ENSSSCG00000015353	1.09488032184231	3.34423629734986	3.31106979407219	1.01001685417113	0.312487215240845	1	SCIN
ENSSSCG00000045639	1.09152582114313	3.34421413968791	3.31461483797152	1.00892993701027	0.313008236609367	1
ENSSSCG00000028804	1.08709745421886	3.34418485918813	3.31931953844227	1.00749108980256	0.313698837414543	1	CCDC181
ENSSSCG00000036096	6.20870088025982	3.34078700029364	1.41258912399745	2.36500971410543	0.0180295980144104	1
ENSSSCG00000045385	2.87440837572048	3.33138141342341	2.02345179318726	1.64638536220126	0.0996844448161801	1
ENSSSCG00000017499	0.555687380436149	3.32188624173548	4.28647254748215	0.774969676100394	0.438357578272508	1	STARD3
ENSSSCG00000050816	3.46894274414531	3.30440607153886	2.01348907737934	1.64113434170684	0.100769531432859	1
ENSSSCG00000011114	5.09100178554635	3.27873870007094	1.60546410859899	2.04223730852017	0.041127997348118	1	SEC61A2
ENSSSCG00000027901	3.32109539193248	3.27871941757582	1.95118149755044	1.68037643945066	0.0928840971159511	1	CLDN22
ENSSSCG00000041682	1.33932499379757	3.27445503607763	2.85147042386261	1.14833911959081	0.250828595696089	1
ENSSSCG00000042317	1.47587908598784	3.25963735532077	2.97110583121562	1.09711250305315	0.272592215259502	1	C4orf51
ENSSSCG00000033070	2.64715893239321	3.25895947742703	2.39827439437223	1.35887681787976	0.174185625933649	1
ENSSSCG00000031620	2.39324834588979	3.25858044607357	2.41603630368709	1.34872991813107	0.177423732143198	1
ENSSSCG00000041300	2.06301102651318	3.25406687049703	2.67782860129107	1.21518863041799	0.224294155787867	1
ENSSSCG00000005830	0.863170200159998	3.25236590048691	3.66075620030003	0.88844100031036	0.374303579126519	1
ENSSSCG00000028290	0.791642696968974	3.25187687576119	3.72835962160632	0.872200432843481	0.383099043432718	1	SNORD27
ENSSSCG00000047741	0.697266618788413	3.25077078320917	3.89971630795168	0.833591606799888	0.40451115688395	1
ENSSSCG00000012083	0.61812292393421	3.24989858302468	4.05324857950354	0.801800955277887	0.42266810598528	1	RIPK4
ENSSSCG00000040111	0.694928404952246	3.24889589321931	4.25897264697729	0.762835585601881	0.445561455604338	1	MSANTD1
ENSSSCG00000046960	0.611976614266453	3.24875874403367	4.28851042747247	0.757549456618297	0.448720747877057	1
ENSSSCG00000015285	0.446073032894868	3.24874246353301	4.28851089264705	0.757545578140703	0.448723070535083	1	LRRN2
ENSSSCG00000047058	0.61935204464518	3.24802744393392	4.28853132722747	0.757375240169638	0.44882508555328	1
ENSSSCG00000051583	1.03127600830377	3.24749679813865	3.37681508705812	0.961704065640108	0.336198279520915	1
ENSSSCG00000001942	7.02446854913395	3.24658623556974	1.26683054939198	2.56276282343203	0.0103842958976964	1	PAX9
ENSSSCG00000003758	0.945904286777429	3.23948188296032	3.36618466349428	0.962360121859019	0.335868738033526	1	CTBS
ENSSSCG00000040768	1.73207649053093	3.23065715901369	2.54528003232161	1.26927376083917	0.204343441427695	1	TRHR
ENSSSCG00000041825	4.44983948883954	3.22269207399735	1.7699736968043	1.82075704278315	0.068643796857184	1
ENSSSCG00000049785	4.12498063860866	3.21585291892805	1.80357114876207	1.78304743959524	0.0745785812814426	1
ENSSSCG00000012138	1.50273130059117	3.20331565893012	2.49036525751545	1.28628346756088	0.19834415012452	1	ACE2
ENSSSCG00000012071	0.951369177354238	3.20213773067851	3.46477993921954	0.924196568570472	0.355383981881788	1
ENSSSCG00000044621	0.694029281792937	3.20116450239118	4.24075224536634	0.75485770381633	0.450334366375039	1
ENSSSCG00000042109	0.689619635806668	3.20115659577963	4.24931586978276	0.753334582289664	0.451248882639862	1
ENSSSCG00000012132	1.46765590127713	3.19213808580679	2.56622474415988	1.24390433576457	0.213534773440561	1	ASB9
ENSSSCG00000049805	1.00260062563587	3.19187596916779	3.42229381482572	0.932671518541235	0.350989594648558	1
ENSSSCG00000004644	1.08789063015783	3.19061337283832	3.11906360867927	1.02293950144522	0.306336451188293	1	HDC
ENSSSCG00000039413	2.41354007551514	3.1898519643662	2.09583259784042	1.52199749524512	0.128009708299745	1	SLC9A3
ENSSSCG00000014447	1.44082842514705	3.18952973433122	2.92337558103152	1.09104343452366	0.275253770921891	1	SLC6A7
ENSSSCG00000050850	1.70477982216188	3.18938601865162	2.89927954321766	1.10006157430132	0.271305294610139	1
ENSSSCG00000050583	1.66993637781066	3.18882285194889	2.81805426450827	1.13156900209844	0.257815678343659	1
ENSSSCG00000008150	1.419697792901	3.18844555647887	2.76747385241691	1.15211406738109	0.249274203212985	1
ENSSSCG00000044912	1.22784788301854	3.18594299873639	3.22901255041998	0.986661695793661	0.323808513946872	1
ENSSSCG00000044425	2.87063178657475	3.1844337396111	2.38326126093662	1.33616645048794	0.181494874218547	1
ENSSSCG00000022679	2.15032449997323	3.18127534581755	2.30306547255687	1.38132214812187	0.167179931222578	1	COCH
ENSSSCG00000022361	2.38570505692588	3.18044890386386	2.15574454498852	1.47533663543646	0.140122061649729	1	BANK1
ENSSSCG00000028341	0.595268462910311	3.17206018815364	4.29076044224583	0.739276925582299	0.459738857752689	1
ENSSSCG00000003172	0.592328698919465	3.1720599984137	4.29076044795992	0.739276880377205	0.459738885196846	1	KASH5
ENSSSCG00000007718	0.507038694397505	3.17205179252344	4.2907606950767	0.739274925344384	0.459740072104362	1	CLDN4
ENSSSCG00000012487	0.507038694397505	3.17205179252344	4.2907606950767	0.739274925344384	0.459740072104362	1	XKRX
ENSSSCG00000043901	0.507038694397505	3.17205179252344	4.2907606950767	0.739274925344384	0.459740072104362	1
ENSSSCG00000013579	0.504700480561339	3.17205179252344	4.2907606950767	0.739274925344384	0.459740072104362	1	CD209
ENSSSCG00000041673	0.502610327473236	3.17205179252344	4.2907606950767	0.739274925344384	0.459740072104362	1
ENSSSCG00000037528	0.421748689875546	3.17204350003125	4.2907609447926	0.739272949680624	0.459741271538738	1
ENSSSCG00000039478	0.421748689875546	3.17204350003125	4.2907609447926	0.739272949680624	0.459741271538738	1
ENSSSCG00000041263	0.421748689875546	3.17204350003125	4.2907609447926	0.739272949680624	0.459741271538738	1
ENSSSCG00000041925	0.421748689875546	3.17204350003125	4.2907609447926	0.739272949680624	0.459741271538738	1
ENSSSCG00000043740	0.421748689875546	3.17204350003125	4.2907609447926	0.739272949680624	0.459741271538738	1
ENSSSCG00000032561	2.88157659499292	3.15748477795447	2.34965579755719	1.34380737009954	0.179010685619469	1	PDCD1LG2
ENSSSCG00000014097	0.827178967281878	3.15605854311389	4.29124495353851	0.735464551029984	0.462056621468605	1
ENSSSCG00000001926	0.678740792859306	3.15605263778724	4.29124513333349	0.735463144081816	0.462057478036282	1	TMEM202
ENSSSCG00000043258	0.678740792859306	3.15605263778724	4.29124513333349	0.735463144081816	0.462057478036282	1
ENSSSCG00000035365	0.508160783815387	3.15603918675629	4.29124554287342	0.735459939363667	0.46205942911216	1	RNF186
ENSSSCG00000016551	0.422870779293428	3.15603077915332	4.29124579884746	0.735457936248015	0.462060648638475	1	TSGA13
ENSSSCG00000021995	0.422870779293428	3.15603077915332	4.29124579884746	0.735457936248015	0.462060648638475	1	ATOH7
ENSSSCG00000023395	0.422870779293428	3.15603077915332	4.29124579884746	0.735457936248015	0.462060648638475	1
ENSSSCG00000034062	0.422870779293428	3.15603077915332	4.29124579884746	0.735457936248015	0.462060648638475	1	SV2C
ENSSSCG00000036992	0.422870779293428	3.15603077915332	4.29124579884746	0.735457936248015	0.462060648638475	1
ENSSSCG00000038898	0.422870779293428	3.15603077915332	4.29124579884746	0.735457936248015	0.462060648638475	1	U6
ENSSSCG00000046185	0.422870779293428	3.15603077915332	4.29124579884746	0.735457936248015	0.462060648638475	1
ENSSSCG00000051268	0.422870779293428	3.15603077915332	4.29124579884746	0.735457936248015	0.462060648638475	1
ENSSSCG00000015109	0.943430098397722	3.15584182544752	4.22683872582713	0.746619880754967	0.455293044329355	1	CCDC153
ENSSSCG00000016416	1.15062551767264	3.15477571927789	3.95377029722646	0.797915782181616	0.42491936417112	1	SHH
ENSSSCG00000017372	1.07862061392349	3.15388122526355	3.76408104751312	0.837888766329111	0.40209317849288	1	MPP3
ENSSSCG00000014088	0.507438499962029	3.1536845680669	4.29131728813977	0.734898949742769	0.462401038053947	1	IQGAP2
ENSSSCG00000039859	0.508908381957453	3.1536845680669	4.29131728813977	0.734898949742769	0.462401038053947	1
ENSSSCG00000005085	0.42214849544007	3.1536761539596	4.29131754472523	0.734896945073666	0.462402259029486	1	C14orf39
ENSSSCG00000048045	0.421907734155618	3.15288477818368	4.29134168408198	0.734708398978991	0.462517104061781	1
ENSSSCG00000028587	0.663318607899642	3.15239183856785	3.94479286752006	0.799127341900117	0.424216576991182	1	PRSS54
ENSSSCG00000048124	0.825975160859615	3.15212507232333	4.29136486969493	0.734527398167245	0.462627368165862	1
ENSSSCG00000006140	0.716292477426954	3.15212106675079	4.29136499197806	0.734526443833866	0.462627949576225	1	CA2
ENSSSCG00000009685	0.664251885664235	3.15211863101661	4.2913650663376	0.734525863516604	0.462628303124228	1
ENSSSCG00000035324	0.506956977393124	3.15210571598764	4.29136546061869	0.734522786491645	0.462630177749648	1	EN2
ENSSSCG00000001992	0.421666972871165	3.152097308394	4.29136571728287	0.734520783371915	0.462631398118745	1	RABGGTA
ENSSSCG00000015711	0.421666972871165	3.152097308394	4.29136571728287	0.734520783371915	0.462631398118745	1	DPP10
ENSSSCG00000036177	0.421666972871165	3.152097308394	4.29136571728287	0.734520783371915	0.462631398118745	1
ENSSSCG00000040306	0.421666972871165	3.152097308394	4.29136571728287	0.734520783371915	0.462631398118745	1	GRXCR2
ENSSSCG00000043056	0.421666972871165	3.152097308394	4.29136571728287	0.734520783371915	0.462631398118745	1
ENSSSCG00000044368	0.421666972871165	3.152097308394	4.29136571728287	0.734520783371915	0.462631398118745	1
ENSSSCG00000046561	0.421666972871165	3.152097308394	4.29136571728287	0.734520783371915	0.462631398118745	1	NFILZ
ENSSSCG00000048828	0.421666972871165	3.152097308394	4.29136571728287	0.734520783371915	0.462631398118745	1
ENSSSCG00000050342	0.421666972871165	3.152097308394	4.29136571728287	0.734520783371915	0.462631398118745	1
ENSSSCG00000050684	0.421666972871165	3.152097308394	4.29136571728287	0.734520783371915	0.462631398118745	1
ENSSSCG00000050944	0.421666972871165	3.152097308394	4.29136571728287	0.734520783371915	0.462631398118745	1
ENSSSCG00000044979	0.666091413205962	3.15173069300315	3.97328161273853	0.793231137430215	0.427643169260786	1
ENSSSCG00000035525	0.764898423109105	3.15172239275363	4.17196195983011	0.755453291065478	0.449977048203913	1
ENSSSCG00000042960	0.675439533885329	3.15167306870514	3.95954328567726	0.795968838149996	0.426050148000842	1
ENSSSCG00000013093	0.813697632900831	3.15099758363452	3.66091382118443	0.860713400408608	0.389395910806956	1	VWCE
ENSSSCG00000013425	1.06455472023789	3.14995973535397	3.75606693961952	0.838632480728112	0.401675577968257	1	MISP
ENSSSCG00000000948	1.48662082843704	3.14851361793833	2.8824882197551	1.09229019440913	0.274705568930611	1	SYT1
ENSSSCG00000021675	1.14601585049459	3.14461638459487	3.32183302953131	0.946650947425418	0.343816673662844	1
ENSSSCG00000034639	0.971026195464405	3.14379609351911	3.44737717778187	0.911938535121913	0.361801074566835	1	MGAM
ENSSSCG00000040285	1.78305705763794	3.13701917822811	2.42954460300834	1.29119637249868	0.196635592662362	1
ENSSSCG00000043170	1.37013006934531	3.13634883641413	2.68429414326034	1.16840728661902	0.242642517143673	1
ENSSSCG00000025834	3.04001229934105	3.13027409024595	2.27492987457104	1.37598706897996	0.168825636726123	1	FNDC5
ENSSSCG00000047280	0.410147563074826	3.12384192225953	4.29223668900166	0.727788830998998	0.466742862631004	1
ENSSSCG00000048225	0.410147563074826	3.12384192225953	4.29223668900166	0.727788830998998	0.466742862631004	1
ENSSSCG00000050752	0.410147563074826	3.12384192225953	4.29223668900166	0.727788830998998	0.466742862631004	1
ENSSSCG00000051441	0.410147563074826	3.12384192225953	4.29223668900166	0.727788830998998	0.466742862631004	1
ENSSSCG00000010117	0.482873395658255	3.07008727679146	4.29394091678773	0.714981257610823	0.47462062456671	1
ENSSSCG00000042805	0.563735033255945	3.06991097017008	4.19612006780398	0.731607037111478	0.464408451810246	1
ENSSSCG00000033100	0.904646990595718	3.06855025759013	3.64521554324498	0.841802143436076	0.399898711966261	1
ENSSSCG00000042187	1.35646927304936	3.04908518833109	3.10157684977807	0.983075814661585	0.325570126522316	1
ENSSSCG00000011701	0.958068347142966	3.04727168565317	3.24308245088939	0.939622020654294	0.347411476823971	1	TM4SF18
ENSSSCG00000046239	0.885872178006427	3.04416043581345	3.64293186335668	0.835634744210804	0.403360416449569	1
ENSSSCG00000010455	0.837405593463945	3.04089265594589	3.93440687552845	0.772897352040504	0.439583131976613	1	SLC16A12
ENSSSCG00000048633	0.837405593463945	3.04089265594589	3.93440687552845	0.772897352040504	0.439583131976613	1
ENSSSCG00000049487	0.837405593463945	3.04089265594589	3.93440687552845	0.772897352040504	0.439583131976613	1
ENSSSCG00000042169	0.471113224577464	3.04010436692278	4.29491908268517	0.70783740238061	0.479046236498414	1
ENSSSCG00000044905	0.471113224577464	3.04010436692278	4.29491908268517	0.70783740238061	0.479046236498414	1
ENSSSCG00000047352	1.09768525301609	3.03916460224867	3.3812532025624	0.898827866527569	0.368744354538476	1
ENSSSCG00000026478	1.00355723558359	3.03832997179115	3.19773986675786	0.950149198618733	0.342036447469029	1	PADI2
ENSSSCG00000018727	3.3225900769283	3.03825700578455	2.22524430245424	1.36535885180501	0.172140290125645	1	SNORD73
ENSSSCG00000000079	1.32017054559132	3.03762908672424	2.99542556097874	1.01408932550195	0.31054013106794	1	FAM83F
ENSSSCG00000026890	1.24048294704267	3.03762874552911	3.06655138926409	0.990568348589809	0.321896399352924	1	GALNT6
ENSSSCG00000038644	1.49491943933705	3.03709828733265	2.97920896866092	1.0194311037865	0.307998345966254	1
ENSSSCG00000044593	1.09031712210098	3.03684917550845	2.94330595110678	1.03178168561325	0.302174400705123	1
ENSSSCG00000051523	1.34457581521195	3.03659118414269	2.96376771244913	1.02457124807307	0.305565536751916	1
ENSSSCG00000038622	1.79029446315973	3.03564722046583	2.78334836565121	1.09064580558014	0.275428765838187	1	HS3ST3A1
ENSSSCG00000048860	1.16662767525292	3.03524346059006	3.09785075609848	0.979790086599501	0.327189746552052	1
ENSSSCG00000017921	1.71857877096133	3.03459682868096	2.66769737840862	1.13753413458434	0.255315063326694	1	ZMYND15
ENSSSCG00000044211	1.7036462790215	3.0334632644235	2.56141680386679	1.18429115474065	0.236297829012799	1
ENSSSCG00000042592	0.825486378103082	3.0299596925332	3.94267496474868	0.768503546354688	0.442188084578333	1
ENSSSCG00000015953	2.75591269521512	3.02652397908426	2.15865851816183	1.40203925429644	0.160903525016234	1	DLX1
ENSSSCG00000016431	2.37070959016929	3.01900893412418	2.39992530329399	1.25795954148259	0.208406388517196	1	GALNTL5
ENSSSCG00000016428	2.93076664418733	3.01414583346935	2.1953094482064	1.37299360503912	0.169754334758941	1	CCT8L2
ENSSSCG00000031889	4.85244398990394	3.00938273414138	1.62188670154538	1.85548271113756	0.063527325842374	1
ENSSSCG00000045349	2.46070676065312	2.99221108167215	2.4536556720336	1.21949102955925	0.222657878532786	1
ENSSSCG00000050796	0.532393483929811	2.98353751052558	4.29682005990383	0.694359426024547	0.487456831980228	1
ENSSSCG00000031272	1.54557368132159	2.96903771252235	2.47235251727001	1.20089578317933	0.229791630203776	1	FGF5
ENSSSCG00000042074	2.64159577997449	2.96855623230067	2.36486916548489	1.25527292402749	0.209379700696734	1
ENSSSCG00000009169	1.12346552357793	2.9630882888948	2.89605245451949	1.02314731360293	0.306238199314295	1	SLC39A8
ENSSSCG00000047701	0.874610151520547	2.96014001820614	3.27220875739908	0.904630553143257	0.365661143431369	1
ENSSSCG00000013420	1.04034558584888	2.95600740876692	3.82048951867786	0.773724779067026	0.439093563397874	1	KISS1R
ENSSSCG00000029095	0.859209621150938	2.95174243625401	4.29792128827022	0.686783735269846	0.492219020703725	1	SNORD28
ENSSSCG00000047525	0.527402458407768	2.95172867001544	4.29792177028778	0.68678045524728	0.492221087963864	1
ENSSSCG00000038275	0.523222152231562	2.95172838593754	4.29792178023492	0.686780387561219	0.492221130623588	1
ENSSSCG00000047898	0.440945714300375	2.9517206447199	4.29792205129058	0.686778543094694	0.492222293115289	1
ENSSSCG00000022163	0.59983938882876	2.95171983461337	4.29792207963703	0.686778350077173	0.492222414766412	1	GNAL
ENSSSCG00000047865	0.59983938882876	2.95171983461337	4.29792207963703	0.686778350077173	0.492222414766412	1
ENSSSCG00000005352	0.361498877036182	2.95171230334987	4.29792234335201	0.686776555634038	0.492223545731983	1	FRMPD1
ENSSSCG00000010505	0.361498877036182	2.95171230334987	4.29792234335201	0.686776555634038	0.492223545731983	1	DNTT
ENSSSCG00000010601	0.361498877036182	2.95171230334987	4.29792234335201	0.686776555634038	0.492223545731983	1	CALHM1
ENSSSCG00000020200	0.361498877036182	2.95171230334987	4.29792234335201	0.686776555634038	0.492223545731983	1	U6
ENSSSCG00000022114	0.361498877036182	2.95171230334987	4.29792234335201	0.686776555634038	0.492223545731983	1
ENSSSCG00000030137	0.361498877036182	2.95171230334987	4.29792234335201	0.686776555634038	0.492223545731983	1	LMNTD2
ENSSSCG00000032609	0.361498877036182	2.95171230334987	4.29792234335201	0.686776555634038	0.492223545731983	1
ENSSSCG00000044321	0.361498877036182	2.95171230334987	4.29792234335201	0.686776555634038	0.492223545731983	1
ENSSSCG00000045039	0.361498877036182	2.95171230334987	4.29792234335201	0.686776555634038	0.492223545731983	1
ENSSSCG00000048924	0.361498877036182	2.95171230334987	4.29792234335201	0.686776555634038	0.492223545731983	1
ENSSSCG00000051746	0.361498877036182	2.95171230334987	4.29792234335201	0.686776555634038	0.492223545731983	1
ENSSSCG00000047303	1.59442358597513	2.93482349226295	2.92202230481707	1.00438093419916	0.315195036247157	1
ENSSSCG00000041999	3.90207970395154	2.93308591019772	1.95524778283739	1.50010956971465	0.133586022458037	1
ENSSSCG00000007873	2.93663367509466	2.92968563310546	1.97013441124332	1.48704860764123	0.137001973470331	1
ENSSSCG00000051063	1.55724545773632	2.92826562858448	2.59386539726932	1.12891965468494	0.258931728669952	1
ENSSSCG00000010245	0.933478360471471	2.91334548273637	3.25763995942807	0.894311685459513	0.3711551494678	1	STOX1
ENSSSCG00000026271	0.919754579000356	2.91321099900427	3.27400092721605	0.889801519232139	0.373572470689066	1
ENSSSCG00000003257	0.850526569785678	2.91089909600962	3.60697511594391	0.807019456037437	0.419655273964119	1	CACNG6
ENSSSCG00000016706	0.850526569785678	2.91089909600962	3.60697511594391	0.807019456037437	0.419655273964119	1	HOXA2
ENSSSCG00000045867	0.848188355949511	2.91087796123842	3.61057662637375	0.806208609443619	0.420122575351335	1
ENSSSCG00000031798	0.765236565263719	2.90871273571996	4.05549086791994	0.717228279005308	0.473233252941792	1
ENSSSCG00000046998	0.765236565263719	2.90871273571996	4.05549086791994	0.717228279005308	0.473233252941792	1
ENSSSCG00000049436	0.765236565263719	2.90871273571996	4.05549086791994	0.717228279005308	0.473233252941792	1
ENSSSCG00000042412	1.61516558246931	2.89961001734604	2.72263725102054	1.06500049400968	0.286875706199947	1
ENSSSCG00000038067	0.826149957384233	2.89469811578394	3.4438492762497	0.840541464966846	0.400604862862401	1
ENSSSCG00000001844	3.85746736789433	2.89464028499027	2.12025537804498	1.36523190317731	0.17218017413248	1	PLIN1
ENSSSCG00000048818	0.42355412637441	2.893808501259	4.29999042239787	0.672980220185067	0.500959874753407	1
ENSSSCG00000046091	0.349897750235462	2.89380008261908	4.29999072906483	0.672978214361972	0.500961150858613	1
ENSSSCG00000013598	7.40277938817871	2.87239226970701	1.30479853334672	2.20140672778005	0.0277072431503102	1	KANK3
ENSSSCG00000042363	0.753072198889712	2.87088028347691	4.09217564569847	0.701553533386247	0.482957638353937	1
ENSSSCG00000051032	0.753072198889712	2.87088028347691	4.09217564569847	0.701553533386247	0.482957638353937	1
ENSSSCG00000043754	0.833933836487402	2.86959155166455	3.64518879752101	0.787227139953925	0.431148912436102	1
ENSSSCG00000020579	1.16063471475339	2.86588300641041	2.87674068629523	0.996225700864681	0.319140494601154	1	U6
ENSSSCG00000032430	1.41642921202059	2.86498903512628	2.8270711475124	1.0134124277867	0.310863205715698	1	ANKRD34C
ENSSSCG00000028443	2.47009778192015	2.86155062967188	2.5180997722731	1.13639287099762	0.255792178061839	1
ENSSSCG00000003302	2.51057507933456	2.85937408771816	2.30584414371168	1.24005522902145	0.214954967038542	1
ENSSSCG00000012540	1.56839916857296	2.85298304058527	2.4484912022424	1.16520044587966	0.243937865202373	1	SLC25A53
ENSSSCG00000046856	1.50883314325343	2.85189735037069	2.63092287392523	1.08399124072983	0.278368682577772	1
ENSSSCG00000018448	1.75768851531081	2.85114420260498	2.5995535976415	1.09678223414656	0.272736598199384	1	SNORA66
ENSSSCG00000046355	1.60118041828411	2.85099763248594	2.54730704195481	1.11922025320437	0.26304618715568	1
ENSSSCG00000003230	2.77374815821587	2.84529044961792	4.22785490052301	0.67298677853536	0.500955702341165	1
ENSSSCG00000043219	19.7022712664974	2.84168083578916	1.03815288713574	2.73724696140791	0.00619557627543304	1
ENSSSCG00000009911	1.18867344178562	2.83676542119034	2.84738542536826	0.996270261102236	0.319118849145016	1
ENSSSCG00000040316	6.17270501227119	2.83399843248102	1.57709251087227	1.79697665986225	0.0723393251913289	1	U2
ENSSSCG00000035621	2.28754851144693	2.83329187640035	3.91231199267065	0.724198857787482	0.468943659708815	1	GABRB1
ENSSSCG00000028122	1.16311052803059	2.83302463920871	3.30735314113775	0.856583654152555	0.391675022548084	1	LCA5L
ENSSSCG00000032244	0.742604811423192	2.83252310697167	4.3022702545056	0.658378702268944	0.510294817259416	1	SPESP1
ENSSSCG00000050222	0.735530809755704	2.83252289254001	4.3022702626508	0.658378651180966	0.51029485007904	1
ENSSSCG00000006796	0.508876632478661	2.83251276964418	4.30227064717768	0.658376239417279	0.510296399430634	1	CHI3L2
ENSSSCG00000032108	0.508876632478661	2.83251276964418	4.30227064717768	0.658376239417279	0.510296399430634	1
ENSSSCG00000050318	0.500019898630122	2.83251224628456	4.30227066705828	0.658376114727649	0.510296479533108	1	SMIM35
ENSSSCG00000002908	0.423586627956702	2.83250434930888	4.30227096703074	0.658374233286326	0.510297688199815	1	ZBTB32
ENSSSCG00000003156	0.423586627956702	2.83250434930888	4.30227096703074	0.658374233286326	0.510297688199815	1	HRC
ENSSSCG00000004016	0.423586627956702	2.83250434930888	4.30227096703074	0.658374233286326	0.510297688199815	1
ENSSSCG00000047210	0.423586627956702	2.83250434930888	4.30227096703074	0.658374233286326	0.510297688199815	1
ENSSSCG00000048817	0.423586627956702	2.83250434930888	4.30227096703074	0.658374233286326	0.510297688199815	1
ENSSSCG00000051558	0.423586627956702	2.83250434930888	4.30227096703074	0.658374233286326	0.510297688199815	1	SYCP2L
ENSSSCG00000051701	0.423586627956702	2.83250434930888	4.30227096703074	0.658374233286326	0.510297688199815	1
ENSSSCG00000008770	0.338296623434742	2.83249584010942	4.30227129025076	0.658372205985255	0.510298990570732	1	NWD2
ENSSSCG00000016270	0.338296623434742	2.83249584010942	4.30227129025076	0.658372205985255	0.510298990570732	1	C2orf72
ENSSSCG00000017990	0.338296623434742	2.83249584010942	4.30227129025076	0.658372205985255	0.510298990570732	1	PIK3R6
ENSSSCG00000018312	0.338296623434742	2.83249584010942	4.30227129025076	0.658372205985255	0.510298990570732	1	U6
ENSSSCG00000018383	0.338296623434742	2.83249584010942	4.30227129025076	0.658372205985255	0.510298990570732	1
ENSSSCG00000035275	0.338296623434742	2.83249584010942	4.30227129025076	0.658372205985255	0.510298990570732	1
ENSSSCG00000036258	0.338296623434742	2.83249584010942	4.30227129025076	0.658372205985255	0.510298990570732	1	ssc-mir-9828-1
ENSSSCG00000036808	0.338296623434742	2.83249584010942	4.30227129025076	0.658372205985255	0.510298990570732	1	HMGCS2
ENSSSCG00000041035	0.338296623434742	2.83249584010942	4.30227129025076	0.658372205985255	0.510298990570732	1
ENSSSCG00000041125	0.338296623434742	2.83249584010942	4.30227129025076	0.658372205985255	0.510298990570732	1
ENSSSCG00000046184	0.338296623434742	2.83249584010942	4.30227129025076	0.658372205985255	0.510298990570732	1
ENSSSCG00000048421	0.338296623434742	2.83249584010942	4.30227129025076	0.658372205985255	0.510298990570732	1
ENSSSCG00000049844	0.338296623434742	2.83249584010942	4.30227129025076	0.658372205985255	0.510298990570732	1
ENSSSCG00000049988	0.338296623434742	2.83249584010942	4.30227129025076	0.658372205985255	0.510298990570732	1	LY6L
ENSSSCG00000050849	0.338296623434742	2.83249584010942	4.30227129025076	0.658372205985255	0.510298990570732	1
ENSSSCG00000000856	0.994046458064801	2.83039928259908	3.86786568032646	0.731772899197519	0.464307192953303	1	PAH
ENSSSCG00000023338	0.989618091140532	2.83029317484544	3.85081170497962	0.734986125440901	0.462347944051088	1	CHRNA6
ENSSSCG00000048391	0.499297614776764	2.82959922167035	4.30238142683771	0.657682092996142	0.51074243128147	1
ENSSSCG00000005454	0.422864344103344	2.82959131985537	4.30238172759156	0.657680210407399	0.510743641237742	1	TXNDC8
ENSSSCG00000050542	0.417021176845577	2.82959131985537	4.30238172759156	0.657680210407399	0.510743641237742	1
ENSSSCG00000000540	0.337574339581385	2.82958280547501	4.3023820516523	0.657678181877951	0.510744944993058	1	OVCH1
ENSSSCG00000001040	0.337574339581385	2.82958280547501	4.3023820516523	0.657678181877951	0.510744944993058	1	C6orf52
ENSSSCG00000002983	0.337574339581385	2.82958280547501	4.3023820516523	0.657678181877951	0.510744944993058	1	LGALS13
ENSSSCG00000004057	0.337574339581385	2.82958280547501	4.3023820516523	0.657678181877951	0.510744944993058	1	SYTL3
ENSSSCG00000045539	0.337574339581385	2.82958280547501	4.3023820516523	0.657678181877951	0.510744944993058	1
ENSSSCG00000046612	0.337574339581385	2.82958280547501	4.3023820516523	0.657678181877951	0.510744944993058	1
ENSSSCG00000048204	0.337574339581385	2.82958280547501	4.3023820516523	0.657678181877951	0.510744944993058	1
ENSSSCG00000051275	0.337574339581385	2.82958280547501	4.3023820516523	0.657678181877951	0.510744944993058	1
ENSSSCG00000051357	0.337574339581385	2.82958280547501	4.3023820516523	0.657678181877951	0.510744944993058	1
ENSSSCG00000009314	0.779271835130615	2.82863349200508	4.30241819469411	0.657452010474819	0.510890318428862	1	FLT3
ENSSSCG00000009488	0.705615458991668	2.82863117589119	4.30241828290588	0.657451458666803	0.510890673134212	1	SLITRK5
ENSSSCG00000027989	0.660780128687692	2.82863036567902	4.30241831376467	0.657451265635751	0.510890797215707	1	FAM187B
ENSSSCG00000049858	0.59320359186281	2.82862723673996	4.30241843293524	0.657450520174111	0.510891276402979	1
ENSSSCG00000044131	0.579918491090002	2.8286266942804	4.30241845359575	0.657450390934517	0.510891359479	1
ENSSSCG00000040088	0.499056853492312	2.82862152012725	4.302418650665	0.657449158205478	0.5108921518853	1
ENSSSCG00000007983	0.422623582818891	2.82861362316299	4.30241895143495	0.657447276774288	0.51089336128283	1	PDIA2
ENSSSCG00000019395	0.422623582818891	2.82861362316299	4.30241895143495	0.657447276774288	0.51089336128283	1
ENSSSCG00000021897	0.422623582818891	2.82861362316299	4.30241895143495	0.657447276774288	0.51089336128283	1	CRB1
ENSSSCG00000042106	0.422623582818891	2.82861362316299	4.30241895143495	0.657447276774288	0.51089336128283	1
ENSSSCG00000044750	0.422623582818891	2.82861362316299	4.30241895143495	0.657447276774288	0.51089336128283	1	ACTL10
ENSSSCG00000045869	0.422623582818891	2.82861362316299	4.30241895143495	0.657447276774288	0.51089336128283	1
ENSSSCG00000047946	0.422623582818891	2.82861362316299	4.30241895143495	0.657447276774288	0.51089336128283	1
ENSSSCG00000049325	0.422623582818891	2.82861362316299	4.30241895143495	0.657447276774288	0.51089336128283	1
ENSSSCG00000015091	0.337333578296932	2.8286051139758	4.30241927551429	0.657445249484123	0.510894664441234	1	MPZL2
ENSSSCG00000017055	0.337333578296932	2.8286051139758	4.30241927551429	0.657445249484123	0.510894664441234	1
ENSSSCG00000040936	0.337333578296932	2.8286051139758	4.30241927551429	0.657445249484123	0.510894664441234	1
ENSSSCG00000044409	0.337333578296932	2.8286051139758	4.30241927551429	0.657445249484123	0.510894664441234	1
ENSSSCG00000045296	0.337333578296932	2.8286051139758	4.30241927551429	0.657445249484123	0.510894664441234	1
ENSSSCG00000045732	0.337333578296932	2.8286051139758	4.30241927551429	0.657445249484123	0.510894664441234	1
ENSSSCG00000045937	0.337333578296932	2.8286051139758	4.30241927551429	0.657445249484123	0.510894664441234	1
ENSSSCG00000046067	0.337333578296932	2.8286051139758	4.30241927551429	0.657445249484123	0.510894664441234	1
ENSSSCG00000046246	0.337333578296932	2.8286051139758	4.30241927551429	0.657445249484123	0.510894664441234	1
ENSSSCG00000049772	0.337333578296932	2.8286051139758	4.30241927551429	0.657445249484123	0.510894664441234	1
ENSSSCG00000050349	0.337333578296932	2.8286051139758	4.30241927551429	0.657445249484123	0.510894664441234	1
ENSSSCG00000051598	0.337333578296932	2.8286051139758	4.30241927551429	0.657445249484123	0.510894664441234	1
ENSSSCG00000044784	0.590245106933964	2.82812470434269	4.18196203869319	0.676267426192717	0.498870870086114	1
ENSSSCG00000039316	1.73318093675756	2.81959172277796	3.05966541559716	0.921535965470152	0.356770672913982	1	GSG1
ENSSSCG00000045259	1.30425566198793	2.81916742435893	3.02744023079023	0.931204981583754	0.351747541505685	1
ENSSSCG00000047648	2.04744868428938	2.80785908047144	2.42960061204952	1.15568750952151	0.247808999003072	1
ENSSSCG00000024363	2.9287944343222	2.80552095329617	2.02932553186282	1.38248935877766	0.166821495599892	1	HYAL3
ENSSSCG00000002405	1.15489638284414	2.80426660446865	3.17710174239685	0.882649292292751	0.377425787255503	1
ENSSSCG00000014329	0.812528529781643	2.79890845532086	3.67928150241172	0.760721476050749	0.446823444559232	1	CDC25C
ENSSSCG00000042142	0.325573407216141	2.79579607524272	4.30368293756725	0.649628728649583	0.515932071314328	1
ENSSSCG00000050168	0.325573407216141	2.79579607524272	4.30368293756725	0.649628728649583	0.515932071314328	1
ENSSSCG00000047942	3.36946112977602	2.79436893334604	1.76848725711467	1.5800899452932	0.114086269603455	1
ENSSSCG00000030032	5.17035747452566	2.79220318602256	1.70878139174675	1.63403183081734	0.102252167111399	1
ENSSSCG00000046212	2.06284095350689	2.79132495839085	2.56159010218583	1.08968447216008	0.275852158462986	1
ENSSSCG00000031152	2.32598352515633	2.78866227056217	2.04018377133433	1.36686817616352	0.171666628570482	1
ENSSSCG00000049492	1.0849022615021	2.78294467586397	3.13521128016407	0.887641829267193	0.374733445696835	1
ENSSSCG00000045581	1.03416330091752	2.78236008396083	3.19534821742473	0.87075332472004	0.383888855555228	1
ENSSSCG00000046455	0.872608276539427	2.78117202538141	3.3294067785722	0.835335604913408	0.403528775726693	1
ENSSSCG00000019715	0.86388042695274	2.77914410696669	3.61261177395291	0.769289445105737	0.441721501685747	1
ENSSSCG00000018050	0.790276756946314	2.7786084734488	3.70110287858797	0.750751482625331	0.452802233221291	1
ENSSSCG00000040194	0.790276756946314	2.7786084734488	3.70110287858797	0.750751482625331	0.452802233221291	1	PABPC5
ENSSSCG00000051152	0.704986752424355	2.77632525110647	4.18223118916139	0.663838301981379	0.506793808315147	1
ENSSSCG00000048185	3.34637488041544	2.7758472804679	1.56254592288037	1.77649004731391	0.0756521809157462	1
ENSSSCG00000050951	1.32863948436415	2.75077077423785	2.62949984151357	1.04611939153207	0.295505913280035	1
ENSSSCG00000048761	4.07608956741814	2.73322513741401	1.61804812276689	1.68921127805529	0.0911789484665439	1
ENSSSCG00000019181	2.36647285366046	2.72054371745385	2.44506602258352	1.11266677150061	0.265851571613622	1
ENSSSCG00000048976	0.771417363470568	2.71249600511729	3.35893382491016	0.807546723606511	0.419351566851804	1
ENSSSCG00000034657	1.72398746760284	2.70815091268552	3.15707495895681	0.857803805070365	0.39100080831135	1	LHX3
ENSSSCG00000034921	1.76484970025988	2.70555492553395	2.26974019337734	1.19201084486596	0.233256992961476	1	CLDN19
ENSSSCG00000046928	1.23155467913119	2.70444531987346	3.32970629753765	0.812217378413651	0.416666909393345	1
ENSSSCG00000002944	1.37440586613012	2.7010359473847	2.68338285382207	1.00657867122371	0.314137288333164	1	WDR87
ENSSSCG00000013654	1.68134246050847	2.69919548169685	2.6699045914678	1.01097076289642	0.312030423411855	1	ICAM4
ENSSSCG00000047084	0.903603583686832	2.69558163198168	3.90846965088893	0.689677002191536	0.490397331453719	1
ENSSSCG00000006812	4.10880127010247	2.6950612322675	1.854187267722	1.45350002083586	0.146084973909544	1	ALX3
ENSSSCG00000026500	0.541057082455415	2.69161391039063	4.29830410365627	0.626203694638791	0.531181344182876	1	U6
ENSSSCG00000015299	0.669530944891555	2.69153264393071	4.30789178139005	0.624791146230283	0.532108142353972	1	STEAP4
ENSSSCG00000048545	0.633056226939989	2.69153134003588	4.30789183591993	0.624790835645742	0.532108346224046	1
ENSSSCG00000039345	0.624695614587579	2.69153103696969	4.30789184859443	0.624790763456116	0.532108393609875	1	FATE1
ENSSSCG00000045749	0.557119077762697	2.69152794551139	4.30789197788263	0.624790027078233	0.532108876974141	1
ENSSSCG00000004891	0.539589575989396	2.69152720420701	4.30789200888495	0.624789850501309	0.532108992880664	1	SERPINB7
ENSSSCG00000050195	0.471829073240737	2.69152281437596	4.3078921924755	0.624788804853841	0.532109679252389	1
ENSSSCG00000032036	0.462972339392199	2.69152229727322	4.30789221410183	0.624788681681162	0.532109760103992	1
ENSSSCG00000038677	0.462972339392199	2.69152229727322	4.30789221410183	0.624788681681162	0.532109760103992	1	GJB3
ENSSSCG00000005463	0.386539068718778	2.69151449474314	4.30789254041404	0.624786823137528	0.532110980068747	1	SHOC1
ENSSSCG00000044535	0.386539068718778	2.69151449474314	4.30789254041404	0.624786823137528	0.532110980068747	1
ENSSSCG00000048296	0.386539068718778	2.69151449474314	4.30789254041404	0.624786823137528	0.532110980068747	1
ENSSSCG00000001901	0.301249064196819	2.69150608730883	4.30789289201599	0.62478482050868	0.532112294613916	1	CYP1A2
ENSSSCG00000006328	0.301249064196819	2.69150608730883	4.30789289201599	0.62478482050868	0.532112294613916	1	RXRG
ENSSSCG00000015320	0.301249064196819	2.69150608730883	4.30789289201599	0.62478482050868	0.532112294613916	1	CALCR
ENSSSCG00000032065	0.301249064196819	2.69150608730883	4.30789289201599	0.62478482050868	0.532112294613916	1
ENSSSCG00000035642	0.301249064196819	2.69150608730883	4.30789289201599	0.62478482050868	0.532112294613916	1
ENSSSCG00000037634	0.301249064196819	2.69150608730883	4.30789289201599	0.62478482050868	0.532112294613916	1	FOXA1
ENSSSCG00000042101	0.301249064196819	2.69150608730883	4.30789289201599	0.62478482050868	0.532112294613916	1
ENSSSCG00000042393	0.301249064196819	2.69150608730883	4.30789289201599	0.62478482050868	0.532112294613916	1
ENSSSCG00000043054	0.301249064196819	2.69150608730883	4.30789289201599	0.62478482050868	0.532112294613916	1
ENSSSCG00000046220	0.301249064196819	2.69150608730883	4.30789289201599	0.62478482050868	0.532112294613916	1
ENSSSCG00000046853	0.301249064196819	2.69150608730883	4.30789289201599	0.62478482050868	0.532112294613916	1
ENSSSCG00000046943	0.301249064196819	2.69150608730883	4.30789289201599	0.62478482050868	0.532112294613916	1
ENSSSCG00000051246	0.301249064196819	2.69150608730883	4.30789289201599	0.62478482050868	0.532112294613916	1
ENSSSCG00000051456	0.301249064196819	2.69150608730883	4.30789289201599	0.62478482050868	0.532112294613916	1
ENSSSCG00000039234	3.41878913362122	2.68432336606824	2.05350831845528	1.30718894194082	0.191148550170189	1
ENSSSCG00000020404	1.18192999250466	2.67171101482157	2.9092162288529	0.918361099571835	0.358429849300035	1	U5
ENSSSCG00000017194	1.07942267456437	2.67059288712657	2.74579832811777	0.972610719359441	0.330746813036702	1	CDK3
ENSSSCG00000005193	2.42799803435498	2.66579890196131	2.4449954033759	1.09030834916112	0.275577338611362	1	TYRP1
ENSSSCG00000010792	2.74161454077575	2.66570771918023	2.44018455119835	1.09242053756595	0.274648299947788	1
ENSSSCG00000047063	1.41774790854425	2.66311402638856	2.74071761070312	0.971684939735674	0.3312073113363	1
ENSSSCG00000037110	4.50053230476043	2.66218844955085	2.27102141159997	1.17224277849291	0.241099597924696	1	PCP4
ENSSSCG00000015234	3.02767182671415	2.65125187720865	2.30862669040129	1.14841082286361	0.250799007884602	1	KIRREL3
ENSSSCG00000022200	1.58898039342867	2.64767502467753	2.53591840106939	1.04406948723627	0.296453241721319	1	SYT17
ENSSSCG00000040393	2.31254076887163	2.64519949146138	2.30830510261167	1.14594881260217	0.251816332398703	1	DCAF16
ENSSSCG00000048670	1.36701644255399	2.64261057808676	2.79906568527878	0.944104524586588	0.345116237440868	1
ENSSSCG00000040632	3.91971172776982	2.64114987136435	1.72589299739404	1.53030916479311	0.125940220831179	1
ENSSSCG00000038508	2.44465798938957	2.63630734834617	2.01117560382897	1.31082902125854	0.189915535334484	1	SPTBN2
ENSSSCG00000049232	0.810640520956576	2.63356601339907	3.69732618569349	0.712289335896152	0.476285626294977	1
ENSSSCG00000043192	0.725598577182681	2.63286524664044	3.81566445117073	0.690014879540212	0.490184830199684	1
ENSSSCG00000041670	0.644736939584991	2.63070321888562	4.27976122744872	0.614684576796789	0.538763047301495	1
ENSSSCG00000047511	0.644736939584991	2.63070321888562	4.27976122744872	0.614684576796789	0.538763047301495	1
ENSSSCG00000050541	0.644736939584991	2.63070321888562	4.27976122744872	0.614684576796789	0.538763047301495	1
ENSSSCG00000041577	4.67667949825399	2.6233417973423	1.62720374615788	1.61217782563277	0.106923249121158	1
ENSSSCG00000034358	1.23329441569307	2.61764871864215	2.93699426224087	0.891267903480661	0.37278546337056	1	KCNJ16
ENSSSCG00000046385	1.31415605329076	2.61646778138271	2.71711599135825	0.962957705782286	0.335568748590124	1
ENSSSCG00000027665	8.51043566146318	2.61469991218145	1.27651309866867	2.04831420445934	0.0405292220535432	1
ENSSSCG00000050742	2.34534531923602	2.6144467587337	2.32664447700693	1.12369843548122	0.261140980364535	1
ENSSSCG00000036359	2.16089971671178	2.59923216078215	2.29314808330229	1.13347767626026	0.257013710704202	1	SLC43A1
ENSSSCG00000015873	3.21070295913907	2.5931829277602	1.70851753721882	1.51779707920438	0.129065561653726	1	ACVR1C
ENSSSCG00000046261	3.46805076448011	2.58430244667203	1.72546475148211	1.49774282230466	0.134200081423492	1	TEX26
ENSSSCG00000038945	8.10667561189434	2.5754466413141	1.52647600068181	1.68718449563816	0.0915678817067182	1
ENSSSCG00000032737	9.32827728742128	2.55696566765274	1.47915547527816	1.72866592483923	0.0838689032894276	1	U2
ENSSSCG00000045936	2.5127355275211	2.54303278984576	2.0275897851419	1.25421463872081	0.209764000481623	1
ENSSSCG00000009655	1.44724060479341	2.53975880064907	3.04478469888483	0.834134118441699	0.404205410926866	1	EBF2
ENSSSCG00000007680	1.67870557546258	2.53689825177353	3.00797568259962	0.843390545491722	0.399010057831163	1	MYL10
ENSSSCG00000005355	3.90800150847706	2.53671333165832	1.77660286617587	1.42784489429457	0.153336507625532	1	EXOSC3
ENSSSCG00000037762	3.60091647044853	2.5332208605047	1.75666976121365	1.44205867058049	0.149285823005166	1	TBX1
ENSSSCG00000034164	8.61758020688721	2.53112629875135	1.26097880567422	2.00727108763578	0.0447208059347393	1	WDR64
ENSSSCG00000042395	3.0842496969725	2.528478856641	1.9420196512911	1.30198417660707	0.192921794831862	1
ENSSSCG00000004280	1.42189997491108	2.52636239334495	2.71149587137434	0.931722751273984	0.351479825507976	1	RIMS1
ENSSSCG00000039327	7.11016030769676	2.52349287237583	1.12440191109279	2.24429792183765	0.0248132391828179	1	DAPP1
ENSSSCG00000035796	7.45116525493683	2.52064757457579	1.52823086453389	1.64938925987768	0.0990679136052844	1	U2
ENSSSCG00000049199	3.23917520568802	2.51673275838239	1.79145210399957	1.40485629102982	0.160064016223392	1
ENSSSCG00000044778	0.971221787095306	2.50485465247227	3.59291506707252	0.697165005493217	0.48569953635708	1	DPPA4
ENSSSCG00000046944	0.346185231974467	2.50095535478702	4.31640221376356	0.579407393224921	0.562314316698702	1
ENSSSCG00000029442	0.350613598898736	2.50095535478702	4.31640221376356	0.579407393224921	0.562314316698702	1
ENSSSCG00000045650	0.350613598898736	2.50095535478702	4.31640221376356	0.579407393224921	0.562314316698702	1
ENSSSCG00000016504	0.265323594376777	2.50094683633865	4.31640261937578	0.579405365271585	0.56231568473978	1	TBXAS1
ENSSSCG00000034242	0.265323594376777	2.50094683633865	4.31640261937578	0.579405365271585	0.56231568473978	1	HNF4G
ENSSSCG00000042877	0.265323594376777	2.50094683633865	4.31640261937578	0.579405365271585	0.56231568473978	1
ENSSSCG00000043535	0.265323594376777	2.50094683633865	4.31640261937578	0.579405365271585	0.56231568473978	1
ENSSSCG00000047717	0.265323594376777	2.50094683633865	4.31640261937578	0.579405365271585	0.56231568473978	1
ENSSSCG00000038207	1.33669459712842	2.50084585443635	2.58377225664238	0.967904910352358	0.33309186177157	1	ssc-mir-503
ENSSSCG00000042951	1.65097699276359	2.49818501817774	2.48972098586143	1.00339959070289	0.315668101514797	1
ENSSSCG00000030960	0.747155312087942	2.49512935278309	3.44472307387453	0.724333799633026	0.468860831250531	1
ENSSSCG00000015350	3.78236413992121	2.49232105360655	1.72392481163043	1.44572491607067	0.148254372972713	1	THSD7A
ENSSSCG00000033292	1.69821035491034	2.48686752656575	2.55307359917431	0.97406809085724	0.330022731799556	1	C1orf194
ENSSSCG00000032303	1.59099462297308	2.48415518427645	2.84672537080679	0.872636050442905	0.382861484282919	1	ENTPD2
ENSSSCG00000003149	2.9680113044006	2.48277119973993	1.92181334700794	1.29188987245059	0.196395285484539	1	TULP2
ENSSSCG00000050022	1.42136391291127	2.48133960145338	2.83046057759584	0.876655771535601	0.380673636584131	1
ENSSSCG00000047861	3.9131308410543	2.48096664339029	1.65526545450866	1.49883309449404	0.133916936754482	1
ENSSSCG00000033286	3.92874533485003	2.47534655163794	2.13875559639047	1.15737700736612	0.247118363712143	1
ENSSSCG00000042209	2.87713440517777	2.47226371409511	1.8703576495319	1.32181335196177	0.186230311103628	1
ENSSSCG00000050871	0.750390708117213	2.47153208019228	3.79907691096545	0.650561212135134	0.515329775727593	1
ENSSSCG00000002552	0.669777131267587	2.47078684840951	3.92757278231277	0.629087475994417	0.529291789184743	1	TDRD9
ENSSSCG00000015513	0.669777131267587	2.47078684840951	3.92757278231277	0.629087475994417	0.529291789184743	1	ASTN1
ENSSSCG00000014843	0.584487126745627	2.46908948947617	4.28361874460093	0.57640271851649	0.56434300734279	1	CHRDL2
ENSSSCG00000009874	2.29287086124711	2.46479718404653	2.20043946069185	1.12013860325499	0.262654702515283	1	RASAL1
ENSSSCG00000041571	0.585609216163509	2.45837248776164	4.28388999380989	0.573864522971862	0.566059481949089	1
ENSSSCG00000015700	0.841479229729387	2.45761587559258	4.03202153167816	0.609524491941317	0.542176843740785	1	TMEM163
ENSSSCG00000034127	0.584405409741246	2.45506958582278	4.28397399374423	0.57308228047319	0.566588984272031	1	SHISAL2A
ENSSSCG00000050280	3.09940419679412	2.45305554318152	2.06289111929035	1.18913476346022	0.234386640571876	1
ENSSSCG00000045592	0.756455300780588	2.45211979518753	3.51264656986598	0.698083267534963	0.485125121599362	1
ENSSSCG00000045617	1.60506088034182	2.4520318418018	2.642183545952	0.928032363822139	0.353390781980342	1
ENSSSCG00000028418	1.02634366657493	2.45195339943588	3.48079704624489	0.704422971767648	0.481169404324923	1	PAX3
ENSSSCG00000006466	0.918550786320584	2.45113607426764	3.34317951233642	0.733175130208499	0.46345162172875	1	SH2D2A
ENSSSCG00000015039	1.51281367510918	2.45094712891284	2.53329930901833	0.967492123882747	0.333298076680746	1	BCO2
ENSSSCG00000036224	0.96767541951817	2.45059482735108	3.26222020676491	0.751204600556776	0.452529531920449	1
ENSSSCG00000047625	1.03797729495794	2.45015066645613	3.20035999440694	0.765585956185585	0.443922703360426	1
ENSSSCG00000042289	1.44267743997201	2.44794064659817	3.00915142469322	0.813498658296244	0.41593221522821	1
ENSSSCG00000014854	1.41346443711142	2.44625693003331	2.79329440055325	0.875760510438426	0.381160242063522	1	KLHL35
ENSSSCG00000000029	1.44463614399995	2.44616809792949	2.78607025418271	0.877999431011143	0.379944027497737	1	SCUBE1
ENSSSCG00000013512	2.18541341923121	2.44262253787523	2.39527973662197	1.01976504060441	0.307839906858662	1	PLIN4
ENSSSCG00000009457	2.35170748271682	2.4418175663086	2.3767594670079	1.02737260551763	0.304245045842406	1	DACH1
ENSSSCG00000006352	2.03790455934792	2.44106771411895	2.46221222345229	0.99141239364668	0.321484250916482	1	MPZ
ENSSSCG00000042663	1.52202737265164	2.43369457856513	2.42917622445382	1.00186003554037	0.316411196721671	1
ENSSSCG00000046790	0.738315358211199	2.42951113323496	3.48731370924277	0.696671230579511	0.486008567167983	1
ENSSSCG00000024223	1.85727075309837	2.42912381095625	2.43167229279101	0.998951963287851	0.317817962044022	1	ARHGEF16
ENSSSCG00000048627	2.62820049521192	2.4274358949581	2.40788599770063	1.0081191124813	0.313397283335983	1	NPW
ENSSSCG00000033490	6.09511885800898	2.41494649867774	1.2455092593628	1.93892295904185	0.052510719850405	1
ENSSSCG00000050719	0.590454118739625	2.41486591383965	4.32062378087317	0.558916035348865	0.576219025161387	1
ENSSSCG00000004202	0.581597384891086	2.41486536057517	4.32062380880597	0.558915903683485	0.576219115023716	1	SAMD3
ENSSSCG00000037188	0.819753930759887	2.41486417147909	4.32062386882748	0.558915620705126	0.576219308157988	1
ENSSSCG00000023571	0.738892293162197	2.41486216593572	4.32062397008062	0.55891514342792	0.576219633902351	1	SLC22A6
ENSSSCG00000043966	0.66848142100502	2.41486010999869	4.32062407387835	0.558914654158056	0.576219967831861	1
ENSSSCG00000013310	0.594882485663894	2.41485747862635	4.32062420672868	0.558914027946609	0.576220395224925	1	C11orf91
ENSSSCG00000032708	0.594882485663894	2.41485747862635	4.32062420672868	0.558914027946609	0.576220395224925	1	Metazoa_SRP
ENSSSCG00000017706	0.514002127128204	2.4148574403458	4.32062420866568	0.558914018836083	0.576220401442915	1	HEATR9
ENSSSCG00000042428	0.585529630319228	2.4148572280677	4.32062421937865	0.558913968318905	0.576220435921198	1
ENSSSCG00000035421	0.571509816632826	2.41485669928629	4.32062424607538	0.558913842480011	0.576220521807019	1	ATP8A2
ENSSSCG00000035935	0.571509816632826	2.41485669928629	4.32062424607538	0.558913842480011	0.576220521807019	1	C3orf80
ENSSSCG00000051164	0.571509816632826	2.41485669928629	4.32062424607538	0.558913842480011	0.576220521807019	1
ENSSSCG00000041604	0.496307380369127	2.41485317232409	4.32062442414301	0.558913003136826	0.576221094664065	1
ENSSSCG00000041710	0.424302476619975	2.41485193696819	4.32062448652014	0.558912709147081	0.576221295313994	1
ENSSSCG00000045621	0.424302476619975	2.41485193696819	4.32062448652014	0.558912709147081	0.576221295313994	1
ENSSSCG00000000640	0.415445742771437	2.41485140316359	4.32062451347109	0.558912582112708	0.576221382015797	1
ENSSSCG00000012733	0.339012472098016	2.41484334824695	4.32062492014515	0.558910665211325	0.576222690314464	1
ENSSSCG00000015412	0.339012472098016	2.41484334824695	4.32062492014515	0.558910665211325	0.576222690314464	1	CCDC146
ENSSSCG00000041688	0.339012472098016	2.41484334824695	4.32062492014515	0.558910665211325	0.576222690314464	1
ENSSSCG00000044695	0.339012472098016	2.41484334824695	4.32062492014515	0.558910665211325	0.576222690314464	1
ENSSSCG00000046285	0.339012472098016	2.41484334824695	4.32062492014515	0.558910665211325	0.576222690314464	1
ENSSSCG00000047370	0.339012472098016	2.41484334824695	4.32062492014515	0.558910665211325	0.576222690314464	1
ENSSSCG00000048052	0.334584105173747	2.41484334824695	4.32062492014515	0.558910665211325	0.576222690314464	1
ENSSSCG00000000223	0.253722467576057	2.4148346688891	4.32062535833795	0.558908599707435	0.576224100036955	1	BIN2
ENSSSCG00000006418	0.253722467576057	2.4148346688891	4.32062535833795	0.558908599707435	0.576224100036955	1
ENSSSCG00000006479	0.253722467576057	2.4148346688891	4.32062535833795	0.558908599707435	0.576224100036955	1	TTC24
ENSSSCG00000007765	0.253722467576057	2.4148346688891	4.32062535833795	0.558908599707435	0.576224100036955	1	PRSS53
ENSSSCG00000008196	0.253722467576057	2.4148346688891	4.32062535833795	0.558908599707435	0.576224100036955	1	FAM178B
ENSSSCG00000010293	0.253722467576057	2.4148346688891	4.32062535833795	0.558908599707435	0.576224100036955	1	OIT3
ENSSSCG00000010478	0.253722467576057	2.4148346688891	4.32062535833795	0.558908599707435	0.576224100036955	1	FFAR4
ENSSSCG00000012118	0.253722467576057	2.4148346688891	4.32062535833795	0.558908599707435	0.576224100036955	1	TLR8
ENSSSCG00000017078	0.253722467576057	2.4148346688891	4.32062535833795	0.558908599707435	0.576224100036955	1	GLRA1
ENSSSCG00000017981	0.253722467576057	2.4148346688891	4.32062535833795	0.558908599707435	0.576224100036955	1	ALOXE3
ENSSSCG00000019634	0.253722467576057	2.4148346688891	4.32062535833795	0.558908599707435	0.576224100036955	1
ENSSSCG00000030172	0.253722467576057	2.4148346688891	4.32062535833795	0.558908599707435	0.576224100036955	1	CD40LG
ENSSSCG00000034152	0.253722467576057	2.4148346688891	4.32062535833795	0.558908599707435	0.576224100036955	1	MEI4
ENSSSCG00000034726	0.253722467576057	2.4148346688891	4.32062535833795	0.558908599707435	0.576224100036955	1	KCNH5
ENSSSCG00000035143	0.253722467576057	2.4148346688891	4.32062535833795	0.558908599707435	0.576224100036955	1	U6
ENSSSCG00000036674	0.253722467576057	2.4148346688891	4.32062535833795	0.558908599707435	0.576224100036955	1	PPP1R1C
ENSSSCG00000037753	0.253722467576057	2.4148346688891	4.32062535833795	0.558908599707435	0.576224100036955	1	C17orf98
ENSSSCG00000040123	0.253722467576057	2.4148346688891	4.32062535833795	0.558908599707435	0.576224100036955	1
ENSSSCG00000041006	0.253722467576057	2.4148346688891	4.32062535833795	0.558908599707435	0.576224100036955	1
ENSSSCG00000041264	0.253722467576057	2.4148346688891	4.32062535833795	0.558908599707435	0.576224100036955	1
ENSSSCG00000041285	0.253722467576057	2.4148346688891	4.32062535833795	0.558908599707435	0.576224100036955	1
ENSSSCG00000041735	0.253722467576057	2.4148346688891	4.32062535833795	0.558908599707435	0.576224100036955	1
ENSSSCG00000041912	0.253722467576057	2.4148346688891	4.32062535833795	0.558908599707435	0.576224100036955	1
ENSSSCG00000042825	0.253722467576057	2.4148346688891	4.32062535833795	0.558908599707435	0.576224100036955	1
ENSSSCG00000042914	0.253722467576057	2.4148346688891	4.32062535833795	0.558908599707435	0.576224100036955	1
ENSSSCG00000043868	0.253722467576057	2.4148346688891	4.32062535833795	0.558908599707435	0.576224100036955	1
ENSSSCG00000045711	0.253722467576057	2.4148346688891	4.32062535833795	0.558908599707435	0.576224100036955	1
ENSSSCG00000045948	0.253722467576057	2.4148346688891	4.32062535833795	0.558908599707435	0.576224100036955	1
ENSSSCG00000046276	0.253722467576057	2.4148346688891	4.32062535833795	0.558908599707435	0.576224100036955	1
ENSSSCG00000046508	0.253722467576057	2.4148346688891	4.32062535833795	0.558908599707435	0.576224100036955	1
ENSSSCG00000046967	0.253722467576057	2.4148346688891	4.32062535833795	0.558908599707435	0.576224100036955	1
ENSSSCG00000046993	0.253722467576057	2.4148346688891	4.32062535833795	0.558908599707435	0.576224100036955	1
ENSSSCG00000047132	0.253722467576057	2.4148346688891	4.32062535833795	0.558908599707435	0.576224100036955	1
ENSSSCG00000047190	0.253722467576057	2.4148346688891	4.32062535833795	0.558908599707435	0.576224100036955	1
ENSSSCG00000047201	0.253722467576057	2.4148346688891	4.32062535833795	0.558908599707435	0.576224100036955	1
ENSSSCG00000047269	0.253722467576057	2.4148346688891	4.32062535833795	0.558908599707435	0.576224100036955	1
ENSSSCG00000047781	0.253722467576057	2.4148346688891	4.32062535833795	0.558908599707435	0.576224100036955	1
ENSSSCG00000048066	0.253722467576057	2.4148346688891	4.32062535833795	0.558908599707435	0.576224100036955	1
ENSSSCG00000048608	0.253722467576057	2.4148346688891	4.32062535833795	0.558908599707435	0.576224100036955	1
ENSSSCG00000049146	0.253722467576057	2.4148346688891	4.32062535833795	0.558908599707435	0.576224100036955	1
ENSSSCG00000049910	0.253722467576057	2.4148346688891	4.32062535833795	0.558908599707435	0.576224100036955	1
ENSSSCG00000050133	0.253722467576057	2.4148346688891	4.32062535833795	0.558908599707435	0.576224100036955	1
ENSSSCG00000050189	0.253722467576057	2.4148346688891	4.32062535833795	0.558908599707435	0.576224100036955	1
ENSSSCG00000050261	0.253722467576057	2.4148346688891	4.32062535833795	0.558908599707435	0.576224100036955	1
ENSSSCG00000051233	0.253722467576057	2.4148346688891	4.32062535833795	0.558908599707435	0.576224100036955	1
ENSSSCG00000031747	0.707294352792752	2.41459652373835	4.27238643494809	0.565163418736415	0.571962615827316	1
ENSSSCG00000048253	0.752342638920781	2.41446431777069	4.24649682445491	0.568577916711527	0.569642614826407	1
ENSSSCG00000001650	0.734971255545046	2.41410753536745	4.18696567906095	0.576576862676572	0.564225332897943	1	PTCRA
ENSSSCG00000047565	0.419144526378737	2.41230275058513	4.32075329712665	0.558306060239389	0.576635407381814	1
ENSSSCG00000047023	0.990333939803805	2.41206783160629	3.88379280938154	0.621059863384007	0.534560236226057	1
ENSSSCG00000027232	0.656077537301428	2.41104420506102	4.32081697384514	0.558006557476423	0.576839906375578	1
ENSSSCG00000051599	0.644549321183459	2.41104167106656	4.32081710210611	0.558005954450453	0.576840318153187	1
ENSSSCG00000004402	0.554830949737231	2.41103947336434	4.32081721335696	0.558005431451967	0.576840675283965	1	METTL24
ENSSSCG00000050035	0.685329734314188	2.41103938867899	4.32081721763321	0.558005411300335	0.576840689044558	1
ENSSSCG00000029694	0.650234370043661	2.41103840593245	4.32081726737802	0.55800517743152	0.576840848742478	1	SLC23A3
ENSSSCG00000043711	0.58480734646587	2.41103605843148	4.32081738620471	0.55800461878563	0.576841230215341	1
ENSSSCG00000044614	0.501855555780077	2.41103582040728	4.32081739825761	0.558004562141306	0.576841268895078	1
ENSSSCG00000044993	0.501855555780077	2.41103582040728	4.32081739825761	0.558004562141306	0.576841268895078	1
ENSSSCG00000048452	0.501855555780077	2.41103582040728	4.32081739825761	0.558004562141306	0.576841268895078	1
ENSSSCG00000010106	0.487072822517976	2.41103499103741	4.32081744023948	0.558004364772185	0.576841403669151	1
ENSSSCG00000042194	0.495585096515769	2.41103200269729	4.32081759150094	0.558003653623286	0.576841889279349	1
ENSSSCG00000051392	0.414723458918079	2.41103023557619	4.32081768095802	0.558003233092125	0.576842176440428	1
ENSSSCG00000043215	0.411946564383605	2.41102994463984	4.32081769568524	0.558003163856574	0.576842223718157	1
ENSSSCG00000041656	0.338290188244658	2.41102218061296	4.32081808869173	0.558001316214397	0.576843485387506	1
ENSSSCG00000044232	0.333861821320389	2.41102218061296	4.32081808869173	0.558001316214397	0.576843485387506	1
ENSSSCG00000047211	0.338290188244658	2.41102218061296	4.32081808869173	0.558001316214397	0.576843485387506	1
ENSSSCG00000001572	0.253000183722699	2.41101350120483	4.32081852802633	0.557999250735979	0.576844895808685	1	FGD2
ENSSSCG00000003567	0.253000183722699	2.41101350120483	4.32081852802633	0.557999250735979	0.576844895808685	1	KDF1
ENSSSCG00000027196	0.253000183722699	2.41101350120483	4.32081852802633	0.557999250735979	0.576844895808685	1
ENSSSCG00000027788	0.253000183722699	2.41101350120483	4.32081852802633	0.557999250735979	0.576844895808685	1	TRAV36DV7
ENSSSCG00000035185	0.253000183722699	2.41101350120483	4.32081852802633	0.557999250735979	0.576844895808685	1
ENSSSCG00000036600	0.253000183722699	2.41101350120483	4.32081852802633	0.557999250735979	0.576844895808685	1	U2
ENSSSCG00000038658	0.253000183722699	2.41101350120483	4.32081852802633	0.557999250735979	0.576844895808685	1
ENSSSCG00000040814	0.253000183722699	2.41101350120483	4.32081852802633	0.557999250735979	0.576844895808685	1	IL28B
ENSSSCG00000041338	0.253000183722699	2.41101350120483	4.32081852802633	0.557999250735979	0.576844895808685	1
ENSSSCG00000043460	0.253000183722699	2.41101350120483	4.32081852802633	0.557999250735979	0.576844895808685	1
ENSSSCG00000043541	0.253000183722699	2.41101350120483	4.32081852802633	0.557999250735979	0.576844895808685	1
ENSSSCG00000046238	0.253000183722699	2.41101350120483	4.32081852802633	0.557999250735979	0.576844895808685	1
ENSSSCG00000048162	0.253000183722699	2.41101350120483	4.32081852802633	0.557999250735979	0.576844895808685	1
ENSSSCG00000030735	0.683859852318765	2.41097323442999	4.30760447202649	0.559701627688152	0.575682971939475	1
ENSSSCG00000007589	1.47993213231421	2.40820174279536	3.46666011758525	0.694674892003208	0.487259066389091	1
ENSSSCG00000049985	1.1191291669011	2.40652376073061	3.66641022584374	0.656370567528845	0.51158572306632	1
ENSSSCG00000051429	0.913233466938952	2.40382197531229	3.40248603932024	0.70648988637512	0.479883539974041	1
ENSSSCG00000027981	0.823796943977628	2.40281722926054	4.05169280590483	0.593040327677047	0.553154163772848	1	RTL9
ENSSSCG00000015131	1.4710220739694	2.40134126497082	3.20949529454106	0.748199029627865	0.454340116236379	1	GRIK4
ENSSSCG00000036822	1.12907762272323	2.39917548137567	2.94108208606627	0.815745841553371	0.414645514434879	1
ENSSSCG00000001512	5.77965673942904	2.39007429432478	1.32056514508005	1.80988745858493	0.0703132413938647	1	CUTA
ENSSSCG00000036618	1.10122998561616	2.38738054594061	3.4256037297031	0.696922567324366	0.485851253870902	1
ENSSSCG00000045911	2.79423880439073	2.38625951485724	2.52696964040688	0.944316653710577	0.345007858153641	1
ENSSSCG00000029656	0.719508969951736	2.38440845612371	3.25343597164811	0.732889313606448	0.463625941413148	1	NDP
ENSSSCG00000009919	4.47664078930089	2.38368973809152	1.91593421896911	1.24413965494812	0.213448168565618	1	HNF1A
ENSSSCG00000024428	3.28074853408571	2.38093748998388	2.02851715799619	1.17373298056587	0.240501995668909	1	CHRNA9
ENSSSCG00000006106	0.989196641129939	2.38048307239595	3.79795906143587	0.626779550250332	0.530803750117547	1	CDH17
ENSSSCG00000043592	0.933608461501091	2.37926647502716	3.8778141157184	0.613558670948924	0.539507001237352	1
ENSSSCG00000044284	0.563138789209164	2.37435046476583	4.26430835533064	0.556796147679553	0.577666716214468	1
ENSSSCG00000047888	2.34410219485492	2.37377501806816	4.3227275186178	0.549138248442542	0.582910578399539	1
ENSSSCG00000047643	0.638233437678417	2.37372335525621	4.32273020078151	0.54912595628269	0.5829190134632	1
ENSSSCG00000049784	0.648748297943218	2.3737194405555	4.32273040402037	0.549125024856469	0.582919652624104	1
ENSSSCG00000043678	0.588038797426985	2.37371724862494	4.32273051782105	0.54912450332931	0.58292001050527	1
ENSSSCG00000009181	0.583629151440715	2.37371709509683	4.32273052579195	0.549124466800286	0.582920035572137	1	C4orf17
ENSSSCG00000041154	0.492192837251	2.37371644495184	4.32273055956013	0.549124312109191	0.582920141723926	1
ENSSSCG00000002456	0.485182930407799	2.37371595524577	4.32273058498536	0.549124195593098	0.582920221679354	1	CHGA
ENSSSCG00000047554	0.483584164150525	2.37371282113619	4.32273074768923	0.549123449894512	0.582920733391186	1
ENSSSCG00000046002	0.461968379774297	2.37371163983479	4.32273080902106	0.549123168826778	0.582920926264994	1
ENSSSCG00000029231	0.407150893477104	2.37370826129506	4.32273098444316	0.549122364967349	0.582921477888167	1
ENSSSCG00000047202	0.402722526552835	2.37370764922199	4.32273101621077	0.549122219337797	0.582921577821878	1
ENSSSCG00000048039	0.402722526552835	2.37370764922199	4.32273101621077	0.549122219337797	0.582921577821878	1
ENSSSCG00000013495	0.401415514013785	2.37370746662286	4.32273102569132	0.549122175891858	0.582921607635293	1	ZFR2
ENSSSCG00000008092	0.326289255879414	2.37369975531175	4.32273142605272	0.549120341135624	0.582922866679918	1	NT5DC4
ENSSSCG00000022009	0.326289255879414	2.37369975531175	4.32273142605272	0.549120341135624	0.582922866679918	1	DDC
ENSSSCG00000046359	0.326289255879414	2.37369975531175	4.32273142605272	0.549120341135624	0.582922866679918	1
ENSSSCG00000020362	0.321860888955145	2.37369975531175	4.32273142605272	0.549120341135624	0.582922866679918	1	SNORA72
ENSSSCG00000045073	0.321860888955145	2.37369975531175	4.32273142605272	0.549120341135624	0.582922866679918	1
ENSSSCG00000007858	0.240999251357455	2.37369124937663	4.32273186766233	0.549118317315456	0.582924255465282	1
ENSSSCG00000009442	0.240999251357455	2.37369124937663	4.32273186766233	0.549118317315456	0.582924255465282	1	CNMD
ENSSSCG00000013617	0.240999251357455	2.37369124937663	4.32273186766233	0.549118317315456	0.582924255465282	1	ELAVL3
ENSSSCG00000017539	0.240999251357455	2.37369124937663	4.32273186766233	0.549118317315456	0.582924255465282	1	HOXB6
ENSSSCG00000024613	0.240999251357455	2.37369124937663	4.32273186766233	0.549118317315456	0.582924255465282	1	GUCY1A2
ENSSSCG00000029092	0.240999251357455	2.37369124937663	4.32273186766233	0.549118317315456	0.582924255465282	1	LRRD1
ENSSSCG00000042291	0.240999251357455	2.37369124937663	4.32273186766233	0.549118317315456	0.582924255465282	1
ENSSSCG00000042759	0.240999251357455	2.37369124937663	4.32273186766233	0.549118317315456	0.582924255465282	1	U2
ENSSSCG00000044019	0.240999251357455	2.37369124937663	4.32273186766233	0.549118317315456	0.582924255465282	1	NLRP5
ENSSSCG00000045251	0.240999251357455	2.37369124937663	4.32273186766233	0.549118317315456	0.582924255465282	1	U3
ENSSSCG00000050257	0.240999251357455	2.37369124937663	4.32273186766233	0.549118317315456	0.582924255465282	1
ENSSSCG00000038607	3.60263622569462	2.36669588746388	2.12047046773448	1.11611829708361	0.264371501088954	1	GADL1
ENSSSCG00000042112	0.710284932120965	2.36154226539272	3.84737469994945	0.61380615343334	0.539343430522477	1
ENSSSCG00000035503	0.633851661447545	2.36103798045302	3.98370200994399	0.592674345259628	0.553399113752605	1
ENSSSCG00000042736	0.629423294523276	2.36100138503702	3.99434368728326	0.591086188340204	0.554462673599569	1
ENSSSCG00000012970	0.548561656925585	2.36009888970318	4.28647254748215	0.550592325871652	0.581913170734561	1	CTSW
ENSSSCG00000005309	8.93496694414169	2.35257187047253	1.31587405960729	1.78783968974557	0.0738018754218243	1	FAM166B
ENSSSCG00000006876	2.063488687633	2.34477535844329	2.03936892621248	1.14975536221296	0.250244645034247	1	PLPPR5
ENSSSCG00000002309	10.1534955167928	2.33868524281022	1.1084035045661	2.10995836189253	0.0348619425244153	1	PLEKHD1
ENSSSCG00000044001	1.23069755165987	2.33818675454357	2.54700226581243	0.918015184331899	0.358610916401398	1
ENSSSCG00000039753	2.85578985346119	2.33645498436305	1.8547227781724	1.25973272763994	0.207765794930995	1
ENSSSCG00000045405	1.76898131288621	2.32639882564273	2.4548093762263	0.947690215041882	0.343287183748755	1
ENSSSCG00000043766	3.57943292758652	2.32017701963222	1.96361769800945	1.18158286207352	0.23737125695369	1
ENSSSCG00000004831	6.98216606147006	2.31052173595624	1.50949245152094	1.53066133827181	0.125853113592062	1
ENSSSCG00000045784	2.60707435412778	2.30979469942306	2.4204039033733	0.954301344582994	0.339931127632716	1
ENSSSCG00000048981	1.48836228208944	2.30544691101662	2.57623008141059	0.894891697621312	0.370844985333377	1
ENSSSCG00000025721	1.49836851822725	2.30402898852783	2.63578166958318	0.874134991951811	0.382044743334407	1	TMPRSS7
ENSSSCG00000038693	1.64071658437348	2.30011841295448	2.83060355561755	0.812589388715251	0.416453517454575	1	RAB19
ENSSSCG00000026706	1.41974745595664	2.29837935044873	2.93557296142822	0.782940632254127	0.433661975479005	1	PIGS
ENSSSCG00000051776	1.10723806254298	2.29501001377259	3.18520624510088	0.720521635703342	0.471203883460554	1
ENSSSCG00000032341	0.774810628707129	2.29435341529691	3.2423438762822	0.707621863331693	0.479180111979777	1	AIF1
ENSSSCG00000016861	2.7041460179129	2.29284909795783	2.35446126764181	0.973831733598363	0.330140093884688	1	C6
ENSSSCG00000032855	0.771250593623603	2.29189051876615	3.49532435181364	0.655701814218457	0.512016001338155	1
ENSSSCG00000033533	0.597893690045211	2.28788794023208	4.09596090781971	0.558571722660783	0.576454043019748	1
ENSSSCG00000005266	0.722928562495286	2.27715053367482	3.86183110519559	0.589655650815804	0.555421533739038	1	TMC1
ENSSSCG00000033067	0.682729248488978	2.27540773593753	3.6526061995205	0.622954573158266	0.533314374127113	1
ENSSSCG00000046203	0.22891660198783	2.27506336243145	4.32802773827326	0.525658221252326	0.599125696639236	1
ENSSSCG00000042822	1.46784128691646	2.27465078364984	2.97781306632375	0.76386621086931	0.444946975049417	1
ENSSSCG00000016519	7.41281784002868	2.27366431289097	1.25611024775035	1.81008340387559	0.0702828542229079	1	AKR1D1
ENSSSCG00000009530	4.29926196503426	2.26459904048339	1.68032031833509	1.34771865564728	0.177748889464749	1
ENSSSCG00000050787	1.26313666557615	2.26041580096274	2.95778031118137	0.764227076777012	0.444731933459553	1
ENSSSCG00000012586	5.25184545456845	2.25448086624945	1.63485529288358	1.37900943041446	0.167891846316917	1
ENSSSCG00000014897	2.99869342509248	2.25386686474458	2.21991423266147	1.01529456930523	0.309965432354461	1	FAM181B
ENSSSCG00000042679	1.00110064028175	2.25048708468132	3.37325446784363	0.667156037629131	0.504672468946714	1
ENSSSCG00000006286	2.88535084750281	2.24727547597049	1.83392824677493	1.22538898668606	0.220428694490007	1
ENSSSCG00000031565	4.74056702612834	2.23932643321687	1.73368531985149	1.29165680044444	0.196476024095998	1
ENSSSCG00000005307	6.28918894594044	2.2393108918449	2.4489584031632	0.914393192204687	0.360510277732504	1
ENSSSCG00000049343	2.81721462523376	2.23673683808186	2.47441649781813	0.90394516850908	0.366024476721115	1
ENSSSCG00000037025	6.24022215821096	2.2366162449456	1.51626998035677	1.47507783832754	0.140191617834937	1	PLVAP
ENSSSCG00000032021	3.51913807879961	2.22149692186376	1.69202602144926	1.31292125162531	0.189209485000787	1
ENSSSCG00000016148	1.78573219273275	2.21928843254362	2.62194021735571	0.846429837664958	0.397312999138357	1	PTH2R
ENSSSCG00000016999	2.05060136635308	2.21792010821951	2.25553598587693	0.983322865211216	0.325448560057795	1	TLX3
ENSSSCG00000047357	1.07787075583542	2.21689804854213	2.89247596006323	0.766436118796183	0.44341684848641	1
ENSSSCG00000048555	1.0731568019333	2.21685213338301	2.88114235652364	0.769435126439862	0.441635042619712	1
ENSSSCG00000004017	5.69773882458364	2.21550082273545	1.47795640757406	1.49902988436039	0.133865879515541	1
ENSSSCG00000045249	2.39420615416539	2.21421777923127	2.20105440380493	1.00598048617225	0.314424957044155	1
ENSSSCG00000045631	0.666064613006591	2.21250324230769	3.98440938884773	0.555290138734346	0.578696222818839	1
ENSSSCG00000011892	1.16802780797996	2.21185432491091	2.67705475471673	0.826226778146325	0.408675460633731	1
ENSSSCG00000034503	1.97490932078549	2.21158003945638	2.18645764364984	1.01148999884791	0.311781965462578	1	ERMN
ENSSSCG00000027940	0.503267471586117	2.21026444049115	4.2907606950767	0.515121815818638	0.606467898900045	1	SNORA70
ENSSSCG00000050100	0.922278875873692	2.2039988243731	3.78093986023013	0.582923533790077	0.559944777237826	1
ENSSSCG00000012075	0.501035060304824	2.194251834724	4.29124554287342	0.511332155851126	0.609118492285091	1	FAM3B
ENSSSCG00000046740	0.501035060304824	2.194251834724	4.29124554287342	0.511332155851126	0.609118492285091	1
ENSSSCG00000014037	3.38137484618329	2.19302831579282	1.57038009634992	1.39649523124379	0.162565415642615	1
ENSSSCG00000014079	1.06706652348865	2.19204003056647	3.75507723681001	0.583753646683613	0.559386068452552	1	ANKRD31
ENSSSCG00000008758	0.585362019688973	2.19059244815484	4.14032613709224	0.529086930744374	0.596745147181122	1	SLC34A2
ENSSSCG00000001764	0.586378306551981	2.19058249064833	4.13761443354132	0.529431276363139	0.596506306457082	1	SH2D7
ENSSSCG00000050867	0.58069289148025	2.19032677159363	4.29136520395462	0.51040325572272	0.609768976442392	1
ENSSSCG00000043574	0.72439564428303	2.18950666847399	3.87360475607987	0.565237500041123	0.571912233217617	1
ENSSSCG00000047844	0.844345772669574	2.18944985752354	4.04214195801016	0.541655854808561	0.588055606247373	1	IFN-ALPHA-17
ENSSSCG00000043831	0.757199076880353	2.18831988979834	3.51248547288817	0.623011797967373	0.533276768934114	1
ENSSSCG00000000614	0.80525728188072	2.18730960066812	3.4760975140584	0.629242877054505	0.52919006210925	1	GRIN2B
ENSSSCG00000051074	0.80968564880499	2.1870993741649	3.44542127036818	0.634784313017021	0.525569095704018	1
ENSSSCG00000022175	1.03065477722183	2.18531871989645	3.21535647912606	0.679650525247647	0.496725769653851	1	MYH15
ENSSSCG00000004947	1.34981202471898	2.18162539920943	2.87105579321569	0.759868688154586	0.447333079765977	1	LCTL
ENSSSCG00000048057	1.53917348280683	2.18062347201461	2.7984643593783	0.779221455762637	0.435849273265461	1
ENSSSCG00000004928	1.66164514551617	2.17917647042504	2.70508191827452	0.805586128724359	0.420481526395418	1	CILP
ENSSSCG00000047784	4.00321378974479	2.17801061143069	1.86614952618186	1.16711473591663	0.243164037661072	1
ENSSSCG00000042123	2.17571356530632	2.1764208054688	2.55507398218549	0.851803439212822	0.394323197205974	1
ENSSSCG00000045876	2.42454131666547	2.17616868464012	2.54257677152946	0.855891042900967	0.392058049869063	1	MIR132
ENSSSCG00000040594	1.96668272760559	2.17598856862167	2.41530227986527	0.900917697449878	0.367632080875728	1	C3orf20
ENSSSCG00000013583	2.55380791706905	2.16715416949694	1.91875126225001	1.12946071339943	0.258703533512321	1	CAMSAP3
ENSSSCG00000014561	0.822085010320943	2.16672659470693	3.19068859351863	0.679078052025598	0.497088408230729	1	NLRP6
ENSSSCG00000023320	2.07071400318963	2.16543316764207	2.27440961401441	0.952085831109376	0.34105345418982	1	CYP3A29
ENSSSCG00000041986	3.20751604358678	2.16339433544611	1.95388346879459	1.10722792326033	0.268195397748025	1
ENSSSCG00000046327	2.19031780855053	2.14062866599455	2.28880423118644	0.93526070811435	0.349653959184186	1
ENSSSCG00000032747	3.43201681027757	2.13746901961752	1.77713674336525	1.20276001697536	0.229069201326458	1
ENSSSCG00000017134	6.8241700567598	2.13260650748908	1.37351676669967	1.55266143027389	0.120504041346903	1	FN3KRP
ENSSSCG00000050339	2.71604800194941	2.13195429850646	1.91289230819541	1.11451872610524	0.265056715443708	1
ENSSSCG00000049415	4.01447755503744	2.13080887375584	1.67294610541786	1.27368650242538	0.20277454186788	1
ENSSSCG00000038527	3.41043975612242	2.12494784348687	1.70514163100217	1.24620020111642	0.212690905255414	1
ENSSSCG00000051637	4.24214867482043	2.11687922119876	2.00168360938599	1.05754936058456	0.290260939623829	1
ENSSSCG00000039405	7.39239773872943	2.10719796673389	1.22704795518255	1.71729063875127	0.0859260816102772	1
ENSSSCG00000006185	10.4649278533105	2.10150221796854	1.14675338711574	1.83256682873562	0.06686701493634	1	KCNB2
ENSSSCG00000050853	1.803266395352	2.09751305176882	2.84549741239527	0.737134056995394	0.461040830066484	1
ENSSSCG00000045822	1.24938271333841	2.0960855746951	3.70046553276745	0.566438345698498	0.571095833870611	1
ENSSSCG00000011186	7.90629218508518	2.08825980409137	1.41006417610188	1.48096791584647	0.138615123343603	1	COL6A5
ENSSSCG00000044573	1.02153016224974	2.08658098727973	3.21720124439219	0.648570241266937	0.516616195678545	1
ENSSSCG00000035241	1.77236682033492	2.08460492418901	2.41643493398706	0.862677862693145	0.388314607059603	1
ENSSSCG00000016589	0.796290785306198	2.08368473404212	3.49071388625161	0.596922234803842	0.550559301503975	1	LRRC4
ENSSSCG00000042855	0.91676724570752	2.08160274036275	3.47866706683901	0.598390906737234	0.549579131797998	1
ENSSSCG00000050114	0.850109847673465	2.07316390518792	3.88346373462436	0.533844023494776	0.593449452716153	1
ENSSSCG00000023684	1.63346957756178	2.06217867043339	2.37842074742607	0.86703694990261	0.385921764628449	1	MT1A
ENSSSCG00000010359	10.0244602993989	2.05158353120656	1.28801764650912	1.59282253373385	0.111200008527155	1	LDB3
ENSSSCG00000035711	2.24132489236529	2.05057417113111	2.24602560283418	0.91297898320641	0.361253595133643	1
ENSSSCG00000009824	5.73272482486001	2.04891162642245	1.22928182436367	1.6667549993941	0.0955631316652617	1	RAD9B
ENSSSCG00000019687	4.87887884674407	2.0487821635704	2.83089459141202	0.723722518593844	0.46923610549291	1
ENSSSCG00000046224	4.39121789535537	2.04679441767571	1.66729470873745	1.22761405464163	0.219591883273511	1
ENSSSCG00000035335	1.16959359976256	2.0417537125895	3.24804139448428	0.628610742479065	0.529603925720686	1	FGL1
ENSSSCG00000031897	5.48789596386184	2.03757299109266	1.44516008526269	1.40992891505323	0.158560673709105	1
ENSSSCG00000045819	1.52130194182423	2.03702513889081	2.5527891899451	0.797960578536696	0.424893367129342	1
ENSSSCG00000047361	8.39801476891663	2.0313056690059	1.35532130482359	1.49876318019682	0.133935079683262	1
ENSSSCG00000022693	0.923235485821418	2.03098161210508	3.49801916651969	0.580609057704444	0.561503966273689	1	LBX1
ENSSSCG00000012164	2.97133145089801	2.02688658116075	2.09150738694713	0.969103238080977	0.332493682270966	1	CNKSR2
ENSSSCG00000043319	2.71034617842371	2.02268108917515	2.52708742052193	0.800400125753225	0.423479008171353	1
ENSSSCG00000046934	0.956479784598106	2.02238333833084	2.88481341079613	0.701044764546041	0.483275079413562	1
ENSSSCG00000036810	1.05944448792717	2.01532328104656	2.89308620809813	0.696599802455042	0.48605327952102	1	ARL11
ENSSSCG00000012409	1.91462396867314	2.01432303748846	2.48372802681555	0.811007894479925	0.417361137185411	1	CITED1
ENSSSCG00000017192	1.13846403318482	2.01417277927664	2.67516224549642	0.752916120383896	0.45150032043083	1	EVPL
ENSSSCG00000011568	1.55317763128793	2.00887397044241	2.94197832773051	0.682830988762615	0.494713645649792	1	GHRL
ENSSSCG00000048684	2.20888679290597	2.00627828501979	2.16366496481593	0.927259218799836	0.353791962671622	1
ENSSSCG00000010591	1.2988450764511	2.00490205123972	2.83573881266448	0.707012240438286	0.47955887112114	1	CYP17A1
ENSSSCG00000051417	1.58126946192587	2.00461552369826	3.39549158996729	0.590375640929674	0.554938837822373	1
ENSSSCG00000026200	0.945858425666257	2.00022171369608	3.36649596913491	0.594155386501198	0.552408188953491	1	PROK2
ENSSSCG00000000894	3.82931294047633	2.00007339996755	1.75476833328685	1.13979342003581	0.254372375691535	1	CCDC38
ENSSSCG00000051120	1.07157919899364	1.99973553466628	3.39653751626274	0.588757087207627	0.556024236444999	1
ENSSSCG00000041820	5.7509009487776	1.99678913130656	1.3207914053211	1.51181263238241	0.130581534856829	1
ENSSSCG00000044611	0.838312144702038	1.9954712609039	3.70835022711938	0.538102158288853	0.59050652250799	1
ENSSSCG00000042718	5.53319485582633	1.99418774904551	1.43308630843829	1.39153359940944	0.164063678295353	1	GNAT1
ENSSSCG00000044495	0.767538075362607	1.99399513145459	3.84049836446802	0.519202182170646	0.603619757477487	1
ENSSSCG00000050929	1.21849354662224	1.99317788290554	3.10873192503179	0.641154635063991	0.521422220262944	1
ENSSSCG00000032474	1.63166696961205	1.99299434324982	2.54411364727974	0.783374730677147	0.433407090608029	1	CXCL10
ENSSSCG00000028944	1.61974045718164	1.99231302635992	3.13224902939769	0.636064695897769	0.524734255032606	1
ENSSSCG00000042471	1.19926756248521	1.99061748628974	3.18009578391867	0.625961487184137	0.531340202632236	1
ENSSSCG00000011034	0.439663158047578	1.98993329268761	4.29792205129058	0.462998925746006	0.64336513711576	1	ST8SIA6
ENSSSCG00000004422	0.520524795645268	1.98992821377394	4.29792222912146	0.462997724875237	0.643365997885587	1	CCN6
ENSSSCG00000038522	7.83708135958226	1.98989007870297	1.48769827987109	1.33756293572874	0.181038953503402	1	FAM162B
ENSSSCG00000012933	5.17639711752688	1.98984586305003	1.46406967261859	1.35911965138316	0.17410867664731	1	CCDC87
ENSSSCG00000008554	2.73208847204916	1.98653800579853	1.88958985971964	1.0513064491642	0.293117866056298	1	ABHD1
ENSSSCG00000007956	1.76161296617192	1.98641470795506	2.60151813058845	0.763559817092546	0.445129602993106	1	NLRC3
ENSSSCG00000042407	3.6536361350649	1.98588492870997	1.57495664567989	1.26091402843199	0.207339823342913	1
ENSSSCG00000046811	2.78083506888156	1.98385084321072	2.0443467715929	0.97040818650593	0.331843069677705	1
ENSSSCG00000004336	2.78151415562644	1.98227450261048	2.0102994728897	0.986059305761577	0.324104011411699	1	EPHA7
ENSSSCG00000010884	2.78770710054569	1.97995979442667	2.13681715115392	0.92659299058764	0.35413789560281	1
ENSSSCG00000004384	7.15087654770921	1.97735028489601	1.27872982662095	1.5463393781321	0.122022626514418	1	NR2E1
ENSSSCG00000008005	2.51302793307571	1.97725501921225	2.23926563760359	0.882992614189471	0.377240262057705	1
ENSSSCG00000012558	0.867460399742035	1.9762989233202	3.70005026271939	0.534127588274355	0.59325326364932	1	DNAAF6
ENSSSCG00000043202	1.00260320442952	1.97435079569322	3.79285575943723	0.520544655773087	0.602684011947461	1
ENSSSCG00000045946	5.44074320814172	1.97397929592713	1.59729913788132	1.23582317745782	0.216524297684002	1
ENSSSCG00000006810	2.3319903402544	1.97355843330673	1.90745474584663	1.03465544207748	0.300829852006407	1	KCNC4
ENSSSCG00000023556	1.01909610667916	1.97270258876336	3.87826107778839	0.50865646979298	0.61099303950001	1	SUPT5H
ENSSSCG00000014933	27.3250779223051	1.97191657268857	0.853883965378868	2.3093495751658	0.0209241907442042	1	NAALAD2
ENSSSCG00000007462	7.7835119678075	1.97142516777783	1.38699023685854	1.42136917433752	0.155209463073576	1	KCNB1
ENSSSCG00000047424	0.759321820230537	1.96772727414719	4.17246353892326	0.471598434783442	0.637213444145984	1
ENSSSCG00000047982	0.871795538656885	1.96596852316407	3.28346794367474	0.59874759153696	0.549341215588964	1
ENSSSCG00000014860	11.6542513061573	1.96538963988155	1.00460517451267	1.95638016779571	0.0504203866426167	1	MAP6
ENSSSCG00000047481	0.599922772598623	1.96525953287691	4.34716265134834	0.452078675332598	0.651212305437723	1
ENSSSCG00000042476	0.423334351311161	1.9652422466826	4.34716383475162	0.452074575835462	0.651215258628857	1
ENSSSCG00000002761	0.348991233725843	1.96523759448618	4.34716415325805	0.452073472544924	0.651216053416989	1
ENSSSCG00000015986	0.35132944756201	1.96523750382015	4.34716415945381	0.452073451044247	0.651216068905644	1	HOXD1
ENSSSCG00000011277	0.266039443040051	1.96522891684964	4.34716474732596	0.452071414606151	0.651217535915408	1	CCK
ENSSSCG00000045574	0.266039443040051	1.96522891684964	4.34716474732596	0.452071414606151	0.651217535915408	1
ENSSSCG00000041557	0.260196275782284	1.96522891684964	4.34716474732596	0.452071414606151	0.651217535915409	1
ENSSSCG00000013513	0.180749438518091	1.96522023925717	4.34716534139433	0.45206935667803	0.651219018407535	1	PLIN5
ENSSSCG00000014196	0.180749438518091	1.96522023925717	4.34716534139433	0.45206935667803	0.651219018407535	1	TMEM232
ENSSSCG00000019798	0.180749438518091	1.96522023925717	4.34716534139433	0.45206935667803	0.651219018407535	1	ssc-let-7a-1
ENSSSCG00000024238	0.180749438518091	1.96522023925717	4.34716534139433	0.45206935667803	0.651219018407535	1	MIR151
ENSSSCG00000028702	0.180749438518091	1.96522023925717	4.34716534139433	0.45206935667803	0.651219018407535	1	U6
ENSSSCG00000034662	0.180749438518091	1.96522023925717	4.34716534139433	0.45206935667803	0.651219018407535	1
ENSSSCG00000034851	0.180749438518091	1.96522023925717	4.34716534139433	0.45206935667803	0.651219018407535	1
ENSSSCG00000036197	0.180749438518091	1.96522023925717	4.34716534139433	0.45206935667803	0.651219018407535	1
ENSSSCG00000038461	0.180749438518091	1.96522023925717	4.34716534139433	0.45206935667803	0.651219018407535	1
ENSSSCG00000042198	0.180749438518091	1.96522023925717	4.34716534139433	0.45206935667803	0.651219018407535	1
ENSSSCG00000042383	0.180749438518091	1.96522023925717	4.34716534139433	0.45206935667803	0.651219018407535	1
ENSSSCG00000042941	0.180749438518091	1.96522023925717	4.34716534139433	0.45206935667803	0.651219018407535	1
ENSSSCG00000043807	0.180749438518091	1.96522023925717	4.34716534139433	0.45206935667803	0.651219018407535	1
ENSSSCG00000044012	0.180749438518091	1.96522023925717	4.34716534139433	0.45206935667803	0.651219018407535	1
ENSSSCG00000044069	0.180749438518091	1.96522023925717	4.34716534139433	0.45206935667803	0.651219018407535	1
ENSSSCG00000045839	0.180749438518091	1.96522023925717	4.34716534139433	0.45206935667803	0.651219018407535	1
ENSSSCG00000046369	0.180749438518091	1.96522023925717	4.34716534139433	0.45206935667803	0.651219018407535	1
ENSSSCG00000047108	0.180749438518091	1.96522023925717	4.34716534139433	0.45206935667803	0.651219018407535	1
ENSSSCG00000047226	0.180749438518091	1.96522023925717	4.34716534139433	0.45206935667803	0.651219018407535	1
ENSSSCG00000047813	0.180749438518091	1.96522023925717	4.34716534139433	0.45206935667803	0.651219018407535	1
ENSSSCG00000049005	0.180749438518091	1.96522023925717	4.34716534139433	0.45206935667803	0.651219018407535	1
ENSSSCG00000049027	0.180749438518091	1.96522023925717	4.34716534139433	0.45206935667803	0.651219018407535	1
ENSSSCG00000049396	0.180749438518091	1.96522023925717	4.34716534139433	0.45206935667803	0.651219018407535	1
ENSSSCG00000049443	0.180749438518091	1.96522023925717	4.34716534139433	0.45206935667803	0.651219018407535	1
ENSSSCG00000049686	0.180749438518091	1.96522023925717	4.34716534139433	0.45206935667803	0.651219018407535	1
ENSSSCG00000041868	1.45036792036933	1.96460372464348	2.5647838539118	0.76599192623857	0.443681106205739	1
ENSSSCG00000048659	8.73529667754135	1.96242602747061	1.10529655316239	1.77547466501716	0.0758195451603704	1
ENSSSCG00000038188	20.9145447573866	1.9486597644356	0.926384036551971	2.10351181318772	0.0354210537459879	1
ENSSSCG00000046413	1.89298662723047	1.94656728456259	2.4675930838313	0.788852626195668	0.430198146933182	1
ENSSSCG00000030003	2.63239576049358	1.94579087972775	2.19842069206904	0.885085773959155	0.376110371546891	1
ENSSSCG00000033907	3.05983280992585	1.94466952058906	1.81109476714946	1.07375359691963	0.282933132518209	1
ENSSSCG00000005951	1.11349055114864	1.94165498340653	3.10541739448816	0.625247667786236	0.531808520877928	1	TMEM71
ENSSSCG00000010015	0.875150039356061	1.94135235088526	3.55091021813539	0.546719638522621	0.58457136006628	1	OSBP2
ENSSSCG00000013252	7.73606596339194	1.93788938624511	1.23190833589049	1.57307920547863	0.115700479260793	1	F2
ENSSSCG00000036741	23.9652111963013	1.93662845770208	0.856295611554725	2.26163538802431	0.0237199397187702	1	PITX1
ENSSSCG00000044338	0.995394704042833	1.93366387602654	3.28978051594218	0.587778992141287	0.556680646612044	1
ENSSSCG00000041325	0.511013821932651	1.93202956791303	4.29999011573098	0.449310234654946	0.653207875742279	1
ENSSSCG00000017188	3.21481509612843	1.93141798127955	1.65144655278485	1.16953102601025	0.242189748457886	1	ZACN
ENSSSCG00000045959	0.430935009377128	1.93016847381853	4.30005795259652	0.448870339678337	0.65352519348245	1
ENSSSCG00000038457	0.758744973412047	1.9283381240574	4.0232276867593	0.479301266096296	0.631724321583426	1
ENSSSCG00000047350	1.41730294662266	1.92368091228127	2.81519455012982	0.683320771629285	0.494404171527708	1
ENSSSCG00000026559	1.25791788526345	1.92341810768865	3.10962725999542	0.618536546946622	0.536221714378259	1	EML6
ENSSSCG00000010348	6.90401951474082	1.92052257026065	1.39529839408354	1.37642426767222	0.168690319019112	1	CDHR1
ENSSSCG00000004404	5.86680194040194	1.91865728628883	1.46395953156741	1.31059448360201	0.189994803940167	1
ENSSSCG00000020895	4.98475865296864	1.91776457695764	1.61018688431564	1.19101987206456	0.233645783729747	1	BICDL2
ENSSSCG00000051194	3.92864544186692	1.91469056530426	1.59223094248318	1.20252063580563	0.229161875877543	1
ENSSSCG00000006685	6.30334652998844	1.91306128738698	1.37101887608358	1.39535736579483	0.162908101087507	1
ENSSSCG00000031074	2.85761246538176	1.90818666564496	2.02412340249488	0.942722495719865	0.345822863776243	1	FAM110D
ENSSSCG00000043838	1.33861608885238	1.90487662963174	2.86600095227664	0.66464619564016	0.50627681487349	1
ENSSSCG00000002929	2.39564428722067	1.89547009282143	2.29465666473948	0.826036470705141	0.408783403577854	1	SYNE4
ENSSSCG00000029709	0.832193089848834	1.88989705039968	3.62923160112808	0.520743027205055	0.602545796340708	1
ENSSSCG00000018712	9.67252358905906	1.88794712407235	1.02434397538091	1.84307924822841	0.0653174407079632	1	ssc-mir-339-1
ENSSSCG00000019699	2.41483510556552	1.88679439514816	2.12691984741364	0.887101785919447	0.375024102642904	1
ENSSSCG00000005703	1.2294272761698	1.87938396470438	3.06082769995058	0.614011682112888	0.539207607579095	1	PRDM12
ENSSSCG00000007760	10.0459509617278	1.87851846347747	1.27771273694512	1.47021972088093	0.141502255241541	1	PRSS36
ENSSSCG00000001698	0.672330918012016	1.87073912019136	4.30227012668618	0.434826048831176	0.663688695686226	1	CAPN11
ENSSSCG00000036158	0.501750908968097	1.87072550652156	4.30227064381087	0.434822832267127	0.663691030626296	1
ENSSSCG00000023806	0.416460904446138	1.87071699727659	4.30227096703074	0.43482082175026	0.663692490084791	1	LRRN1
ENSSSCG00000039721	0.416460904446138	1.87071699727659	4.30227096703074	0.43482082175026	0.663692490084791	1	PRL
ENSSSCG00000011201	16.0190518215893	1.86878302581846	0.899148782017726	2.07839132209558	0.0376733313389624	1	SATB1
ENSSSCG00000008599	0.982492367629968	1.86856194935138	3.86055533603518	0.484013771777821	0.628376095385898	1
ENSSSCG00000006464	0.829625826283127	1.86809405083822	3.78315029252515	0.493793242771573	0.621452205823648	1	NTRK1
ENSSSCG00000041463	0.501028625114739	1.86781248225117	4.3023814035309	0.434134565735683	0.664190726132173	1
ENSSSCG00000001895	0.500787863830287	1.86683478036341	4.30241862735575	0.4339035649608	0.664358470874995	1	CPLX3
ENSSSCG00000040136	0.415497859308327	1.8668262711307	4.30241895143495	0.433901554498331	0.664359930876858	1
ENSSSCG00000045442	0.415497859308327	1.8668262711307	4.30241895143495	0.433901554498331	0.664359930876858	1
ENSSSCG00000041274	3.56501773461261	1.86678878987965	1.80904684256098	1.0319184368034	0.302110328252366	1
ENSSSCG00000011255	1.06778237215193	1.86607388144989	3.50347988231865	0.53263439326927	0.594286689201793	1	SLC22A14
ENSSSCG00000015460	0.662751900310119	1.86466085291968	3.69590608198898	0.50452062675689	0.613895571108882	1
ENSSSCG00000041883	2.48691783768258	1.86463835227602	1.81063236459045	1.02982714146821	0.303091157353608	1
ENSSSCG00000042076	1.93751635201486	1.86010084178111	2.3607970444512	0.787912220643055	0.430748052425769	1
ENSSSCG00000003503	1.20731240462943	1.85786264603077	3.0222232236241	0.614733760070479	0.538730560673237	1
ENSSSCG00000008449	5.33719789738988	1.85760740481396	1.20171753444665	1.54579370905936	0.122154396844575	1	SLC3A1
ENSSSCG00000039545	1.45538737680595	1.85715274542971	2.94769489477469	0.630035608068475	0.52867128734578	1
ENSSSCG00000047516	1.62890714984071	1.85587964448092	2.8659046509912	0.647572013199759	0.517261803547019	1
ENSSSCG00000011298	5.47559299653099	1.85507402304201	1.48853141446418	1.24624445612373	0.212674662578983	1	CDCP1
ENSSSCG00000027796	5.36360119081403	1.84962584693574	1.23826894989796	1.49371899140986	0.135249082564281	1	SLC22A7
ENSSSCG00000006823	1.04657035393234	1.84579968454607	3.01228454127264	0.612757413602852	0.540036753471613	1	GNAT2
ENSSSCG00000037270	4.65508616197826	1.84471425528611	1.59932075819641	1.15343607330304	0.248731442259593	1	DYNLT4
ENSSSCG00000023305	0.753371325440773	1.84294657982018	4.24381068878881	0.434266915979272	0.664094625559582	1
ENSSSCG00000033350	0.860086467978705	1.84031449693927	3.43766830535368	0.535338006308881	0.592416149798671	1
ENSSSCG00000049608	3.25563608220084	1.83873417379828	1.88291227763505	0.97653735420311	0.328798246245041	1
ENSSSCG00000047336	1.40114621281028	1.83596189138374	3.11591651774229	0.589220500911889	0.555713366411351	1
ENSSSCG00000045778	0.565460963422916	1.83451652943997	4.21048298822384	0.435702159246544	0.663052838918987	1
ENSSSCG00000033307	2.02087872311668	1.83318697760306	2.30925558284902	0.79384325893515	0.427286685459938	1
ENSSSCG00000006621	4.65345188285494	1.82702317995634	1.64011027668969	1.1139636193512	0.265294794407632	1
ENSSSCG00000002997	0.671535483504461	1.82485936485015	4.35724395238282	0.418810464778361	0.675354656230803	1
ENSSSCG00000030539	0.595331552641104	1.82485585422739	4.35724421657635	0.418809633686599	0.675355263667478	1	KLK15
ENSSSCG00000049230	0.591151246464898	1.82485554735367	4.35724423967057	0.418809561038433	0.675355316765308	1
ENSSSCG00000047984	0.65874650422778	1.82485313745225	4.35724442102894	0.418808990527394	0.675355733746268	1
ENSSSCG00000033266	0.586245478982501	1.82485044834584	4.35724462339866	0.418808353918504	0.675356199037621	1	C7orf57
ENSSSCG00000037739	0.50145159595667	1.82484983406137	4.35724466963073	0.418808208494756	0.675356305326466	1	SNORA71
ENSSSCG00000026527	0.735179774901201	1.82484867407051	4.35724475691457	0.418807933884052	0.675356506036855	1	HCN1
ENSSSCG00000017641	0.503293688296709	1.82484671529459	4.3572449043327	0.418807470169975	0.675356844961179	1	HSF5
ENSSSCG00000042118	0.654318137303511	1.82484659089585	4.35724491368446	0.418807440721245	0.675356866484985	1	TAFA1
ENSSSCG00000045568	0.4970232290324	1.82484639670129	4.3572449283088	0.41880739474739	0.675356900086854	1
ENSSSCG00000010055	0.60147786230886	1.82484489664655	4.35724504118604	0.41880703963113	0.675357159638093	1	GGT5
ENSSSCG00000051186	0.573456499705821	1.82484412683478	4.35724509911868	0.418806857388832	0.675357292837343	1
ENSSSCG00000012618	0.54906382079512	1.82484323153798	4.35724516649491	0.418806645439677	0.675357447749079	1	SOWAHD
ENSSSCG00000039557	0.54906382079512	1.82484323153798	4.35724516649491	0.418806645439677	0.675357447749079	1	TRIM54
ENSSSCG00000039633	0.54906382079512	1.82484323153798	4.35724516649491	0.418806645439677	0.675357447749079	1
ENSSSCG00000042452	0.54906382079512	1.82484323153798	4.35724516649491	0.418806645439677	0.675357447749079	1
ENSSSCG00000051737	0.537430192412107	1.82484283345905	4.35724519645266	0.418806551199988	0.675357516628027	1
ENSSSCG00000021846	0.514717975791478	1.82484202241277	4.35724525748884	0.418806359195961	0.675357656962065	1	EFHC2
ENSSSCG00000041780	0.514717975791478	1.82484202241277	4.35724525748884	0.418806359195961	0.675357656962065	1
ENSSSCG00000042116	0.514717975791478	1.82484202241277	4.35724525748884	0.418806359195961	0.675357656962065	1
ENSSSCG00000013546	0.500955474460542	1.82484143773939	4.35724530148879	0.418806220782629	0.675357758127148	1	DENND1C
ENSSSCG00000016533	0.500955474460542	1.82484143773939	4.35724530148879	0.418806220782629	0.675357758127148	1	STRA8
ENSSSCG00000042021	0.500955474460542	1.82484143773939	4.35724530148879	0.418806220782629	0.675357758127148	1
ENSSSCG00000045011	0.500955474460542	1.82484143773939	4.35724530148879	0.418806220782629	0.675357758127148	1
ENSSSCG00000051408	0.500955474460542	1.82484143773939	4.35724530148879	0.418806220782629	0.675357758127148	1
ENSSSCG00000026210	0.492594862108131	1.82484111293556	4.35724532593224	0.418806143889806	0.675357814327435	1
ENSSSCG00000051674	2.29532732825063	1.8248402721264	4.35003723705642	0.419499919812464	0.674850813300489	1
ENSSSCG00000049099	0.46377381627316	1.82483983572003	4.35724542205058	0.418805841526647	0.675358035322026	1
ENSSSCG00000041833	0.429427971269518	1.82483817426019	4.35724554708622	0.41880544819892	0.675358322801867	1
ENSSSCG00000005699	0.425018325283249	1.82483796040399	4.35724556318029	0.418805397571411	0.67535835980508	1	HMCN2
ENSSSCG00000002081	0.418003683774749	1.82483770459385	4.35724558243163	0.418805337011891	0.675358404067515	1
ENSSSCG00000046092	0.418003683774749	1.82483770459385	4.35724558243163	0.418805337011891	0.675358404067515	1
ENSSSCG00000051386	0.418003683774749	1.82483770459385	4.35724558243163	0.418805337011891	0.675358404067515	1
ENSSSCG00000025022	0.411733224510441	1.82483722528733	4.35724561850236	0.418805223542699	0.675358487001181	1
ENSSSCG00000043963	0.411733224510441	1.82483722528733	4.35724561850236	0.418805223542699	0.675358487001181	1
ENSSSCG00000022417	0.341198202756713	1.82483256441142	4.35724596926649	0.418804120144407	0.675359293465797	1	HNF1B
ENSSSCG00000050091	0.338859988920546	1.82483255516757	4.35724596997374	0.41880411795494	0.675359295066061	1
ENSSSCG00000014767	0.33972832076129	1.82483246102147	4.35724597704737	0.418804095668257	0.675359311355216	1	OR51D1
ENSSSCG00000031519	0.33972832076129	1.82483246102147	4.35724597704737	0.418804095668257	0.675359311355216	1	NRSN2
ENSSSCG00000044277	0.33972832076129	1.82483246102147	4.35724597704737	0.418804095668257	0.675359311355216	1
ENSSSCG00000045108	0.33972832076129	1.82483246102147	4.35724597704737	0.418804095668257	0.675359311355216	1
ENSSSCG00000011735	0.330871586912751	1.8248319068196	4.35724601875521	0.418803964468575	0.675359407247996	1	SI
ENSSSCG00000016642	0.330871586912751	1.8248319068196	4.35724601875521	0.418803964468575	0.675359407247996	1	GPR85
ENSSSCG00000042937	0.330871586912751	1.8248319068196	4.35724601875521	0.418803964468575	0.675359407247996	1
ENSSSCG00000006215	0.254438316239331	1.82482354453563	4.35724664807397	0.418801984813564	0.675360854162374	1	CRH
ENSSSCG00000011205	0.254438316239331	1.82482354453563	4.35724664807397	0.418801984813564	0.675360854162374	1	EFHB
ENSSSCG00000015377	0.252100102403164	1.82482354453563	4.35724664807396	0.418801984813565	0.675360854162374	1	ABCB5
ENSSSCG00000035706	0.252100102403164	1.82482354453563	4.35724664807396	0.418801984813565	0.675360854162374	1
ENSSSCG00000036878	0.248595148981564	1.82482354453563	4.35724664807397	0.418801984813564	0.675360854162374	1
ENSSSCG00000038547	0.252100102403164	1.82482354453563	4.35724664807396	0.418801984813565	0.675360854162374	1	GABRB3
ENSSSCG00000042602	0.250009949315061	1.82482354453563	4.35724664807397	0.418801984813564	0.675360854162374	1
ENSSSCG00000042980	0.250009949315061	1.82482354453563	4.35724664807397	0.418801984813564	0.675360854162374	1
ENSSSCG00000050436	0.248595148981564	1.82482354453563	4.35724664807397	0.418801984813564	0.675360854162374	1
ENSSSCG00000050528	0.254438316239331	1.82482354453563	4.35724664807397	0.418801984813564	0.675360854162374	1
ENSSSCG00000013935	0.242804687856318	1.82482354453563	4.35724664807397	0.418801984813564	0.675360854162374	1
ENSSSCG00000038421	0.242804687856318	1.82482354453563	4.35724664807397	0.418801984813564	0.675360854162374	1
ENSSSCG00000041619	0.242804687856318	1.82482354453563	4.35724664807397	0.418801984813564	0.675360854162374	1
ENSSSCG00000041649	0.242804687856318	1.82482354453563	4.35724664807397	0.418801984813564	0.675360854162374	1
ENSSSCG00000000875	0.169148311717371	1.82481453394741	4.357247326175	0.418799851682809	0.675362413252318	1	NR1H4
ENSSSCG00000005167	0.169148311717371	1.82481453394741	4.357247326175	0.418799851682809	0.675362413252318	1	SLC24A2
ENSSSCG00000008560	0.169148311717371	1.82481453394741	4.357247326175	0.418799851682809	0.675362413252318	1	DPYSL5
ENSSSCG00000009997	0.169148311717371	1.82481453394741	4.357247326175	0.418799851682809	0.675362413252318	1	OSM
ENSSSCG00000011141	0.169148311717371	1.82481453394741	4.357247326175	0.418799851682809	0.675362413252318	1	CALML5
ENSSSCG00000013991	0.169148311717371	1.82481453394741	4.357247326175	0.418799851682809	0.675362413252318	1	C1orf35
ENSSSCG00000014324	0.169148311717371	1.82481453394741	4.357247326175	0.418799851682809	0.675362413252318	1	MYOT
ENSSSCG00000016183	0.169148311717371	1.82481453394741	4.357247326175	0.418799851682809	0.675362413252318	1
ENSSSCG00000016605	0.169148311717371	1.82481453394741	4.357247326175	0.418799851682809	0.675362413252318	1	LMOD2
ENSSSCG00000016871	0.169148311717371	1.82481453394741	4.357247326175	0.418799851682809	0.675362413252318	1	CCL28
ENSSSCG00000017189	0.169148311717371	1.82481453394741	4.357247326175	0.418799851682809	0.675362413252318	1	GALR2
ENSSSCG00000017235	0.169148311717371	1.82481453394741	4.357247326175	0.418799851682809	0.675362413252318	1
ENSSSCG00000017945	0.169148311717371	1.82481453394741	4.357247326175	0.418799851682809	0.675362413252318	1	TMEM95
ENSSSCG00000020221	0.169148311717371	1.82481453394741	4.357247326175	0.418799851682809	0.675362413252318	1
ENSSSCG00000020436	0.169148311717371	1.82481453394741	4.357247326175	0.418799851682809	0.675362413252318	1	U6
ENSSSCG00000022054	0.169148311717371	1.82481453394741	4.357247326175	0.418799851682809	0.675362413252318	1
ENSSSCG00000022237	0.169148311717371	1.82481453394741	4.357247326175	0.418799851682809	0.675362413252318	1	SUSD3
ENSSSCG00000024685	0.169148311717371	1.82481453394741	4.357247326175	0.418799851682809	0.675362413252318	1	GRIA2
ENSSSCG00000024765	0.169148311717371	1.82481453394741	4.357247326175	0.418799851682809	0.675362413252318	1
ENSSSCG00000025404	0.169148311717371	1.82481453394741	4.357247326175	0.418799851682809	0.675362413252318	1	C22orf31
ENSSSCG00000027678	0.169148311717371	1.82481453394741	4.357247326175	0.418799851682809	0.675362413252318	1	CCDC175
ENSSSCG00000031658	0.169148311717371	1.82481453394741	4.357247326175	0.418799851682809	0.675362413252318	1	U2
ENSSSCG00000033688	0.169148311717371	1.82481453394741	4.357247326175	0.418799851682809	0.675362413252318	1	ZDHHC22
ENSSSCG00000034587	0.169148311717371	1.82481453394741	4.357247326175	0.418799851682809	0.675362413252318	1
ENSSSCG00000035026	0.169148311717371	1.82481453394741	4.357247326175	0.418799851682809	0.675362413252318	1
ENSSSCG00000035052	0.169148311717371	1.82481453394741	4.357247326175	0.418799851682809	0.675362413252318	1	KREMEN2
ENSSSCG00000037051	0.169148311717371	1.82481453394741	4.357247326175	0.418799851682809	0.675362413252318	1	U4
ENSSSCG00000037176	0.169148311717371	1.82481453394741	4.357247326175	0.418799851682809	0.675362413252318	1
ENSSSCG00000038651	0.169148311717371	1.82481453394741	4.357247326175	0.418799851682809	0.675362413252318	1	FNDC11
ENSSSCG00000038925	0.169148311717371	1.82481453394741	4.357247326175	0.418799851682809	0.675362413252318	1	TAS2R10
ENSSSCG00000039027	0.169148311717371	1.82481453394741	4.357247326175	0.418799851682809	0.675362413252318	1
ENSSSCG00000039180	0.169148311717371	1.82481453394741	4.357247326175	0.418799851682809	0.675362413252318	1
ENSSSCG00000039362	0.169148311717371	1.82481453394741	4.357247326175	0.418799851682809	0.675362413252318	1
ENSSSCG00000040588	0.169148311717371	1.82481453394741	4.357247326175	0.418799851682809	0.675362413252318	1
ENSSSCG00000040681	0.169148311717371	1.82481453394741	4.357247326175	0.418799851682809	0.675362413252318	1	FABP4
ENSSSCG00000040798	0.169148311717371	1.82481453394741	4.357247326175	0.418799851682809	0.675362413252318	1
ENSSSCG00000040819	0.169148311717371	1.82481453394741	4.357247326175	0.418799851682809	0.675362413252318	1	U2
ENSSSCG00000041076	0.169148311717371	1.82481453394741	4.357247326175	0.418799851682809	0.675362413252318	1
ENSSSCG00000041143	0.169148311717371	1.82481453394741	4.357247326175	0.418799851682809	0.675362413252318	1
ENSSSCG00000041182	0.169148311717371	1.82481453394741	4.357247326175	0.418799851682809	0.675362413252318	1
ENSSSCG00000041848	0.169148311717371	1.82481453394741	4.357247326175	0.418799851682809	0.675362413252318	1
ENSSSCG00000042059	0.169148311717371	1.82481453394741	4.357247326175	0.418799851682809	0.675362413252318	1
ENSSSCG00000042121	0.169148311717371	1.82481453394741	4.357247326175	0.418799851682809	0.675362413252318	1
ENSSSCG00000042139	0.169148311717371	1.82481453394741	4.357247326175	0.418799851682809	0.675362413252318	1
ENSSSCG00000042264	0.169148311717371	1.82481453394741	4.357247326175	0.418799851682809	0.675362413252318	1
ENSSSCG00000042343	0.169148311717371	1.82481453394741	4.357247326175	0.418799851682809	0.675362413252318	1
ENSSSCG00000042398	0.169148311717371	1.82481453394741	4.357247326175	0.418799851682809	0.675362413252318	1
ENSSSCG00000042666	0.169148311717371	1.82481453394741	4.357247326175	0.418799851682809	0.675362413252318	1
ENSSSCG00000043374	0.169148311717371	1.82481453394741	4.357247326175	0.418799851682809	0.675362413252318	1
ENSSSCG00000043796	0.169148311717371	1.82481453394741	4.357247326175	0.418799851682809	0.675362413252318	1
ENSSSCG00000043870	0.169148311717371	1.82481453394741	4.357247326175	0.418799851682809	0.675362413252318	1
ENSSSCG00000044116	0.169148311717371	1.82481453394741	4.357247326175	0.418799851682809	0.675362413252318	1
ENSSSCG00000044149	0.169148311717371	1.82481453394741	4.357247326175	0.418799851682809	0.675362413252318	1
ENSSSCG00000045015	0.169148311717371	1.82481453394741	4.357247326175	0.418799851682809	0.675362413252318	1	C2orf66
ENSSSCG00000045019	0.169148311717371	1.82481453394741	4.357247326175	0.418799851682809	0.675362413252318	1
ENSSSCG00000045195	0.169148311717371	1.82481453394741	4.357247326175	0.418799851682809	0.675362413252318	1
ENSSSCG00000045238	0.169148311717371	1.82481453394741	4.357247326175	0.418799851682809	0.675362413252318	1
ENSSSCG00000045666	0.169148311717371	1.82481453394741	4.357247326175	0.418799851682809	0.675362413252318	1
ENSSSCG00000046077	0.169148311717371	1.82481453394741	4.357247326175	0.418799851682809	0.675362413252318	1
ENSSSCG00000046469	0.169148311717371	1.82481453394741	4.357247326175	0.418799851682809	0.675362413252318	1
ENSSSCG00000046490	0.169148311717371	1.82481453394741	4.357247326175	0.418799851682809	0.675362413252318	1
ENSSSCG00000046576	0.169148311717371	1.82481453394741	4.357247326175	0.418799851682809	0.675362413252318	1
ENSSSCG00000046764	0.169148311717371	1.82481453394741	4.357247326175	0.418799851682809	0.675362413252318	1
ENSSSCG00000046926	0.169148311717371	1.82481453394741	4.357247326175	0.418799851682809	0.675362413252318	1
ENSSSCG00000047019	0.169148311717371	1.82481453394741	4.357247326175	0.418799851682809	0.675362413252318	1
ENSSSCG00000047257	0.169148311717371	1.82481453394741	4.357247326175	0.418799851682809	0.675362413252318	1
ENSSSCG00000047325	0.169148311717371	1.82481453394741	4.357247326175	0.418799851682809	0.675362413252318	1
ENSSSCG00000047443	0.169148311717371	1.82481453394741	4.357247326175	0.418799851682809	0.675362413252318	1
ENSSSCG00000047562	0.169148311717371	1.82481453394741	4.357247326175	0.418799851682809	0.675362413252318	1
ENSSSCG00000047659	0.169148311717371	1.82481453394741	4.357247326175	0.418799851682809	0.675362413252318	1
ENSSSCG00000047691	0.169148311717371	1.82481453394741	4.357247326175	0.418799851682809	0.675362413252318	1
ENSSSCG00000047850	0.169148311717371	1.82481453394741	4.357247326175	0.418799851682809	0.675362413252318	1
ENSSSCG00000048049	0.169148311717371	1.82481453394741	4.357247326175	0.418799851682809	0.675362413252318	1
ENSSSCG00000048152	0.169148311717371	1.82481453394741	4.357247326175	0.418799851682809	0.675362413252318	1
ENSSSCG00000048400	0.169148311717371	1.82481453394741	4.357247326175	0.418799851682809	0.675362413252318	1
ENSSSCG00000048954	0.169148311717371	1.82481453394741	4.357247326175	0.418799851682809	0.675362413252318	1
ENSSSCG00000049770	0.169148311717371	1.82481453394741	4.357247326175	0.418799851682809	0.675362413252318	1
ENSSSCG00000049867	0.169148311717371	1.82481453394741	4.357247326175	0.418799851682809	0.675362413252318	1
ENSSSCG00000050045	0.169148311717371	1.82481453394741	4.357247326175	0.418799851682809	0.675362413252318	1
ENSSSCG00000050260	0.169148311717371	1.82481453394741	4.357247326175	0.418799851682809	0.675362413252318	1
ENSSSCG00000050442	0.169148311717371	1.82481453394741	4.357247326175	0.418799851682809	0.675362413252318	1
ENSSSCG00000051016	0.169148311717371	1.82481453394741	4.357247326175	0.418799851682809	0.675362413252318	1
ENSSSCG00000051098	0.169148311717371	1.82481453394741	4.357247326175	0.418799851682809	0.675362413252318	1
ENSSSCG00000051327	0.169148311717371	1.82481453394741	4.357247326175	0.418799851682809	0.675362413252318	1
ENSSSCG00000051640	0.169148311717371	1.82481453394741	4.357247326175	0.418799851682809	0.675362413252318	1
ENSSSCG00000051648	0.169148311717371	1.82481453394741	4.357247326175	0.418799851682809	0.675362413252318	1
ENSSSCG00000044115	1.87780395366754	1.82408408609536	2.55843919644044	0.712967534516048	0.475865846956209	1
ENSSSCG00000050466	0.833754880195968	1.82307238892789	4.14392804690281	0.439938234518927	0.659981842799491	1
ENSSSCG00000038228	0.507729354684589	1.82300372394456	4.35738368402534	0.41837117319457	0.675675759536651	1
ENSSSCG00000004119	0.339487559476837	1.82300210448536	4.35738380605843	0.41837078981904	0.675676039793503	1	GRM1
ENSSSCG00000015258	0.254197554954878	1.82299317852504	4.35738447862626	0.418368676775517	0.675677584480605	1	GLB1L2
ENSSSCG00000002987	0.168907550432919	1.82297128662685	4.35738612816196	0.418363494307955	0.675681372998412	1	DLL3
ENSSSCG00000035986	0.168907550432919	1.82297128662685	4.35738612816196	0.418363494307955	0.675681372998412	1
ENSSSCG00000037998	0.168907550432919	1.82297128662685	4.35738612816196	0.418363494307955	0.675681372998412	1
ENSSSCG00000047345	0.168907550432919	1.82297128662685	4.35738612816196	0.418363494307955	0.675681372998412	1
ENSSSCG00000047819	0.168907550432919	1.82297128662685	4.35738612816196	0.418363494307955	0.675681372998412	1
ENSSSCG00000050791	0.168907550432919	1.82297128662685	4.35738612816196	0.418363494307955	0.675681372998412	1
ENSSSCG00000048240	1.05862632529196	1.82259058502423	4.09345368880901	0.445245194786731	0.656142569100353	1	SAMD5
ENSSSCG00000026983	2.06402678379275	1.82256546243814	2.58141632159062	0.706033136613587	0.480167530720531	1	SHCBP1L
ENSSSCG00000032215	0.811545725817522	1.82118226868682	3.36391623275847	0.541387520578483	0.588240506981126	1	FOXD3
ENSSSCG00000009258	0.831574174398991	1.82116249125637	4.35752250332081	0.417935303803592	0.675994419698601	1	NAA11
ENSSSCG00000047101	0.757917798260044	1.82116090418021	4.35752262305323	0.417934928104667	0.675994694393729	1
ENSSSCG00000024567	0.68922610825276	1.82115915299837	4.35752275516642	0.417934513557994	0.675994997492733	1	PTPRH
ENSSSCG00000043209	0.336908584356218	1.82115810776036	4.35752283405232	0.417934266122194	0.675995178407356	1
ENSSSCG00000043065	0.64534781273362	1.82115810594158	4.35752283415891	0.417934265694583	0.675995178720007	1
ENSSSCG00000021648	0.602466221735378	1.82115668282495	4.35752294152253	0.417933928808791	0.675995425036723	1
ENSSSCG00000005844	0.500473951891637	1.82115318146588	4.35752320567507	0.417933099953222	0.675996031061186	1	NRARP
ENSSSCG00000032280	0.428946448700613	1.82114989448949	4.35752345365573	0.41793232184709	0.675996599979978	1
ENSSSCG00000035251	0.42747656670519	1.82114982340906	4.35752345901829	0.417932305020647	0.675996612282775	1	HTR1E
ENSSSCG00000018325	0.407007300941043	1.82114874897832	4.35752354007704	0.417932050677142	0.675996798248192	1
ENSSSCG00000039740	0.31597954142636	1.82114242434416	4.35752401723526	0.417930553484277	0.675997892933894	1
ENSSSCG00000044183	0.248113626412658	1.82113526485393	4.35752455737381	0.417928858661784	0.67599913211906	1
ENSSSCG00000046632	0.251618579834259	1.82113526485393	4.35752455737381	0.417928858661784	0.67599913211906	1
ENSSSCG00000008187	0.242323165287413	1.82113526485393	4.35752455737381	0.417928858661784	0.67599913211906	1	CRACDL
ENSSSCG00000000679	0.168666789148466	1.82112625431895	4.35752523715661	0.417926725653867	0.676000691688805	1	LRRC23
ENSSSCG00000005529	0.168666789148466	1.82112625431895	4.35752523715661	0.417926725653867	0.676000691688805	1
ENSSSCG00000009285	0.168666789148466	1.82112625431895	4.35752523715661	0.417926725653867	0.676000691688805	1
ENSSSCG00000021018	0.168666789148466	1.82112625431895	4.35752523715661	0.417926725653867	0.676000691688805	1	GSDMB
ENSSSCG00000022891	0.168666789148466	1.82112625431895	4.35752523715661	0.417926725653867	0.676000691688805	1	MYMK
ENSSSCG00000024204	0.168666789148466	1.82112625431895	4.35752523715661	0.417926725653867	0.676000691688805	1	SCN1A
ENSSSCG00000031430	0.168666789148466	1.82112625431895	4.35752523715661	0.417926725653867	0.676000691688805	1	U6
ENSSSCG00000035089	0.168666789148466	1.82112625431895	4.35752523715661	0.417926725653867	0.676000691688805	1
ENSSSCG00000041580	0.168666789148466	1.82112625431895	4.35752523715661	0.417926725653867	0.676000691688805	1
ENSSSCG00000043109	0.168666789148466	1.82112625431895	4.35752523715661	0.417926725653867	0.676000691688805	1
ENSSSCG00000045629	0.168666789148466	1.82112625431895	4.35752523715661	0.417926725653867	0.676000691688805	1
ENSSSCG00000046404	0.168666789148466	1.82112625431895	4.35752523715661	0.417926725653867	0.676000691688805	1
ENSSSCG00000046583	0.168666789148466	1.82112625431895	4.35752523715661	0.417926725653867	0.676000691688805	1
ENSSSCG00000047997	0.168666789148466	1.82112625431895	4.35752523715661	0.417926725653867	0.676000691688805	1
ENSSSCG00000048276	0.168666789148466	1.82112625431895	4.35752523715661	0.417926725653867	0.676000691688805	1
ENSSSCG00000048620	0.168666789148466	1.82112625431895	4.35752523715661	0.417926725653867	0.676000691688805	1
ENSSSCG00000049187	0.168666789148466	1.82112625431895	4.35752523715661	0.417926725653867	0.676000691688805	1
ENSSSCG00000051681	0.168666789148466	1.82112625431895	4.35752523715661	0.417926725653867	0.676000691688805	1
ENSSSCG00000016247	0.97511109335294	1.82092690764913	3.21990982921824	0.565521087306731	0.57171938534309	1	TM4SF20
ENSSSCG00000037723	0.995478155391348	1.82091690031555	3.92703152942124	0.463687873823595	0.64287138629039	1	CFAP299
ENSSSCG00000050848	0.909443968625197	1.8206182368722	3.90140265270486	0.466657353505914	0.640745046006204	1
ENSSSCG00000041429	1.17982760651226	1.82033586818793	2.8381325902482	0.641385069338406	0.521272531112628	1
ENSSSCG00000039807	0.698912706323035	1.8200797356686	4.02081393872019	0.452664501120368	0.650790345209387	1
ENSSSCG00000048351	0.658504029244577	1.81905648249648	4.10368517692206	0.44327388775492	0.657567640671842	1
ENSSSCG00000032600	0.751908299069634	1.81900364667404	3.91725486393235	0.46435672680435	0.64239218796059	1	PNOC
ENSSSCG00000034740	0.66175854638871	1.81891566762474	4.08826670059936	0.444911205856037	0.656383924176025	1
ENSSSCG00000026976	1.13713645739406	1.81877217398166	3.74455469076786	0.485711205785247	0.627171937536584	1
ENSSSCG00000047526	4.32589134544267	1.81773508814531	1.70173890517617	1.06816332553502	0.285446844807169	1
ENSSSCG00000019944	0.664776202207636	1.81670860637851	3.72205924105345	0.488092340482019	0.625484436199353	1
ENSSSCG00000035604	0.76720306352153	1.81667506957869	3.86808208073847	0.469657838603017	0.638599494650345	1	FAM89B
ENSSSCG00000022096	1.01888832126934	1.81653832707589	3.58093754140751	0.507280092453636	0.611958304728304	1	POU3F3
ENSSSCG00000049838	1.09307653069255	1.8161034540957	3.81637467619168	0.475871372228045	0.634166018466204	1
ENSSSCG00000047841	4.00411140357968	1.81594079475979	1.99615522600146	0.909719229800249	0.36297060018797	1
ENSSSCG00000044955	1.06417693119884	1.81516788525111	3.73983914000313	0.485359882417186	0.627421084599691	1
ENSSSCG00000049278	1.07412657984898	1.81470169786392	3.70286274073639	0.490080736155785	0.624076769063572	1
ENSSSCG00000012871	5.87325620575405	1.81374469132225	1.44058425628993	1.25903409217684	0.208018018145395	1	FGF19
ENSSSCG00000047835	1.32814246694591	1.8093306508441	3.25952361933539	0.555090516942785	0.578832748813043	1
ENSSSCG00000041968	1.07787959401865	1.80688890415429	3.22075959690099	0.561013279566992	0.574788484412869	1
ENSSSCG00000017461	1.2587124163066	1.80566620894275	3.16226541686346	0.571004002166816	0.567996929930484	1	KRT28
ENSSSCG00000016332	1.45500812224847	1.80482937649812	2.99372265196485	0.602871269759597	0.546594330029195	1	RBM44
ENSSSCG00000033576	1.13161446725914	1.80308727786054	2.98823000245337	0.603396417404345	0.546245004975544	1
ENSSSCG00000050009	1.32201916077302	1.80099564667155	2.96941701194214	0.606514894818903	0.544172894601995	1
ENSSSCG00000041598	2.07826339601606	1.79886006226359	2.55363255851169	0.704431832319682	0.481163888017265	1
ENSSSCG00000046828	0.814900226516697	1.79624974480919	3.64189411839891	0.49321855232817	0.621858170494422	1
ENSSSCG00000027301	9.73909358270616	1.79132910403128	1.02000817420936	1.75619092995974	0.0790558128848655	1
ENSSSCG00000040694	1.61818648794709	1.78993791650013	2.39692546496677	0.746764112051744	0.455205962136614	1
ENSSSCG00000008396	11.1647111737417	1.78796066971842	1.14289811108335	1.5644095063064	0.117721429645718	1	CCDC85A
ENSSSCG00000034708	2.30169038994179	1.78481294694735	2.52137000840881	0.707874267162287	0.479023341113111	1	PITX2
ENSSSCG00000043014	3.50405011669416	1.7845805389607	1.63601837000435	1.0908071520957	0.275357748727437	1
ENSSSCG00000029412	3.47070164800769	1.78302252914607	1.62540540409343	1.09697096161714	0.272654086216323	1
ENSSSCG00000003852	3.34925725765776	1.78286820331929	2.48159962505892	0.718435071200075	0.472489068804475	1	SLC1A7
ENSSSCG00000040410	7.75174238458813	1.78222750891724	1.57540364228361	1.13128309538108	0.257935957072649	1	EXOC3L2
ENSSSCG00000049918	3.05498848481688	1.78222172012519	1.76024915343622	1.01248264579255	0.311307340211898	1
ENSSSCG00000013471	26.8391775934285	1.78002227040305	0.690672305468929	2.57723128075117	0.00995952867322348	1
ENSSSCG00000004843	1.08837181344295	1.77344875881579	3.50622052389033	0.505800689583568	0.612996574385009	1	TRPM1
ENSSSCG00000044454	3.03883497270334	1.77335585240593	1.91843417219081	0.924376701641424	0.355290220635688	1
ENSSSCG00000041235	3.06696641696762	1.77074098970903	1.83133747514103	0.966911349625859	0.333588352387896	1
ENSSSCG00000044011	3.73337130331182	1.77009928310529	1.72221118459866	1.02780617088943	0.304041012942016	1
ENSSSCG00000029696	3.33893724158587	1.76865372973262	1.86897575996675	0.946322455120595	0.343984143544067	1
ENSSSCG00000045491	2.7524502757	1.76847764803453	2.24713572646831	0.786991914731356	0.431286599215583	1
ENSSSCG00000016489	3.41023989074031	1.7684163472015	1.9296792994015	0.916430179745406	0.359441312227902	1	WEE2
ENSSSCG00000046487	0.845708446643512	1.76515980008256	3.41616230376783	0.516708412283482	0.605359722810053	1
ENSSSCG00000044824	12.1393379721184	1.76509532087498	1.15892141688873	1.52305004908237	0.127746184389239	1
ENSSSCG00000048543	1.74756507146863	1.76397931444916	2.67880017467359	0.658496042790536	0.510219438999088	1
ENSSSCG00000038080	11.9218482501088	1.76299869732794	0.934533105198681	1.88650213408237	0.0592273210984912	1	EMCN
ENSSSCG00000049764	4.164108259474	1.76267432876676	1.39510730638189	1.26346863836454	0.206420810451151	1
ENSSSCG00000050656	2.21636262543428	1.76134675697501	2.67511845247462	0.658418230170584	0.510269424319728	1
ENSSSCG00000012852	1.97215813209593	1.75891587098959	2.52655216558286	0.696172394518448	0.486320873480897	1	CDHR5
ENSSSCG00000009250	6.78905962749284	1.7572016222501	1.4170840870439	1.24001224649675	0.214970864515947	1	PRKG2
ENSSSCG00000047974	4.39557770562306	1.7559501369088	1.41152604205422	1.24400831765975	0.213496501700155	1
ENSSSCG00000050957	3.86564509662004	1.75370058058197	1.76300113117314	0.994724591818619	0.319870230539896	1
ENSSSCG00000026014	0.686975750776345	1.75267664855818	4.18630950306178	0.418668673989898	0.675458292761823	1
ENSSSCG00000038233	1.55339022826795	1.75016425056931	2.51323724014298	0.696378448725254	0.48619185596348	1
ENSSSCG00000018530	6.00458620111835	1.74794944863126	1.41145983052682	1.23839829574097	0.215568412262522	1
ENSSSCG00000035767	3.11492461595015	1.7469469494331	1.90310824610279	0.91794408069563	0.358648142266682	1
ENSSSCG00000001908	11.2184916149579	1.7452703809203	1.08780710947583	1.60439324740328	0.108627398514027	1	CCDC33
ENSSSCG00000009892	1.25498442526272	1.74448509772206	2.92689052868059	0.596019933314162	0.551161910441639	1
ENSSSCG00000049687	0.970922422774566	1.74223268539201	3.35126468643099	0.519873196661003	0.603151958036016	1
ENSSSCG00000012327	0.867596737385126	1.74090139517113	3.422297070155	0.508693827415829	0.610966849689402	1	HSD17B10
ENSSSCG00000000516	3.94076479371621	1.73570343113796	1.83575382423639	0.945499014204668	0.3444041738581	1	KCNC2
ENSSSCG00000007099	0.628516778013656	1.73546304029785	3.77439976580695	0.459798417756318	0.645660919028607	1	SCP2D1
ENSSSCG00000000289	5.57328972754487	1.73096900181963	1.63276070387762	1.06014861682351	0.289076993024908	1
ENSSSCG00000024103	0.674038849764003	1.72975090076255	4.30789154683246	0.401530744671234	0.688029407208509	1
ENSSSCG00000041810	0.600382473625056	1.72974729752136	4.3078916975238	0.40152989419758	0.688030033232555	1
ENSSSCG00000042442	0.541136620403594	1.7297433527616	4.30789186250015	0.401528963115086	0.688030718592103	1
ENSSSCG00000043137	0.453069721347162	1.72973555018996	4.30789218881224	0.401527121473037	0.688032074205243	1
ENSSSCG00000022865	0.464703349730174	1.72973555018996	4.30789218881224	0.401527121473037	0.688032074205243	1	GRM8
ENSSSCG00000046050	0.464703349730174	1.72973555018996	4.30789218881224	0.401527121473037	0.688032074205243	1
ENSSSCG00000039994	6.31777366295954	1.72847771998334	1.38582489975053	1.24725549403427	0.212303830761693	1	ACTRT3
ENSSSCG00000006472	7.50137754200051	1.72656372252279	1.23786033350363	1.39479687311407	0.163077102108986	1	CRABP2
ENSSSCG00000049235	1.21385153025814	1.72383740463796	3.1742113193128	0.543075816707489	0.587077602446254	1
ENSSSCG00000005400	1.05212825506276	1.72349617634906	3.56812035704721	0.48302635670489	0.629077022060866	1	GRIN3A
ENSSSCG00000003777	8.40412798964566	1.71964804887324	1.32600992167323	1.29685911150898	0.194679667423826	1	SLC44A5
ENSSSCG00000006370	22.6396679245351	1.71579274669411	0.757844821643072	2.26404231802247	0.0235715121392403	1	TSTD1
ENSSSCG00000027002	4.23498316764497	1.71567522179345	1.87075020621131	0.917105456461807	0.359087382075079	1	KLHL32
ENSSSCG00000032299	8.87564334558528	1.71229487086749	1.17688380059771	1.45493962105508	0.145685977735379	1	LEFTY2
ENSSSCG00000000136	10.089841218561	1.70994272387682	1.16010769833041	1.47395170839544	0.140494593956487	1	CSF2RB
ENSSSCG00000000709	22.1319839012322	1.7059042731882	0.777289092391793	2.19468443579849	0.0281862419615504	1	PLEKHG6
ENSSSCG00000043968	2.41515407005438	1.70137029715402	2.18162365683479	0.779864250107397	0.435470783154044	1
ENSSSCG00000024689	4.84298506861385	1.69324136546068	1.66352307511665	1.01786466974133	0.308742273700558	1
ENSSSCG00000031723	3.25191144056258	1.69176939561268	2.05406887333636	0.823618632059199	0.410156285803578	1	RAB39A
ENSSSCG00000008984	1.53041509638642	1.68722350594559	2.40670891854501	0.701050090829268	0.483271755547561	1
ENSSSCG00000013326	7.65878044202131	1.68688707870855	1.16548862492962	1.44736468690153	0.147794810627947	1	DCDC1
ENSSSCG00000018056	0.918521421322901	1.68566023470258	3.55030304717855	0.474793338005945	0.634934281896741	1	SRCIN1
ENSSSCG00000008684	5.5829828755351	1.68018506549857	1.53409751387963	1.09522703107021	0.273417186112058	1	POLN
ENSSSCG00000036475	11.8770050497948	1.67748395607969	1.33022142660924	1.26105618397354	0.207288605459833	1	HS3ST2
ENSSSCG00000016187	0.749063501696864	1.6761047214957	4.13383967259531	0.405459537438568	0.685139755036136	1	CATIP
ENSSSCG00000045860	0.825496772370285	1.674820984298	4.01597774841982	0.417039408387409	0.676649582958704	1
ENSSSCG00000044748	0.987220047565665	1.67228103602947	3.80948371935661	0.438978391620978	0.660677193577653	1
ENSSSCG00000051213	3.46502829716914	1.66690205394279	1.81198306112387	0.919932470510464	0.357608049386036	1
ENSSSCG00000042233	8.74631582857364	1.66525819128762	1.36380845588637	1.22103524442905	0.222072675694368	1
ENSSSCG00000010404	2.91515678513814	1.66514486914257	2.2269701912265	0.747717628059266	0.454630495999998	1	ALOX5
ENSSSCG00000041432	3.20213091835746	1.66479186856025	1.94442544684933	0.856187040371136	0.391894329790164	1
ENSSSCG00000037892	11.1137432431922	1.65959795664084	1.18142562519044	1.40474179775247	0.16009807182664	1	YPEL4
ENSSSCG00000011726	1.52384171814623	1.65316621406664	3.21375927026463	0.51440262790141	0.606970522330094	1	VEPH1
ENSSSCG00000050469	5.46663172337481	1.65188188162413	1.42733560378393	1.1573184871483	0.247142263128576	1
ENSSSCG00000009517	1.43579977720952	1.65171740977716	2.94500115236348	0.5608545886142	0.574896669531922	1	GPR183
ENSSSCG00000031205	0.872923152875229	1.65014480545168	3.21492538339834	0.513276237754354	0.60775810344241	1
ENSSSCG00000000867	11.9229372925068	1.63955960724777	1.07970297629872	1.51852837608012	0.128881251650015	1	SPIC
ENSSSCG00000002241	4.07296585787721	1.63761952237813	1.6810492318396	0.974165117452301	0.329974561521891	1	NUTM1
ENSSSCG00000009069	16.140913422496	1.63742303380467	0.773978724421434	2.11559178842891	0.0343795408456146	1	C4orf33
ENSSSCG00000045536	2.01623021844897	1.63639369573795	2.75696970571938	0.593547942272716	0.552814508172258	1
ENSSSCG00000048809	2.51618265087707	1.63545311481776	2.25873542187985	0.724056965227313	0.469030763306092	1
ENSSSCG00000010770	0.669360409155374	1.63447553647331	4.24874927783055	0.384695690329811	0.700462888559665	1	KNDC1
ENSSSCG00000051614	0.912937471169157	1.63164651560127	3.06741235385176	0.53192930306628	0.594774961086596	1
ENSSSCG00000017563	1.07484471228831	1.6296346810308	2.9741909452851	0.54792537231485	0.583743146327869	1	MYCBPAP
ENSSSCG00000017934	2.24145522150846	1.62898609032783	2.23967035240342	0.727332970488155	0.467022005318716	1
ENSSSCG00000021342	1.11399048688738	1.62407740050997	3.42805324593642	0.473760844419537	0.635670459461729	1	QRICH2
ENSSSCG00000029503	4.98055426143497	1.62216484154525	1.6049105523932	1.0107509350763	0.312135651832651	1	F7
ENSSSCG00000024179	1.25997701723869	1.62200561881804	2.68436609854224	0.604241582285992	0.545683038795239	1	NAGS
ENSSSCG00000047283	0.47663113144122	1.62125449972882	4.37366427657139	0.370685630448014	0.710871694289678	1
ENSSSCG00000042626	0.230113973220009	1.62123521051029	4.37366594099775	0.37068107907218	0.710875084646391	1
ENSSSCG00000047940	0.230113973220009	1.62123521051029	4.37366594099775	0.37068107907218	0.710875084646391	1
ENSSSCG00000042002	0.144823968698049	1.62122617575238	4.37366672058302	0.370678947282995	0.710876672635384	1
ENSSSCG00000040966	0.715205906978069	1.62109647939247	3.70620445064978	0.437400715739861	0.661820765150866	1
ENSSSCG00000048636	6.13411529416002	1.6209599416556	1.36067705717709	1.19128924317905	0.233540055271236	1
ENSSSCG00000008103	10.4377068941381	1.62084793323761	1.17165238835383	1.38338636045021	0.166546430487263	1	MERTK
ENSSSCG00000033479	0.663672644522468	1.62001484949774	4.04332854487375	0.400663668934755	0.688667762788837	1	NEUROG2
ENSSSCG00000047199	0.66903793086654	1.61979615404504	4.24912438547014	0.381207045758399	0.703049621393509	1
ENSSSCG00000017471	9.41548841347993	1.61551385707587	1.09706206516425	1.47258200641001	0.140863779589698	1	CDC6
ENSSSCG00000043561	2.20444560619593	1.61479784977444	2.54546621751961	0.63438196062486	0.525831579425474	1
ENSSSCG00000035971	7.39428806067413	1.61359782100075	1.61412556950162	0.999673043714292	0.317468761428362	1	DUSP2
ENSSSCG00000005519	1.53102591893991	1.61291339223664	2.79659668759073	0.576741508489079	0.564114087637849	1
ENSSSCG00000000605	10.6203752246468	1.61171723196694	0.874372077420353	1.84328533994585	0.0652873604382079	1	ERP27
ENSSSCG00000008570	2.00442131643493	1.61110014658319	2.26477664118699	0.711372643678804	0.476853346514523	1	ADGRF3
ENSSSCG00000035996	2.550266214152	1.61007764567238	1.93760163419085	0.830964227765401	0.405993838094668	1
ENSSSCG00000044675	10.4694453559488	1.60894337563746	0.852307799490303	1.88774921055473	0.05905962650475	1
ENSSSCG00000004673	4.65328102776968	1.60621924203832	1.4822012542933	1.08367149021483	0.278510480716047	1	SLC28A2
ENSSSCG00000001438	6.21671339458054	1.60577682034354	1.54487167000995	1.03942408390025	0.298607547963124	1	PBX2
ENSSSCG00000049114	3.26572199291559	1.60536733982845	1.43185509177051	1.12118003354892	0.262211236870507	1
ENSSSCG00000010337	3.69551510279576	1.59742204079551	2.12141106108426	0.752999769869712	0.451450052310062	1	MAT1A
ENSSSCG00000018450	2.11957611845189	1.59575719092368	2.26546862669485	0.704382824869116	0.481194398982775	1
ENSSSCG00000038186	8.77723502790301	1.59322999989818	1.28612842203869	1.2387798703435	0.215427030527257	1	TIGD4
ENSSSCG00000019402	2.38681661605139	1.59301882236383	1.98606871419464	0.802096529177643	0.422497122556715	1
ENSSSCG00000018018	4.4035554716379	1.59061455428743	1.64337128359786	0.967897254967894	0.333095685406973	1
ENSSSCG00000022380	14.4367952279782	1.58903021492812	1.14106897662208	1.3925803325511	0.163746733791682	1	SH2D3A
ENSSSCG00000037823	6.28989553850824	1.58654142787123	1.39016098481066	1.14126453353697	0.253759856437033	1	ANKRD34A
ENSSSCG00000022044	4.500156031514	1.58261180606341	1.48006619074578	1.06928447927452	0.284941502101785	1
ENSSSCG00000051276	5.91724795002295	1.58260644119999	1.51642430923771	1.0436435445931	0.296650338551527	1
ENSSSCG00000026850	12.6686203612671	1.58238028732243	0.933661023185545	1.69481240838729	0.0901110128377046	1	SNCG
ENSSSCG00000042705	3.50068740040439	1.5817119257477	1.93243852517937	0.818505688609621	0.413068495132717	1
ENSSSCG00000047133	19.7206872776597	1.58036538784431	0.926575732168303	1.70559764623455	0.0880830179261452	1
ENSSSCG00000038376	9.71434095299591	1.57473727418283	1.02219993089109	1.54053744927381	0.123429401642415	1	ZCWPW2
ENSSSCG00000038810	10.5526169448743	1.57320825867243	1.01250748499734	1.5537744480739	0.120238227542309	1	ADAT3
ENSSSCG00000031874	6.90858486537621	1.56892098408386	1.23509746963872	1.27028110950854	0.203984514657747	1	REM2
ENSSSCG00000000700	13.8632511111313	1.56506523898409	0.916456277913854	1.70773584807196	0.0876853672941591	1	ACRBP
ENSSSCG00000039592	14.8479077173928	1.56490499863899	0.844795436035962	1.85240702291433	0.0639673975962527	1	ZMYND19
ENSSSCG00000045328	2.44110076943961	1.55997096970482	2.01762933960873	0.773170244445069	0.4394216335154	1
ENSSSCG00000031905	5.25423488046218	1.55725539639851	1.76440325045754	0.88259608227013	0.377454546061532	1	KCNS3
ENSSSCG00000036095	0.936233688635991	1.55040816988979	3.07217815753069	0.504660892171682	0.613797033412709	1	ACOT12
ENSSSCG00000030026	2.37608596770158	1.54798005895567	1.92016847732936	0.806168873842079	0.420145483348112	1	SORCS1
ENSSSCG00000016215	4.04081554890783	1.54521596569845	1.37476278468568	1.12398734015173	0.261018396671652	1
ENSSSCG00000042551	1.79571299877233	1.54379454567349	2.33105361408065	0.662273289789756	0.507796091628021	1
ENSSSCG00000047697	4.6104241468075	1.5437146431317	1.92839858382804	0.800516374611358	0.423411680240954	1
ENSSSCG00000044940	3.45624227224415	1.54036147993474	1.66220564172765	0.926697299820096	0.354083719878828	1
ENSSSCG00000003541	0.59234324744555	1.5399783546909	4.17091117605928	0.36921868859981	0.711964726991671	1	STPG1
ENSSSCG00000022083	4.06039493700149	1.53917124997136	1.41401067768665	1.08851458780317	0.276368000169206	1	ANKS1B
ENSSSCG00000034087	0.343487875388172	1.53916800275473	4.31640221376356	0.356585861680554	0.721401863328642	1	TNFSF15
ENSSSCG00000008948	14.2095336457673	1.53848838137237	0.990503373652991	1.55323891093717	0.120366068554513	1	ALB
ENSSSCG00000050753	4.91134643043229	1.53372305220609	1.37227913873733	1.11764655521712	0.263717977005431	1
ENSSSCG00000016506	4.5227193676814	1.53244402551394	1.59144249157194	0.962927679529454	0.335583817767527	1	KLRG2
ENSSSCG00000049698	6.38108059580246	1.53108933162075	1.35832708188111	1.12718751767828	0.259663206874105	1
ENSSSCG00000035417	41.3079585449919	1.5299592461386	0.539463819270363	2.83607387833332	0.00456718798082865	1	TMEM238
ENSSSCG00000015691	7.89939078497029	1.52638158269807	1.1947867762723	1.27753471415237	0.201413532813683	1
ENSSSCG00000022196	1.82182345171825	1.52616778700256	2.33124027433768	0.654659154529298	0.512687228759778	1	CCT6B
ENSSSCG00000046841	6.67719452744175	1.52337511098789	2.55077146566741	0.597221323623872	0.550359624341159	1
ENSSSCG00000010252	1.10682677435669	1.52308499424699	2.71665970953049	0.560646218922362	0.575038736990488	1	HKDC1
ENSSSCG00000051564	3.93356565878059	1.52161330987985	1.47838260093746	1.02924189510549	0.303366019827459	1
ENSSSCG00000051663	9.64107464476094	1.51211241861578	0.998375834061449	1.51457233541443	0.129880742477161	1
ENSSSCG00000049968	7.0692629601405	1.51153290446647	1.30321538454546	1.15984888023223	0.24611033881745	1
ENSSSCG00000000721	5.11897462196734	1.51138983108571	1.32289762354436	1.14248434964781	0.253252747704311	1	DYRK4
ENSSSCG00000010595	13.894282493493	1.50784606178511	0.939201483017035	1.60545536719277	0.108393628053288	1	INA
ENSSSCG00000030991	7.53938612754849	1.50690114649261	1.39953135644888	1.07671838830119	0.281606094832323	1
ENSSSCG00000042160	4.32082908498193	1.50543239164624	1.5126333056401	0.995239484700614	0.319619802177312	1
ENSSSCG00000018042	4.37576220769758	1.50524908417041	1.68031120779891	0.895815654376418	0.370351227685014	1	SLC47A2
ENSSSCG00000036990	0.994690765434463	1.50208645346902	3.38309827405272	0.443997286448799	0.657044545784398	1	DIO3
ENSSSCG00000039101	14.1757524141678	1.5007180564781	0.873976563819703	1.71711475868326	0.0859582060925359	1	C1QL1
ENSSSCG00000022209	5.37473627390104	1.50024761353083	1.51017229157813	0.993428115386141	0.320501365785639	1	ITGB1BP2
ENSSSCG00000025704	1.8507346117842	1.49965743327492	2.47886651427356	0.604977083130431	0.545194223793368	1	DENND2D
ENSSSCG00000024521	2.3553253567971	1.49934231376797	2.28873527719083	0.655096431950944	0.512405669199619	1
ENSSSCG00000026828	9.03420187613484	1.49840241291799	1.04516071361451	1.43365742071955	0.151670048650377	1
ENSSSCG00000004598	41.6299747097688	1.49063010549625	0.671555436342333	2.21966798990573	0.0264413132738246	1
ENSSSCG00000037669	1.32759477888885	1.48895015111451	2.75211950055643	0.54101944004011	0.588494183474806	1	PTPN7
ENSSSCG00000017915	6.94913354219414	1.48685349041799	2.35009204097029	0.632678833210342	0.526943395086537	1	VMO1
ENSSSCG00000012300	6.4068565279981	1.4866388210214	1.2544320852553	1.18510905332817	0.235974332011888	1	FOXP3
ENSSSCG00000008634	8.09466716830875	1.48544510607557	1.09599816581904	1.35533539416601	0.175310723121399	1	ATP6V1C2
ENSSSCG00000046384	1.64945932643822	1.48423624536499	2.51234411306366	0.590777448697125	0.554669546951665	1
ENSSSCG00000005902	4.90708615893419	1.48275220082978	1.52566595460867	0.971872116796432	0.331114172903501	1	FOXH1
ENSSSCG00000038797	2.33600387158935	1.48227860107797	2.24519275290443	0.660201044725655	0.509124821951891	1
ENSSSCG00000049399	9.00925347323637	1.47123798676564	1.31764891428484	1.11656297122527	0.264181231455107	1
ENSSSCG00000033122	3.29921034432849	1.46949620841476	2.0789351344879	0.706850437051629	0.479659427104774	1
ENSSSCG00000008607	4.00370507655917	1.46892904041976	1.38362706148112	1.06165099058364	0.288394156074532	1
ENSSSCG00000048724	3.20588276927104	1.46754981239915	2.23481123650225	0.6566773016123	0.51138843242042	1
ENSSSCG00000023178	13.9646819574815	1.46710495319076	1.85975014666474	0.788872072854437	0.4301867797332	1	BATF2
ENSSSCG00000038125	8.70160248200139	1.46595277543423	1.13326622731891	1.29356433651287	0.19581594783196	1	NUP210L
ENSSSCG00000036239	14.9757709229424	1.4642138945661	0.764767510362301	1.91458694927096	0.055545200796592	1	GJA8
ENSSSCG00000031149	1.99137660127505	1.46335141107336	2.35264853195656	0.622001710496202	0.533940743273344	1	IFN-ALPHA-15
ENSSSCG00000035798	11.3161579709685	1.46311926106722	1.09276266714434	1.33891768547577	0.180597471537846	1	PRTG
ENSSSCG00000038990	9.1401165467293	1.46170931314592	1.03798952464388	1.40821200835087	0.159068301511814	1	PTPRT
ENSSSCG00000008767	6.70759016711086	1.45920929774522	1.23306927367233	1.18339604181312	0.236652225290114	1
ENSSSCG00000004143	5.55382857441871	1.45917627358801	1.3372873989219	1.0911463569943	0.275208487518048	1	TXLNB
ENSSSCG00000042601	2.77113550196591	1.45915564728729	2.0233755837602	0.721149182088888	0.470817734043423	1
ENSSSCG00000011176	4.1414793285724	1.45860661017058	1.44775879019962	1.00749283654459	0.313697998426669	1	SUSD4
ENSSSCG00000047793	5.98099953637951	1.45801358191527	1.31643485259261	1.10754708373441	0.268057467358149	1
ENSSSCG00000051094	1.6282489913758	1.45608994856607	2.69773161525616	0.539746037126755	0.589372186380325	1
ENSSSCG00000032672	0.663693911330623	1.45307855146619	4.32062378139083	0.336312214390127	0.736635440086559	1	RAB9B
ENSSSCG00000049428	0.408897625425575	1.45306467561896	4.32062448195258	0.336308948321814	0.736637902749239	1
ENSSSCG00000051765	0.417176753109412	1.45306467561896	4.32062448195258	0.336308948321814	0.736637902749239	1
ENSSSCG00000002286	0.331886748587452	1.45305599621466	4.32062492014515	0.336306905382994	0.73663944315599	1	FAM71D
ENSSSCG00000028627	0.331886748587452	1.45305599621466	4.32062492014515	0.336306905382994	0.73663944315599	1
ENSSSCG00000044167	0.331886748587452	1.45305599621466	4.32062492014515	0.336306905382994	0.73663944315599	1
ENSSSCG00000048622	0.331886748587452	1.45305599621466	4.32062492014515	0.336306905382994	0.73663944315599	1
ENSSSCG00000051504	0.331886748587452	1.45305599621466	4.32062492014515	0.336306905382994	0.73663944315599	1
ENSSSCG00000027179	0.69440060083797	1.45267794461803	3.85968382343895	0.376372265468033	0.706640161712707	1	SIM2
ENSSSCG00000043921	0.335000488002175	1.4517807993419	4.32068932843714	0.336006754706205	0.73686577280068	1
ENSSSCG00000043360	16.5291924905845	1.45105207409371	0.923458323951204	1.57132383396047	0.116107447779068	1
ENSSSCG00000011885	0.734964102166181	1.45061766204413	3.92966959527302	0.369144943836772	0.71201969058483	1	FBXO40
ENSSSCG00000041436	0.503695878342342	1.45024016878431	4.05774831094841	0.357400227330844	0.720792206591181	1
ENSSSCG00000045943	0.555488093850112	1.44925212133204	4.32081721335696	0.335411578358826	0.737314635054269	1
ENSSSCG00000012467	0.500422546804856	1.44925185862039	4.32081722666182	0.33541151652463	0.737314681692226	1	KLHL4
ENSSSCG00000028329	0.41980896995523	1.44924350803529	4.32081764935736	0.335409551072083	0.737316164119889	1	SNORD58
ENSSSCG00000002140	0.33451896543327	1.44923482858067	4.32081808869173	0.335407508215527	0.737317704929975	1	KLHL33
ENSSSCG00000046956	0.331164464734095	1.44923482858067	4.32081808869173	0.335407508215527	0.737317704929975	1
ENSSSCG00000051695	0.331164464734095	1.44923482858067	4.32081808869173	0.335407508215527	0.737317704929975	1
ENSSSCG00000010402	0.586442134643784	1.44890147744666	3.86841932201201	0.374546127717371	0.707998044810928	1	ZFAND4
ENSSSCG00000005588	0.579194031314443	1.448698296112	4.21847094565203	0.343417867463368	0.731284119664514	1	NR5A1
ENSSSCG00000022068	0.665791363882337	1.44775569841907	3.72794908796779	0.388351789216166	0.697755716488655	1	GNG8
ENSSSCG00000046541	0.750599845835391	1.44678562234435	3.91810471539965	0.369256497065515	0.711936548091265	1
ENSSSCG00000034785	0.589520647158405	1.44647756444389	3.87778987607195	0.373015973188602	0.709136555683162	1
ENSSSCG00000019629	1.64806542782516	1.44524760789945	2.78301310278155	0.519310385730834	0.603544312065672	1
ENSSSCG00000047296	3.32985542162811	1.44481002153204	1.74833697140923	0.82639104769801	0.408582300104711	1
ENSSSCG00000005781	0.720375388358688	1.44445739760013	3.6352890217944	0.397343206809767	0.691114389827014	1	TARS3
ENSSSCG00000025282	1.0951143646224	1.44343849653866	3.53039548149543	0.408860283247143	0.682642197142023	1
ENSSSCG00000007313	2.5638610724069	1.44149908765716	1.8367551063564	0.78480744801994	0.432566472590887	1	CNBD2
ENSSSCG00000046571	1.38509859304612	1.44072763709378	2.6694160786287	0.53971640038742	0.589392627908746	1
ENSSSCG00000018540	1.70794424698543	1.43400028300149	2.88656824908408	0.496783778958459	0.619341535238895	1
ENSSSCG00000015493	1.61765899229746	1.43378052158161	2.73158551070955	0.524889488526088	0.599660017043571	1	SERPINC1
ENSSSCG00000005296	4.29517108330334	1.43147351981508	1.74682551258648	0.819471383661864	0.41251752223149	1	PHF24
ENSSSCG00000049046	3.98069573214098	1.43117836685748	1.68961676035876	0.847043187801709	0.396971049578511	1
ENSSSCG00000004911	1.67970700693704	1.42994411854198	2.59696918339264	0.550620364572031	0.581893945750507	1
ENSSSCG00000043819	0.66483713841572	1.4292053242376	4.26078370907806	0.335432498296623	0.737298856410883	1
ENSSSCG00000046898	1.03651618473761	1.4290699649573	3.24291755475221	0.44067415863321	0.659448907054393	1
ENSSSCG00000030013	1.00587449359279	1.42862587128432	3.29482341142611	0.433597098506098	0.664581042124335	1
ENSSSCG00000004803	10.6955526025067	1.42770411311886	1.24041925849116	1.15098512325221	0.249738355872227	1	ACTC1
ENSSSCG00000009380	7.43304467894099	1.42751653393546	1.05055131604037	1.35882608696918	0.174201704794416	1	NEK5
ENSSSCG00000006031	6.66762550757966	1.42698968463381	1.3387331653772	1.06592539987738	0.286457366001161	1	TMEM74
ENSSSCG00000017373	3.61854127622956	1.42536403986064	1.6918513124076	0.84248777029482	0.399514982373306	1	CFAP97D1
ENSSSCG00000036246	2.89665771774781	1.42500682704165	1.83625048286139	0.776041635028512	0.437724403082741	1	GP91-PHOX
ENSSSCG00000044639	2.25754807524026	1.42404886633074	2.5147262195893	0.566283858353102	0.571200831564178	1
ENSSSCG00000006666	4.28143023601364	1.4214236741566	1.56216107092182	0.909908523912859	0.362870754092142	1	SV2A
ENSSSCG00000007370	2.1395559055718	1.41788234678984	2.11506667537834	0.670372411090164	0.502620417321005	1	R3HDML
ENSSSCG00000039904	1.23697889614595	1.41621737843093	3.57978309648646	0.395615415867219	0.692388762837406	1	SNORD14
ENSSSCG00000043893	3.14009346350176	1.41351319606686	2.10828006862416	0.670457979991865	0.502565884524073	1
ENSSSCG00000021218	2.43901700606309	1.41323143352428	4.26127078967276	0.331645535634407	0.740156931257932	1	TDRD6
ENSSSCG00000013890	0.579199341316219	1.41318451382164	4.2612722282524	0.331634412946483	0.740165331017567	1	SLC5A5
ENSSSCG00000003921	6.63189818230169	1.41298867865966	1.30851836555061	1.07983862959775	0.280214045808727	1	ZSWIM5
ENSSSCG00000010800	2.56697358054359	1.41211800628105	2.22211388496797	0.635484083796816	0.525112744026834	1	B3GALT2
ENSSSCG00000002258	30.9134529100905	1.41204951104285	0.579343549929022	2.43732671437499	0.0147963040276455	1	KLHL25
ENSSSCG00000009738	0.578388046633904	1.41193451746436	4.32273027792429	0.326630260665337	0.743947553115271	1	GALNT9
ENSSSCG00000015297	0.483900374155002	1.41192941529428	4.32273054283366	0.326629060336648	0.7439484610894	1	ADAM22
ENSSSCG00000003737	0.392819908507798	1.41192090926277	4.32273098444316	0.326627059223453	0.74394997480808	1	NOL4
ENSSSCG00000043224	0.319163532368851	1.41191240327946	4.32273142605272	0.326625058121814	0.743951488519009	1
ENSSSCG00000044759	0.319163532368851	1.41191240327946	4.32273142605272	0.326625058121814	0.743951488519009	1
ENSSSCG00000046123	0.319163532368851	1.41191240327946	4.32273142605272	0.326625058121814	0.743951488519009	1
ENSSSCG00000049029	0.319163532368851	1.41191240327946	4.32273142605272	0.326625058121814	0.743951488519009	1
ENSSSCG00000049638	0.319163532368851	1.41191240327946	4.32273142605272	0.326625058121814	0.743951488519009	1
ENSSSCG00000023746	0.895462398279542	1.41150609631379	3.44318957350482	0.409941441265755	0.681848904600091	1	LRP1B
ENSSSCG00000001771	0.578236296178409	1.41003851691754	4.26136879018875	0.330888638449685	0.740728604234986	1	RASGRF1
ENSSSCG00000003756	3.48724028037715	1.40997375569774	1.69499486389431	0.831845444332657	0.40549618907329	1	LPAR3
ENSSSCG00000031495	0.577995534893956	1.40925104168927	4.26139299240176	0.330701966282393	0.740869616918776	1
ENSSSCG00000047105	6.13854417670532	1.4079458615589	1.33244066074564	1.0566668393105	0.290663664153406	1
ENSSSCG00000021487	8.65485374440884	1.40751515280132	1.28988061632198	1.09119800312587	0.275185766382339	1	MFSD4A
ENSSSCG00000028981	18.7069857212399	1.40618097673927	0.819646126619205	1.71559521978021	0.0862361540310441	1	ZNF367
ENSSSCG00000036100	8.64604808610038	1.40614911653805	1.000331910803	1.40568255531236	0.159818409326857	1
ENSSSCG00000036787	4.57639929554995	1.40596869608551	1.65964264692191	0.847151462812259	0.396910703492387	1	APOLD1
ENSSSCG00000018353	0.748816305222327	1.40452483454788	3.80081157675034	0.369532876383401	0.711730572702496	1
ENSSSCG00000048357	0.517733811999689	1.40360077717963	4.39243313780346	0.319549719516399	0.749309695232042	1
ENSSSCG00000039200	0.441791928157097	1.40359891543093	4.39243318964936	0.319549291890988	0.749310019444913	1	PKD1L2
ENSSSCG00000050852	0.341468754095569	1.40359508489665	4.39243329632313	0.319548412054791	0.749310686510694	1
ENSSSCG00000049076	0.20725951219611	1.40358692854712	4.39243352346772	0.319546538621039	0.749312106893378	1
ENSSSCG00000050019	0.194156001817675	1.40358692854712	4.39243352346772	0.319546538621039	0.749312106893378	1
ENSSSCG00000003459	0.120499625678727	1.40358141321987	4.3924336770504	0.31954527180531	0.749313067356498	1	CELA2A
ENSSSCG00000011324	0.120499625678727	1.40358141321987	4.3924336770504	0.31954527180531	0.749313067356498	1
ENSSSCG00000011640	0.120499625678727	1.40358141321987	4.3924336770504	0.31954527180531	0.749313067356498	1	TF
ENSSSCG00000015847	0.120499625678727	1.40358141321987	4.3924336770504	0.31954527180531	0.749313067356498	1	MBOAT4
ENSSSCG00000018553	0.120499625678727	1.40358141321987	4.3924336770504	0.31954527180531	0.749313067356498	1
ENSSSCG00000026680	0.120499625678727	1.40358141321987	4.3924336770504	0.31954527180531	0.749313067356498	1	KCND3
ENSSSCG00000032736	0.120499625678727	1.40358141321987	4.3924336770504	0.31954527180531	0.749313067356498	1
ENSSSCG00000035363	0.120499625678727	1.40358141321987	4.3924336770504	0.31954527180531	0.749313067356498	1
ENSSSCG00000038003	0.120499625678727	1.40358141321987	4.3924336770504	0.31954527180531	0.749313067356498	1	ITK
ENSSSCG00000041578	0.120499625678727	1.40358141321987	4.3924336770504	0.31954527180531	0.749313067356498	1
ENSSSCG00000042450	0.120499625678727	1.40358141321987	4.3924336770504	0.31954527180531	0.749313067356498	1
ENSSSCG00000042477	0.120499625678727	1.40358141321987	4.3924336770504	0.31954527180531	0.749313067356498	1
ENSSSCG00000042614	0.120499625678727	1.40358141321987	4.3924336770504	0.31954527180531	0.749313067356498	1
ENSSSCG00000042711	0.120499625678727	1.40358141321987	4.3924336770504	0.31954527180531	0.749313067356498	1
ENSSSCG00000042725	0.120499625678727	1.40358141321987	4.3924336770504	0.31954527180531	0.749313067356498	1
ENSSSCG00000043316	0.120499625678727	1.40358141321987	4.3924336770504	0.31954527180531	0.749313067356498	1
ENSSSCG00000043723	0.120499625678727	1.40358141321987	4.3924336770504	0.31954527180531	0.749313067356498	1
ENSSSCG00000043750	0.120499625678727	1.40358141321987	4.3924336770504	0.31954527180531	0.749313067356498	1
ENSSSCG00000046338	0.120499625678727	1.40358141321987	4.3924336770504	0.31954527180531	0.749313067356498	1	ssc-mir-9848
ENSSSCG00000049508	0.120499625678727	1.40358141321987	4.3924336770504	0.31954527180531	0.749313067356498	1
ENSSSCG00000051775	0.120499625678727	1.40358141321987	4.3924336770504	0.31954527180531	0.749313067356498	1
ENSSSCG00000023957	0.987935896228938	1.40350968064788	3.53973661456624	0.396501161943054	0.691735350847454	1	CFAP126
ENSSSCG00000036465	5.34544058849907	1.40216611460057	1.57462695065168	0.890475114769418	0.373210824856637	1
ENSSSCG00000014091	0.905870452208985	1.40109690532995	3.62535052148219	0.386472120979111	0.699147046040893	1	F2RL1
ENSSSCG00000043979	0.924662102976962	1.40069946908789	3.27007906852522	0.428338104289202	0.66840498083393	1
ENSSSCG00000004646	4.6938541015429	1.3990533431569	1.53334476232536	0.912419292472226	0.36154803746287	1	ATP8B4
ENSSSCG00000018178	4.4690280281318	1.39573804386303	1.43697789693889	0.971300983011837	0.331398419430829	1
ENSSSCG00000008919	1.72011900153242	1.39342000192461	3.07265048684429	0.453491214796673	0.650195067957001	1	EPHA5
ENSSSCG00000006311	2.10236181820334	1.39307561266835	2.33271419226345	0.597190867740482	0.550379955614866	1	STYXL2
ENSSSCG00000026868	9.73881531221541	1.39223808727748	1.12545808600504	1.2370412586571	0.21607176568474	1	LRRC15
ENSSSCG00000032827	1.58919369784106	1.39108086078109	2.58080763043039	0.539009899218682	0.589880024031066	1	DNAH5
ENSSSCG00000035204	14.4797587943348	1.38854344330571	0.811515876978066	1.71104901665804	0.0870720646219214	1
ENSSSCG00000036244	2.08876584161523	1.38764324698649	2.21597311530105	0.626200398102739	0.531183506145393	1	PRR33
ENSSSCG00000004232	6.63020939062498	1.38645088501462	1.37523742874384	1.00815383295743	0.313380617369968	1	CLVS2
ENSSSCG00000043057	6.50912935262246	1.38586729499252	1.56662004843743	0.884622468846105	0.376360284099185	1
ENSSSCG00000033809	2.06694746106202	1.38218415493792	2.82136154057551	0.489899693839302	0.624204879699988	1
ENSSSCG00000007665	1.62578311535389	1.37970307487938	2.75036860864233	0.501642969071133	0.61591868812955	1
ENSSSCG00000026149	21.7829071872317	1.37803583416294	0.650825251760631	2.11736688217773	0.0342287226313473	1	PKLR
ENSSSCG00000046278	0.584786253296689	1.37565042546619	4.25594993046419	0.323229936428353	0.746521110717982	1
ENSSSCG00000000795	4.56099479575432	1.37258719787296	1.41454073660173	0.970341229741072	0.331876432501523	1	ADAMTS20
ENSSSCG00000015040	6.21561121063419	1.36786796715329	1.21149732516533	1.12907221397837	0.258867371646821	1	PTS
ENSSSCG00000016838	20.2688321846414	1.36672803905694	1.03534128182512	1.32007489998626	0.186810012058866	1	RANBP3L
ENSSSCG00000009935	12.8328873916751	1.36623200669479	0.853082366653064	1.60152414362401	0.109260876901975	1	MYO1H
ENSSSCG00000009895	3.36511714843714	1.3655203844655	1.63979702214639	0.832737446173751	0.404992820672665	1
ENSSSCG00000041793	5.69717905598977	1.36413293860932	1.32352261976097	1.03068350947843	0.302689260354916	1
ENSSSCG00000047290	5.77351659644108	1.36221362221101	1.19804303869489	1.13703229200761	0.255524786528607	1
ENSSSCG00000043636	0.956668821066632	1.35994718602738	3.41606348637852	0.398103604177774	0.690553817753175	1
ENSSSCG00000032334	5.70747180618633	1.35577488235842	1.38484659609715	0.979007267793664	0.327576388482694	1
ENSSSCG00000045256	2.70908828223956	1.35560544482486	1.85662079018488	0.730146647065109	0.465300550674567	1
ENSSSCG00000043158	0.667897088262553	1.35391516514492	3.92862140968336	0.344628566602972	0.730373626966271	1
ENSSSCG00000035214	0.670235302098719	1.35386924142561	3.92345850760522	0.345070360448894	0.730041475388168	1
ENSSSCG00000046769	2.67571012331645	1.3517760344147	2.07777977564821	0.650586770675919	0.515313272484276	1
ENSSSCG00000042041	5.43536543030983	1.34538331014473	1.32222771247395	1.01751256417661	0.308909658377355	1
ENSSSCG00000002802	26.9209200104389	1.34338566566751	0.577376248136167	2.32670753257362	0.0199808366776991	1	GINS3
ENSSSCG00000051590	10.4680676971037	1.34337089189653	1.05286862186964	1.27591502300736	0.201985559863425	1
ENSSSCG00000010459	6.64072782310142	1.3433262348709	2.7573494464838	0.487180265302942	0.626130589290472	1	HTR7
ENSSSCG00000036726	15.6371294837404	1.34056285640293	1.07032542686122	1.25248155631899	0.21039444479445	1
ENSSSCG00000038462	17.5101659440447	1.33648765230837	0.977944996950393	1.36662865138228	0.171741731901962	1
ENSSSCG00000033041	11.434310492527	1.33154322734845	0.960671641387238	1.38605447478981	0.165730270120102	1
ENSSSCG00000020990	2.96021817387465	1.33127662547463	1.93800780642059	0.686930476267503	0.492126540795081	1	DNAH12
ENSSSCG00000049077	3.60656973345056	1.33095356947319	1.92173799301205	0.692578059190637	0.488574383427289	1
ENSSSCG00000042025	4.04565786176172	1.33049487950723	1.63847047590892	0.812034698867034	0.416771721344385	1
ENSSSCG00000011439	11.3757431262162	1.32631348978511	0.929503650330793	1.42690508995107	0.153607253516652	1	PHF7
ENSSSCG00000002960	14.4267517712721	1.32413308392466	0.852472732752161	1.55328497094538	0.120355069136194	1	RASGRP4
ENSSSCG00000004755	1.74127117699528	1.32353361881644	2.60449433714587	0.50817296852595	0.61133204618002	1	DLL4
ENSSSCG00000008582	3.71953957772388	1.32270976294117	1.67072339032371	0.791698835727015	0.428536301361084	1
ENSSSCG00000036454	10.3945672313272	1.32171602155769	1.00376650173497	1.31675645608133	0.187920272928891	1	TMEM220
ENSSSCG00000034297	5.73594084832989	1.31929696507458	1.66848845115995	0.790713872881406	0.429110978741018	1	HES2
ENSSSCG00000008586	29.3911265644868	1.31714557661665	0.624189288735548	2.11017010446439	0.0348437065844013	1	TP53I3
ENSSSCG00000002747	0.396206910789266	1.31605510048283	4.32787361004541	0.304088154845405	0.761060730868738	1	PMFBP1
ENSSSCG00000026894	0.387009242832323	1.31605510048283	4.32787361004541	0.304088154845405	0.761060730868738	1	NFE2L3
ENSSSCG00000038489	0.412992931109981	1.31605510048283	4.32787361004541	0.304088154845405	0.761060730868738	1	BHLHA15
ENSSSCG00000049682	0.394322292085513	1.31605510048283	4.32787361004541	0.304088154845405	0.761060730868738	1
ENSSSCG00000041677	13.7471972120237	1.31447445433667	0.948556501969124	1.38576294781379	0.165819299792883	1
ENSSSCG00000012376	8.7267036973071	1.3139469270592	1.19947006820171	1.09543952941578	0.273324124166456	1	GDPD2
ENSSSCG00000044920	0.637582557633188	1.31387526861546	3.25104713013115	0.40413910227209	0.686110432238583	1
ENSSSCG00000048050	0.96212937725569	1.31270965098648	2.94543504894411	0.44567597966795	0.655831318018448	1
ENSSSCG00000005268	1.15458184165396	1.31215814915399	2.83135396923431	0.463438398523106	0.643050160421015	1	RORB
ENSSSCG00000041532	2.37340151216493	1.30786592397745	2.27776326606727	0.574188697948219	0.565840116558394	1
ENSSSCG00000006542	12.4874194315411	1.30760002498728	1.07499762422181	1.21637480448745	0.223842177373835	1	KCNN3
ENSSSCG00000048236	3.63326007092753	1.30620594774763	1.63805417482407	0.79741315508562	0.425211121641593	1
ENSSSCG00000018373	4.44878429548996	1.30537770884429	1.42542534657145	0.915781182075997	0.359781675318352	1
ENSSSCG00000035477	5.77325972123432	1.30239144247672	1.60340726309387	0.812264901409811	0.416639645737262	1
ENSSSCG00000013717	8.29099986786535	1.30156057796125	1.13419258389977	1.1475657630259	0.251147870270662	1
ENSSSCG00000043118	9.6532620782439	1.30126042771095	1.01056354702535	1.28765818986969	0.197864973735213	1
ENSSSCG00000028483	12.7708076162128	1.29807743605993	0.909212446216642	1.42769431001677	0.153379864641843	1	SNORD33
ENSSSCG00000034013	9.5418466275157	1.29805775964755	1.01397160728797	1.28017170334722	0.200484755359888	1	TMEM88B
ENSSSCG00000048780	0.542151782078296	1.29724960980959	4.26497167316035	0.3041637106228	0.76100317054464	1
ENSSSCG00000038792	4.89660612115438	1.29704812115009	1.71178593366528	0.757716309990266	0.448620832832697	1	FAM221A
ENSSSCG00000042835	0.874455066317594	1.29480064106968	3.36480761369665	0.384806737775768	0.700380606800104	1
ENSSSCG00000041350	2.06147514106472	1.2927232479535	2.27267064603078	0.568812401485118	0.569483457655824	1
ENSSSCG00000035227	7.15582224846398	1.29150465769554	1.27499648819836	1.01294761958169	0.311085181129158	1	ESRP2
ENSSSCG00000041012	3.10214630746664	1.29079538435951	2.05097262194213	0.629357686470343	0.529114913115612	1
ENSSSCG00000031800	7.93703053008027	1.28901903230548	1.5725033670035	0.819724179517523	0.412373362684265	1	CEP72
ENSSSCG00000032973	13.0078703899678	1.28381424741052	0.958151246274818	1.33988684187579	0.180282136568409	1
ENSSSCG00000051670	4.10086089516091	1.28349282136514	1.46768518203	0.874501451046814	0.381845230338799	1
ENSSSCG00000051630	6.58305014989112	1.28325623085334	1.13784436114947	1.12779592242033	0.259406115846088	1
ENSSSCG00000044615	3.23771393948561	1.2789320871334	2.11634172725077	0.604312654551677	0.545635794570664	1
ENSSSCG00000021902	108.923603628522	1.2764635401866	0.590718946346911	2.16086439766395	0.0307058157748596	1	GABRP
ENSSSCG00000048874	1.27535835118744	1.27642984965004	2.59820616411734	0.491273505266149	0.623233016356701	1
ENSSSCG00000026864	10.0029486457937	1.27584231287206	1.12015464167618	1.13898765884942	0.254708301611221	1
ENSSSCG00000034728	3.03137975074161	1.27374824109028	1.62461701207183	0.784029855421684	0.433022592193464	1	RNF151
ENSSSCG00000044954	15.3780956215079	1.27293862216569	0.88953788304216	1.43101114233868	0.152427021778159	1
ENSSSCG00000027280	10.2037852880929	1.27124135224541	0.970105855769663	1.31041508994587	0.190055451526486	1
ENSSSCG00000047569	1.39057459932241	1.27074653053866	2.59122070650259	0.49040459091337	0.623847628679711	1
ENSSSCG00000035189	8.13103977695338	1.27053149848987	1.072345846861	1.18481505030211	0.236090580632271	1
ENSSSCG00000047116	6.12478936606983	1.27049899208862	1.05249292284027	1.20713305003518	0.227380908653641	1
ENSSSCG00000043000	0.783846794570048	1.26987915868205	3.45786220983117	0.367244002688023	0.713437019475252	1
ENSSSCG00000022986	0.877313445520642	1.26985731737599	3.35295663544479	0.37872762920703	0.704890133976187	1	CCSER1
ENSSSCG00000029291	6.16846289581537	1.26736022652869	1.3841579826162	0.915618189863881	0.359867187437556	1
ENSSSCG00000032301	10.4233650341406	1.26679580740294	1.94077508215249	0.652726747706362	0.513932455464618	1
ENSSSCG00000045524	1.15468616437144	1.266413663202	3.50953688169614	0.360849224809954	0.718212162381706	1
ENSSSCG00000044676	8.3699907881399	1.26474229920208	1.41296437854518	0.895098502415388	0.370734434454532	1
ENSSSCG00000006213	39.4955813379049	1.26073573690667	0.516119653793515	2.44271987637009	0.0145770469432233	1
ENSSSCG00000049463	6.2389672583349	1.2575978224309	1.23357059273743	1.01947779059822	0.307976191775379	1
ENSSSCG00000003646	1.23212429347231	1.25611146560557	3.5191363095966	0.356937428703794	0.721138648752611	1	POU3F1
ENSSSCG00000021207	15.644134115315	1.25608039845114	0.836301834027651	1.50194624397967	0.133110992350922	1	HESX1
ENSSSCG00000018538	4.3393065184699	1.25486934911753	1.69815415344735	0.73896079844699	0.45993080196309	1
ENSSSCG00000046706	1.04356869739647	1.24666355632175	3.09963756309946	0.402196557159785	0.687539375785774	1
ENSSSCG00000047044	2.78737870626684	1.24653842008701	1.70583982355515	0.730747636955204	0.464933312637823	1
ENSSSCG00000016582	1.80375952196734	1.24601791147835	2.43600423429558	0.511500716598161	0.609000486758108	1	FAM71F1
ENSSSCG00000050219	0.784240434810974	1.24495003811887	3.45609815702212	0.360218368100852	0.718683839686303	1
ENSSSCG00000014803	9.81342502571053	1.24416733491051	1.15084013502374	1.08109484284266	0.279654927223998	1	LRRC51
ENSSSCG00000029710	6.31687822342855	1.24386186360511	1.37814124079326	0.902564865477168	0.366756880639073	1	GCNT4
ENSSSCG00000003040	5.3934963760582	1.24344222387641	1.56067226107249	0.796735006375979	0.425604948629128	1	ARHGEF1
ENSSSCG00000033566	24.6321719012185	1.23962164831262	0.84679648201692	1.4638956049511	0.14322247444273	1
ENSSSCG00000011630	7.52198824786374	1.23796504631648	1.27526407890729	0.970751914675767	0.331671832950151	1	ACKR4
ENSSSCG00000041166	2.09954163017276	1.2355185485073	2.05875711733807	0.600128367791537	0.548420688182163	1
ENSSSCG00000030102	1.41042374003999	1.22976252784261	2.29126215524794	0.536718386861992	0.591462153320053	1
ENSSSCG00000035387	8.11022424940181	1.22975068385652	1.06877064104043	1.15062169247031	0.249887904747609	1	ZNF550
ENSSSCG00000009589	9.95338394260005	1.22974263018689	2.57100425189593	0.478312172871767	0.632428033643708	1	SYK
ENSSSCG00000016313	17.2130619916499	1.2296218535942	0.900612017042532	1.36531806185763	0.172153104528479	1	HJURP
ENSSSCG00000050500	2.13547807424445	1.22948839880567	2.0868535202272	0.589158935636176	0.555754661120783	1
ENSSSCG00000007516	1.71145564389498	1.2286269109546	2.2017260578855	0.558028963936844	0.576824606173047	1
ENSSSCG00000038756	10.2153681344127	1.22857635136415	0.915482071226012	1.34199935747386	0.179596203990208	1
ENSSSCG00000042455	3.00339284896119	1.2275931389765	1.55233515736666	0.790804185005359	0.429058267410079	1
ENSSSCG00000026433	5.6268011897888	1.22725059044986	1.27272912908967	0.96426691461651	0.334912123911081	1	CCDC73
ENSSSCG00000043552	1.3565535694784	1.22681227076387	2.60945330927465	0.470141491477723	0.63825393224833	1
ENSSSCG00000006725	7.8040881366456	1.22677021240662	1.10883702415646	1.1063575491086	0.268571791855515	1
ENSSSCG00000050522	3.1805478756758	1.22432545506161	1.93649320980968	0.63223844465839	0.527231079498458	1
ENSSSCG00000045759	2.14176855023737	1.22067359554125	2.41516267526388	0.505420859656119	0.613263270831837	1
ENSSSCG00000025416	8.16351742046428	1.2201582948318	1.19474914356367	1.02126735256937	0.307127789656266	1	CAMKV
ENSSSCG00000030112	4.61706651024898	1.21850297921465	1.49083738418748	0.817327893798927	0.413741070283848	1	MACROD2
ENSSSCG00000050015	1.79191685116806	1.21841708480778	2.66218609654743	0.457675399322359	0.647185664647874	1
ENSSSCG00000046732	3.79091921368624	1.2174579555695	1.66305516417567	0.732061077584855	0.464131289181277	1
ENSSSCG00000000732	8.08292037577217	1.21563308827348	1.2847529585389	0.946199874609333	0.344046650109622	1	CRACR2A
ENSSSCG00000009098	14.8165956215982	1.21525485720146	0.927086860567929	1.31083171263694	0.189914625848778	1	QRFPR
ENSSSCG00000041410	20.3762575839748	1.21514079923434	0.662000023577449	1.83556005431498	0.066422749572592	1
ENSSSCG00000022738	6.13245610630342	1.21465574559238	1.58716239964969	0.765300227538449	0.444092788589125	1
ENSSSCG00000033268	48.1546616780889	1.21457031479287	0.731522632871423	1.66033183419816	0.0968477149235646	1	CABCOCO1
ENSSSCG00000038411	18.7586674828286	1.21150737199488	0.803229786866106	1.50829487626662	0.13147907400201	1	ssc-mir-6782
ENSSSCG00000012110	2.60930273937972	1.21045834000473	1.70941969444121	0.708110678694629	0.478876528645347	1	MID1
ENSSSCG00000001391	1.96608399362292	1.20991684419786	2.18431213071182	0.553912065581752	0.579639027312681	1	CCHCR1
ENSSSCG00000043341	0.517827439058974	1.20886584760434	4.26799577744345	0.283239700937205	0.776993096900699	1
ENSSSCG00000031756	22.477652006624	1.20861296625025	0.593725785134137	2.03564169943739	0.0417863473027199	1
ENSSSCG00000042559	2.36323775047146	1.20729754510869	2.1148765861673	0.570859573085832	0.568094836699741	1
ENSSSCG00000040400	3.28587245796212	1.2070705260984	1.66096147222155	0.726729997224997	0.467391373566171	1	GPR19
ENSSSCG00000002504	5.28172389722647	1.20361157853454	1.4317931194832	0.840632324709721	0.400553944046781	1	AK7
ENSSSCG00000034022	5.52468350904506	1.20354892010823	1.52809789947498	0.787612443235307	0.430923434017675	1
ENSSSCG00000050016	3.19804514328518	1.20274427644103	1.69150917474974	0.711048035916789	0.477054469409461	1
ENSSSCG00000001068	30.2065147205023	1.20099186088818	0.588871607636359	2.03947999073818	0.0414021462247479	1	CAP2
ENSSSCG00000044255	27.1005493865146	1.20028071855706	0.554843607118988	2.16327754912684	0.0305198387906723	1
ENSSSCG00000011576	78.1024333772759	1.19928566307592	0.431632674460193	2.77848674124536	0.00546127420327278	1	HRH1
ENSSSCG00000011043	13.9431850258077	1.1971387181473	1.03071824649776	1.16146068260168	0.245454603492105	1	C1QL3
ENSSSCG00000029778	2.8496756830324	1.19621985856923	1.72784042475014	0.692320796199808	0.488735892999772	1	SPATA17
ENSSSCG00000014898	30.3706842912413	1.19435282777033	0.679215739658313	1.75842925602867	0.0786744988490447	1	DDIAS
ENSSSCG00000034345	3.88240485626442	1.19364421642687	1.76375337316614	0.676763676025827	0.498555908245039	1	SPRY3
ENSSSCG00000051219	1.49639230790221	1.192841282238	2.2131887880405	0.53896951253495	0.589907891327092	1
ENSSSCG00000013092	6.18275792738744	1.19251676576257	1.36380854401105	0.874401888006437	0.381899429574195	1	PGA5
ENSSSCG00000037660	5.67560498147501	1.19219503189453	1.24189852365784	0.959977815565066	0.337066380227591	1
ENSSSCG00000051067	77.7964589644448	1.19187250228948	0.430416187592635	2.76911634981888	0.00562085586530911	1
ENSSSCG00000043129	10.119841725927	1.18997328540076	1.05058553363087	1.13267625272562	0.257350233710424	1
ENSSSCG00000004990	7.03277742254352	1.18839484700747	1.16982815054727	1.01587130250842	0.309690676178542	1	LRFN5
ENSSSCG00000018032	13.8515930053854	1.1879660757836	1.1375765479621	1.04429550513481	0.296348691839226	1	TRPV2
ENSSSCG00000044727	3.42426378737074	1.18620200703229	1.73263540916344	0.6846229742038	0.493581865809285	1
ENSSSCG00000033432	6.62566992700915	1.1855644964309	1.13339031178315	1.04603373092688	0.29554545924236	1	CHMP4A
ENSSSCG00000032509	17.7746967043292	1.1841676552496	0.960351994432186	1.23305586088749	0.217554923756276	1	LRRC26
ENSSSCG00000020934	29.5852425898286	1.18279841131839	0.628924233995219	1.88066916074248	0.0600169372711305	1	SPAG11
ENSSSCG00000045205	4.78442525940345	1.17710289476544	1.35298717976011	0.8700029921748	0.38429876901932	1
ENSSSCG00000042418	6.15224002568532	1.17663121330649	1.32279697629687	0.889502496898981	0.373733081893037	1
ENSSSCG00000023156	9.9292683360799	1.17559196720395	0.949298922183425	1.23837912351153	0.215575517755886	1
ENSSSCG00000050600	1.34862083448409	1.17442639122927	2.36178396211873	0.497262412678806	0.61900401404992	1
ENSSSCG00000044088	3.59091175412604	1.17337171269738	1.76759654076028	0.663823268285359	0.506803431421081	1
ENSSSCG00000051666	1.71270441290685	1.1654592938086	2.34298425176694	0.497425150395135	0.618889273552937	1
ENSSSCG00000027476	11.755233500692	1.16446639501102	0.92294098422988	1.26169106682664	0.207059972609241	1
ENSSSCG00000043169	10.0014301348018	1.16434532107295	0.963215812578367	1.2088104305059	0.226735683423128	1
ENSSSCG00000017879	19.4417556204953	1.16388850788359	0.845686171129677	1.37626527146454	0.168739520638473	1	SPNS2
ENSSSCG00000016883	10.3425143796779	1.16324534713078	1.0906850706948	1.06652724822735	0.286185367959746	1	ISL1
ENSSSCG00000044691	9.07832906420428	1.15981558396028	1.16499278179006	0.99555602583063	0.319465909803379	1
ENSSSCG00000005502	25.0764940634552	1.15819831465296	0.603185171405218	1.92013724733112	0.0548405655526937	1	ASTN2
ENSSSCG00000026945	5.6128661160424	1.15813629374252	1.30780305876469	0.88555863666236	0.375855409163025	1	LRRC2
ENSSSCG00000007909	5.2277742960319	1.15733422011756	1.5257338051961	0.758542686919632	0.448126168474947	1	ABAT
ENSSSCG00000000657	9.18962745208963	1.1573209797169	1.06713297901985	1.08451430371863	0.278136828428599	1
ENSSSCG00000023186	5.65242582621208	1.15681999474533	1.35770842165424	0.852038608802217	0.394192663582852	1	CA4
ENSSSCG00000009672	5.74001984543379	1.15468847864884	1.38383198655544	0.834413779900427	0.404047854772416	1
ENSSSCG00000017410	7.75639486383684	1.14867774106263	1.16448654414263	0.986424228635778	0.323924980539166	1	HCRT
ENSSSCG00000016237	13.9031019825561	1.14710663839931	0.919549205472236	1.24746629280183	0.212226572178467	1	DOCK10
ENSSSCG00000031963	11.0824963177671	1.14519165398897	0.950997446303625	1.20420055641595	0.228512070984405	1	SAXO2
ENSSSCG00000049417	3.43856751663425	1.14225680311197	1.73431700053814	0.658620542125539	0.510139468363731	1
ENSSSCG00000021271	2.49984425655146	1.14148907234138	1.82959601326362	0.623902251680796	0.532691781469233	1	CFAP44
ENSSSCG00000046935	2.61705675761015	1.13934611496892	1.90958691001679	0.596645331507278	0.550744198989416	1
ENSSSCG00000007805	4.51390474459475	1.13871118942064	1.38135458743244	0.824343872153199	0.40974419700668	1	ATP2A1
ENSSSCG00000003988	8.43598751075363	1.13839851025808	1.17985223050359	0.964865328747298	0.334612269282615	1
ENSSSCG00000000401	11.9226471363364	1.13798415106672	0.969540280507222	1.1737358147424	0.240500860099896	1
ENSSSCG00000007061	19.4068648399164	1.13599252033348	2.12583169237458	0.534375569057662	0.59308171832261	1	PAK5
ENSSSCG00000014994	195.474081859503	1.13345119613558	0.410084814619931	2.7639433495875	0.00571074530580622	1	PDGFD
ENSSSCG00000014140	8.55571086307233	1.13297987586532	1.08759178721005	1.04173265115554	0.297535646550521	1	GPR150
ENSSSCG00000023396	5.07103587141686	1.13241194284139	1.49358256821532	0.758185029030234	0.448340222339711	1	LIX1
ENSSSCG00000001427	30.0640846838821	1.13240360691402	0.622323462716173	1.81963829866154	0.0688141052728018	1	C4A
ENSSSCG00000025965	32.3127175713081	1.12047572044618	0.744259509574011	1.50549063335114	0.132197983194393	1	SPDL1
ENSSSCG00000043975	0.839486466635032	1.12007393454105	3.65570384397495	0.306390775168254	0.759307131203655	1
ENSSSCG00000039977	4.34970280201969	1.11914452561007	1.73316293553601	0.64572378203089	0.518458255976565	1
ENSSSCG00000013106	3.51467493660197	1.11720928998774	1.78193288675995	0.626964852766782	0.530682274449275	1	PTGDR2
ENSSSCG00000002443	5.66905587636336	1.11630803244335	1.64680532876328	0.677862776459239	0.497858703336976	1	TC2N
ENSSSCG00000027144	9.84996796904441	1.1140717392562	0.919219766049581	1.21197539522459	0.225521799287512	1	LMNTD1
ENSSSCG00000006183	1.64977662743144	1.11256692589442	2.47693067518798	0.44917160461505	0.65330786959848	1	SBSPON
ENSSSCG00000043755	12.9694211736147	1.11190230306963	0.969545945860106	1.14682786083256	0.25145277204651	1
ENSSSCG00000017257	62.4385752183648	1.11174142280385	0.592305535979566	1.87697287172106	0.0605218120875245	1	ABCA9
ENSSSCG00000027275	0.983400601561488	1.10692720796982	3.43681062151181	0.322079779735694	0.747392256194935	1	HHLA2
ENSSSCG00000034107	6.20844438292357	1.10656082242045	1.10961213700908	0.997250107053762	0.318643124798845	1	RNF223
ENSSSCG00000014127	12.9461110916241	1.10359503986286	0.905771925045262	1.21840278920956	0.22307094569497	1	RASGRF2
ENSSSCG00000049475	3.82779028102674	1.10211277514051	1.88825133074198	0.583668475269888	0.559443380749303	1
ENSSSCG00000010254	5.05805490955341	1.09843212852461	1.24999828470019	0.878746908671214	0.379538518384283	1	TACR2
ENSSSCG00000032606	17.1503063763177	1.09650389341897	0.819947681531932	1.33728519284345	0.181129562444762	1
ENSSSCG00000048805	7.73124509674317	1.09635402723113	1.13893240281684	0.962615537603103	0.335740497223795	1
ENSSSCG00000042498	3.10090614153441	1.09263387580087	1.77455909312199	0.615721324827	0.538078460474963	1
ENSSSCG00000033121	7.15224591195244	1.09100767320469	1.18135225193548	0.923524436862273	0.355733971623976	1
ENSSSCG00000006867	4.02588181509374	1.08974821301202	1.68977810668593	0.644906102582478	0.518988036773953	1	LRRC39
ENSSSCG00000000271	0.983978207726191	1.08941683113013	2.73353804904644	0.39853728449478	0.690234180516136	1
ENSSSCG00000015810	18.5889280576134	1.08808938143005	0.626075833804903	1.73795141527395	0.0822193749557562	1
ENSSSCG00000040017	35.9422717744925	1.08740453561505	0.802031898290829	1.35581207921078	0.175158967030511	1	NKX2-2
ENSSSCG00000003888	66.9336701692802	1.08610140561192	0.467385857301124	2.32377892622492	0.0201373457728361	1	STIL
ENSSSCG00000009564	0.664242149363642	1.08577585470858	4.27252361065969	0.254129866479762	0.799395230483046	1	TMEM255B
ENSSSCG00000050057	0.578952144841682	1.08576743430085	4.27252393361432	0.254127876442896	0.799396767849826	1
ENSSSCG00000038479	0.493662140319723	1.08575892502823	4.27252425996859	0.254125865404965	0.799398321441386	1
ENSSSCG00000025240	6.82534487957843	1.08423228631021	1.2232521690834	0.886352228684493	0.37542775295072	1	DDIT4L
ENSSSCG00000042454	0.99233592957229	1.08387575199235	3.82576272716907	0.283309716071801	0.776939429927176	1
ENSSSCG00000004746	5.70815963427932	1.08194279032991	1.18672266409985	0.911706520032278	0.361923230808793	1
ENSSSCG00000048678	2.10275523003855	1.0816266662571	2.12037046514457	0.510112116744352	0.609972916870805	1
ENSSSCG00000023004	12.0384771677017	1.08137718241109	1.050904539942	1.02899658466674	0.303481279770048	1	FZD9
ENSSSCG00000012332	5.04275401932013	1.08030802206836	1.68458033888922	0.641292075616112	0.521332936787389	1	WNK3
ENSSSCG00000033390	31.021199889881	1.07877610412492	0.566899411587257	1.90294094873809	0.0570482509787016	1
ENSSSCG00000041483	8.23617008472145	1.07835062641904	1.18391970084476	0.910830882913436	0.362384487672547	1
ENSSSCG00000044664	3.91286048598986	1.07667593137325	1.9969406181453	0.539162718004724	0.589774582727154	1
ENSSSCG00000000419	39.5718567140409	1.07520799057454	1.79554421976302	0.598820111885882	0.549292849216235	1	RDH16
ENSSSCG00000046757	1.07767942914046	1.07258011049609	3.00877937415949	0.356483469578329	0.721478529437618	1
ENSSSCG00000047342	0.873818410681924	1.07228134837098	3.35313620205632	0.31978460872344	0.749131615917038	1
ENSSSCG00000009468	16.5637829895418	1.07201997593556	0.855620615053631	1.25291508534816	0.210236611264622	1	KCTD12
ENSSSCG00000033241	10.4084847824432	1.06911829327818	1.00863093361404	1.05996976460697	0.289158354815724	1
ENSSSCG00000038099	11.6082318118359	1.06900809354054	0.824810425941325	1.2960652047051	0.194953021429824	1
ENSSSCG00000028277	10.1062688053362	1.06894102933496	1.1711917526571	0.912695147408479	0.361402896788344	1
ENSSSCG00000027307	2.46376302471359	1.06866934382548	2.54417446522522	0.420045621254544	0.674452126533075	1	NDUFA11
ENSSSCG00000012456	1.29635152569072	1.06707800327367	3.04464028213234	0.350477529163586	0.725980351191356	1	RPS6KA6
ENSSSCG00000051611	6.20514572636467	1.06556550466498	1.55095410602507	0.687038707673893	0.492058336583319	1
ENSSSCG00000039961	6.62454331938385	1.06431637943359	1.04085565543121	1.02253984390627	0.306525464691193	1
ENSSSCG00000014769	12.6780190980761	1.06357426627986	1.11758167387947	0.951674755535196	0.341261955990313	1
ENSSSCG00000040711	2.84296778927178	1.06290788452028	2.27514638949651	0.467182195144596	0.640369531096368	1
ENSSSCG00000006172	7.25033689656837	1.06138248878314	1.62513611455193	0.653103748836311	0.513689395624683	1	PI15
ENSSSCG00000015795	2.72710475990646	1.06085452273754	2.12170722687218	0.500000428570654	0.617074775682271	1
ENSSSCG00000015324	4.90856445943328	1.05799196229572	1.22444403799526	0.864059058205655	0.387555448399116	1
ENSSSCG00000044855	12.8361862158297	1.05676819581408	0.871476489754917	1.21261813512752	0.225275852040754	1
ENSSSCG00000018051	18.1477977113256	1.05404611720768	0.837795366334212	1.25811881941968	0.20834878820047	1	COPS3
ENSSSCG00000023618	17.9781230226854	1.05382689587759	0.837295918553655	1.25860746783284	0.208172148336691	1	FRMD7
ENSSSCG00000003266	3.30659398645002	1.05280890754995	2.01899209047595	0.521452715201951	0.602051437046594	1	TMC4
ENSSSCG00000040767	0.717281620573259	1.05134192240095	3.56713778078147	0.2947298329953	0.768200271503903	1
ENSSSCG00000011299	8.12379650478567	1.05128253075989	0.997930156812302	1.0534630340444	0.292128827791277	1	CLEC3B
ENSSSCG00000000252	0.89506689107592	1.05080729554055	3.36896066801961	0.311908448654656	0.75511010150545	1	KRT8
ENSSSCG00000021573	7.32276930071394	1.0500776721296	1.04657721103579	1.00334467543999	0.315694587669997	1	KCNJ5
ENSSSCG00000021645	1.43379996330068	1.04973355609033	2.64620011973413	0.396694697525672	0.691592610807683	1	MROH2B
ENSSSCG00000003903	10.2624778299759	1.04939765801508	1.05112392432458	0.998357694778367	0.318105940066659	1
ENSSSCG00000011766	1.14158404929713	1.04939625001576	2.87381260111666	0.365158204681824	0.714993315079963	1	PEX5L
ENSSSCG00000038606	2.16277905991385	1.04878534028907	2.19303521259963	0.478234610307892	0.63248323131773	1
ENSSSCG00000014618	4.6317842430902	1.04847172180098	1.88866213374336	0.55513990727547	0.5787989682051	1
ENSSSCG00000043905	5.52529128749188	1.0476871062231	1.40546448848742	0.745438333593644	0.456006777312707	1
ENSSSCG00000020938	3.23037670182171	1.04632969551118	1.97975531346058	0.528514654511632	0.597142178552062	1
ENSSSCG00000021176	9.36473205413758	1.04416131717213	0.975711740786337	1.07015348234985	0.28455022892921	1	LPXN
ENSSSCG00000043567	0.892985325323204	1.04404341564603	2.96365114681933	0.352282830847526	0.724626162898986	1
ENSSSCG00000033003	6.07950354007838	1.04221770400317	1.4881741915434	0.700333139712816	0.483719280334944	1	WFDC2
ENSSSCG00000025993	4.43580814650382	1.04113739736335	1.91894152844843	0.54255816653526	0.587434048592924	1	SGPP2
ENSSSCG00000015794	15.4320241548916	1.04037710210454	0.857056385674632	1.21389574769414	0.224787536933292	1	C4orf47
ENSSSCG00000041419	1.4899579161791	1.03997809066092	2.51126208050848	0.414125669611651	0.678782074407733	1
ENSSSCG00000048697	2.8264276986155	1.03896659463706	1.77276224684187	0.586072157441274	0.557827025699211	1
ENSSSCG00000048190	2.07880916550252	1.0376628943293	2.21610909386278	0.468236377533478	0.639615560491602	1
ENSSSCG00000008119	5.65835127427559	1.03744413074234	1.4314947081432	0.724727883966834	0.468618985263698	1	KCNIP3
ENSSSCG00000009134	0.750556712577112	1.0374124654483	4.20634057834042	0.246630639180816	0.80519409023604	1	EGF
ENSSSCG00000041291	0.750797473861564	1.03725247940677	4.06231902888142	0.255335061582395	0.798464321955738	1
ENSSSCG00000051454	1.74786564569755	1.03603173113878	2.99089837020404	0.34639482954685	0.729046010306499	1
ENSSSCG00000044501	4.61560403190821	1.03487704050938	1.30850032202179	0.790887876061327	0.429009423874444	1
ENSSSCG00000043554	3.81844278786732	1.03308607787238	1.6441322993671	0.628347291924171	0.529776457493716	1
ENSSSCG00000004813	99.1329165124664	1.03260452044795	0.460519415233217	2.24226055686494	0.0249445373790899	1	TTC23
ENSSSCG00000036363	9.27347050296882	1.02963333035232	1.03513453779283	0.994685514549405	0.31988924178257	1
ENSSSCG00000043314	1.16162912303861	1.02888600523757	3.17817760031988	0.323734584604088	0.746138984962912	1
ENSSSCG00000009543	2.73510637256384	1.02853595003184	2.15099538287646	0.4781674373733	0.632531036829649	1
ENSSSCG00000023607	16.1453452175941	1.02763256422373	0.958940003627989	1.07163384605486	0.283884524931442	1	CYP4F22
ENSSSCG00000041039	0.988823068075286	1.02740900790876	4.01511341495491	0.255885426319968	0.798039308191514	1
ENSSSCG00000026529	1.20432893058804	1.02682797901595	2.65379605037774	0.386927992778418	0.698809516916491	1
ENSSSCG00000016521	7.81100414905823	1.02450759568647	1.2811295132478	0.799690886122225	0.423889914668576	1	DGKI
ENSSSCG00000001437	3.31393900975209	1.02442552137595	1.91468996026376	0.535034675397177	0.592625879751089	1	AGER
ENSSSCG00000048405	3.77363988291156	1.02433020841975	1.72027140261864	0.595446861966366	0.551544808858236	1
ENSSSCG00000008413	8.44333225990415	1.02379668174204	1.25182391709236	0.817844001670801	0.41344626913706	1	GPR75
ENSSSCG00000003833	5.81440715014123	1.02259450868995	1.42774016820922	0.716232919308117	0.473847539439487	1	DAB1
ENSSSCG00000039500	0.936896831166743	1.02204985278512	3.39644574055124	0.300917468099827	0.763477429712419	1
ENSSSCG00000001434	20.3960379003786	1.02198294145911	0.704047643921689	1.45158207726747	0.146617845193122	1	EGFL8
ENSSSCG00000015355	4.11312660376089	1.02196606127899	1.74869331943738	0.584416975760961	0.558939808327131	1	DGKB
ENSSSCG00000007421	38.159888293749	1.02178705167727	0.522962822584575	1.95384262045134	0.0507198321345048	1
ENSSSCG00000051403	1.46487524060308	1.02133713315255	2.48905253115409	0.410331690620846	0.681562648018359	1
ENSSSCG00000050965	1.78643595896306	1.02133109934347	2.67522718744064	0.381773594458931	0.702629306470106	1
ENSSSCG00000035029	1.91935185259746	1.02086175320626	2.13774343909004	0.477541754795797	0.632976395209076	1	NOVA2
ENSSSCG00000038598	6.41752912245313	1.02076037523273	1.08741755139352	0.938701397567688	0.347884075703606	1	ADRB2
ENSSSCG00000050786	1.66351523215335	1.01991995405693	2.61067348597762	0.390673119229616	0.6960388706648	1
ENSSSCG00000007778	2.16523288570962	1.01889582459346	2.06582764120567	0.493214343864041	0.621861143802551	1	CCDC189
ENSSSCG00000019418	1.12855923608359	1.01833517374951	2.74541502158947	0.370922124976186	0.710695535472504	1
ENSSSCG00000044996	1.31173455144721	1.01688201683347	3.21128035573764	0.316659370776082	0.751502080796699	1
ENSSSCG00000032809	0.933454733163024	1.01653651932516	3.6102612295239	0.281568688440645	0.77827425214279	1
ENSSSCG00000045373	16.5355149713537	1.01612559694655	0.739603511315049	1.37387881669171	0.169479307027135	1
ENSSSCG00000041959	6.57319201882657	1.01599176414482	1.45378848300495	0.698858036104939	0.48464075484622	1
ENSSSCG00000040728	11.1109437823466	1.01576312161897	0.953244511789919	1.06558507188429	0.286611250355546	1	EYA1
ENSSSCG00000039215	12.7815159889031	1.01547601160433	1.06853611163191	0.950343184989276	0.341937902534098	1	PHYHIPL
ENSSSCG00000031716	2.50974246535163	1.01480806143374	2.43201180412652	0.417271026280328	0.676480178617573	1	PTPRQ
ENSSSCG00000025273	29.3664005658975	1.01454088965951	0.626849438042836	1.61847618915816	0.105560014220622	1	CYP11A1
ENSSSCG00000010665	18.625525034765	1.0134818842253	0.870167575314985	1.16469736746792	0.244141514975418	1	SHTN1
ENSSSCG00000015864	9.77214832051488	1.01345337759211	1.07458713129747	0.943109542330415	0.345624875372174	1	MYO7B
ENSSSCG00000005941	16.28691625453	1.01321013922779	0.756298791714912	1.33969556784605	0.180344339088991	1	KHDRBS3
ENSSSCG00000026423	5.27399137201225	1.01275946852976	1.60046692991037	0.63278999996987	0.526870787919382	1	SLC23A1
ENSSSCG00000051486	1.51186442205597	1.01245958879207	2.41218256212895	0.41972759636339	0.674684462838772	1
ENSSSCG00000033761	0.789496481584305	1.01229073075865	3.80657825790788	0.265931937339183	0.790291627988106	1	FOXG1
ENSSSCG00000041896	0.78614198088513	1.01217820971848	3.81223803581218	0.265507610020696	0.790618448222001	1
ENSSSCG00000046776	0.812212156350815	1.00992999558249	3.59113290617759	0.28122879937002	0.778534916949872	1
ENSSSCG00000046747	8.37240880634662	1.00947477897129	1.02158065438479	0.988149858396853	0.323079260710644	1
ENSSSCG00000049637	0.681441554309194	1.00796802336039	4.04481486739739	0.249200039162475	0.80320604913425	1
ENSSSCG00000003271	1.31219797171926	1.00706767852596	2.66320031666244	0.37814191903823	0.705325169316857	1
ENSSSCG00000016617	42.276420611817	1.00602110950991	0.610434216199313	1.64804180829443	0.0993440921872298	1	WNT16
ENSSSCG00000043070	0.601090024480333	1.00553418261003	4.20003345774669	0.2394109934423	0.81078690630997	1
ENSSSCG00000002658	41.2510343921984	1.00471644362455	0.593125215157858	1.69393648752085	0.0902773525362171	1	FOXL1
ENSSSCG00000032808	18.3660517305416	1.00416813088543	0.791522757348312	1.2686535182507	0.204564667464796	1
ENSSSCG00000039204	2.59139564511965	1.00391631374227	1.9759885108396	0.508057768673818	0.611412830791687	1	SOST
ENSSSCG00000038956	13.8583379875481	1.00355880937473	2.34991323196473	0.427062070089996	0.669334118741439	1	HEYL
ENSSSCG00000001521	0.51813823379454	1.00346412554755	4.34716320281268	0.230831942287856	0.817445364915921	1
ENSSSCG00000017630	0.514783733095365	1.00346412554755	4.34716320281268	0.230831942287856	0.817445364915921	1	EPX
ENSSSCG00000037028	0.479882847946329	1.00346236733324	4.34716332318081	0.230831531445432	0.817445684102796	1	GKN3
ENSSSCG00000015610	0.424817300901072	1.00345859127816	4.34716358169308	0.230830649093575	0.817446369609349	1	SYT14
ENSSSCG00000042577	0.417807394057872	1.0034580917255	4.34716361589316	0.230830532362959	0.817446460298354	1
ENSSSCG00000048343	0.417807394057872	1.0034580917255	4.34716361589316	0.230830532362959	0.817446460298354	1
ENSSSCG00000007501	0.347558224750622	1.00345024245389	4.34716415325805	0.230828698221997	0.817447885258324	1	BMP7
ENSSSCG00000046530	0.34186551021528	1.00345024245389	4.34716415325805	0.230828698221997	0.817447885258324	1
ENSSSCG00000044159	0.258913719529487	1.00344156481735	4.34716474732596	0.230826670517741	0.817449460599995	1
ENSSSCG00000046275	0.258913719529487	1.00344156481735	4.34716474732596	0.230826670517741	0.817449460599995	1
ENSSSCG00000008742	2.38685165555972	1.00046672717526	1.98459808576096	0.504115535711429	0.614180190302533	1	CD38
ENSSSCG00000030395	2.07306401585248	0.999116660783275	4.13770945006568	0.241466123429091	0.809193869351481	1	ASB5
ENSSSCG00000010457	46.1524759468978	0.999086207919679	1.24195534559487	0.804446159407718	0.421139351934497	1	KIF20B
ENSSSCG00000045693	7.80726072253095	0.998926770550181	1.22873302825769	0.812972995416779	0.416233541151965	1
ENSSSCG00000005199	22.1662338025795	0.998880803232585	0.862168028972513	1.15856859645213	0.246632075623027	1	GLDC
ENSSSCG00000017884	2.71183701337268	0.99700739032291	2.11653202465025	0.471057077668203	0.637599975456116	1	TEKT1
ENSSSCG00000040554	11.6942032753541	0.992107785252339	0.904176238548438	1.09725045069208	0.272531924476721	1	COL9A3
ENSSSCG00000004632	33.7745602892296	0.991910497791891	0.70085838154845	1.41527949712237	0.156986563971941	1	GLDN
ENSSSCG00000047129	3.37126556570965	0.991799274769576	1.78446469681055	0.555796523485313	0.578349962381375	1
ENSSSCG00000034989	2.62277275343004	0.99093218784529	2.04536256666508	0.484477521978407	0.628047013121363	1	LRRTM2
ENSSSCG00000006933	2.61156790004157	0.990525182058211	1.94235903713852	0.509959880289409	0.610079569300167	1	CLCA1
ENSSSCG00000002380	3.69885605539732	0.990296392126177	1.47617291197712	0.670853925100021	0.502313590662294	1	ZC2HC1C
ENSSSCG00000037517	1.20323587143178	0.986903633839381	3.54326462897763	0.278529474137567	0.780605942728599	1	RBM11
ENSSSCG00000000500	0.806001685110816	0.985025098158493	3.9913610239689	0.24678927620008	0.805071310198779	1
ENSSSCG00000007607	8.48798277046233	0.984714661517012	1.0017763402068	0.982968574915365	0.32562290530551	1	KPNA7
ENSSSCG00000032660	32.3926178962354	0.984698617408981	0.573061399108796	1.71831259083293	0.0857396140244967	1	TMEM35B
ENSSSCG00000030917	1.37739987064948	0.984606018992559	2.2788890798574	0.43205526223074	0.66570124903325	1
ENSSSCG00000042561	0.726554847846624	0.984338554409767	4.20774284675789	0.233935055030326	0.815035398189941	1
ENSSSCG00000016668	9.83151301006969	0.982388850183043	1.11679184646282	0.87965259891047	0.379047535197516	1	PDE1C
ENSSSCG00000004077	15.8097581400105	0.98167390063672	0.873694830756744	1.12358899936085	0.261187425050202	1	FBXO5
ENSSSCG00000004762	7.92676146260703	0.978995097986565	1.06747902853009	0.917109443671818	0.359085292924941	1	DNAJC17
ENSSSCG00000042006	18.2036058496301	0.977034626341636	0.938092022908805	1.04151256218135	0.29763772602923	1
ENSSSCG00000016686	8.66140705423048	0.976712718552018	1.18272351924538	0.825816602662301	0.408908134511424	1	PRR15
ENSSSCG00000001570	92.329670241151	0.976618655722398	0.99605286148712	0.980488780750344	0.326844904984913	1	PI16
ENSSSCG00000048402	1.63427044946787	0.975896132640249	2.57612092076234	0.378823883915921	0.704818650165103	1
ENSSSCG00000016872	2098.18124560399	0.975407115014002	0.290993212006153	3.35199267463798	0.000802321416761132	1	HMGCS1
ENSSSCG00000010522	1.83985242263403	0.974180592007899	2.17745489202091	0.447394155248724	0.654590495123262	1	ANKRD2
ENSSSCG00000010653	16.7313778862267	0.973454375194332	0.725193733754714	1.34233699201211	0.179486754298281	1	TRUB1
ENSSSCG00000026718	2.21053146821708	0.973168616109937	2.18931857181639	0.444507541587489	0.656675677581126	1	PLCH1
ENSSSCG00000048917	9.3697551031675	0.972520631964016	1.00750111899331	0.965279952180849	0.334404610395966	1
ENSSSCG00000031433	45.8679558795077	0.972037509546996	0.529032944754754	1.83738559041462	0.0661529925225472	1	COX11
ENSSSCG00000012651	8.05664442009787	0.97141255898622	1.15020544068942	0.844555698157682	0.398358952962991	1	XPNPEP2
ENSSSCG00000004572	4.57275079895756	0.968775279713675	1.31519605548731	0.736601418223325	0.461364772258136	1
ENSSSCG00000032605	91.3975216179388	0.968389779756625	0.425988661392936	2.2732759519704	0.0230095557745877	1
ENSSSCG00000000712	32.356789106507	0.968355360952611	0.702304725073663	1.37882506892011	0.167948695436384	1	VWF
ENSSSCG00000006624	19.8606602984956	0.967275396313929	0.693135052510968	1.39550783474282	0.162862753847518	1	SELENBP1
ENSSSCG00000009388	3.83363511302413	0.966651689400296	1.69830277565415	0.569186898389165	0.569229310900099	1	KCNRG
ENSSSCG00000046904	8.97902522108732	0.966053894288372	1.28964676457144	0.749084106460268	0.453806513836657	1
ENSSSCG00000032852	11.240412903185	0.965541205845136	1.02553205437447	0.941502707522952	0.346447302420459	1	FAM167A
ENSSSCG00000003150	8.11338768586999	0.965147375084637	1.3468472200631	0.716597518046196	0.473622476371969	1	NUCB1
ENSSSCG00000042809	6.14544431351523	0.964224752376633	1.50387251563665	0.641161230324393	0.521417935701628	1
ENSSSCG00000031787	22.7930111107849	0.963049490979313	0.697229211127823	1.38125235662675	0.167201381628444	1
ENSSSCG00000005840	9.42767984219413	0.960730694637317	1.02573933969496	0.936622646181261	0.348952698817578	1	C8G
ENSSSCG00000005905	12.9756513232202	0.960001844239433	0.977591636386559	0.982007014491099	0.326096392524415	1	SLC39A4
ENSSSCG00000041667	17.8395973534809	0.959161728136491	0.886620599043713	1.08181755439815	0.279333604790805	1	CLDN5
ENSSSCG00000050456	9.54628465966545	0.957926694737998	0.988664407918958	0.968909861693453	0.332590164639732	1
ENSSSCG00000047338	6.91965688470985	0.95760073704167	1.12548935066368	0.850830562258975	0.394863481748958	1
ENSSSCG00000039864	15.9766978214156	0.956583015363286	0.765144346230466	1.25019941671915	0.211226709849974	1	KLC3
ENSSSCG00000016451	27.6176105388718	0.955893782349342	0.604071661181105	1.58241785499479	0.11355421130979	1
ENSSSCG00000001505	6.37937979268235	0.955197987699009	1.15990232404072	0.82351588396807	0.41021468822831	1	PFDN6
ENSSSCG00000041142	9.20957585475413	0.954840703560912	0.891642955617974	1.07087786377355	0.284224350358532	1
ENSSSCG00000050926	4.00656437819284	0.952074502010682	1.8363409833901	0.518462807627938	0.604135403057	1
ENSSSCG00000047860	0.560174468370317	0.951535443492819	3.53088538061819	0.269489190647764	0.787553259257283	1
ENSSSCG00000049941	0.701761305269954	0.949404955546858	3.92003897647369	0.24219273360412	0.80863082521868	1
ENSSSCG00000051592	3.70262490745502	0.948938189762614	1.48586308759737	0.638644433449814	0.523054268575906	1
ENSSSCG00000021401	17.439848587989	0.948876675592056	0.849822166243139	1.11655910293187	0.264182886234664	1
ENSSSCG00000005446	7.76019470343494	0.94866035987366	1.02444839901352	0.926020637825347	0.354435255151117	1	EPB41L4B
ENSSSCG00000007757	0.45757762621961	0.948659661505494	4.27803619816748	0.221751200214682	0.824507570195363	1	TRIM72
ENSSSCG00000043638	1.28077251557027	0.948506610270097	2.93106292328459	0.323604997605165	0.746237103866176	1
ENSSSCG00000029281	23.2335135096643	0.944632728500135	0.698468480165595	1.35243429778847	0.17623642372224	1	PCDHAC2
ENSSSCG00000036553	31.8217537490844	0.940736818894929	0.6144448955392	1.53103529010424	0.125760671041785	1	SAMD12
ENSSSCG00000011310	28.1107938046145	0.940309799253835	0.555279324209652	1.6933996247604	0.0903794262689739	1	ZNF660
ENSSSCG00000010112	3.03899518463047	0.938181448327096	1.66309968148586	0.564116185440489	0.572675063574708	1	TSSK1B
ENSSSCG00000039365	3.66274338458145	0.938180139624611	1.30447786003009	0.719199741422188	0.472017858706497	1
ENSSSCG00000028210	46.0363982815547	0.936348862483877	0.55357968247745	1.69144369297191	0.0907520933160626	1	NT5C
ENSSSCG00000042560	1.79716787683982	0.935800183719142	2.23727115173737	0.418277499798108	0.675744238407863	1
ENSSSCG00000049013	2.89072158639849	0.935332300188835	1.829147907839	0.511348642819083	0.609106949686772	1
ENSSSCG00000040763	33.8171368966513	0.934683139241263	0.768202823619505	1.21671401159053	0.223713046121677	1
ENSSSCG00000013374	2.80537811518622	0.933757060147856	1.94018844050473	0.481271324297213	0.630323674760649	1	KCNC1
ENSSSCG00000022149	31.232657893836	0.929512511405057	0.545663913400136	1.7034524156327	0.0884834357471484	1	RMI2
ENSSSCG00000032596	14.51052479671	0.928523620465742	0.867035042771791	1.07091821513624	0.284206204860133	1
ENSSSCG00000042837	0.680565875929055	0.925649159975487	4.20720643805949	0.220015151051734	0.825859354970246	1
ENSSSCG00000048915	2.26248157413322	0.92498444555793	2.22974577770594	0.414838523210299	0.678260116476285	1
ENSSSCG00000003069	14.4871584740934	0.924914890256635	0.88603160104074	1.04388476570161	0.296538707325115	1	KCNN4
ENSSSCG00000000523	50.3329148670438	0.923616818641603	0.543948611679842	1.69798543246439	0.0895105113216627	1	BBS10
ENSSSCG00000045435	36.3184038029739	0.923005222271373	0.597070427058045	1.54589003313949	0.122131128043734	1
ENSSSCG00000007022	3.6057840960238	0.92286334398502	1.89184919470833	0.487810205256503	0.625684282165708	1	ANK1
ENSSSCG00000023328	6.663348002517	0.921916131436062	1.30968599794234	0.703921499416267	0.481481661724841	1	GPM6A
ENSSSCG00000008307	38.1999577962137	0.921912434307534	0.497928168755005	1.85149684664886	0.0640981079749369	1	SFXN5
ENSSSCG00000008721	8.11176794295369	0.920408447586094	1.19603444356525	0.769550118341452	0.441566803984436	1	ABLIM2
ENSSSCG00000003965	6.22733191653955	0.920255541383804	1.54829417782689	0.594367371887575	0.552266426514348	1
ENSSSCG00000029324	10.7946479297037	0.919272657757137	0.892990963408695	1.02943108656791	0.303277147450599	1	COLEC10
ENSSSCG00000033368	48.3735905821669	0.91857661445444	0.592261084351681	1.55096567835444	0.120909909229426	1
ENSSSCG00000021774	3.35561273191881	0.91784258893935	1.53611997770241	0.597507097272557	0.550168869947308	1	B3GALNT1
ENSSSCG00000050213	18.0951994300758	0.916405756148637	1.05747458899944	0.866598370950667	0.386162106425073	1
ENSSSCG00000017557	7.27054081098869	0.915981717383554	1.09204615699481	0.838775642875971	0.401595221363837	1	WFIKKN2
ENSSSCG00000043516	4.32399685583105	0.913515015362959	1.53520420211188	0.595044629311393	0.551813639221025	1
ENSSSCG00000004602	17.9405513591985	0.910250778181093	0.6708905797663	1.35677978739569	0.174851191742988	1	TEX9
ENSSSCG00000034863	16.1365297417101	0.910122396185706	0.862924750825951	1.05469497231894	0.291564851946085	1	PARD6A
ENSSSCG00000009927	5.86728871272108	0.90753590751264	1.61999434489763	0.560209305897292	0.575336680276038	1	FAM222A
ENSSSCG00000000195	1.66612422466988	0.907046799815106	2.51633031472183	0.360464122896908	0.718500081624039	1	PRPH
ENSSSCG00000015015	26.7550964680344	0.906937797456233	0.595080876036527	1.52405804652436	0.127494211589051	1	ARHGAP20
ENSSSCG00000044283	3.51411003065658	0.905186286101163	1.7338854658206	0.522056562526616	0.601630948989656	1
ENSSSCG00000038811	4.64860571025532	0.904513342546144	1.68165434333528	0.537871142265891	0.59066601245617	1	MOB3B
ENSSSCG00000045247	11.1923762138887	0.902834712240276	1.05669735267805	0.854392896842381	0.392887330312879	1
ENSSSCG00000045805	2.71552394128614	0.902818637139772	1.93396439149323	0.466822781800392	0.640626675056392	1
ENSSSCG00000033532	10.6970432469713	0.901334623298402	0.842195259275835	1.07022049028561	0.284520073360352	1	SBK2
ENSSSCG00000004434	16.0711138087944	0.897668172769936	1.05675678076426	0.849455796366626	0.395627716989582	1	FRK
ENSSSCG00000017041	16.4116196087692	0.895681584773465	0.912286332037669	0.981798754753767	0.32619900177063	1	ADRA1B
ENSSSCG00000015905	54.7465704289453	0.895661360273989	1.02965940286839	0.869861779321283	0.384375944810397	1	SCN2A
ENSSSCG00000004699	2.68075493271384	0.89545473781044	2.23666691008516	0.400352298222334	0.688897053235322	1	ELL3
ENSSSCG00000043135	4.30624846324447	0.895111403223892	1.58424600231319	0.565007834589403	0.572068435292933	1
ENSSSCG00000008555	6.86386493383273	0.89508927741848	1.26699837677465	0.706464423180301	0.479899369671017	1
ENSSSCG00000003455	2.30255909378727	0.893336521326566	2.18980294914403	0.407952926392652	0.683308234964172	1	FHAD1
ENSSSCG00000049989	2.19675872811194	0.893247570143233	2.20188114701043	0.405674743778076	0.684981601931659	1
ENSSSCG00000032193	41.8137517793223	0.893069608663258	0.569158465297046	1.56910537770384	0.116623386936609	1	NKAIN1
ENSSSCG00000036418	2.91706567082997	0.892897367227061	2.17943482081453	0.409692163628621	0.682031779264324	1	SLC8A1
ENSSSCG00000042332	15.1716887861974	0.891733548830285	0.838708236217681	1.06322259675395	0.287681017251522	1
ENSSSCG00000009228	14.7601731050316	0.8893307018131	0.732662282931137	1.21383442621775	0.224810957265746	1	MAPK10
ENSSSCG00000007062	4.03665868994522	0.887385553332722	2.02007131796507	0.439284269540858	0.660455570841591	1	LAMP5
ENSSSCG00000001867	31.1444077860097	0.887268070674982	0.654746905440285	1.35513136954552	0.175375705787854	1	PSTPIP1
ENSSSCG00000036686	7.01816028040515	0.885622392886157	1.102997442228	0.802923342321848	0.42201904342606	1	CDC42SE2
ENSSSCG00000047521	7.0190018114203	0.885359661223706	0.960868838104635	0.921415729299875	0.356833419719768	1
ENSSSCG00000018214	9.37987932054622	0.884373337765069	1.02315282814702	0.864360937521633	0.387389644375925	1	ssc-mir-24-1
ENSSSCG00000023791	10.8100229793736	0.882191502923867	0.967657065020581	0.911677840026005	0.361938332663526	1
ENSSSCG00000045476	1.67193053489923	0.88185732843414	2.20843921422264	0.399312474961893	0.689662976261469	1
ENSSSCG00000001863	4.72510425816686	0.881739888708778	1.96359101564655	0.449044572766314	0.653399503145789	1	TMEM266
ENSSSCG00000015753	19.3409408363814	0.880554024425075	0.857721418520687	1.02662007198534	0.304599398797803	1	ANGPT2
ENSSSCG00000000863	7.86966426428011	0.880168758084569	1.09781907218342	0.801743001543987	0.422701635781921	1	SYCP3
ENSSSCG00000042168	2.09704881227581	0.87890226760723	1.94592493381277	0.451662986755168	0.651511786560252	1
ENSSSCG00000031660	57.4321335303527	0.87830844211738	0.513527077868883	1.71034494570827	0.0872021050956583	1	MAPK8IP2
ENSSSCG00000044546	7.9454033556806	0.877798011448961	1.26197668734818	0.695573872520178	0.486695733326359	1
ENSSSCG00000013261	3.094370601832	0.877443201019043	1.80206305450142	0.48691037687458	0.626321844883706	1	CHRM4
ENSSSCG00000046579	7.62919943230949	0.877169819177397	1.1188553540118	0.783988579070735	0.433046811815697	1
ENSSSCG00000016650	38.2009410768235	0.876490419891743	0.556317449413542	1.57552207074526	0.115135988122954	1	IMMP2L
ENSSSCG00000045440	3.58887069733784	0.875894417143296	1.58703404514561	0.551906507502134	0.58101240965114	1
ENSSSCG00000033730	3.59613049893659	0.875788664893611	1.70324527819412	0.514188224154171	0.607120400034885	1
ENSSSCG00000011444	14.0598918091207	0.874860527167424	0.887394029737834	0.985876057139902	0.324193937341751	1	NT5DC2
ENSSSCG00000013551	46.0863055599568	0.873822569689256	0.605335661335043	1.44353393580361	0.148870119938191	1	C3
ENSSSCG00000048074	29.6559799960456	0.873527286917241	0.560633437545799	1.55810771962006	0.119207715052935	1
ENSSSCG00000038331	1.15551579908273	0.873431156400058	2.55257974398106	0.342175855018671	0.732218554627472	1
ENSSSCG00000029267	3.60828338438871	0.873292672157329	1.73119692548828	0.504444444938589	0.613949092433311	1	TIGIT
ENSSSCG00000004157	33.0719844607928	0.870467111178777	0.580691279881986	1.49901874082849	0.133868770308758	1	IL20RA
ENSSSCG00000040847	41.2166814424365	0.869823412151603	0.51224440650602	1.69806327039196	0.0894958209232364	1	AP1S3
ENSSSCG00000005206	3.6746329145534	0.86978197108198	1.91053667543727	0.455255312428332	0.64892557151953	1	MLANA
ENSSSCG00000042480	8.050409600271	0.865341540323344	1.16829479078407	0.740687664748206	0.458882840279609	1
ENSSSCG00000028671	67.2024962534521	0.865110103350344	0.479600129802526	1.80381540702783	0.0712602497210484	1	CEL
[truncated: 16,856 more rows]
