# Supplementary material for: Dantrolene inhibits lysophosphatidylcholine-induced valve interstitial cell calcific nodule formation via blockade of the ryanodine receptor
Source: Front Cardiovasc Med. 2023 Mar 30;10:1112965. doi: 10.3389/fcvm.2023.1112965 (PMC10100588; doi:10.3389/fcvm.2023.1112965)
Supplement: Supplementary file 6 [file Datasheet6.csv]

ensembl_gene_id	baseMean	log2FoldChange	lfcSE	stat	pvalue	padj	external_gene_name
ENSSSCG00000050876	5.20412648012948	6.7635389873216	4.2510119508671	1.5910421013853	0.111600101160795	0.835154878337812
ENSSSCG00000050286	6.63629552578114	6.47918587529952	1.68569491262549	3.84362901422541	0.000121228222382649	0.0389546687922914
ENSSSCG00000037821	19.1250650336448	6.46628674199249	3.74559868043931	1.72636934537634	NA	NA	RGS5
ENSSSCG00000036469	5.55102558010145	6.19904046720741	4.2528645534345	1.45761530594743	0.144946608367416	0.857963252094897
ENSSSCG00000020780	2.65470536269343	5.76576212006299	4.25486779530439	1.35509783087174	0.175386389710678	0.871656657489729	PRSS57
ENSSSCG00000038663	3.30611406755704	5.75893292758552	3.8261930610455	1.50513391135885	0.132289652067662	0.849377749007641
ENSSSCG00000010384	2.56824861858604	5.71585853670376	2.52274888387582	2.26572631673201	0.0234681452099359	0.575420971034979	LRRC18
ENSSSCG00000011610	5.65223379393311	5.67254729692548	4.251374471539	1.33428549634961	0.182110309018734	0.878200078397494	NUP210
ENSSSCG00000028030	4.82542192842266	5.64519397908967	1.85450029579921	3.04405126916243	0.00233415358136362	0.203612005133398	PCDHA13
ENSSSCG00000004614	3.09303835241812	5.61360774109637	4.25572639578438	1.31907158003792	0.187145183323543	0.880212613266124	UNC13C
ENSSSCG00000038607	3.60263622569462	5.58580590465453	1.98071236051539	2.82009948340055	0.00480087631399437	0.298692282810612	GADL1
ENSSSCG00000050269	2.05732160318806	5.38406035678322	4.25720539522124	1.26469358580323	0.205981190163974	NA
ENSSSCG00000043140	4.14828062532457	5.35966802150554	2.10660701083406	2.54421825900196	0.0109522625900251	0.440764604308365
ENSSSCG00000043046	2.67580401703367	5.33597907795857	4.2575460605605	1.25329920147854	0.21009683894307	0.892353137120958
ENSSSCG00000037307	4.16528087950776	5.29161874422648	2.03001599460613	2.6066882025987	0.00914225671166733	0.409278736999101	PRC1
ENSSSCG00000019590	6.44324117418443	5.25817503447456	3.11691986008074	1.68697793671806	NA	NA	SNORA27
ENSSSCG00000047289	2.53000066431022	5.25673718464523	2.39384943873831	2.19593475662188	0.0280966135609619	0.612949171408946
ENSSSCG00000006230	2.92428832676553	5.24723221076596	1.89325743677453	2.77153656383121	0.00557924059445375	0.323785545304157	CLVS1
ENSSSCG00000045478	2.50021157432271	5.24228374563928	2.43025906907738	2.15708844062845	0.0309987741053217	0.626036694920325
ENSSSCG00000048885	3.33255085584159	5.23318103217525	1.89801612656171	2.75718470403897	0.00583014088340919	0.333216747723703
ENSSSCG00000042771	2.00370043337811	5.21047674112046	4.2584905167065	1.22355015719284	0.221121971991846	NA
ENSSSCG00000013848	3.22127860861231	5.21047674108872	4.25849051670487	1.22355015718585	0.221121971994482	0.895392266582795	RAB8A
ENSSSCG00000034664	3.47709754604079	5.20767252931253	4.25298304400672	1.22447526252219	0.220772992656723	0.895392266582795
ENSSSCG00000034794	2.18392586123533	5.20492973481302	4.25853418098989	1.22223504933877	0.221618753090174	NA
ENSSSCG00000048627	2.62820049521192	5.17880148425014	2.29657769894704	2.25500817439121	0.0241328156936694	0.575420971034979	NPW
ENSSSCG00000051769	3.49773313591802	5.17864648634099	2.2615840919786	2.289831496741	0.0220310865531737	0.563839843467065
ENSSSCG00000045385	2.87440837572048	5.1011343018077	1.96613233188554	2.59450201752985	0.00947280576212507	0.41298149506008
ENSSSCG00000025537	3.09887484666257	5.09692203521305	4.0090872240538	1.27134226579867	0.203606912202768	0.890096579785183	PTPN6
ENSSSCG00000041213	2.77439821442508	5.08912641130955	2.37383180965038	2.14384455993076	0.0320453435956559	0.633121946537511
ENSSSCG00000028896	1.92978153765665	5.08355928101833	2.72484997665498	1.86562905281813	0.0620932819836466	NA	DIO1
ENSSSCG00000049185	1.59035154561734	5.07452767803336	3.37177231658254	1.50500306710408	0.132323288197788	NA
ENSSSCG00000046544	3.18384890190616	5.03775789046565	3.89519255851013	1.29332704732639	0.195897969820429	0.885464453758159
ENSSSCG00000040464	6.27879527507852	5.0187478047345	3.90680636054692	1.28461647227172	0.198926339607645	0.88714787253745	LEP
ENSSSCG00000045126	3.07752952870178	4.98591823906776	2.1783185379801	2.28888390386241	0.0220860987226032	0.564249094573928
ENSSSCG00000045678	1.65207861300517	4.98208441032538	3.16792761304745	1.57266358922032	0.115796735021243	NA
ENSSSCG00000044499	1.5266514779454	4.93253478012019	3.09885583723666	1.59172773410417	0.111445893862774	NA
ENSSSCG00000028060	4.57484252658755	4.92779368240118	2.12061266339823	2.32375943398571	0.0201383910409735	0.550499179965335	SLC4A8
ENSSSCG00000046574	1.49453728459532	4.92560851813185	3.15294085516313	1.56222674144549	0.118234583028778	NA
ENSSSCG00000015982	2.86926302109491	4.92348695660364	4.25425399479017	1.15730912226516	0.247146087858605	0.900916670508527	HOXD9
ENSSSCG00000009748	9.62145886726288	4.92104574161586	4.26100786234756	1.15490182149175	0.24813063342947	0.900916670508527	RIMBP2
ENSSSCG00000003852	3.34925725765776	4.87467652286428	2.30421656709499	2.11554616544137	0.0343834246077315	0.646313133381459	SLC1A7
ENSSSCG00000047958	1.37464783916073	4.86371925334497	3.90503628721698	1.24549911847586	0.212948339349197	NA
ENSSSCG00000035833	3.008191624596	4.86370009804866	4.26156921593515	1.14129323063955	0.253747918204521	0.901119581900943	NKPD1
ENSSSCG00000049352	1.35201103382477	4.840301444171	3.57011420893398	1.35578336179231	0.175168106650171	NA
ENSSSCG00000050506	2.95930255441253	4.81249816304535	4.2620895705532	1.12914055028194	0.258838547623208	0.905479191202158
ENSSSCG00000025772	3.25392805896832	4.81249816304244	4.262089570553	1.12914055028131	0.258838547623473	0.905479191202158	GPR45
ENSSSCG00000047888	2.34410219485492	4.8124949594009	4.26208934701131	1.12913985784356	0.258838839680239	NA
ENSSSCG00000025834	3.04001229934105	4.79796207648957	2.2183091176851	2.16289156377649	0.030549520787283	0.625946178048972	FNDC5
ENSSSCG00000045122	1.31259757935596	4.79662630753145	3.53433820996565	1.35714977531199	0.174733625459459	NA
ENSSSCG00000040285	1.78305705763794	4.78213844718817	2.37723590695306	2.01163815219227	0.0442580945674952	NA
ENSSSCG00000040410	7.75174238458813	4.77895641758788	1.49731903662635	3.19167545505564	0.00141450171327633	0.158052169471252	EXOC3L2
ENSSSCG00000001559	3.03308268464762	4.72522058092238	2.31937075029937	2.03728557856155	0.0416214321735834	0.684760660074343	PNPLA1
ENSSSCG00000051088	2.95859326247271	4.72014652711612	2.07043359689198	2.27978648250384	0.0226203551053553	0.570838280669176
ENSSSCG00000041733	1.53890236484268	4.71910194715065	3.53697641595831	1.33421922912993	0.182132019373274	NA
ENSSSCG00000037072	1.73184234050702	4.70455991338602	2.85235439478032	1.64936023447687	0.0990738562926861	NA	TP53TG5
ENSSSCG00000005530	2.14622908658876	4.66068501379698	2.64746204374641	1.76043506452001	0.0783340684381597	NA	LHX6
ENSSSCG00000007488	3.47055527827716	4.64893191050554	2.23777874625081	2.07747612148627	0.0377576368952287	0.663396633663435	DOK5
ENSSSCG00000041752	2.46882736652843	4.64856638749134	2.60958437324564	1.78134358679875	0.074856338051702	0.791760140224933
ENSSSCG00000036400	1.1613250696011	4.61975488980376	4.15940928030206	1.11067571822801	0.266707957664411	NA
ENSSSCG00000047835	1.32814246694591	4.61673181434471	3.13270209204749	1.47372194313162	0.140556472244008	NA
ENSSSCG00000045033	1.32909907689364	4.61672080358697	3.11639556866633	1.48142965225776	0.138492117983937	NA
ENSSSCG00000010162	1.14878415107248	4.60429263605876	3.72262316727943	1.23684091275445	0.216146149799621	NA	SLC35F3
ENSSSCG00000037987	5.18975144216894	4.58923817472309	1.87743610730656	2.44441776572998	0.0145086152438413	0.495968265782377	MS4A10
ENSSSCG00000047459	1.13206292636766	4.58361021942565	4.20008306352778	1.0913141835761	0.27513465877771	NA
ENSSSCG00000016957	1.12277058196349	4.57200980009442	3.77199422701475	1.21209353061837	0.225476579885192	NA	CD180
ENSSSCG00000048667	1.11225572169869	4.55860352508989	4.22756467790926	1.07830485690981	0.280897730298066	NA
ENSSSCG00000045643	3.86489458919375	4.54976766895571	3.37885064741606	1.34654299456387	0.178127464333385	0.873453465277202
ENSSSCG00000030032	5.17035747452566	4.51335932408828	1.65901319612081	2.72050839296616	0.00651816171832571	0.354333152056353
ENSSSCG00000041740	1.16366328343726	4.51267355159593	3.82870726736058	1.17864157180835	0.238540930532474	NA
ENSSSCG00000016110	3.64493965636094	4.50592541792527	2.09566838629107	2.15011375244339	0.031546218054666	0.630591520068005	KIAA2012
ENSSSCG00000038675	4.86285385880412	4.47611177754295	1.86569498658099	2.39916589246226	0.0164324681564657	0.511669716568823	EPHA10
ENSSSCG00000049859	1.0503336515425	4.47554546612014	3.8564442966025	1.16053678515804	0.245830325941172	NA
ENSSSCG00000039186	1.11809888895646	4.45185154832651	3.88252818263093	1.14663727831842	0.251531562835625	NA	RAB25
ENSSSCG00000046425	1.11809888895646	4.45185154832651	3.88252818263093	1.14663727831842	0.251531562835625	NA
ENSSSCG00000047740	1.11809888895646	4.45185154832651	3.88252818263093	1.14663727831842	0.251531562835625	NA
ENSSSCG00000016591	2.24597741368243	4.45171789700387	4.26632727380666	1.04345438389957	0.296737897153955	NA	PAX4
ENSSSCG00000010792	2.74161454077575	4.43489755608536	2.40159506286715	1.84664668272208	0.0647983637110762	0.769281066717703
ENSSSCG00000006932	3.0382710318382	4.43483910756976	2.45893749617112	1.80355910407457	0.071300452050945	0.784894733500307	CLCA4
ENSSSCG00000022643	1.16319549552205	4.3938501270188	3.25163180657048	1.35127541751199	0.176607223581674	NA	KATNAL2
ENSSSCG00000013503	2.00895593320753	4.39307773602815	2.58763786974296	1.69771736122587	0.0895611194261233	NA	SHD
ENSSSCG00000049314	1.07720653932987	4.39206181209945	3.58602843341006	1.22477049294417	0.220661705462445	NA
ENSSSCG00000043930	3.32858364540847	4.38623094752753	2.08111088455737	2.10763923252481	0.0350622072978065	0.646683058069237
ENSSSCG00000007212	3.18855616638687	4.36693846687861	2.24018408368654	1.94936590197185	0.0512517435543077	0.73594857179274	C20orf96
ENSSSCG00000040893	2.20172930906731	4.36217500145748	2.4017877619347	1.81622001352178	0.0693366292354961	NA	ZNF488
ENSSSCG00000042187	1.35646927304936	4.36208255108065	3.06395769082618	1.42367584387382	0.154540329478535	NA
ENSSSCG00000027226	1.70872143950076	4.36136477157529	2.84320973962434	1.53395815679484	0.125039947100605	NA	EPN3
ENSSSCG00000007589	1.47993213231421	4.3612911758247	3.39988799281158	1.28277495760032	0.199570930021347	NA
ENSSSCG00000018262	3.9669114568898	4.35296233077184	1.8302546691337	2.37833696270924	0.0173909256142859	0.520164421018344
ENSSSCG00000035667	0.960436048837796	4.34679327058565	3.99351988497448	1.08846165683069	0.276391354772543	NA	KBTBD13
ENSSSCG00000050584	1.94750097914702	4.34523056009907	2.84782236597487	1.52580814450188	0.12705765177536	NA
ENSSSCG00000010339	2.08025985755499	4.34384746402696	2.41419901676281	1.79929137319077	0.0719726020053163	NA	DYDC2
ENSSSCG00000042530	2.3920684184411	4.33972048894954	2.50707557044138	1.73098910145158	0.0834537083097882	NA
ENSSSCG00000030003	2.63239576049358	4.33853018757383	2.11599089292187	2.05035390373677	0.0403299079814464	0.682869402121447
ENSSSCG00000038515	0.953362047170308	4.33628741184238	4.26792158182936	1.01601853002738	0.30962056265108	NA
ENSSSCG00000050816	3.46894274414531	4.33408757956238	1.99264815726423	2.17503906234646	0.0296271892837793	0.619633343610767
ENSSSCG00000049785	4.12498063860866	4.28527552873009	1.77811651654419	2.41000828059266	0.0159521584583726	0.510327901124044
ENSSSCG00000009601	4.20787550320883	4.27171161113049	4.26887044986291	1.00066555340598	0.316988526166881	0.921112400262792	SLC18A1
ENSSSCG00000050429	0.997759702065679	4.2716286743776	4.04883743948317	1.05502597677097	0.291413444402845	NA	ssc-mir-9829
ENSSSCG00000011627	1.25362971563156	4.27151507692141	3.80308009035943	1.12317252738101	0.261364227969784	NA	ACP3
ENSSSCG00000010800	2.56697358054359	4.26270101560325	2.09486354024186	2.03483469625477	0.0418675086474468	0.684760660074343	B3GALT2
ENSSSCG00000049278	1.07412657984898	4.26061076314866	3.59778780959401	1.18423069637046	0.236321754079126	NA
ENSSSCG00000019823	1.42110836921208	4.25506611725319	3.0430958632789	1.39826883819178	0.162032351866242	NA	ssc-mir-23a
ENSSSCG00000039614	1.90106587729607	4.25036875495712	2.80036382770954	1.51779162153853	0.129066937927937	NA
ENSSSCG00000049882	1.82599470082363	4.24896550777371	3.27986512055564	1.29546958536328	0.195158286847313	NA
ENSSSCG00000003080	2.86906066182724	4.23884074767893	2.12135683836164	1.99817431514854	0.0456977651216638	0.706036413079969
ENSSSCG00000004502	1.62604177496406	4.23576330444882	3.52098913846358	1.20300379747753	0.22897485102695	NA	RNF165
ENSSSCG00000030882	1.73724980207644	4.2357587536793	2.33287087613802	1.81568504155337	0.0694186999488518	NA
ENSSSCG00000048240	1.05862632529196	4.23572049874688	3.99966621831287	1.0590184949317	0.289591356812299	NA	SAMD5
ENSSSCG00000002969	0.974768018096549	4.23571703265219	4.08291219009904	1.03742545404814	0.299537620714901	NA
ENSSSCG00000016397	0.88947801357459	4.23570479707587	4.26941816985746	0.992103520564088	0.3211470293427	NA	NEB
ENSSSCG00000023169	0.88947801357459	4.23570479707587	4.26941816985746	0.992103520564088	0.3211470293427	NA	CA10
ENSSSCG00000049752	0.88947801357459	4.23570479707587	4.26941816985746	0.992103520564088	0.3211470293427	NA
ENSSSCG00000045489	0.954645587712551	4.2223351828851	3.68738006308322	1.14507729353903	0.252177140527739	NA
ENSSSCG00000003092	1.04519417062026	4.21351806515899	3.36606663524151	1.25176311753456	0.210656193260408	NA	FOXA3
ENSSSCG00000043756	2.88590462242372	4.21081134034927	4.26980486788327	0.986183554199926	0.324043047992057	0.921112400262792
ENSSSCG00000043319	2.71034617842371	4.18366687099371	2.46237591313932	1.69903662908231	0.0893122822471994	0.813792115284905
ENSSSCG00000031398	4.64874946481199	4.14687230665287	1.94274971858044	2.13453759225506	0.0327987998314344	0.639178767604503
ENSSSCG00000010700	0.829517906857927	4.1341387032804	4.2710384767389	0.967946958519788	0.333070860475681	NA	NSMCE4A
ENSSSCG00000042998	0.829517906857927	4.1341387032804	4.2710384767389	0.967946958519788	0.333070860475681	NA
ENSSSCG00000041968	1.07787959401865	4.12403955476574	3.10167774290501	1.32961574238308	0.183644908635376	NA
ENSSSCG00000026842	5.44261121134822	4.11427265307486	2.82806406813402	1.45480178452587	0.145724144025917	0.857963252094897	CDH18
ENSSSCG00000042123	2.17571356530632	4.11334616109629	2.50065337259661	1.64490856916531	0.0999886675112674	NA
ENSSSCG00000050198	1.7523910308172	4.11160886931694	3.10883505283522	1.32255613419155	0.185983030108271	NA
ENSSSCG00000042822	1.46784128691646	4.10398905353651	2.89520650882768	1.41751168388962	0.156333380786508	NA
ENSSSCG00000042624	0.893190531835585	4.09821344699051	4.21863790431502	0.971454184963034	0.331322157152068	NA
ENSSSCG00000041846	0.8086163759769	4.09821102194386	4.27163934724936	0.959400054356843	0.337357247736911	NA
ENSSSCG00000049073	0.8086163759769	4.09821102194386	4.27163934724936	0.959400054356843	0.337357247736911	NA
ENSSSCG00000006507	2.77396009463061	4.09060724494678	2.24431623277271	1.8226518995913	0.0683561297436782	0.780711169733999	DAP3
ENSSSCG00000013498	0.965747333356066	4.07627295442089	3.45737381262977	1.1790084542002	0.238394809424807	NA	EBI3
ENSSSCG00000026976	1.13713645739406	4.07367859174125	3.64458519813954	1.11773449385152	0.263680406029787	NA
ENSSSCG00000032720	0.794468372641924	4.0733734333215	4.27206352619245	0.953490838408006	0.340341435891581	NA	SMPX
ENSSSCG00000039475	0.794468372641924	4.0733734333215	4.27206352619245	0.953490838408006	0.340341435891581	NA
ENSSSCG00000044427	2.64715801187425	4.05008999131293	2.17835714539007	1.85924057489099	0.0629930459329523	0.764160607542357
ENSSSCG00000031142	2.96860687485688	4.03999239239887	2.19033773861486	1.84446093457428	0.0651159940170555	0.770521500398219	NMNAT3
ENSSSCG00000004355	2.77715113008565	4.0224237499889	2.31459133941477	1.73785483488673	0.0822363956634403	0.80299283647212
ENSSSCG00000051454	1.74786564569755	4.01615468221118	2.86702866104612	1.40080730157255	0.161271704621256	NA
ENSSSCG00000038215	1.714535846697	3.99483528020132	2.44973035359077	1.63072448947116	0.102948466764776	NA
ENSSSCG00000049050	0.746566116172134	3.98205113007589	4.27368706666656	0.931760109703553	0.351460514096718	NA
ENSSSCG00000009232	2.30530430949417	3.98205113001851	4.27368706665877	0.931760109691825	0.35146051410278	NA	NKX6-1
ENSSSCG00000038290	3.60817248925033	3.98205107727119	4.27368706762481	0.93176009713886	0.351460520591577	0.921112400262792	RNF182
ENSSSCG00000022678	0.918616007211476	3.98184165349665	3.85828727734216	1.03202311473282	0.30206128929141	NA	AMER2
ENSSSCG00000049789	1.25047633052943	3.97770959419231	3.51403020670973	1.13195088266379	0.257655084853043	NA
ENSSSCG00000049983	1.15929235731082	3.97753228109405	3.29235570685226	1.20811134496062	0.227004436469648	NA
ENSSSCG00000017461	1.2587124163066	3.97726793076449	3.0443928924767	1.30642399691351	0.19140840966019	NA	KRT28
ENSSSCG00000050848	0.909443968625197	3.97004753334706	3.80777044839497	1.04261734974609	0.297125550543507	NA
ENSSSCG00000017542	1.59349735628882	3.95963269187537	3.20160623305596	1.23676442499172	0.216174552919394	NA	TTLL6
ENSSSCG00000011039	5.15888450898685	3.95957906012795	1.75891458332783	2.25114914485303	0.0243760926346941	0.577550873730398	SLC39A12
ENSSSCG00000016416	1.15062551767264	3.94624221899152	3.93536553229821	1.00276383136561	0.315974823661807	NA	SHH
ENSSSCG00000041156	0.72775473837921	3.94621965062038	4.27435251078152	0.923232148183036	0.355886238820993	NA
ENSSSCG00000041974	0.72775473837921	3.94621965062038	4.27435251078152	0.923232148183036	0.355886238820993	NA
ENSSSCG00000015357	2.01891105301736	3.94516754781539	2.44569918752265	1.61310416585272	0.106721878964604	NA	MEOX2
ENSSSCG00000035460	1.6444851015794	3.93538059782684	2.7619887325218	1.424835862467	0.154204653061985	NA
ENSSSCG00000045876	2.42454131666547	3.93095757160328	2.49074196696936	1.57822754172578	0.114513345126977	NA	MIR132
ENSSSCG00000016332	1.45500812224847	3.92791863546298	2.87030021516196	1.3684696167719	0.17116512610753	NA	RBM44
ENSSSCG00000005707	0.801010491569915	3.92434068515794	3.99036139704675	0.983454954246081	0.325383574960241	NA	FIBCD1
ENSSSCG00000036046	0.887071426417073	3.92162825126406	3.90472918115795	1.00432784690617	0.315220615520093	NA
ENSSSCG00000045858	1.05618155346557	3.92155945691822	4.03514966552246	0.971849815243586	0.331125269163218	NA
ENSSSCG00000015049	0.715021535377731	3.92144982862352	4.27482221827234	0.917336354214132	0.358966412806541	NA
ENSSSCG00000041983	0.715021535377731	3.92144982862352	4.27482221827234	0.917336354214132	0.358966412806541	NA
ENSSSCG00000044388	0.715021535377731	3.92144982862352	4.27482221827234	0.917336354214132	0.358966412806541	NA
ENSSSCG00000045394	0.715021535377731	3.92144982862352	4.27482221827234	0.917336354214132	0.358966412806541	NA
ENSSSCG00000046137	0.715021535377731	3.92144982862352	4.27482221827234	0.917336354214132	0.358966412806541	NA
ENSSSCG00000001993	3.72965731331237	3.91215148169952	1.98605025088558	1.96981495304818	0.0488595822092968	0.723948643094136	TGM1
ENSSSCG00000006384	3.01609477753282	3.90146093094745	1.93265767242441	2.01870252896535	0.0435181469923246	0.691508137921993	NHLH1
ENSSSCG00000047540	1.86953837118647	3.88713788846393	2.49314889847971	1.55912785266626	0.11896612257217	NA
ENSSSCG00000040811	2.03763384885654	3.88621962059384	2.78596790483332	1.39492619920413	0.163038095685388	NA	PYCARD
ENSSSCG00000025020	3.49282386491968	3.87952758810943	2.35510289608826	1.64728581267222	0.0994993126206076	0.824591414026125	PCSK9
ENSSSCG00000050373	1.40539293198408	3.85049119102004	3.58294955460734	1.07467077957284	0.282522150534573	NA
ENSSSCG00000018574	3.96812268780097	3.84789705848217	1.98557277985254	1.93792798608366	0.0526320090367375	0.735967256019956
ENSSSCG00000047463	5.43749505962384	3.84783721106416	2.88996225443599	1.33144895064213	0.183041331738534	0.878200078397494
ENSSSCG00000003753	1.94144881997136	3.84746367968958	2.55695440339709	1.50470562735806	0.132399775674087	NA
ENSSSCG00000045565	4.5296483653055	3.83656794850952	1.89773726045323	2.02165390776659	0.0432121187236317	0.689676861748029
ENSSSCG00000027901	3.32109539193248	3.83000646821654	1.93870776394944	1.97554605156903	0.0482062139451405	0.721911312211004	CLDN22
ENSSSCG00000006191	0.663614325486341	3.81202087163305	4.27699591992299	0.891284664050296	0.372776473926357	NA	XKR9
ENSSSCG00000044171	0.663614325486341	3.81202087163305	4.27699591992299	0.891284664050296	0.372776473926357	NA
ENSSSCG00000044931	1.17920895845897	3.81181186741737	3.89900085889235	0.977638119448952	0.328253336967656	NA
ENSSSCG00000042317	1.47587908598784	3.80654293459103	2.95503454047303	1.28815514081324	0.197691963945485	NA	C4orf51
ENSSSCG00000015913	1.44309248376142	3.79923730968949	2.95844790139681	1.28419949795151	0.199072160828052	NA	SCN9A
ENSSSCG00000046212	2.06284095350689	3.79195678204658	2.53872135932792	1.49364827617413	0.135267574307071	NA
ENSSSCG00000045911	2.79423880439073	3.78887963817051	2.4502130471361	1.54634701770081	0.122020782470108	0.843952303817589
ENSSSCG00000045491	2.7524502757	3.78443768140415	2.08098717965531	1.81857808563289	0.0689758236783642	0.780711169733999
ENSSSCG00000047648	2.04744868428938	3.78077239886848	2.38418282055282	1.58577285528458	0.112790845430238	NA
ENSSSCG00000028218	1.75670342899739	3.77644663954274	3.11153400285179	1.21369287177371	0.224865027398386	NA	CEACAM20
ENSSSCG00000004270	0.64689310078152	3.77630906351076	4.27774148187558	0.882781037496223	0.377354587783941	NA	ADGRB3
ENSSSCG00000021514	0.64689310078152	3.77630906351076	4.27774148187558	0.882781037496223	0.377354587783941	NA	OCLN
ENSSSCG00000022091	0.64689310078152	3.77630906351076	4.27774148187558	0.882781037496223	0.377354587783941	NA	SLITRK4
ENSSSCG00000032643	0.64689310078152	3.77630906351076	4.27774148187558	0.882781037496223	0.377354587783941	NA	SLC12A3
ENSSSCG00000036362	0.64689310078152	3.77630906351076	4.27774148187558	0.882781037496223	0.377354587783941	NA
ENSSSCG00000049131	0.64689310078152	3.77630906351076	4.27774148187558	0.882781037496223	0.377354587783941	NA
ENSSSCG00000049243	0.64689310078152	3.77630906351076	4.27774148187558	0.882781037496223	0.377354587783941	NA
ENSSSCG00000045259	1.30425566198793	3.77475407233673	2.99179925220416	1.26170031948358	0.207056641912932	NA
ENSSSCG00000044329	1.3655823590291	3.76721785977902	3.38971079032046	1.11136851867615	0.266409757312546	NA
ENSSSCG00000044496	1.32244114129829	3.75736835791981	3.65951259410985	1.02674010849627	0.30454285765311	NA
ENSSSCG00000011947	1.22860234870323	3.75563588485417	3.03991037962093	1.23544296240815	0.216665691797379	NA	ZPLD1
ENSSSCG00000051298	0.806853658827682	3.75504652600869	3.67797695389613	1.02095433796313	0.307276072984425	NA
ENSSSCG00000050205	3.26013368174167	3.75370465295395	2.33684472969674	1.60631325019231	0.108205100490979	0.831050295267708
ENSSSCG00000037110	4.50053230476043	3.7534746266684	2.24084289785399	1.67502801301378	0.0939287355443618	0.820856696721549	PCP4
ENSSSCG00000017880	1.1473147252453	3.75180312373776	3.9390106141275	0.952473473994128	0.340856912436444	NA	SPNS3
ENSSSCG00000034434	0.635574698113539	3.75162351916728	4.2782676624294	0.876902479036792	0.380539609585939	NA
ENSSSCG00000036149	0.635574698113539	3.75162351916728	4.2782676624294	0.876902479036792	0.380539609585939	NA
ENSSSCG00000040824	0.635574698113539	3.75162351916728	4.2782676624294	0.876902479036792	0.380539609585939	NA	CNTN2
ENSSSCG00000049051	0.635574698113539	3.75162351916728	4.2782676624294	0.876902479036792	0.380539609585939	NA
ENSSSCG00000049504	0.635574698113539	3.75162351916728	4.2782676624294	0.876902479036792	0.380539609585939	NA
ENSSSCG00000050310	0.635574698113539	3.75162351916728	4.2782676624294	0.876902479036792	0.380539609585939	NA	FOXL3
ENSSSCG00000034400	0.720864702635498	3.75162351915675	4.27826766242767	0.876902479034684	0.380539609587084	NA	KLK8
ENSSSCG00000041693	1.38039047011767	3.72681752602571	2.75987192661639	1.3503588663242	0.176900898406691	NA
ENSSSCG00000006248	4.74005625486766	3.71305470833936	2.14217790272965	1.73330828574416	0.0830408888507946	0.80299283647212	MOS
ENSSSCG00000030709	2.22198477934487	3.69907627525036	2.51676367304298	1.46977497922078	0.141622707818944	NA
ENSSSCG00000026237	2.59905288119852	3.69669883880664	1.90828939226062	1.93717936797176	0.0527234213854436	0.735967256019956	RNF212B
ENSSSCG00000013501	9.12413294182702	3.67854309635667	2.13836822249166	1.72025709027343	0.0853857195974809	0.804350166371057	CREB3L3
ENSSSCG00000051055	2.18810233656148	3.6542535352515	2.52669260033871	1.44625964185815	0.148104390881709	NA
ENSSSCG00000004284	0.580662534800549	3.61924135146305	4.28124707947023	0.845370819362029	0.397903831650495	NA
ENSSSCG00000031112	0.580662534800549	3.61924135146305	4.28124707947023	0.845370819362029	0.397903831650495	NA	TM4SF5
ENSSSCG00000044201	0.580662534800549	3.61924135146305	4.28124707947023	0.845370819362029	0.397903831650495	NA
ENSSSCG00000050371	0.580662534800549	3.61924135146305	4.28124707947023	0.845370819362029	0.397903831650495	NA
ENSSSCG00000051396	0.580662534800549	3.61924135146305	4.28124707947023	0.845370819362029	0.397903831650495	NA
ENSSSCG00000008524	0.665952539322508	3.61924135145286	4.28124707946834	0.845370819360024	0.397903831651615	NA	GALNT14
ENSSSCG00000022258	2.13908006210145	3.6192413514089	4.28124707946015	0.845370819351372	0.397903831656444	NA
ENSSSCG00000015671	3.09522936180921	3.61924132470711	4.28124708008735	0.845370812990608	0.397903835206741	0.926059344660751	ARHGAP15
ENSSSCG00000011316	0.921822552888386	3.61921808831226	4.23901036759294	0.853788449299637	0.393222215615407	NA	CCR9
ENSSSCG00000022650	0.921822552888386	3.61921808831226	4.23901036759294	0.853788449299637	0.393222215615407	NA
ENSSSCG00000028112	0.921822552888386	3.61921808831226	4.23901036759294	0.853788449299637	0.393222215615407	NA	CLIC6
ENSSSCG00000039316	1.73318093675756	3.61798357880183	3.02937556653494	1.19430011213174	0.232360593791482	NA	GSG1
ENSSSCG00000047424	0.759321820230537	3.61412207969612	4.1040503609905	0.88062322871298	0.378521781731758	NA
ENSSSCG00000015426	1.77962580803835	3.61270697955904	2.7779904666313	1.30047493789277	0.193438240542416	NA	RELN
ENSSSCG00000037794	0.746346389004988	3.60891946445048	3.75517226960935	0.961052970500849	0.33652553465502	NA
ENSSSCG00000041532	2.37340151216493	3.60556121308948	2.15539267600517	1.67280943896129	0.0943648161127282	NA
ENSSSCG00000018540	1.70794424698543	3.60287702125479	2.80108722044086	1.286242354384	0.198358493686295	NA
ENSSSCG00000043123	2.77559917446821	3.60221162245768	2.28098381712803	1.57923593995209	0.114281949204798	0.836419341979362
ENSSSCG00000045784	2.60707435412778	3.60000466019605	2.37954355912743	1.51289714634018	0.130305786898187	0.848986620716171
ENSSSCG00000033805	1.53279224451585	3.5996858545157	2.5641307615723	1.40386204497169	0.16035993383323	NA
ENSSSCG00000044631	1.80363722025791	3.59962572486974	2.60648734502527	1.38102559052895	0.167271092431349	NA
ENSSSCG00000041300	2.06301102651318	3.59953334207203	2.67232183192819	1.34696850471592	0.177990376486875	NA
ENSSSCG00000017897	2.34269113654552	3.59580328446029	2.53896450843705	1.41624795167925	0.156702920864049	NA
ENSSSCG00000035907	1.17985993866197	3.58856809159612	2.81952685058318	1.27275542378817	0.203104843607235	NA
ENSSSCG00000020771	0.566706815938435	3.5853365226425	4.28205479247068	0.837293471570413	0.402427627986443	NA	INHA
ENSSSCG00000004886	3.37773174679936	3.5848516690097	2.06230724397658	1.73827235465523	0.0821628351760718	0.80299283647212	CDH7
ENSSSCG00000048803	1.52356435299014	3.5837538223201	3.60061354471643	0.995317541805876	0.319581848755525	NA
ENSSSCG00000023338	0.989618091140532	3.58372271592027	3.82814123681195	0.936152167390973	0.349194846751683	NA	CHRNA6
ENSSSCG00000047023	0.990333939803805	3.58372176854409	3.84071756081188	0.933086516204678	0.350775300433857	NA
ENSSSCG00000051061	0.735895623564475	3.58369090214947	4.16872802970645	0.859660519134855	0.38997620406192	NA
ENSSSCG00000010374	0.56603146318383	3.58368215553569	4.28209468821085	0.836899325323659	0.402649159639031	NA	RBP3
ENSSSCG00000031027	0.56603146318383	3.58368215553569	4.28209468821085	0.836899325323659	0.402649159639031	NA	IRS4
ENSSSCG00000043789	0.56603146318383	3.58368215553569	4.28209468821085	0.836899325323659	0.402649159639031	NA
ENSSSCG00000047356	0.56603146318383	3.58368215553569	4.28209468821085	0.836899325323659	0.402649159639031	NA
ENSSSCG00000051184	0.56603146318383	3.58368215553569	4.28209468821085	0.836899325323659	0.402649159639031	NA
ENSSSCG00000051207	0.56603146318383	3.58368215553569	4.28209468821085	0.836899325323659	0.402649159639031	NA
ENSSSCG00000000074	0.639687839322777	3.58368215552551	4.28209468820891	0.836899325321661	0.402649159640154	NA	MCHR1
ENSSSCG00000007838	0.651321467705789	3.58368215552551	4.28209468820891	0.836899325321661	0.402649159640155	NA	OTOA
ENSSSCG00000041736	0.736611472227748	3.58368215551543	4.28209468820699	0.836899325319683	0.402649159641267	NA
ENSSSCG00000042876	0.736611472227748	3.58368215551543	4.28209468820699	0.836899325319683	0.402649159641267	NA
ENSSSCG00000047305	0.650605619042515	3.58368110703922	4.28209448810776	0.83689911957614	0.402649275299427	NA
ENSSSCG00000026527	0.735179774901201	3.58367996866234	4.2820942708413	0.836898896193207	0.402649400873545	NA	HCN1
ENSSSCG00000037188	0.819753930759887	3.58367932548186	4.28209414808175	0.836898769983196	0.402649471822174	NA
ENSSSCG00000031800	7.93703053008027	3.56996899489619	1.52332683395156	2.34353450312142	0.0191019953534165	0.541890173919262	CEP72
ENSSSCG00000049838	1.09307653069255	3.55946300519049	3.7302936555987	0.95420450340369	0.339980135538896	NA
ENSSSCG00000013425	1.06455472023789	3.55944882234009	3.74604057571491	0.9501896069721	0.342015918557102	NA	MISP
ENSSSCG00000051674	2.29532732825063	3.55910569872271	4.27535859314586	0.832469515990677	0.405143977940511	NA
ENSSSCG00000050190	0.556127860849347	3.55910403499232	4.28269277537812	0.831043509694222	0.405949050322867	NA
ENSSSCG00000051030	0.556127860849347	3.55910403499232	4.28269277537812	0.831043509694222	0.405949050322867	NA
ENSSSCG00000041716	0.641417865371306	3.55910403498214	4.28269277537615	0.831043509692228	0.405949050323993	NA
ENSSSCG00000048036	0.641417865371306	3.55910403498214	4.28269277537615	0.831043509692228	0.405949050323993	NA
ENSSSCG00000007868	0.703440613127241	3.55910403497405	4.28269277537458	0.831043509690643	0.405949050324889	NA	TMC5
ENSSSCG00000021218	2.43901700606309	3.55691489708882	4.22759869510185	0.841355850830852	0.400148610718092	NA	TDRD6
ENSSSCG00000004616	1.1565375599267	3.5508882572407	3.83752449481831	0.925306994661625	0.354806241386558	NA	ONECUT1
ENSSSCG00000045974	1.1565375599267	3.5508882572407	3.83752449481831	0.925306994661625	0.354806241386558	NA
ENSSSCG00000014278	1.59033699251361	3.55058692013494	3.29714072539545	1.07686847964583	0.281539026588147	NA	IL5
ENSSSCG00000004928	1.66164514551617	3.54724181922283	2.66343428977116	1.33183004846258	0.182916041511489	NA	CILP
ENSSSCG00000034778	1.28225212616004	3.49253706448259	2.95900686625741	1.18030718492384	0.237878061548261	NA	ARTN
ENSSSCG00000038351	1.28225212616004	3.49253706448259	2.95900686625741	1.18030718492384	0.237878061548261	NA
ENSSSCG00000001203	2.2184890933519	3.48382281366	2.2785460838604	1.52896745794913	0.126272511439597	NA	ZSCAN9
ENSSSCG00000024379	7.13539632425419	3.46866971841387	2.63457394423965	1.31659607656787	0.187974054637391	0.880212613266124	PCSK4
ENSSSCG00000014618	4.6317842430902	3.45733098546245	1.83896841214188	1.88003826636458	0.0601028628969006	0.755983883515928
ENSSSCG00000041986	3.20751604358678	3.41816863138096	1.92358100492947	1.77698190126716	0.0755712176828009	0.793133414254097
ENSSSCG00000048060	1.13504005148189	3.40231019879973	2.9482025869952	1.15402863215969	0.248488430536458	NA
ENSSSCG00000035402	3.80041972201502	3.40083670473078	1.8368876597191	1.85141246212675	0.0641102375959291	0.76614383110507	RGS9
ENSSSCG00000049294	2.17638245690965	3.39944007922953	4.26756628197421	0.796575812680036	0.42569742936856	NA
ENSSSCG00000014919	0.497710744114756	3.39667170851145	4.28690989119224	0.792335690444568	0.428164966396342	NA	ME3
ENSSSCG00000044976	0.497710744114756	3.39667170851145	4.28690989119224	0.792335690444568	0.428164966396342	NA
ENSSSCG00000046660	0.497710744114756	3.39667170851145	4.28690989119224	0.792335690444568	0.428164966396342	NA
ENSSSCG00000048876	0.497710744114756	3.39667170851145	4.28690989119224	0.792335690444568	0.428164966396342	NA
ENSSSCG00000049869	0.497710744114756	3.39667170851145	4.28690989119224	0.792335690444568	0.428164966396342	NA
ENSSSCG00000051704	0.497710744114756	3.39667170851145	4.28690989119224	0.792335690444568	0.428164966396342	NA
ENSSSCG00000035436	0.656657124775663	3.3966717084931	4.28690989118802	0.792335690441066	0.428164966398384	NA	HAMP
ENSSSCG00000015747	0.55796055695412	3.39667071127223	4.28690966224458	0.792335500135959	0.428165077332825	NA
ENSSSCG00000029095	0.859209621150938	3.39666781088166	4.28690916321353	0.792334915801077	0.428165417958911	NA	SNORD28
ENSSSCG00000032600	0.751908299069634	3.39632940652377	3.83840702701226	0.884827842024718	0.376249490605164	NA	PNOC
ENSSSCG00000003662	1.35956384354636	3.38955127473247	2.97902478066935	1.13780566604447	0.255201638504819	NA	NT5C1A
ENSSSCG00000005266	0.722928562495286	3.38474316501373	3.8161937053067	0.88694218019043	0.375110030771116	NA	TMC1
ENSSSCG00000019083	1.83375779229558	3.38300386338071	2.48052808895167	1.36382404958391	0.172622949233601	NA	MIR210
ENSSSCG00000032561	2.88157659499292	3.38022997082878	2.34602305756508	1.44083407873114	0.149631563255813	0.858738912841027	PDCD1LG2
ENSSSCG00000012812	1.08364677085686	3.38013822840589	2.94048335024654	1.14951789409809	0.250342492502624	NA
ENSSSCG00000033292	1.69821035491034	3.37789177175102	2.52728833029002	1.33656762913292	0.18136381135967	NA	C1orf194
ENSSSCG00000039358	1.63660472148276	3.37765839568226	2.67314108104167	1.26355410854935	0.206390114039865	NA	SUSD5
ENSSSCG00000019358	1.57108716959058	3.37763784278061	2.68739864652751	1.2568428755983	0.208810537028822	NA
ENSSSCG00000043608	1.11751528437389	3.37703516723079	3.2929505246523	1.0255347421557	0.305110941178425	NA
ENSSSCG00000002310	0.575274993130241	3.37699109774135	4.28745328783227	0.787644989002028	0.430904391458027	NA	CCDC177
ENSSSCG00000016855	1.71250190994233	3.375227123035	3.00583261320221	1.12289257499248	0.26148312135161	NA	FYB1
ENSSSCG00000034694	0.487259978674243	3.36726199562885	4.28772502984742	0.785326011390397	0.432262448788085	NA
ENSSSCG00000014329	0.812528529781643	3.36702160367359	3.6607310791243	0.919767535745628	0.3576942516692	NA	CDC25C
ENSSSCG00000011701	0.958068347142966	3.36697991522518	3.23384070358388	1.04117061532862	0.297796370841635	NA	TM4SF18
ENSSSCG00000044778	0.971221787095306	3.36139845228779	3.55883140928446	0.944523093597073	0.34490240640792	NA	DPPA4
ENSSSCG00000017372	1.07862061392349	3.36136870039944	3.7601508248475	0.893945178525057	0.37135122368793	NA	MPP3
ENSSSCG00000037723	0.995478155391348	3.36135855682777	3.84962827591296	0.873164450152166	0.382573448636857	NA	CFAP299
ENSSSCG00000000856	0.994046458064801	3.36135724462449	3.85175493750096	0.872682010970657	0.382836425492243	NA	PAH
ENSSSCG00000008952	0.740323990488744	3.36132200115695	4.18899497641488	0.802417291040467	0.422311614269071	NA	RASSF6
ENSSSCG00000030582	0.48516982558614	3.36131351140877	4.2878919127633	0.783908172079505	0.433093994277306	NA
ENSSSCG00000039940	0.48516982558614	3.36131351140877	4.2878919127633	0.783908172079505	0.433093994277306	NA	NELL1
ENSSSCG00000040764	0.48516982558614	3.36131351140877	4.2878919127633	0.783908172079505	0.433093994277306	NA
ENSSSCG00000044048	0.48516982558614	3.36131351140877	4.2878919127633	0.783908172079505	0.433093994277306	NA
ENSSSCG00000045742	0.48516982558614	3.36131351140877	4.2878919127633	0.783908172079505	0.433093994277306	NA
ENSSSCG00000050559	0.48516982558614	3.36131351140877	4.2878919127633	0.783908172079505	0.433093994277306	NA
ENSSSCG00000044264	0.570459830108099	3.36131351139909	4.28789191276102	0.783908172077663	0.433093994278387	NA
ENSSSCG00000046788	0.571929712103522	3.36131351139909	4.28789191276103	0.783908172077663	0.433093994278387	NA	ssc-mir-296
ENSSSCG00000012753	0.655749834630059	3.3613135113895	4.28789191275877	0.783908172075839	0.433093994279457	NA	CNGA2
ENSSSCG00000046704	0.569743981444826	3.36131251416648	4.28789167818913	0.783907982392417	0.433094105588355	NA
ENSSSCG00000042118	0.654318137303511	3.36131143144269	4.28789142349491	0.783907776448082	0.433094226439403	NA	TAFA1
ENSSSCG00000023571	0.738892293162197	3.36131081971349	4.28789127958781	0.78390766009268	0.433094294718406	NA	SLC22A6
ENSSSCG00000000260	7.1407274804097	3.34974676880311	1.28421742150342	2.60839536414448	0.00909678185233375	0.409278736999101	SOAT2
ENSSSCG00000035731	2.19750548189643	3.34307034493279	2.59042039038284	1.29055127783283	0.196859320011124	NA
ENSSSCG00000035623	0.478095823918652	3.34097635817795	4.28846764121579	0.779060643029774	0.435943992661761	NA	IQCM
ENSSSCG00000044824	12.1393379721184	3.33956344580773	1.13686122448998	2.93752955406315	0.00330838636736178	0.248994317941646
ENSSSCG00000049292	0.982681391030552	3.336950182393	4.16589009380736	0.801017335371714	0.423121610134269	NA
ENSSSCG00000025969	0.476681023585154	3.33687672583644	4.28858467518248	0.77808344210773	0.436519823366373	NA
ENSSSCG00000032125	0.476681023585154	3.33687672583644	4.28858467518248	0.77808344210773	0.436519823366373	NA
ENSSSCG00000037632	0.476681023585154	3.33687672583644	4.28858467518248	0.77808344210773	0.436519823366373	NA
ENSSSCG00000043252	0.476681023585154	3.33687672583644	4.28858467518248	0.77808344210773	0.436519823366373	NA
ENSSSCG00000043762	0.476681023585154	3.33687672583644	4.28858467518248	0.77808344210773	0.436519823366373	NA
ENSSSCG00000045798	0.476681023585154	3.33687672583644	4.28858467518248	0.77808344210773	0.436519823366373	NA	SPINK8
ENSSSCG00000046515	0.476681023585154	3.33687672583644	4.28858467518248	0.77808344210773	0.436519823366373	NA
ENSSSCG00000048727	0.476681023585154	3.33687672583644	4.28858467518248	0.77808344210773	0.436519823366373	NA
ENSSSCG00000048754	0.476681023585154	3.33687672583644	4.28858467518248	0.77808344210773	0.436519823366373	NA
ENSSSCG00000051190	0.697650152001996	3.33687672581322	4.28858467517693	0.778083442103322	0.436519823368971	NA
ENSSSCG00000049971	0.56125517944384	3.33687572858712	4.28858443664003	0.778083252851016	0.436519934931238	NA
ENSSSCG00000043065	0.64534781273362	3.33687464968159	4.2885841785519	0.778083048100115	0.436520055629783	NA
ENSSSCG00000031905	5.25423488046218	3.31668716845585	1.69983157694917	1.95118576065553	0.0510349522291063	0.735749205683128	KCNS3
ENSSSCG00000038447	1.24650399212099	3.30956066577964	3.52451805181261	0.939010842653389	0.347725177481129	NA
ENSSSCG00000045084	2.09736479959488	3.30548120457385	2.67177723179775	1.23718443485264	0.216018618743238	NA
ENSSSCG00000043279	2.53986592402926	3.28671009513942	4.18099949292249	0.786106312785518	0.431805206261435	0.933203705799289
ENSSSCG00000007346	1.30333455282216	3.28441634046641	2.54719509314542	1.28942472812737	0.197250469198752	NA
ENSSSCG00000009958	3.32297974319051	3.28301826541326	1.92113231663591	1.70889752724692	0.0874699326464704	0.809390134923899	SEZ6L
ENSSSCG00000017134	6.8241700567598	3.27396641641484	1.34610145207545	2.43218400170876	0.0150080808989328	0.501752224156221	FN3KRP
ENSSSCG00000048981	1.48836228208944	3.25799950623082	2.54561104302783	1.27984969076644	0.200598003979261	NA
ENSSSCG00000041999	3.90207970395154	3.25317187478782	1.95041899019443	1.66793488534662	0.0953286535555926	0.820856696721549
ENSSSCG00000019629	1.64806542782516	3.25240319899606	2.70289178917013	1.20330499801275	0.228858315675892	NA
ENSSSCG00000017109	1.12335845163165	3.25195853680291	3.07848941615951	1.05634877928533	0.290808897886305	NA	ADAMTS16
ENSSSCG00000045226	1.12335845163165	3.25195853680291	3.07848941615951	1.05634877928533	0.290808897886305	NA
ENSSSCG00000024138	1.03806844710969	3.25172263112773	3.37301227546609	0.964041149443608	0.335025295771227	NA	U6
ENSSSCG00000017696	0.952079490917512	3.24907968299866	4.11730861915717	0.789127069047295	0.43003774236021	NA	C17orf78
ENSSSCG00000044618	5.45727891295578	3.24088438691958	2.73981007309453	1.18288651419516	0.23685412701469	0.900916670508527
ENSSSCG00000033809	2.06694746106202	3.21743963198395	2.77367572838375	1.15999127044991	0.246052360293944	NA
ENSSSCG00000048724	3.20588276927104	3.19837329975138	2.19935496560555	1.45423242258248	0.145881878802987	0.857963252094897
ENSSSCG00000047435	1.24884220595716	3.17196099480662	3.53932002772107	0.896206324933271	0.370142578262659	NA
ENSSSCG00000046811	2.78083506888156	3.16636254462559	2.01210052415776	1.57366021558539	0.115566024109304	0.837409048357162
ENSSSCG00000043964	1.09254995314593	3.16459748869754	3.08811198257835	1.02476772427642	0.305472798948723	NA
ENSSSCG00000049749	4.99957194800348	3.14188765625235	1.87823409755588	1.67278810471008	0.0943690174152492	0.820856696721549
ENSSSCG00000043766	3.57943292758652	3.13345954745173	1.94441081975431	1.61152134909827	0.107066137831751	0.831050295267708
ENSSSCG00000013553	0.414758953428963	3.1333906032943	4.29482753555824	0.729573091667119	0.465651175035885	NA	VAV1
ENSSSCG00000017141	0.414758953428963	3.1333906032943	4.29482753555824	0.729573091667119	0.465651175035885	NA	AATK
ENSSSCG00000019667	0.414758953428963	3.1333906032943	4.29482753555824	0.729573091667119	0.465651175035885	NA	U6
ENSSSCG00000033550	0.414758953428963	3.1333906032943	4.29482753555824	0.729573091667119	0.465651175035885	NA
ENSSSCG00000041147	0.414758953428963	3.1333906032943	4.29482753555824	0.729573091667119	0.465651175035885	NA
ENSSSCG00000042768	0.414758953428963	3.1333906032943	4.29482753555824	0.729573091667119	0.465651175035885	NA
ENSSSCG00000044193	0.414758953428963	3.1333906032943	4.29482753555824	0.729573091667119	0.465651175035885	NA
ENSSSCG00000046918	0.414758953428963	3.1333906032943	4.29482753555824	0.729573091667119	0.465651175035885	NA
ENSSSCG00000047288	0.414758953428963	3.1333906032943	4.29482753555824	0.729573091667119	0.465651175035885	NA
ENSSSCG00000046068	2.56242748984145	3.13339058942683	4.29482753599678	0.729573088363747	0.465651177055716	0.940763901679671
ENSSSCG00000051580	2.78339661825829	3.1333905894255	4.29482753599638	0.729573088363504	0.465651177055864	0.940763901679671
ENSSSCG00000028579	0.499333109287649	3.13338966914191	4.2948272592083	0.729572921104983	0.465651279325305	NA
ENSSSCG00000043030	0.499092348003196	3.13338966914191	4.2948272592083	0.729572921104983	0.465651279325305	NA
ENSSSCG00000049959	0.584623113809608	3.13338966913283	4.29482725920561	0.729572921103327	0.465651279326318	NA
ENSSSCG00000008045	0.669913118331568	3.13338966912386	4.29482725920296	0.729572921101687	0.465651279327321	NA	BRICD5
ENSSSCG00000043966	0.66848142100502	3.13338808188309	4.29482678961974	0.729572631300578	0.465651456524884	NA
ENSSSCG00000037991	0.869800720641082	3.13310076477715	3.95720696211827	0.791745489879562	0.428509092067412	NA	RCVRN
ENSSSCG00000046239	0.885872178006427	3.13274284701712	3.64297553962036	0.859940675677328	0.389821745069472	NA
ENSSSCG00000006489	1.28314723287244	3.13245087279157	3.43662571962501	0.911490260607539	0.362037114942652	NA	TMEM79
ENSSSCG00000016402	1.44008951926769	3.13162608985782	3.02080515037101	1.03668589464408	0.299882267824284	NA	AGXT
ENSSSCG00000042471	1.19926756248521	3.12522243739594	3.11111006090375	1.00453612254659	0.315120269015935	NA
ENSSSCG00000003230	2.77374815821587	3.12463155154275	4.22594939150295	0.739391616431895	0.459669231526525	0.939258464422001
ENSSSCG00000042412	1.61516558246931	3.11999497956614	2.7155459490637	1.14893838590427	0.250581387901636	NA
ENSSSCG00000019944	0.664776202207636	3.11909440387454	3.64867399127632	0.854856973062554	0.392630333017361	NA
ENSSSCG00000012852	1.97215813209593	3.11807643092627	2.4670351114978	1.26389625198046	0.206267267243257	NA	CDHR5
ENSSSCG00000017921	1.71857877096133	3.11533645284405	2.66792768265645	1.16769898715624	0.242928205502984	NA	ZMYND15
ENSSSCG00000034792	1.65123081998914	3.11531878581156	2.68060061605885	1.16217192786885	0.245165635068182	NA	KLK5
ENSSSCG00000042712	1.21379267174116	3.11193935057385	3.57034042279227	0.871608581273626	0.383421947665392	NA
ENSSSCG00000013369	0.492323202444448	3.10992632663728	4.2956047305277	0.723978699561409	0.469078812086292	NA
ENSSSCG00000049784	0.648748297943218	3.10992439376029	4.29560427821821	0.723978325827133	0.469079041535401	NA
ENSSSCG00000051637	4.24214867482043	3.10866485903878	1.98450417273935	1.56646929834754	0.117238790652375	0.841708634361141
ENSSSCG00000041841	0.406398341076553	3.10538919408342	4.29575683199181	0.722896876042108	0.469743242961717	NA
ENSSSCG00000036044	11.160345234302	3.10100390049662	1.12180400687631	2.76430096655783	0.00570448965284518	0.327354671101153
ENSSSCG00000026180	1.00519282548304	3.09837814476049	3.77191293507145	0.821434163008272	0.411399010801518	NA	NRXN1
ENSSSCG00000010591	1.2988450764511	3.09835996593291	2.76120311865707	1.12210505087356	0.261817776588737	NA	CYP17A1
ENSSSCG00000023479	0.993559197100028	3.09832836931461	4.14369769472565	0.747720658593978	0.454628667664909	NA
ENSSSCG00000015086	0.40430818798845	3.09831137664799	4.29599456427468	0.721209333553032	0.47078073009319	NA	TMPRSS4
ENSSSCG00000025592	0.40430818798845	3.09831137664799	4.29599456427468	0.721209333553032	0.47078073009319	NA	TP63
ENSSSCG00000033063	0.40430818798845	3.09831137664799	4.29599456427468	0.721209333553032	0.47078073009319	NA
ENSSSCG00000041144	0.40430818798845	3.09831137664799	4.29599456427468	0.721209333553032	0.47078073009319	NA
ENSSSCG00000043440	0.40430818798845	3.09831137664799	4.29599456427468	0.721209333553032	0.47078073009319	NA
ENSSSCG00000044475	0.40430818798845	3.09831137664799	4.29599456427468	0.721209333553032	0.47078073009319	NA
ENSSSCG00000044582	0.40430818798845	3.09831137664799	4.29599456427468	0.721209333553032	0.47078073009319	NA
ENSSSCG00000046324	0.40430818798845	3.09831137664799	4.29599456427468	0.721209333553032	0.47078073009319	NA
ENSSSCG00000046341	0.40430818798845	3.09831137664799	4.29599456427468	0.721209333553032	0.47078073009319	NA
ENSSSCG00000048880	0.40430818798845	3.09831137664799	4.29599456427468	0.721209333553032	0.47078073009319	NA
ENSSSCG00000050406	0.40430818798845	3.09831137664799	4.29599456427468	0.721209333553032	0.47078073009319	NA
ENSSSCG00000050821	0.40430818798845	3.09831137664799	4.29599456427468	0.721209333553032	0.47078073009319	NA
ENSSSCG00000051176	0.40430818798845	3.09831137664799	4.29599456427468	0.721209333553032	0.47078073009319	NA
ENSSSCG00000036662	0.491068074505832	3.09831137663891	4.29599456427193	0.72120933355138	0.470780730094207	NA	CHRM5
ENSSSCG00000002462	0.574888197032369	3.09831137662993	4.2959945642692	0.721209333549747	0.470780730095211	NA
ENSSSCG00000041939	0.574888197032369	3.09831137662993	4.2959945642692	0.721209333549747	0.470780730095211	NA
ENSSSCG00000044047	0.574888197032369	3.09831137662993	4.2959945642692	0.721209333549747	0.470780730095211	NA
ENSSSCG00000051186	0.573456499705821	3.09830942813308	4.29599397385007	0.721208979107663	0.470780948136029	NA
ENSSSCG00000047984	0.65874650422778	3.09830942812433	4.29599397384742	0.72120897910607	0.470780948137009	NA
ENSSSCG00000032812	0.910308555433848	3.09830937809619	4.28197900314194	0.72356949341012	0.469330075850076	NA	U3
ENSSSCG00000032244	0.742604811423192	3.09830844939975	4.29599367725944	0.721208801074462	0.470781057656072	NA	SPESP1
ENSSSCG00000048124	0.825975160859615	3.09830813898851	4.2959935831909	0.721208744610649	0.470781092390715	NA
ENSSSCG00000014097	0.827178967281878	3.09830813516819	4.29599358203316	0.721208743915734	0.470781092818204	NA
ENSSSCG00000047737	0.404244093164162	3.09806413879694	4.29600288945005	0.721150385258129	0.470816993862586	NA
ENSSSCG00000044853	0.488818249022848	3.0980632084189	4.29600260620033	0.721150216237656	0.470817097842695	NA
ENSSSCG00000029696	3.33893724158587	3.094119492323	1.83946083510162	1.68207957096954	0.0925534112197373	0.820098169685013
ENSSSCG00000051429	0.913233466938952	3.09379276062306	3.37065287812414	0.917861575335174	0.358691340479002	NA
ENSSSCG00000016626	0.488183392176912	3.09349265838214	4.2961570781408	0.720060417278987	0.47148779729662	NA	CFTR
ENSSSCG00000045140	0.488183392176912	3.09349265838214	4.2961570781408	0.720060417278987	0.47148779729662	NA
ENSSSCG00000033217	2.78493478533866	3.0888475308487	2.2079653544809	1.39895652102517	0.16182602168936	0.863544669033017
ENSSSCG00000045706	0.574258912777327	3.08611243457253	4.29640702283178	0.71830076111794	0.472571860982444	NA
ENSSSCG00000050073	1.59240558035719	3.08040697681732	2.95812950784267	1.04133607695352	0.297719598558664	NA
ENSSSCG00000031207	1.15776415614668	3.08013565673848	3.10829347508256	0.990941068283992	0.321714357276752	NA	PLAC1
ENSSSCG00000002405	1.15489638284414	3.07539159761819	3.16817392068902	0.970714258309829	0.33169058961798	NA
ENSSSCG00000018184	0.917793505425256	3.07409443085254	4.26374472151494	0.720984634783738	0.470918968380832	NA
ENSSSCG00000000740	0.397234186320962	3.07407075498937	4.29681755961122	0.715429666803798	0.474343586364887	NA	TEX52
ENSSSCG00000005780	0.397234186320962	3.07407075498937	4.29681755961122	0.715429666803798	0.474343586364887	NA	KCNG2
ENSSSCG00000006238	0.397234186320962	3.07407075498937	4.29681755961122	0.715429666803798	0.474343586364887	NA	CYP7A1
ENSSSCG00000019795	0.397234186320962	3.07407075498937	4.29681755961122	0.715429666803798	0.474343586364887	NA	U6
ENSSSCG00000035237	0.397234186320962	3.07407075498937	4.29681755961122	0.715429666803798	0.474343586364887	NA
ENSSSCG00000037526	0.397234186320962	3.07407075498937	4.29681755961122	0.715429666803798	0.474343586364887	NA
ENSSSCG00000041553	0.397234186320962	3.07407075498937	4.29681755961122	0.715429666803798	0.474343586364887	NA
ENSSSCG00000050714	0.397234186320962	3.07407075498937	4.29681755961122	0.715429666803798	0.474343586364887	NA
ENSSSCG00000029419	0.482524190842921	3.07407075498029	4.29681755960843	0.715429666802152	0.474343586365905	NA	SCN11A
ENSSSCG00000044962	0.618203314737804	3.07407075496761	4.29681755960452	0.715429666799852	0.474343586367325	NA
ENSSSCG00000043155	0.738394204408799	3.07407075496185	4.29681755960274	0.715429666798806	0.474343586367971	NA
ENSSSCG00000049740	0.738394204408799	3.07407075496185	4.29681755960274	0.715429666798806	0.474343586367971	NA
ENSSSCG00000024485	0.481808342179647	3.07406982073204	4.29681727179895	0.715429497295104	0.47434369107473	NA	RUNDC3B
ENSSSCG00000045850	0.481808342179647	3.07406982073204	4.29681727179895	0.715429497295104	0.47434369107473	NA
ENSSSCG00000019086	0.555464718318595	3.07406982072297	4.29681727179615	0.715429497293458	0.474343691075747	NA
ENSSSCG00000028913	0.652388351223566	3.07406982071399	4.29681727179339	0.715429497291829	0.474343691076753	NA
ENSSSCG00000048357	0.517733811999689	3.0740692218479	4.29681708514619	0.715429388994649	0.474343757974689	NA
ENSSSCG00000047643	0.638233437678417	3.07406827324949	4.29681679504342	0.715429216529681	0.474343864510719	NA
ENSSSCG00000029694	0.650234370043661	3.07406823700598	4.29681678387653	0.715429209954026	0.47434386857267	NA	SLC23A3
ENSSSCG00000050222	0.735530809755704	3.07406782761687	4.29681665774363	0.715429135678121	0.474343914454804	NA
ENSSSCG00000047133	19.7206872776597	3.07257574043285	0.912609579642401	3.36680198079535	0.000760452718513401	0.109961463097038
ENSSSCG00000024689	4.84298506861385	3.06528148822064	1.6284912076056	1.88228310592329	0.0597975870608349	0.753856241412095
ENSSSCG00000010359	10.0244602993989	3.0505320028521	1.27394156693763	2.3945619501098	0.0166402321435499	0.511669716568823	LDB3
ENSSSCG00000026600	8.60791666004429	3.04992724624948	1.42596595676504	2.13884997168416	0.0324478208451262	0.633192293415012	KLHL30
ENSSSCG00000006245	9.22421098547204	3.04387758745613	1.36418659514646	2.23127657043818	0.0256628146595134	0.588883373097068	SDR16C5
ENSSSCG00000018727	3.3225900769283	3.03373963853005	2.22703581953796	1.36223208082907	0.173124654447818	0.87049832713889	SNORD73
ENSSSCG00000020390	2.90549779160528	3.02026377797074	4.27368706665667	0.706711495451986	0.479745784347566	0.940779884517426	U6
ENSSSCG00000038361	1.16749405950626	3.01554643569269	3.10302913141192	0.971807323742581	0.331146411707829	NA
ENSSSCG00000048057	1.53917348280683	3.0150783697461	2.77095007255779	1.08810274122441	0.27654975372354	NA
ENSSSCG00000050060	18.0889590071668	3.01195627423121	2.39554669407684	1.25731478400254	0.208639672678536	0.892353137120958
ENSSSCG00000026130	6.5744526205065	2.99778029791203	1.55713126881732	1.92519433521422	0.0542050505310735	0.736658863420416	EPHA3
ENSSSCG00000041617	2.1821043878753	2.99189809285237	2.20643106181843	1.35598983563375	0.175102402102416	NA
ENSSSCG00000046895	1.05214096692862	2.98953935376227	2.69735072408047	1.10832430023775	0.267721784494545	NA
ENSSSCG00000048161	0.891209023912565	2.9844611032637	3.89092691949124	0.767030881077029	0.443063155131369	NA
ENSSSCG00000003302	2.51057507933456	2.9808077780814	2.30473933266192	1.29333835537862	0.195894060478841	0.885464453758159
ENSSSCG00000013512	2.18541341923121	2.98074142668572	2.37757714328519	1.25368862798164	0.209955202954459	NA	PLIN4
ENSSSCG00000040768	1.73207649053093	2.97179912208892	2.555107171397	1.16308198550595	0.244796240311227	NA	TRHR
ENSSSCG00000003882	1.40060542230968	2.97052976154027	3.56934903996031	0.832232916502138	0.405277487510806	NA	SLC5A9
ENSSSCG00000050149	1.97686970728728	2.96442371500989	2.39502154610558	1.23774406949707	0.215810972907273	NA
ENSSSCG00000005193	2.42799803435498	2.96430897422442	2.43751237819799	1.21612058290998	0.223938990797745	NA	TYRP1
ENSSSCG00000009919	4.47664078930089	2.96072815089573	1.90295312599761	1.5558597373982	0.119741449318125	0.843266345621083	HNF1A
ENSSSCG00000048688	1.30828034422006	2.96010223090729	3.50633806365009	0.844214726923914	0.398549426556395	NA
ENSSSCG00000032556	0.881830321610262	2.95983942329916	3.90476568585391	0.758006923186708	0.448446838158265	NA	ALDOA
ENSSSCG00000032803	4.60975039847698	2.95968351841389	1.58411877217826	1.86834697649858	0.0617137226983963	0.759912384832645	CYP2S1
ENSSSCG00000034789	2.14706010463257	2.9514816652736	4.1832885236665	0.70554102318688	0.480473611843092	NA
ENSSSCG00000003149	2.9680113044006	2.90746460553482	1.91243067453433	1.52029803968857	0.128436086504986	0.846519153749713	TULP2
ENSSSCG00000032950	2.04089472111898	2.89179900250557	2.43929259564032	1.18550722765855	0.235816958681769	NA	SLC25A34
ENSSSCG00000034054	1.98232326284642	2.88736579424223	4.18379005438096	0.690131616718863	0.490111422181087	NA
ENSSSCG00000047291	1.31414867820229	2.86368923910346	3.32831371965778	0.860402438084443	0.389567242335133	NA
ENSSSCG00000037892	11.1137432431922	2.85776418416581	1.16573156578733	2.45147705358368	0.0142271257265297	0.492163248817273	YPEL4
ENSSSCG00000046839	0.741778606497737	2.85023484177925	4.27699589265561	0.666410469711609	0.505148772283859	NA
ENSSSCG00000039563	0.82426260926832	2.84547564486422	3.65260264939558	0.779026879733299	0.435963880897054	NA	GIMD1
ENSSSCG00000008563	0.909552613790279	2.84516896160638	3.29105856549089	0.864514837699946	0.387305132977674	NA	KCNK3
ENSSSCG00000016627	1.5724599990408	2.84432789591167	2.71154449701165	1.04896965513432	0.294192084774641	NA	ASZ1
ENSSSCG00000033070	2.64715893239321	2.84355991084776	2.41395481764264	1.1779673298213	0.238809630942887	0.900916670508527
ENSSSCG00000042213	1.31810632031025	2.84001973643147	2.64935539581141	1.07196631336116	0.283735162993973	NA
ENSSSCG00000012586	5.25184545456845	2.82792966596084	1.62764768506211	1.73743353178605	0.0823106768371185	0.80299283647212
ENSSSCG00000044626	1.8953957271752	2.82713283823193	2.49622198494559	1.13256467384793	0.257397110649696	NA
ENSSSCG00000032710	19.9907869148803	2.82069825226226	0.93205976020795	3.02630622271788	0.0024756144403003	0.205732096590474	E2F2
ENSSSCG00000041798	1.91278002791671	2.81717866422762	2.81420133431261	1.00105796620828	0.31679878499901	NA
ENSSSCG00000005350	0.331807162743171	2.81110005583133	4.3066813851473	0.652729980333844	0.513930371073554	NA	FBXO10
ENSSSCG00000008533	0.331807162743171	2.81110005583133	4.3066813851473	0.652729980333844	0.513930371073554	NA
ENSSSCG00000012964	0.331807162743171	2.81110005583133	4.3066813851473	0.652729980333844	0.513930371073554	NA	TSGA10IP
ENSSSCG00000016319	0.331807162743171	2.81110005583133	4.3066813851473	0.652729980333844	0.513930371073554	NA	GBX2
ENSSSCG00000018681	0.331807162743171	2.81110005583133	4.3066813851473	0.652729980333844	0.513930371073554	NA	MIR92A-1
ENSSSCG00000024657	0.331807162743171	2.81110005583133	4.3066813851473	0.652729980333844	0.513930371073554	NA
ENSSSCG00000032551	0.331807162743171	2.81110005583133	4.3066813851473	0.652729980333844	0.513930371073554	NA	FAM240A
ENSSSCG00000037079	0.331807162743171	2.81110005583133	4.3066813851473	0.652729980333844	0.513930371073554	NA	SYT4
ENSSSCG00000040329	0.331807162743171	2.81110005583133	4.3066813851473	0.652729980333844	0.513930371073554	NA	ALX4
ENSSSCG00000041032	0.331807162743171	2.81110005583133	4.3066813851473	0.652729980333844	0.513930371073554	NA
ENSSSCG00000045092	0.331807162743171	2.81110005583133	4.3066813851473	0.652729980333844	0.513930371073554	NA
ENSSSCG00000045227	0.331807162743171	2.81110005583133	4.3066813851473	0.652729980333844	0.513930371073554	NA
ENSSSCG00000049697	0.331807162743171	2.81110005583133	4.3066813851473	0.652729980333844	0.513930371073554	NA
ENSSSCG00000049965	0.331807162743171	2.81110005583133	4.3066813851473	0.652729980333844	0.513930371073554	NA
ENSSSCG00000050377	0.331807162743171	2.81110005583133	4.3066813851473	0.652729980333844	0.513930371073554	NA
ENSSSCG00000046249	0.552776291160012	2.81110005581194	4.30668138513918	0.652729980330571	0.513930371075664	NA
ENSSSCG00000006013	0.416140557317404	2.81109922297053	4.30668103642516	0.652729839798848	0.513930461690118	NA	AARD
ENSSSCG00000041038	0.416381318601856	2.81109922297053	4.30668103642516	0.652729839798847	0.513930461690118	NA
ENSSSCG00000049602	0.416381318601856	2.81109922297053	4.30668103642516	0.652729839798847	0.513930461690118	NA
ENSSSCG00000047283	0.47663113144122	2.81109849501505	4.30668073161121	0.652729716967752	0.513930540891264	NA
ENSSSCG00000005844	0.500473951891637	2.81109832191792	4.30668065912978	0.652729687760488	0.513930559724027	NA	NRARP
ENSSSCG00000013546	0.500955474460542	2.81109831872416	4.30668065779245	0.652729687221595	0.513930560071504	NA	DENND1C
ENSSSCG00000016533	0.500955474460542	2.81109831872416	4.30668065779245	0.652729687221595	0.513930560071504	NA	STRA8
ENSSSCG00000042021	0.500955474460542	2.81109831872416	4.30668065779245	0.652729687221595	0.513930560071504	NA
ENSSSCG00000045011	0.500955474460542	2.81109831872416	4.30668065779245	0.652729687221595	0.513930560071504	NA
ENSSSCG00000051408	0.500955474460542	2.81109831872416	4.30668065779245	0.652729687221595	0.513930560071504	NA
ENSSSCG00000033266	0.586245478982501	2.81109831871636	4.30668065778918	0.652729687220279	0.513930560072352	NA	C7orf57
ENSSSCG00000002997	0.671535483504461	2.81109831870864	4.30668065778595	0.652729687218976	0.513930560073192	NA
ENSSSCG00000043711	0.58480734646587	2.81109781114925	4.30668044524317	0.652729601578443	0.513930615293973	NA
ENSSSCG00000042428	0.585529630319228	2.81109780784048	4.30668044385765	0.652729601020149	0.513930615653959	NA
ENSSSCG00000048545	0.633056226939989	2.81109731136019	4.30668035406747	0.652729499347503	0.513930681212206	NA
ENSSSCG00000049242	0.850896599852042	2.81078058177324	3.99977991029711	0.70273381156226	0.48222165229154	NA
ENSSSCG00000013420	1.04034558584888	2.8105641646453	3.83050967970768	0.733731121875088	0.463112626781181	NA	KISS1R
ENSSSCG00000005830	0.863170200159998	2.81034992438458	3.68214656988752	0.76323684324995	0.445322159851338	NA
ENSSSCG00000006966	1.16433794708989	2.80977703956144	3.36227395036653	0.835677604216379	0.403336297757445	NA	CLDN23
ENSSSCG00000038455	1.43661813926983	2.80893046024878	3.02525325306151	0.928494319411502	0.353151213096676	NA
ENSSSCG00000010394	1.87828152617843	2.8078397824653	2.72259999641042	1.03130822969487	0.302396300289961	NA	OGDHL
ENSSSCG00000031608	3.06390643025693	2.80577126550128	1.89039035822625	1.48422851041937	0.137748308590813	0.853624741144926
ENSSSCG00000030228	2.10547886131748	2.80064383703123	2.46078219384941	1.138111224972	0.255074041539806	NA	PIWIL2
ENSSSCG00000013252	7.73606596339194	2.80038077250979	1.21513203451178	2.30458970134463	0.0211895633001822	0.552806633808469	F2
ENSSSCG00000025992	2.52360038485838	2.79566140030173	2.24410501085167	1.24578011580694	0.212845131511932	0.892353137120958	ENPP3
ENSSSCG00000050929	1.21849354662224	2.79550489771397	3.05565544218459	0.914862604965491	0.360263763675604	NA
ENSSSCG00000022391	1.91073464010368	2.79458083757323	2.60428171875395	1.07307163332173	0.283238977265089	NA
ENSSSCG00000048670	1.36701644255399	2.79420351265294	2.79698547134687	0.999005372490339	0.317792088718891	NA
ENSSSCG00000014055	2.82474102824168	2.79193512009714	1.77053050403681	1.57689184892975	0.114820412397688	0.836419341979362	CDHR2
ENSSSCG00000041239	4.43261687771367	2.79190496272982	2.0201547916033	1.38202526575403	0.166963943458889	0.865293967147649
ENSSSCG00000031955	0.88360313950558	2.79023481388043	3.61760501047159	0.77129338493389	0.44053305243793	NA
ENSSSCG00000042061	0.410826708000822	2.78516698241133	4.3077537141818	0.646547404333289	0.517924907462806	NA
ENSSSCG00000008720	0.842440409929037	2.78497100976218	3.42115662100215	0.814043704595551	0.415619914180466	NA	HMX1
ENSSSCG00000041825	4.44983948883954	2.78396198041859	1.77845643766659	1.56538103574315	0.117493592370636	0.842318961665544
ENSSSCG00000047923	1.49029942374163	2.781796363269	2.71004611675947	1.02647565518011	0.304667433097727	NA
ENSSSCG00000031188	2.38298178034593	2.77719520878104	2.23320609541228	1.24359109286254	0.213650096037917	NA	C1orf185
ENSSSCG00000035506	1.94974347072845	2.77693774490895	2.54570171339009	1.09083390654238	0.275345973892468	NA	UBAP1L
ENSSSCG00000039986	3.43043852462611	2.77655182619217	3.5706049016053	0.777613850511397	0.4367966932768	0.934746216484021	RGS8
ENSSSCG00000040966	0.715205906978069	2.77653796314516	3.62869967609658	0.765160583951082	0.444175927533111	NA
ENSSSCG00000013782	1.01123468330636	2.77649993460038	3.81812740931544	0.727188916699398	0.467110234800678	NA	PTGER1
ENSSSCG00000050466	0.833754880195968	2.77645759479643	4.0921074947346	0.678490875024411	0.497460507538591	NA
ENSSSCG00000032612	0.912697559502338	2.77643461887279	4.27350115743719	0.649686174541208	0.515894956183162	NA	MILR1
ENSSSCG00000011543	0.555746254269465	2.7764341325405	4.27064060926516	0.650121231582218	0.515613915796881	NA	LHFPL4
ENSSSCG00000010922	0.32344655039076	2.77643020755641	4.30811928010778	0.644464562616975	0.519274230112579	NA	ELF3
ENSSSCG00000012789	0.32344655039076	2.77643020755641	4.30811928010778	0.644464562616975	0.519274230112579	NA	AVPR2
ENSSSCG00000015903	0.32344655039076	2.77643020755641	4.30811928010778	0.644464562616975	0.519274230112579	NA	SLC38A11
ENSSSCG00000018104	0.32344655039076	2.77643020755641	4.30811928010778	0.644464562616975	0.519274230112579	NA
ENSSSCG00000029311	0.32344655039076	2.77643020755641	4.30811928010778	0.644464562616975	0.519274230112579	NA	MYPN
ENSSSCG00000030675	0.32344655039076	2.77643020755641	4.30811928010778	0.644464562616975	0.519274230112579	NA	MIXL1
ENSSSCG00000035626	0.32344655039076	2.77643020755641	4.30811928010778	0.644464562616975	0.519274230112579	NA
ENSSSCG00000036086	0.32344655039076	2.77643020755641	4.30811928010778	0.644464562616975	0.519274230112579	NA	PAX5
ENSSSCG00000042394	0.32344655039076	2.77643020755641	4.30811928010778	0.644464562616975	0.519274230112579	NA
ENSSSCG00000042625	0.32344655039076	2.77643020755641	4.30811928010778	0.644464562616975	0.519274230112579	NA
ENSSSCG00000042816	0.32344655039076	2.77643020755641	4.30811928010778	0.644464562616975	0.519274230112579	NA
ENSSSCG00000044014	0.32344655039076	2.77643020755641	4.30811928010778	0.644464562616975	0.519274230112579	NA
ENSSSCG00000044192	0.32344655039076	2.77643020755641	4.30811928010778	0.644464562616975	0.519274230112579	NA
ENSSSCG00000046365	0.32344655039076	2.77643020755641	4.30811928010778	0.644464562616975	0.519274230112579	NA
ENSSSCG00000046703	0.32344655039076	2.77643020755641	4.30811928010778	0.644464562616975	0.519274230112579	NA
ENSSSCG00000047403	0.32344655039076	2.77643020755641	4.30811928010778	0.644464562616975	0.519274230112579	NA
ENSSSCG00000048299	0.32344655039076	2.77643020755641	4.30811928010778	0.644464562616975	0.519274230112579	NA
ENSSSCG00000051086	0.32344655039076	2.77643020755641	4.30811928010778	0.644464562616975	0.519274230112579	NA
ENSSSCG00000051130	0.32344655039076	2.77643020755641	4.30811928010778	0.644464562616975	0.519274230112579	NA
ENSSSCG00000044419	0.408736554912719	2.77643020754832	4.30811928010431	0.644464562615616	0.51927423011346	NA
ENSSSCG00000035074	0.494026559434679	2.77643020754032	4.30811928010087	0.644464562614271	0.519274230114332	NA	FOXO6
ENSSSCG00000031363	0.495496441430102	2.77643020754022	4.30811928010084	0.644464562614255	0.519274230114342	NA	U6
ENSSSCG00000046989	0.579316563956638	2.77643020753538	4.30811928009876	0.644464562613441	0.51927423011487	NA
ENSSSCG00000009197	0.408020706249446	2.77642937452485	4.30811892303056	0.64446442267006	0.519274320835005	NA	GRID2
ENSSSCG00000029515	0.493310710771405	2.77642937451676	4.3081189230271	0.6444644226687	0.519274320835886	NA	PON3
ENSSSCG00000026210	0.492594862108131	2.77642847009466	4.30811853532609	0.644464270731703	0.51927441933105	NA
ENSSSCG00000039345	0.624695614587579	2.77642773618189	4.30811821284209	0.644464148617284	0.51927449849334	NA	FATE1
ENSSSCG00000027989	0.660780128687692	2.77642760075166	4.30811816264078	0.644464124690993	0.519274514003876	NA	FAM187B
ENSSSCG00000049501	3.41351516745728	2.7757051291892	1.90534937002638	1.45679588890869	0.145172731064919	0.857963252094897
ENSSSCG00000038602	1.51687412127375	2.77306717664942	2.48885140551699	1.11419555643315	0.265195301325025	NA
ENSSSCG00000046528	1.42687739214147	2.77088319665177	3.39204995268947	0.816875705045206	0.413999463019472	NA
ENSSSCG00000012773	0.322031750057262	2.77047469396141	4.30836972588182	0.643044787293495	0.520195038966276	NA	PNCK
ENSSSCG00000015366	2.3291586101026	2.76945006266764	2.37284356693428	1.16714397074468	0.243152233242419	NA	PRPS1L1
ENSSSCG00000039200	0.441791928157097	2.76732955685073	4.30850174939078	0.642295098810631	0.520681595971943	NA	PKD1L2
ENSSSCG00000042055	1.2347018409381	2.76568181481873	3.73254320078919	0.740964448645622	0.458714996431648	NA
ENSSSCG00000048785	1.75384979928309	2.75449916894907	3.01205408246155	0.914491935914378	0.360458413274006	NA
ENSSSCG00000002373	1.44518439924373	2.75412271179131	3.1615076190134	0.871142202924938	0.383676513203499	NA	PROX2
ENSSSCG00000046928	1.23155467913119	2.7537551482382	3.33192880818497	0.82647478585783	0.408534815395412	NA
ENSSSCG00000038067	0.826149957384233	2.75352620260693	3.45521628675287	0.796918622189824	0.425498294861919	NA
ENSSSCG00000050709	1.161602817368	2.75330592911338	3.588807908043	0.767192337863181	0.442967167814666	NA
ENSSSCG00000023556	1.01909610667916	2.75296540327193	3.83615712043828	0.717636248162171	0.472981601316134	NA	SUPT5H
ENSSSCG00000004413	0.908361872360853	2.75286292987819	3.92001763054274	0.702257793033713	0.482518409773281	NA	PPIL6
ENSSSCG00000048351	0.658504029244577	2.75271907120333	4.05209494132079	0.679332323419369	0.496927320201912	NA
ENSSSCG00000003530	0.317787349056769	2.7524770120629	4.30913280166976	0.638754278122115	0.522982796451058	NA	TEX46
ENSSSCG00000011204	0.317787349056769	2.7524770120629	4.30913280166976	0.638754278122115	0.522982796451058	NA	KCNH8
ENSSSCG00000019093	0.317787349056769	2.7524770120629	4.30913280166976	0.638754278122115	0.522982796451058	NA	SNORD16
ENSSSCG00000031865	0.317787349056769	2.7524770120629	4.30913280166976	0.638754278122115	0.522982796451058	NA	AQP8
ENSSSCG00000035927	0.317787349056769	2.7524770120629	4.30913280166976	0.638754278122115	0.522982796451058	NA
ENSSSCG00000038147	0.317787349056769	2.7524770120629	4.30913280166976	0.638754278122115	0.522982796451058	NA	CLEC2L
ENSSSCG00000039800	0.317787349056769	2.7524770120629	4.30913280166976	0.638754278122115	0.522982796451058	NA	ssc-mir-7137
ENSSSCG00000047681	0.317787349056769	2.7524770120629	4.30913280166976	0.638754278122115	0.522982796451058	NA
ENSSSCG00000048086	0.317787349056769	2.7524770120629	4.30913280166976	0.638754278122115	0.522982796451058	NA
ENSSSCG00000048359	0.317787349056769	2.7524770120629	4.30913280166976	0.638754278122115	0.522982796451058	NA
ENSSSCG00000049948	0.317787349056769	2.7524770120629	4.30913280166976	0.638754278122115	0.522982796451058	NA
ENSSSCG00000047852	0.391443725195717	2.75247701205481	4.30913280166624	0.63875427812076	0.52298279645194	NA
ENSSSCG00000009977	0.402361504915455	2.75247617890215	4.30913243870559	0.638754138577592	0.522982887244666	NA	RASL10A
ENSSSCG00000013031	0.402361504915455	2.75247617890215	4.30913243870559	0.638754138577592	0.522982887244666	NA	KCNK4
ENSSSCG00000018263	0.402361504915455	2.75247617890215	4.30913243870559	0.638754138577592	0.522982887244666	NA
ENSSSCG00000029545	0.402361504915455	2.75247617890215	4.30913243870559	0.638754138577592	0.522982887244666	NA	GPRC5D
ENSSSCG00000030511	0.402361504915455	2.75247617890215	4.30913243870559	0.638754138577592	0.522982887244666	NA	LGR5
ENSSSCG00000048629	0.378037161896133	2.75247617890215	4.30913243870559	0.638754138577592	0.522982887244666	NA
ENSSSCG00000037592	0.487651509437414	2.75247617889406	4.30913243870206	0.638754138576238	0.522982887245548	NA	SLF2
ENSSSCG00000045675	0.54967425719335	2.75247617888763	4.30913243869926	0.63875413857516	0.522982887246249	NA
ENSSSCG00000027232	0.656077537301428	2.75247476655396	4.30913182337655	0.638753902032447	0.522983041151029	NA
ENSSSCG00000035421	0.571509816632826	2.75247476325169	4.30913182193771	0.638753901479387	0.522983041510873	NA	ATP8A2
ENSSSCG00000035935	0.571509816632826	2.75247476325169	4.30913182193771	0.638753901479387	0.522983041510873	NA	C3orf80
ENSSSCG00000051164	0.571509816632826	2.75247476325169	4.30913182193771	0.638753901479387	0.522983041510873	NA
ENSSSCG00000019181	2.36647285366046	2.7402969555945	2.44656540060749	1.1200587382271	0.262688732300938	NA
ENSSSCG00000025704	1.8507346117842	2.74010202765571	2.43996370061662	1.12300934106653	0.261433527255991	NA	DENND2D
ENSSSCG00000011630	7.52198824786374	2.70260751273767	1.25049301640432	2.16123359129888	0.0306772998256473	0.625946178048972	ACKR4
ENSSSCG00000021834	11.9559526322957	2.70067975589896	0.96876765820572	2.78774764312524	0.00530758708771269	0.317139294579858	ERCC6L
ENSSSCG00000049608	3.25563608220084	2.69591425411476	1.86330453121155	1.4468457565344	0.147940128215319	0.858332090114869
ENSSSCG00000016428	2.93076664418733	2.68895683768138	2.20424457115992	1.21989949430448	0.222502977565444	0.895392266582795	CCT8L2
ENSSSCG00000038281	84.6840221250807	2.68255660251221	1.08384036047131	2.4750477102972	0.0133218378135875	0.477999441152546	MAP3K7CL
ENSSSCG00000025993	4.43580814650382	2.67978657937949	1.87157565484992	1.43183449327053	0.15219119311194	0.858738912841027	SGPP2
ENSSSCG00000048432	2.86252990618022	2.67832387668731	2.17407608290676	1.23193659032685	0.217972771730504	0.894913764685715
ENSSSCG00000005296	4.29517108330334	2.66843456779684	1.70890771716172	1.56148546875825	0.118409249799322	0.843266345621083	PHF24
ENSSSCG00000047296	3.32985542162811	2.66809347690937	1.71078660637754	1.55957117443119	0.118861252828411	0.843266345621083
ENSSSCG00000006185	10.4649278533105	2.66315413082286	1.13995448972423	2.33619337862085	0.0194811652484705	0.543817856163868	KCNB2
ENSSSCG00000010337	3.69551510279576	2.66078855066132	2.08429091964098	1.27659172987216	0.201746423127151	0.888442726929651	MAT1A
ENSSSCG00000044867	0.66218131651112	2.65745399942057	4.28124707946834	0.620719605781449	0.534784127286994	NA
ENSSSCG00000031717	0.828690976192589	2.65704415308771	3.69797492023654	0.718513297250201	0.472440851942932	NA	ADCY8
ENSSSCG00000008804	1.17442144878457	2.65697850196953	3.62582732779183	0.732792342758271	0.463685092277697	NA	GRXCR1
ENSSSCG00000012167	1.03593632313832	2.65161785381697	3.21946645119604	0.823620278084242	0.410155350236599	NA	PHEX
ENSSSCG00000003868	0.902155910849206	2.62700914139293	3.59539613442675	0.730659166103759	0.464987363097691	NA
ENSSSCG00000040594	1.96668272760559	2.62355910998339	2.3979867597737	1.09406738769107	0.273925424297671	NA	C3orf20
ENSSSCG00000004322	0.813955313842914	2.62340484107015	3.66972642005986	0.714877497878263	0.474684742532492	NA	ANKRD6
ENSSSCG00000042622	0.729381157984229	2.62339963583548	3.77714925285942	0.694544869745213	0.487340572080808	NA
ENSSSCG00000043129	10.119841725927	2.62336052499331	1.02302904069147	2.56430699486318	0.0103382058823052	0.435832236321089
ENSSSCG00000011255	1.06778237215193	2.62197734738193	3.47843033574342	0.753781761974413	0.450980277027831	NA	SLC22A14
ENSSSCG00000014079	1.06706652348865	2.62194260457446	3.74450787391632	0.700210199273052	0.483796043004617	NA	ANKRD31
ENSSSCG00000008599	0.982492367629968	2.62193253440503	3.83794511751112	0.683160507544029	0.494505424569553	NA
ENSSSCG00000035547	0.813344055912597	2.62191176908465	4.05787677024374	0.646128977673996	0.518195830217575	NA
ENSSSCG00000001989	0.730955630712608	2.62190322149087	4.17950237071228	0.627324257515383	0.530446705727191	NA	CIDEB
ENSSSCG00000019258	0.728769900053911	2.62190176666324	4.1843037750016	0.626604067880381	0.530918801164514	NA
ENSSSCG00000045407	0.644195744195225	2.62189480349321	4.28209468820891	0.612292579777092	0.54034419815625	NA
ENSSSCG00000039215	12.7815159889031	2.62097223479022	1.04890711189135	2.49876486208982	0.012462697297694	0.464460316816121	PHYHIPL
ENSSSCG00000043057	6.50912935262246	2.61628748855727	1.5499814383375	1.68794762559446	0.091421283225801	0.81858409846375
ENSSSCG00000012161	1.33214026489721	2.61537216251583	2.75514828413394	0.949267296274743	0.342484682221095	NA	MAP7D2
ENSSSCG00000011664	1.6679995407226	2.61442003071769	2.32178377514972	1.1260394093111	0.26014883865439	NA	RBP1
ENSSSCG00000009802	1.15611560206601	2.61056685386876	2.71932966884632	0.960003814093015	0.337053295347343	NA	CFAP251
ENSSSCG00000028518	0.698786355700599	2.60807024243638	3.8376783358314	0.679595842644108	0.49676040277338	NA
ENSSSCG00000026339	2.43721864627254	2.60785010351058	2.32550524832516	1.1214122631582	0.262112418581485	NA
ENSSSCG00000008919	1.72011900153242	2.60554079779845	3.03915886231227	0.857323001475509	0.391266399969491	NA	EPHA5
ENSSSCG00000046488	2.10454290839247	2.60304011589773	2.47095631875543	1.05345452533488	0.292132725587161	NA
ENSSSCG00000037579	2.18829169275915	2.60225346269098	2.39262025890335	1.0876165797759	0.276764408295919	NA	PPBP
ENSSSCG00000006823	1.04657035393234	2.60194051930335	2.98272441850443	0.872336882067032	0.383024622675442	NA	GNAT2
ENSSSCG00000044573	1.02153016224974	2.60164798010274	3.20105224441074	0.812747740885952	0.416362703311879	NA
ENSSSCG00000016059	0.804156302241387	2.59767118509906	3.73458222445508	0.695572095879638	0.486696846285102	NA	STAT4
ENSSSCG00000011967	1.06409666516971	2.5976684752733	3.73924768408107	0.69470350582344	0.487241130531404	NA
ENSSSCG00000006031	6.66762550757966	2.58870736824838	1.31483010095951	1.96885313650732	0.0489699583722061	0.724034353846729	TMEM74
ENSSSCG00000049698	6.38108059580246	2.58393347038136	1.34102392572479	1.92683621881303	0.0540000441869358	0.736209550293357
ENSSSCG00000028981	18.7069857212399	2.58059268773638	0.807179129216709	3.19705080858645	0.00138840468514068	0.156846341774486	ZNF367
ENSSSCG00000024428	3.28074853408571	2.5746738792599	2.02633296572084	1.27060750765805	0.203868314728776	0.890346067948687	CHRNA9
ENSSSCG00000001942	7.02446854913395	2.56384184947672	1.28101333789192	2.00141698266457	0.0453474720260319	0.705839015604328	PAX9
ENSSSCG00000032337	16.2072451363404	2.56074257898557	2.06667637142544	1.23906317137568	NA	NA
ENSSSCG00000036096	6.20870088025982	2.54939942144069	1.43129359087417	1.78118552175144	0.0748821480922197	0.791760140224933
ENSSSCG00000007873	2.93663367509466	2.54478915113468	1.98258374279175	1.2835720863681	0.199291721818008	0.887240855138051
ENSSSCG00000000781	2.80299278190121	2.54406787915067	2.25837856851023	1.1265019579197	0.259953112311384	0.90588712988874	ABCD2
ENSSSCG00000002962	4.34579755240717	2.51666477714755	1.62535152347053	1.54838183667115	0.121530391638598	0.843952303817589	MAP4K1
ENSSSCG00000007181	4.02241517764418	2.50972080615922	1.73596852843276	1.44571791772343	0.14825633666683	0.858332090114869
ENSSSCG00000042559	2.36323775047146	2.5093264928346	2.07664881033282	1.20835380558759	0.226911200367882	NA
ENSSSCG00000045396	6.10338099418751	2.50560914058077	1.64393370258681	1.52415461562596	0.127470092166654	0.845770003170543
ENSSSCG00000033815	12.000314306762	2.50557926807968	0.98319092932471	2.54841576884828	0.0108213415700909	0.440764604308365	SST
ENSSSCG00000044223	5.81301169569449	2.49854336127854	1.47155253885213	1.69789613031928	0.0895273677604635	0.813792115284905
ENSSSCG00000030991	7.53938612754849	2.48713874549625	1.38286053549783	1.79854633323589	0.0720904731491631	0.787917494485759
ENSSSCG00000012332	5.04275401932013	2.48146761597877	1.65663624410381	1.49789528317435	0.134160459378222	0.852524161581346	WNK3
ENSSSCG00000049046	3.98069573214098	2.47153790279393	1.65551459171302	1.49291218281353	0.135460175696334	0.852524161581346
ENSSSCG00000050351	1.10390014806785	2.46266028627383	3.59250712719584	0.685499067665338	0.493029048764414	NA
ENSSSCG00000016148	1.78573219273275	2.460872961401	2.61787451733599	0.940027088809911	0.347203665849872	NA	PTH2R
ENSSSCG00000048589	1.57168235884038	2.45546885409538	2.7805616144946	0.883083777498557	0.377191008434964	NA
ENSSSCG00000048325	1.42396174305531	2.45184540175484	2.70301584181106	0.907077703293101	0.364365707979184	NA
ENSSSCG00000044115	1.87780395366754	2.44586532838411	2.5420657256908	0.962156605026195	0.33597094366577	NA
ENSSSCG00000049343	2.81721462523376	2.44434330855415	2.47108362646463	0.989178707825139	0.322575713984288	0.921112400262792
ENSSSCG00000046420	0.596015546146043	2.43488435646947	4.28690989119001	0.567981230833281	0.570047712662346	NA
ENSSSCG00000047241	0.575875025126152	2.43488435646947	4.28690989119001	0.567981230833281	0.570047712662346	NA
ENSSSCG00000048214	0.575875025126152	2.43488435646947	4.28690989119001	0.567981230833281	0.570047712662346	NA
ENSSSCG00000035312	0.745739185506797	2.43453818811008	3.83492476905708	0.634833363030659	0.525537101397012	NA
ENSSSCG00000037532	0.745739185506797	2.43453818811008	3.83492476905708	0.634833363030659	0.525537101397012	NA	MNDA
ENSSSCG00000031700	1.00232504773595	2.43452219169151	3.8165563458408	0.637884514490296	0.523548858834372	NA	SLC2A9
ENSSSCG00000051776	1.10723806254298	2.433709746263	3.18335866077794	0.764510068013591	0.444563339213068	NA
ENSSSCG00000044639	2.25754807524026	2.43165975214806	2.45422301597014	0.990806351470402	0.321780147299115	NA
ENSSSCG00000048050	0.96212937725569	2.42757928471022	2.88507736068773	0.841426062880876	0.400109289698513	NA
ENSSSCG00000026983	2.06402678379275	2.42735162344294	2.56560040423729	0.946114453144761	0.34409021272638	NA	SHCBP1L
ENSSSCG00000040616	1.61460239829169	2.42719013201803	2.71180981727403	0.89504437831776	0.37076336539769	NA
ENSSSCG00000007462	7.7835119678075	2.42693615819219	1.38132471946987	1.7569628082263	0.0789241487295635	0.801306542561502	KCNB1
ENSSSCG00000012138	1.50273130059117	2.42663495806295	2.5211003997823	0.962530075467238	0.335783403103211	NA	ACE2
ENSSSCG00000007001	0.656268874808632	2.42302401146177	3.93822057719614	0.615258582897068	0.538383964884423	NA
ENSSSCG00000009671	36.8178463108453	2.42087031377611	0.794517350519919	3.04696972594989	0.00231160990167283	0.203612005133398	PBK
ENSSSCG00000004911	1.67970700693704	2.41601570696924	2.53962466237624	0.951327864609981	0.34143796614128	NA
ENSSSCG00000023669	1.27795202468471	2.41099197543881	3.46595985400044	0.695620283269012	0.486666660262985	NA	SNORD30
ENSSSCG00000003266	3.30659398645002	2.40180636582216	1.98426511173895	1.21042614296499	0.226115415333349	0.89666251219946	TMC4
ENSSSCG00000049937	2.51738637509498	2.39961392525886	1.84101171370532	1.30342132393567	0.19243096038991	0.882570868827884
ENSSSCG00000026864	10.0029486457937	2.39896923938143	1.10310211124267	2.17474811708858	0.0296489969752963	0.619633343610767
ENSSSCG00000049163	2.33837141456781	2.39610021325276	2.42179645611765	0.989389594323677	0.32247256368421	NA
ENSSSCG00000015493	1.61765899229746	2.39586031801861	2.67828600634765	0.894549839837984	0.371027775859596	NA	SERPINC1
ENSSSCG00000049216	3.31892455203039	2.39547731427468	1.80369459720036	1.32809474397321	0.1841468096104	0.880212613266124
ENSSSCG00000009474	0.396168124335272	2.39547697455617	4.32637759524276	0.553691147344654	0.579790234833211	NA	SCEL
ENSSSCG00000004728	0.333429527916064	2.39547631412943	4.32637712283923	0.553691055151792	0.579790297938491	NA	CAPN3
ENSSSCG00000012848	0.333429527916064	2.39547631412943	4.32637712283923	0.553691055151792	0.579790297938491	NA	EPS8L2
ENSSSCG00000022017	0.333429527916064	2.39547631412943	4.32637712283923	0.553691055151792	0.579790297938491	NA	LGALS4
ENSSSCG00000041196	0.333429527916064	2.39547631412943	4.32637712283923	0.553691055151792	0.579790297938491	NA
ENSSSCG00000041809	0.333429527916064	2.39547631412943	4.32637712283923	0.553691055151792	0.579790297938491	NA
ENSSSCG00000006690	0.407085904055011	2.39547631412301	4.32637712283464	0.553691055150897	0.579790297939104	NA	NUDT17
ENSSSCG00000048764	0.50376877567553	2.39547631411666	4.32637712283009	0.553691055150011	0.57979029793971	NA
ENSSSCG00000001734	0.506708539666376	2.39547631411652	4.32637712282999	0.553691055149991	0.579790297939724	NA
ENSSSCG00000002081	0.418003683774749	2.39547559708218	4.32637660990851	0.553690955058311	0.579790366451685	NA
ENSSSCG00000046092	0.418003683774749	2.39547559708218	4.32637660990851	0.553690955058311	0.579790366451685	NA
ENSSSCG00000051386	0.418003683774749	2.39547559708218	4.32637660990851	0.553690955058311	0.579790366451685	NA
ENSSSCG00000017641	0.503293688296709	2.39547559707599	4.32637660990408	0.553690955057447	0.579790366452276	NA	HSF5
ENSSSCG00000044614	0.501855555780077	2.39547519470692	4.32637632196181	0.553690898904671	0.579790404888408	NA
ENSSSCG00000044993	0.501855555780077	2.39547519470692	4.32637632196181	0.553690898904671	0.579790404888408	NA
ENSSSCG00000048452	0.501855555780077	2.39547519470692	4.32637632196181	0.553690898904671	0.579790404888408	NA
ENSSSCG00000002134	0.248855372057378	2.39547485233542	4.32637771074005	0.553690642032653	0.579790580715291	NA	RNASE10
ENSSSCG00000011322	0.248855372057378	2.39547485233542	4.32637771074005	0.553690642032653	0.579790580715291	NA	CCR1
ENSSSCG00000023921	0.248855372057378	2.39547485233542	4.32637771074005	0.553690642032653	0.579790580715291	NA	VSTM2B
ENSSSCG00000036306	0.248855372057378	2.39547485233542	4.32637771074005	0.553690642032653	0.579790580715291	NA
ENSSSCG00000036390	0.248855372057378	2.39547485233542	4.32637771074005	0.553690642032653	0.579790580715291	NA
ENSSSCG00000040082	0.248855372057378	2.39547485233542	4.32637771074005	0.553690642032653	0.579790580715291	NA	U6
ENSSSCG00000041104	0.248855372057378	2.39547485233542	4.32637771074005	0.553690642032653	0.579790580715291	NA
ENSSSCG00000043348	0.248855372057378	2.39547485233542	4.32637771074005	0.553690642032653	0.579790580715291	NA
ENSSSCG00000046293	0.248855372057378	2.39547485233542	4.32637771074005	0.553690642032653	0.579790580715291	NA
ENSSSCG00000048920	0.248855372057378	2.39547485233542	4.32637771074005	0.553690642032653	0.579790580715291	NA
ENSSSCG00000049603	0.248855372057378	2.39547485233542	4.32637771074005	0.553690642032653	0.579790580715291	NA
ENSSSCG00000050322	0.248855372057378	2.39547485233542	4.32637771074005	0.553690642032653	0.579790580715291	NA
ENSSSCG00000051007	0.46982450047422	2.39547485231988	4.32637771072906	0.553690642030468	0.579790580716786	NA
ENSSSCG00000015906	0.791103687611652	2.39547227296252	4.32637588854861	0.553690279040026	0.57979082918094	NA	CSRNP3
ENSSSCG00000040111	0.694928404952246	2.39543711200962	4.29710235674231	0.557454049995129	0.577217245405461	NA	MSANTD1
ENSSSCG00000034740	0.66175854638871	2.39511575313014	4.05490531031645	0.590671192009467	0.554740753784757	NA
ENSSSCG00000041259	0.840152179214819	2.39502973098556	4.00013355779203	0.598737441233726	0.549347985350938	NA
ENSSSCG00000029026	0.664425799616312	2.39450749505709	3.69826878032085	0.647467135920108	0.517329657574882	NA
ENSSSCG00000043130	0.926030737598773	2.39427313397706	3.58796732307928	0.667306281909567	0.504576514607776	NA
ENSSSCG00000022096	1.01888832126934	2.39417343672471	3.54271678398264	0.675801533881925	0.499166660708742	NA	POU3F3
ENSSSCG00000002657	1.08401482522537	2.39400619270523	3.47214278415417	0.689489557754007	0.490515242272407	NA
ENSSSCG00000039921	0.998825297008981	2.39337961789691	3.24107097179895	0.738453319511379	0.46023902380414	NA
ENSSSCG00000015131	1.4710220739694	2.39330088962088	3.21652050576083	0.744065173946334	0.456837047106111	NA	GRIK4
ENSSSCG00000040083	1.44296635070721	2.39316799885935	3.17543323891757	0.753650862354492	0.451058894602973	NA
ENSSSCG00000028944	1.61974045718164	2.39293538960199	3.10627477835133	0.770355348560647	0.441089132486418	NA
ENSSSCG00000033576	1.13161446725914	2.39229917753859	2.94119216945475	0.813377378868137	0.416001724847393	NA
ENSSSCG00000002427	0.647693714909509	2.38953570176468	3.63719499920444	0.656972117878569	0.511198844736075	NA	EML5
ENSSSCG00000044383	1.95915201923282	2.3880852233076	4.16196740081916	0.573787584890159	0.566111551036548	NA
ENSSSCG00000038125	8.70160248200139	2.3863628949386	1.12076760008207	2.12922187861591	0.0332359075972881	0.645088891082935	NUP210L
ENSSSCG00000031620	2.39324834588979	2.38171167514472	2.45134626558422	0.971593327545299	0.33125290331019	NA
ENSSSCG00000040300	2.18006325703517	2.38158432458256	2.48903540474688	0.95683023232237	0.338652950160402	NA	RGS13
ENSSSCG00000046779	1.69012127074051	2.38103949083554	2.67977440880971	0.888522363303388	0.374259831851028	NA
ENSSSCG00000020578	0.895988425691337	2.37987792772186	3.37569455504115	0.705003929981706	0.480807790467647	NA
ENSSSCG00000048767	0.725408416647419	2.37944613528836	3.85949073643676	0.616518162052945	0.537552588764621	NA
ENSSSCG00000047361	8.39801476891663	2.37889881848993	1.34957154267815	1.76270671339819	0.0779499679040131	0.801306542561502
ENSSSCG00000043455	8.83882484826359	2.37751812097849	1.1333181220657	2.09783826331568	0.0359194351707625	0.651056091088258
ENSSSCG00000018196	0.811469351494577	2.37577524360249	3.47452107071656	0.683770567295055	0.494120054931107	NA
ENSSSCG00000005163	0.558199805295726	2.37508937379446	4.28858467518017	0.55381659770882	0.57970436804278	NA	IFNB1
ENSSSCG00000006546	0.55484530459655	2.37508937379446	4.28858467518016	0.55381659770882	0.57970436804278	NA	TDRD10
ENSSSCG00000041970	0.55484530459655	2.37508937379446	4.28858467518016	0.55381659770882	0.57970436804278	NA
ENSSSCG00000046138	0.639419460455235	2.37508837654514	4.28858443663771	0.55381639597779	0.579704506116475	NA
ENSSSCG00000009250	6.78905962749284	2.37274883070187	1.40687191355496	1.6865421847155	0.0916914170387551	0.81858409846375	PRKG2
ENSSSCG00000006172	7.25033689656837	2.37176235647836	1.6097256738581	1.47339537102235	0.14064445773047	0.855514764468976	PI15
ENSSSCG00000015584	5.5892299339755	2.36708909879623	1.50095206685565	1.57705842249517	0.114782082875794	0.836419341979362	PROX1
ENSSSCG00000015368	112.148878087053	2.36659672957033	0.467939787286608	5.05748131248523	4.24830044402134e-07	0.000767880305256856	HDAC9
ENSSSCG00000002507	2.18575988956526	2.36253460928009	4.16218746748905	0.567618500544224	0.570294042108661	NA	BCL11B
ENSSSCG00000046103	0.919165289282386	2.36152574721023	3.98263816824871	0.592955133619046	0.553211178932	NA
ENSSSCG00000043731	0.413164921836989	2.361467818605	4.32824990723243	0.545594147569674	0.585344948162471	NA
ENSSSCG00000050735	2.09562794464976	2.36146749362561	4.32824992531324	0.545594070207187	0.585345001352671	NA
ENSSSCG00000000748	0.24258491279307	2.36146749359393	4.32824992534318	0.545594070196094	0.585345001360298	NA	IQSEC3
ENSSSCG00000007130	0.24258491279307	2.36146749359393	4.32824992534318	0.545594070196094	0.585345001360298	NA	SYNDIG1
ENSSSCG00000018071	0.24258491279307	2.36146749359393	4.32824992534318	0.545594070196094	0.585345001360298	NA
ENSSSCG00000021968	0.24258491279307	2.36146749359393	4.32824992534318	0.545594070196094	0.585345001360298	NA	SLC19A3
ENSSSCG00000031932	0.24258491279307	2.36146749359393	4.32824992534318	0.545594070196094	0.585345001360298	NA	OR3A1
ENSSSCG00000032647	0.24258491279307	2.36146749359393	4.32824992534318	0.545594070196094	0.585345001360298	NA
ENSSSCG00000034838	0.24258491279307	2.36146749359393	4.32824992534318	0.545594070196094	0.585345001360298	NA	MAP1LC3C
ENSSSCG00000035661	0.24258491279307	2.36146749359393	4.32824992534318	0.545594070196094	0.585345001360298	NA
ENSSSCG00000036685	0.24258491279307	2.36146749359393	4.32824992534318	0.545594070196094	0.585345001360298	NA
ENSSSCG00000037515	0.24258491279307	2.36146749359393	4.32824992534318	0.545594070196094	0.585345001360298	NA
ENSSSCG00000041753	0.24258491279307	2.36146749359393	4.32824992534318	0.545594070196094	0.585345001360298	NA
ENSSSCG00000042193	0.24258491279307	2.36146749359393	4.32824992534318	0.545594070196094	0.585345001360298	NA
ENSSSCG00000045095	0.24258491279307	2.36146749359393	4.32824992534318	0.545594070196094	0.585345001360298	NA
ENSSSCG00000045111	0.24258491279307	2.36146749359393	4.32824992534318	0.545594070196094	0.585345001360298	NA
ENSSSCG00000046936	0.24258491279307	2.36146749359393	4.32824992534318	0.545594070196094	0.585345001360298	NA
ENSSSCG00000047161	0.24258491279307	2.36146749359393	4.32824992534318	0.545594070196094	0.585345001360298	NA
ENSSSCG00000047421	0.24258491279307	2.36146749359393	4.32824992534318	0.545594070196094	0.585345001360298	NA
ENSSSCG00000049311	0.24258491279307	2.36146749359393	4.32824992534318	0.545594070196094	0.585345001360298	NA
ENSSSCG00000049929	0.24258491279307	2.36146749359393	4.32824992534318	0.545594070196094	0.585345001360298	NA
ENSSSCG00000003608	0.327874917315029	2.36146749358745	4.32824992533849	0.545594070195188	0.585345001360921	NA	LCK
ENSSSCG00000025438	0.327874917315029	2.36146749358745	4.32824992533849	0.545594070195188	0.585345001360921	NA	VGLL1
ENSSSCG00000034335	0.327874917315029	2.36146749358745	4.32824992533849	0.545594070195188	0.585345001360921	NA
ENSSSCG00000044043	0.327874917315029	2.36146749358745	4.32824992533849	0.545594070195188	0.585345001360921	NA
ENSSSCG00000018599	0.412449073173715	2.36146715889328	4.3282494237263	0.545594056097681	0.585345011053594	NA	U12
ENSSSCG00000039433	0.412449073173715	2.36146715889328	4.3282494237263	0.545594056097681	0.585345011053594	NA
ENSSSCG00000043288	0.412449073173715	2.36146715889328	4.3282494237263	0.545594056097681	0.585345011053594	NA
ENSSSCG00000001403	0.40057468350625	2.36146715889328	4.3282494237263	0.54559405609768	0.585345011053594	NA	LTA
ENSSSCG00000020837	0.327159068651756	2.36146682626873	4.32824944225595	0.545593976912268	0.585345065497141	NA
ENSSSCG00000051715	0.327159068651756	2.36146682626873	4.32824944225595	0.545593976912268	0.585345065497141	NA
ENSSSCG00000045568	0.4970232290324	2.36146644263948	4.32824889874415	0.545593956790392	0.58534507933184	NA
ENSSSCG00000025022	0.411733224510441	2.36146610175555	4.32824891773357	0.545593875638766	0.58534513512725	NA
ENSSSCG00000043963	0.411733224510441	2.36146610175555	4.32824891773357	0.545593875638766	0.58534513512725	NA
ENSSSCG00000004202	0.581597384891086	2.36146603800884	4.32824860211556	0.545593900695677	0.585345117899491	NA	SAMD3
ENSSSCG00000042476	0.423334351311161	2.36146600434418	4.32824884720817	0.545593862022834	0.585345144488819	NA
ENSSSCG00000047554	0.483584164150525	2.36146572095626	4.32824864203364	0.545593822411902	0.585345171723126	NA
ENSSSCG00000042194	0.495585096515769	2.36146569506612	4.32824862328821	0.545593818793176	0.585345174211164	NA
ENSSSCG00000041604	0.496307380369127	2.36146569241512	4.32824862136883	0.545593818422634	0.585345174465928	NA
ENSSSCG00000044131	0.579918491090002	2.36146540535756	4.32824841353069	0.545593778299624	0.585345202052313	NA
ENSSSCG00000009685	0.664251885664235	2.3614651810061	4.32824825103726	0.54559374694836	0.585345223607726	NA
ENSSSCG00000025013	2.69725292036441	2.36008219572314	1.94917769810388	1.21080915199213	0.225968556814798	0.89666251219946	RTN1
ENSSSCG00000009239	1.0520656027426	2.35757932198308	3.74465004207514	0.629586021522214	0.528965471570382	NA
ENSSSCG00000043013	0.241845465214177	2.35736014382005	4.3284789939946	0.544616283708594	0.586017452949889	NA
ENSSSCG00000017909	1.06446161115018	2.35512879027681	2.79747279445829	0.841877281145413	0.399856648307688	NA	CHRNE
ENSSSCG00000028587	0.663318607899642	2.35385298351164	3.98533552601871	0.590628560166201	0.554769324335065	NA	PRSS54
ENSSSCG00000050967	0.410793511555765	2.35367312748775	4.32868464325776	0.543738646139022	0.586621334328485	NA
ENSSSCG00000045249	2.39420615416539	2.34837338733391	2.19960495917514	1.06763415746006	0.285685569480012	NA
ENSSSCG00000016157	26.1452655552967	2.34167616625346	0.925946827464109	2.52895317182155	0.0114403289984601	0.447100425183063	MYL1
ENSSSCG00000036822	1.12907762272323	2.34082364098606	2.9529117061564	0.792717112437119	0.427942657919918	NA
ENSSSCG00000044322	1.01247573548343	2.33919482492136	3.5313061474569	0.662416320546421	0.50770444703147	NA
ENSSSCG00000030585	0.817679761740812	2.33875056612209	3.76729366250354	0.620803891504407	0.534728662488197	NA
ENSSSCG00000013476	0.9254127960449	2.33854398943929	3.89357423497693	0.60061625856047	0.548095606418743	NA	CELF5
ENSSSCG00000048253	0.752342638920781	2.33806070054953	4.25556829642552	0.549412096737678	0.582722674375277	NA
ENSSSCG00000006320	0.238340511792577	2.3379787179868	4.32956858101158	0.54000269870781	0.589195171306685	NA
ENSSSCG00000010089	0.238340511792577	2.3379787179868	4.32956858101158	0.54000269870781	0.589195171306685	NA
ENSSSCG00000017084	0.238340511792577	2.3379787179868	4.32956858101158	0.54000269870781	0.589195171306685	NA	FAT2
ENSSSCG00000022744	0.238340511792577	2.3379787179868	4.32956858101158	0.54000269870781	0.589195171306685	NA	PRSS21
ENSSSCG00000026461	0.238340511792577	2.3379787179868	4.32956858101158	0.54000269870781	0.589195171306685	NA
ENSSSCG00000032177	0.238340511792577	2.3379787179868	4.32956858101158	0.54000269870781	0.589195171306685	NA	MYO3B
ENSSSCG00000034688	0.238340511792577	2.3379787179868	4.32956858101158	0.54000269870781	0.589195171306685	NA
ENSSSCG00000037063	0.238340511792577	2.3379787179868	4.32956858101158	0.54000269870781	0.589195171306685	NA	PROKR2
ENSSSCG00000038321	0.238340511792577	2.3379787179868	4.32956858101158	0.54000269870781	0.589195171306685	NA
ENSSSCG00000041268	0.238340511792577	2.3379787179868	4.32956858101158	0.54000269870781	0.589195171306685	NA
ENSSSCG00000041482	0.238340511792577	2.3379787179868	4.32956858101158	0.54000269870781	0.589195171306685	NA
ENSSSCG00000041743	0.238340511792577	2.3379787179868	4.32956858101158	0.54000269870781	0.589195171306685	NA
ENSSSCG00000041812	0.238340511792577	2.3379787179868	4.32956858101158	0.54000269870781	0.589195171306685	NA
ENSSSCG00000044298	0.238340511792577	2.3379787179868	4.32956858101158	0.54000269870781	0.589195171306685	NA
ENSSSCG00000045494	0.238340511792577	2.3379787179868	4.32956858101158	0.54000269870781	0.589195171306685	NA
ENSSSCG00000047155	0.238340511792577	2.3379787179868	4.32956858101158	0.54000269870781	0.589195171306685	NA
ENSSSCG00000047401	0.238340511792577	2.3379787179868	4.32956858101158	0.54000269870781	0.589195171306685	NA
ENSSSCG00000049349	0.238340511792577	2.3379787179868	4.32956858101158	0.54000269870781	0.589195171306685	NA
ENSSSCG00000034547	0.845659717414254	2.33797871586167	4.32956858111182	0.540002698204468	0.589195171653808	NA	TTC34
ENSSSCG00000035906	0.322914667651263	2.3379780506611	4.32956809014468	0.540002605798717	0.589195235380049	NA	SLC13A3
ENSSSCG00000046920	0.322914667651263	2.3379780506611	4.32956809014468	0.540002605798717	0.589195235380049	NA
ENSSSCG00000037019	0.408204672173222	2.33797805065462	4.32956809013991	0.540002605797814	0.589195235380672	NA	CAMK4
ENSSSCG00000018325	0.407007300941043	2.33797732870625	4.32956755905779	0.540002505288322	0.58919530469554	NA
ENSSSCG00000004891	0.539589575989396	2.33797672281935	4.32956711494217	0.540002420738678	0.589195363003941	NA	SERPINB7
ENSSSCG00000046754	0.494964558690604	2.33797663105271	4.3295681704688	0.54000226789351	0.589195468411339	NA
ENSSSCG00000022163	0.59983938882876	2.33797654229874	4.32956698214364	0.540002395607047	0.589195380335597	NA	GNAL
ENSSSCG00000047865	0.59983938882876	2.33797654229874	4.32956698214364	0.540002395607047	0.589195380335597	NA
ENSSSCG00000033122	3.29921034432849	2.33142365061806	2.05514118957719	1.13443478357694	0.256612215408552	0.902166942574193
ENSSSCG00000000700	13.8632511111313	2.32824215001211	0.906127128685634	2.56944315682205	0.0101862101654477	0.433213526448159	ACRBP
ENSSSCG00000039286	2.46466314895163	2.32552237763918	2.06598815443906	1.12562231910308	0.260325416813556	0.90588712988874
ENSSSCG00000047167	0.966884638365369	2.32016895471735	3.41205315555305	0.679992030880681	0.496509506854127	NA
ENSSSCG00000051237	3.10241268147158	2.30729698799974	2.39529870305483	0.9632606509815	0.335416734847189	0.921112400262792
ENSSSCG00000051403	1.46487524060308	2.30632049444872	2.43445427297125	0.947366528940325	0.343452040655019	NA
ENSSSCG00000011812	2.15753316710052	2.29022205593322	2.12516075360611	1.07767003133623	0.281181037112159	NA	TPRG1
ENSSSCG00000020938	3.23037670182171	2.28853418793846	1.95279769799717	1.17192589395493	0.241226809961749	0.900916670508527
ENSSSCG00000001844	3.85746736789433	2.28826622072285	2.13891981965755	1.069823281683	0.284698860658386	0.911979393519609	PLIN1
ENSSSCG00000008005	2.51302793307571	2.28557366319803	2.23413714458203	1.0230229906614	0.306296975665314	0.921112400262792
ENSSSCG00000040031	2.568644331864	2.27663691833701	2.32040850195472	0.981136259593588	0.326525551636404	0.921112400262792	SMIM32
ENSSSCG00000013772	40.9107883091356	2.2656199633532	0.543268409834664	4.17035101312574	3.04130832112464e-05	0.0133264600980189	ASF1B
ENSSSCG00000000401	11.9226471363364	2.2643523793624	0.948120946054135	2.38825266838173	0.0169286986930828	0.515345227583109
ENSSSCG00000036761	8.92951381718218	2.26365711700156	1.0025078167705	2.25799448057546	0.0239460035448635	0.575420971034979
ENSSSCG00000026945	5.6128661160424	2.25902871915718	1.27976353506519	1.76519228534051	0.0775314547408374	0.799646815657995	LRRC2
ENSSSCG00000050753	4.91134643043229	2.25602318067904	1.35791749005928	1.66138458131249	0.0966362324640337	0.820856696721549
ENSSSCG00000016313	17.2130619916499	2.25369584328193	0.885865267759704	2.54406163702679	0.0109571747792635	0.440764604308365	HJURP
ENSSSCG00000028204	6.10781243718175	2.23942701906906	1.29844803943066	1.72469513685815	0.0845824279214727	0.8030334535008	TREH
ENSSSCG00000037025	6.24022215821096	2.22279184820979	1.51792465079099	1.46436244187186	0.143094944427591	0.857540623550049	PLVAP
ENSSSCG00000027665	8.51043566146318	2.21473685249043	1.28481285395261	1.72378167425473	0.0847472640984122	0.8030334535008
ENSSSCG00000044011	3.73337130331182	2.21267094640031	1.71019905362647	1.29380901112555	0.195731399338206	0.885464453758159
ENSSSCG00000044456	3.29519039906961	2.21209786072169	1.92484294641147	1.14923550767909	0.250458883089265	0.900916670508527
ENSSSCG00000000516	3.94076479371621	2.21107830057282	1.82353003478882	1.21252639572174	0.225310944803162	0.89666251219946	KCNC2
ENSSSCG00000038905	1.16660063762753	2.20445305781417	2.55516508399345	0.862743887517769	0.388278296651591	NA	MSMP
ENSSSCG00000047942	3.36946112977602	2.20409187457927	1.78443042137752	1.2351794993933	0.216763707208958	0.894111430039189
ENSSSCG00000031874	6.90858486537621	2.20306396023023	1.22335374727841	1.8008396713799	0.0717281540088024	0.785749323460062	REM2
ENSSSCG00000044447	2.27027836758891	2.20230889525058	2.25670102771536	0.975897501797191	0.329115260248292	NA
ENSSSCG00000028858	2.72072675988452	2.19668985386621	1.89282179306132	1.16053706794734	0.245830210877257	0.900916670508527	FAM83C
ENSSSCG00000018074	16.194007749288	2.18967878470953	0.846032475035171	2.58817344407317	0.0096486384128224	0.417722489369497
ENSSSCG00000024223	1.85727075309837	2.18654868794618	2.4412426817145	0.895670350319513	0.370428850343481	NA	ARHGEF16
ENSSSCG00000036183	4.15855580568018	2.18449909486987	4.1163984334178	0.530682131529261	0.595639070342327	0.954758351948415	MCIDAS
ENSSSCG00000049399	9.00925347323637	2.18081700315075	1.30711230073247	1.66842359445986	0.0952316677019732	0.820856696721549
ENSSSCG00000025470	13.7452734002456	2.17477026591014	1.00636248818174	2.16102079663108	0.0306937329812955	0.625946178048972	TSSK4
ENSSSCG00000042940	0.492923234440359	2.17160325125293	4.29482753555556	0.50563223628304	0.613114847045281	NA
ENSSSCG00000049104	0.492923234440359	2.17160325125293	4.29482753555556	0.50563223628304	0.613114847045281	NA
ENSSSCG00000042154	0.577497390299045	2.17160231710054	4.29482725920561	0.505632051311468	0.613114976921114	NA
ENSSSCG00000008771	0.790903239695324	2.17146127450991	4.11882934032787	0.527203507377429	0.598052273287524	NA	C4orf19
ENSSSCG00000021745	0.747120789395237	2.17086707631711	3.57789580922387	0.606744073072385	0.54402076860869	NA	ERMAP
ENSSSCG00000049181	1.31813150105097	2.17031506906846	3.23927782531039	0.669999668478729	0.502858001526926	NA
ENSSSCG00000025210	1.32569478007153	2.16989248482445	3.04369638682442	0.712913579099908	0.475899235892857	NA	ATG10
ENSSSCG00000050850	1.70477982216188	2.16961584424049	2.93676212146784	0.738778203512135	0.460041689311385	NA
ENSSSCG00000012456	1.29635152569072	2.16850260466394	3.00514334834026	0.721597059874564	0.470542247316616	NA	RPS6KA6
ENSSSCG00000046702	0.660697241732901	2.16416316717721	3.66417427972647	0.590627792774847	0.554769838623742	NA
ENSSSCG00000008150	1.419697792901	2.16279324187993	2.80703924690237	0.770489135221966	0.441009797447544	NA
ENSSSCG00000044211	1.7036462790215	2.16219742889628	2.60003121467465	0.831604411782741	0.405632271047391	NA
ENSSSCG00000042329	4.02730625006354	2.16061607376136	3.40245032148942	0.635017669505767	0.525416891009313	0.950624747167971
ENSSSCG00000041471	1.86420585291882	2.15726520745733	2.32561743135706	0.927609665446354	0.35361008218613	NA
ENSSSCG00000034989	2.62277275343004	2.15692570849018	2.01332408272933	1.0713256385262	0.28402303563149	0.911979393519609	LRRTM2
ENSSSCG00000006621	4.65345188285494	2.15247600261453	1.63391727452365	1.31737147049998	0.187714139096483	0.880212613266124
ENSSSCG00000041130	1.38528149008824	2.15063507500006	2.97419170388076	0.723099009453185	0.469619057815806	NA
ENSSSCG00000042814	3.32578870085466	2.14541428644442	1.75820278160104	1.22023142546207	0.222377157054234	0.895392266582795
ENSSSCG00000005309	8.93496694414169	2.14197605393838	1.32213227583939	1.62009209901369	0.105212494397184	0.828537669820763	FAM166B
ENSSSCG00000033386	5.10821378040528	2.14138980365236	1.53313884955788	1.39673572571062	0.162493056751589	0.863544669033017
ENSSSCG00000048874	1.27535835118744	2.14104886075777	2.56593773098355	0.834411854545309	0.40404893935663	NA
ENSSSCG00000013316	1.48933661598102	2.14007665918214	2.51172687158646	0.852033986414466	0.394195229041113	NA	WT1
ENSSSCG00000036201	690.033297153914	2.13976932700832	0.371418517241815	5.76107336515806	8.3580697795115e-09	3.02144222529341e-05	NPR3
ENSSSCG00000039327	7.11016030769676	2.13724047041719	1.13399003372067	1.88470833681387	0.0594692261908602	0.751570156323408	DAPP1
ENSSSCG00000008731	1.56355074917633	2.13674570411039	3.03181361476173	0.704774757164061	0.480950419992623	NA	OTOP1
ENSSSCG00000051696	1.23402435947151	2.13667572637477	3.30010479145094	0.64745693285556	0.517336259050651	NA
ENSSSCG00000045405	1.76898131288621	2.13657305154727	2.46321676859874	0.867391404112075	0.385727590058424	NA
ENSSSCG00000033186	0.73762663390245	2.13657248106086	3.87895587286873	0.550811236602372	0.581763080534895	NA	SNORD62
ENSSSCG00000040146	0.924410725833529	2.13656796290703	3.91924546128862	0.545147780104729	0.585651883292569	NA	PRSS45P
ENSSSCG00000006394	0.482472468999845	2.13652402460662	4.29599456427193	0.497329312838344	0.618956844035098	NA	CFAP45
ENSSSCG00000015795	2.72710475990646	2.13390103843815	2.0944809876147	1.0188209160439	0.30828799397432	0.921112400262792
ENSSSCG00000012327	0.867596737385126	2.13198433233957	3.40807770939587	0.6255679929075	0.531598338073026	NA	HSD17B10
ENSSSCG00000031728	1.99619855662085	2.13170853962669	2.42056663072811	0.880665094100496	0.378499114938764	NA	ABRA
ENSSSCG00000033304	6.20334876557798	2.12733292898555	1.39518376915841	1.52476897740057	0.127316730226788	0.845770003170543	RTBDN
ENSSSCG00000000918	4.41016457862625	2.12696152754049	1.68752379796759	1.26040387110519	0.207523705908251	0.891971567459888	EPYC
ENSSSCG00000047247	5.60890761216633	2.12304802749608	1.32470422809699	1.60265814999772	0.109010147866822	0.831050295267708	DSCC1
ENSSSCG00000049690	1.04933805951302	2.12212634574648	3.11670212552865	0.680888407128908	0.495942104070506	NA
ENSSSCG00000012132	1.46765590127713	2.119475296222	2.61133214970182	0.811645234967146	0.416995227232124	NA	ASB9
ENSSSCG00000044611	0.838312144702038	2.11759206793731	3.70705731675406	0.57123262118631	0.567841968301597	NA
ENSSSCG00000043170	1.37013006934531	2.11469552785984	2.72634107693168	0.775653327367166	0.437953704404654	NA
ENSSSCG00000038644	1.49491943933705	2.11391718202642	3.01487099899297	0.701163393966944	0.483201051687007	NA
ENSSSCG00000000079	1.32017054559132	2.11388128239968	3.03091142050098	0.697440798863821	0.485526976373809	NA	FAM83F
ENSSSCG00000006398	1.25258183333468	2.11374877023609	3.09428427076278	0.683113956338284	0.49453483717426	NA	SLAMF8
ENSSSCG00000044338	0.995394704042833	2.11338957745925	3.28563896460877	0.643220268636817	0.520081183289434	NA
ENSSSCG00000032814	1.2562374459888	2.11297578947571	3.56932292453283	0.591982242613217	0.553862479414123	NA	DNAH7
ENSSSCG00000034390	0.815842636756921	2.11274010345306	3.76997816114088	0.560411761858507	0.575198610789176	NA	CARD11
ENSSSCG00000050432	0.478752968031533	2.112283402948	4.29681755960843	0.491592527177368	0.623007427251241	NA
ENSSSCG00000004147	0.475398467332357	2.112283402948	4.29681755960843	0.491592527177369	0.62300742725124	NA	ECT2L
ENSSSCG00000049198	0.475398467332357	2.112283402948	4.29681755960843	0.491592527177369	0.62300742725124	NA
ENSSSCG00000046867	0.559972623191043	2.11228246869068	4.29681727179615	0.491592342675467	0.623007557707352	NA
ENSSSCG00000023785	0.644546779049729	2.11228145435117	4.29681695929772	0.491592142360285	0.623007699344602	NA	TMEM156
ENSSSCG00000015350	3.78236413992121	2.11068176966642	1.73686208240356	1.21522704136965	0.224279509510132	0.89666251219946	THSD7A
ENSSSCG00000001097	8.17939495444865	2.10958484831299	1.28162502106167	1.64602345744268	0.099758929629503	0.825121948264909
ENSSSCG00000010865	16.3397750325291	2.09874482358005	0.86760238281675	2.41901689661834	0.0155625173059522	0.5049831237949	EXO1
ENSSSCG00000003777	8.40412798964566	2.09679690056105	1.32235694469537	1.58565121843413	0.112818450716522	0.836419341979362	SLC44A5
ENSSSCG00000050280	3.09940419679412	2.0818473299687	2.07349102322204	1.00403006651732	0.315364121574239	0.921112400262792
ENSSSCG00000044603	4.14445479996561	2.08040476740691	1.78489981401762	1.16555828571921	0.243793081687359	0.900916670508527
ENSSSCG00000016900	282.992799255651	2.07941905755887	0.439408180378685	4.7323175817228	2.21970759847212e-06	0.00267327659844907	ESM1
ENSSSCG00000013471	26.8391775934285	2.0747772412444	0.688791826535665	3.01219782423909	0.0025936351483476	0.212526415937275
ENSSSCG00000038990	9.1401165467293	2.07207992549381	1.02810544974888	2.01543521240932	0.0438590680334954	0.692749699892412	PTPRT
ENSSSCG00000050965	1.78643595896306	2.06963647494734	2.64636445047315	0.782067819335052	0.4341747178097	NA
ENSSSCG00000033051	110.017313761647	2.05754005095457	0.450595745696004	4.56626603914432	4.96488592949042e-06	0.00422307356120185	POLE
ENSSSCG00000041058	12.5149417327993	2.05659982052708	0.886386039498156	2.32020782016317	0.0203296377663547	0.550499179965335
ENSSSCG00000033783	1.46990319907127	2.05267027753359	2.20806856657095	0.929622525590914	0.352566560357688	NA
ENSSSCG00000049968	7.0692629601405	2.04649177331828	1.29334365406471	1.58232637310786	0.11357508310821	0.836419341979362
ENSSSCG00000017473	134.006773504133	2.0458930694393	1.54723879656735	1.32228656234464	0.186072745692087	0.880212613266124	TOP2A
ENSSSCG00000037539	10.4035388331424	2.03770873353391	1.31873006721391	1.54520533367301	0.12229660465457	0.843952303817589	SORCS2
ENSSSCG00000031149	1.99137660127505	2.03331053338848	2.33831896002935	0.869560811910348	0.384540461458135	NA	IFN-ALPHA-15
ENSSSCG00000029284	0.88851166732627	2.03059785405845	3.87863272126889	0.523534451437861	0.600602382918532	NA	NPHS1
ENSSSCG00000048443	328.186415246455	2.0293363658041	0.338418820058887	5.996523377308	2.01586601959638e-09	9.71647421445456e-06	APLN
ENSSSCG00000046154	7.70354722037815	2.02769030412622	1.35591018219024	1.49544588628343	0.134798112630584	0.852524161581346
ENSSSCG00000028331	2.00936598579693	2.02588028553421	2.36896265844195	0.855176116143014	0.392453656313467	NA	IL1R2
ENSSSCG00000048190	2.07880916550252	2.02396921805454	2.18270749794857	0.927274598157005	0.353783979603179	NA
ENSSSCG00000033339	1.7999980495088	2.02346665546758	2.49827496383235	0.809945536324629	0.417971478766293	NA
ENSSSCG00000032795	76.2917852417274	2.02216022710209	1.0496899698599	1.92643569545776	0.0540499939464181	0.736209550293357	IL1RL1
ENSSSCG00000049449	8.31997656669746	2.01794799339849	1.17575395135316	1.71630126445765	0.0861069170190445	0.806361529725442
ENSSSCG00000007517	2.09591703758506	2.01439644875195	2.38813393992295	0.843502290670073	0.398947585184788	NA	NPEPL1
ENSSSCG00000000709	22.1319839012322	2.01424354090416	0.774949746782284	2.59919246282437	0.00934433659635543	0.411948497510059	PLEKHG6
ENSSSCG00000006666	4.28143023601364	2.01300015324231	1.54829289703187	1.30014169612306	0.193552409113807	0.883170664495316	SV2A
ENSSSCG00000047697	4.6104241468075	2.01206166403793	1.92267918239641	1.04648850544588	0.295335549168782	0.914313644969939
ENSSSCG00000046904	8.97902522108732	2.01070100317387	1.27626993130864	1.57545120655799	0.115152332677117	0.837409048357162
ENSSSCG00000010348	6.90401951474082	2.00987904477805	1.39530428829237	1.44045930457063	0.149737495619758	0.858738912841027	CDHR1
ENSSSCG00000000257	4.26309209330112	2.00940963074768	1.69426750906902	1.18600493723203	0.235620349751711	0.900916670508527	ITGB7
ENSSSCG00000020884	1.05267613046426	2.00720754038664	2.88041817156822	0.696845881684544	0.485899248989105	NA	GPR179
ENSSSCG00000018018	4.4035554716379	2.00344302495935	1.63610802763986	1.22451756920317	0.220757042671104	0.895392266582795
ENSSSCG00000007926	2.57075856882388	1.98998108231524	2.18427489880838	0.911048826043307	0.362269647989604	0.921112400262792	SEC14L5
ENSSSCG00000042247	2.0999414186822	1.98988438981455	2.50222989478082	0.79524443136303	0.426471330730095	NA
ENSSSCG00000011201	16.0190518215893	1.98632967236878	0.898789730697267	2.21000485934326	0.0271048250471034	0.605773987915171	SATB1
ENSSSCG00000031264	2.05487034576164	1.97445823811588	2.2308411965928	0.885073415862813	0.376117036328093	NA	ssc-mir-2411
ENSSSCG00000047336	1.40114621281028	1.97187361037571	3.11453836989879	0.633119061698953	0.526655895337278	NA
ENSSSCG00000042551	1.79571299877233	1.96697997851485	2.31635496160678	0.849170360811373	0.395786503178168	NA
ENSSSCG00000025183	2.87777737086439	1.96335950219549	2.22550710650617	0.882207698396329	0.377664499611143	0.921833227919801	ssc-mir-125b-1
ENSSSCG00000016489	3.41023989074031	1.96232704973379	1.9276175335762	1.01800643309837	0.308674898876239	0.921112400262792	WEE2
ENSSSCG00000040316	6.17270501227119	1.95250209820782	1.59569915507939	1.22360289030214	0.221102068754267	0.895392266582795	U2
ENSSSCG00000009448	59.8930458511183	1.95212083358611	0.982511029124495	1.98686912993295	0.0469369013487167	0.714429045792046	DIAPH3
ENSSSCG00000035417	41.3079585449919	1.94918810749367	0.537059266016525	3.62937245632346	0.000284111064342293	0.0681775048041365	TMEM238
ENSSSCG00000019284	1.14696254057791	1.94625875008594	3.81021918899202	0.510799681999612	0.609491331863756	NA
ENSSSCG00000019321	1.14696254057791	1.94625875008594	3.81021918899202	0.510799681999612	0.609491331863756	NA	ssc-mir-450a
ENSSSCG00000036679	325.909222374721	1.94313108944569	0.415757199019329	4.67371603914272	2.95798240492289e-06	0.00267327659844907	SORBS2
ENSSSCG00000004923	20.5870050538063	1.9405421097863	0.89583244836946	2.16618868106235	0.0302967717214767	0.62317399586423	SLC51B
ENSSSCG00000051034	11.3171860218836	1.94035846959501	2.07747011054752	0.934000667323022	0.350303548766258	0.921112400262792
ENSSSCG00000019290	4.56622875816612	1.93673329440905	1.66591412268185	1.16256490538133	0.245006076529002	0.900916670508527
ENSSSCG00000039573	117.053170854047	1.92637699232277	1.02177253893764	1.88532860192707	0.0593854868941611	0.751570156323408	SLPI
ENSSSCG00000049358	13.0481353642085	1.9183227455131	0.908929588950415	2.11052953807817	0.0348127696740952	0.646313133381459
ENSSSCG00000003756	3.48724028037715	1.91115702004702	1.68426723554156	1.13471127367297	0.256496312172514	0.901978763135833	LPAR3
ENSSSCG00000004803	10.6955526025067	1.91112744158	1.23060970605001	1.55299233557512	0.120424965678253	0.843266345621083	ACTC1
ENSSSCG00000043219	19.7022712664974	1.90761213180415	1.04880791443749	1.81883842174024	0.0689360847085123	0.780711169733999
ENSSSCG00000045220	3.84900382952513	1.89911299284325	1.7418211606361	1.09030308952597	0.275579654716669	0.91166364841067
ENSSSCG00000015753	19.3409408363814	1.89483792249139	0.846906523621501	2.23736371091909	0.0252625782996048	0.586351335814263	ANGPT2
ENSSSCG00000047793	5.98099953637951	1.89462922947419	1.3093080892896	1.44704614977378	0.147883998576932	0.858332090114869
ENSSSCG00000037106	2.31286569693583	1.89427131460963	2.57856214489112	0.734623099296923	0.46256906605195	NA	ECRG4
ENSSSCG00000046436	2.22073349801511	1.8923900614315	2.13853107168085	0.884901831210763	0.376209580294395	NA
ENSSSCG00000002849	45.6241156757305	1.89043678941404	1.10734858172255	1.70717407383441	0.0877897023600101	0.809390134923899	SHCBP1
ENSSSCG00000006719	26.2809842704733	1.88843696799181	0.670428102835528	2.8167628415408	0.00485103315462579	0.298692282810612
ENSSSCG00000014037	3.38137484618329	1.8876141576163	1.58089082679993	1.19401929950928	0.232470418723424	0.900916670508527
ENSSSCG00000045281	1.1084080529403	1.88593576071918	3.8570663328119	0.488956009046461	0.624872841517674	NA
ENSSSCG00000036475	11.8770050497948	1.88388662379799	1.32884719792561	1.41768491271142	0.15628277683983	0.858738912841027	HS3ST2
ENSSSCG00000019587	3.02497526413148	1.88101632062091	4.12397361754007	0.456117447653054	0.648305524250238	0.961817047775938	SNORD18
ENSSSCG00000009824	5.73272482486001	1.87976640424741	1.23462935854363	1.52253499500837	0.127875083759254	0.845770003170543	RAD9B
ENSSSCG00000010209	562.141848675115	1.87007779388646	0.421728443606158	4.43431744346104	9.23644471643767e-06	0.00667794952998444	FAM13C
ENSSSCG00000012785	8.73219230463321	1.86801921828456	1.29082657800522	1.44714964048177	0.147855017464581	0.858332090114869	PDZD4
ENSSSCG00000006171	48.4925387943761	1.86416035746432	0.604775106424427	3.08240259505004	0.00205336919009679	0.191559474121288	CRISPLD1
ENSSSCG00000016902	7.69038632179112	1.86391466104697	1.13186889867429	1.64675843927692	0.0996077070342594	0.824591414026125	GZMA
ENSSSCG00000035697	1.82086447581244	1.86107230244275	3.22124481064635	0.577749414230123	0.563433312272878	NA
ENSSSCG00000009468	16.5637829895418	1.860829299868	0.846147463643625	2.19917848817394	0.0278652333178096	0.611306171451231	KCTD12
ENSSSCG00000047526	4.32589134544267	1.85884238388992	1.70285034412476	1.0916064293632	0.275006128945769	0.910391168625418
ENSSSCG00000017888	2.95792678055092	1.85571990480761	2.02528118540753	0.916277659703925	0.359521282294815	0.921112400262792	SLC13A5
ENSSSCG00000048652	7.96463720714156	1.85472875962251	1.11152359253956	1.66863643027576	0.0951894544794975	0.820856696721549
ENSSSCG00000010404	2.91515678513814	1.85319179835896	2.22281788824073	0.833712832779873	0.404442824961556	0.928601849149093	ALOX5
ENSSSCG00000051304	0.494545599613252	1.84931187093015	4.30668103642177	0.429405348408773	0.667628262216128	NA
ENSSSCG00000044222	0.582474256171113	1.84931096668407	4.30668065778918	0.429405176197439	0.667628387519354	NA
ENSSSCG00000032672	0.663693911330623	1.84931045580068	4.30668044385451	0.429405078902379	0.667628458312521	NA	RAB9B
ENSSSCG00000042982	0.555511261115889	1.8492719754549	4.26427762250195	0.433665942783972	0.66453104139405	NA
ENSSSCG00000026662	0.583190104834387	1.84919652656083	4.18765315918238	0.441583019478595	0.658790973858174	NA	PRDM7
ENSSSCG00000048286	0.583190104834387	1.84919652656083	4.18765315918238	0.441583019478595	0.658790973858174	NA
ENSSSCG00000046942	0.58465998682981	1.84919254771773	4.18373529772647	0.4419955891384	0.658492397767429	NA
ENSSSCG00000020737	0.66587964198932	1.84902518775238	4.02979741317759	0.458838248718409	0.646350325679595	NA	ZNRD2
ENSSSCG00000008613	9.2839051528874	1.84886361619331	1.2499695382379	1.47912693840497	0.139106391710205	0.855335362804342	GEN1
ENSSSCG00000029275	0.664168998709444	1.8486220764815	3.72210985119838	0.496659730740165	0.619429024210204	NA	PPARGC1A
ENSSSCG00000049355	0.666595490652594	1.84860638221045	3.71103715277923	0.498137395586569	0.618387204454902	NA
ENSSSCG00000032021	3.51913807879961	1.84852482751206	1.70719636149837	1.08278395455907	0.278904329169666	0.911979393519609
ENSSSCG00000028443	2.47009778192015	1.84532322935532	2.57181368373487	0.717518240542014	0.473054385545072	0.940779884517426
ENSSSCG00000011766	1.14158404929713	1.84354359637954	2.84147667275633	0.648797723400361	0.516469129174559	NA	PEX5L
ENSSSCG00000010461	933.142796547433	1.84104698421183	0.671778200123523	2.74055779701292	0.00613349934802451	0.343761242528816	ANKRD1
ENSSSCG00000038946	0.577029602383835	1.84063639096637	4.19798213144997	0.438457414379374	0.661054734247536	NA	SLC17A8
ENSSSCG00000027762	151.512284276173	1.84050707478204	0.437781854314387	4.20416482922636	2.62047930233459e-05	0.012167762192748
ENSSSCG00000041465	3.24483041128611	1.84035865119152	1.99756987700357	0.92129876024769	0.35689446820874	0.921112400262792
ENSSSCG00000050951	1.32863948436415	1.83819145490597	2.67792026862436	0.686425012888918	0.492445135911526	NA
ENSSSCG00000046474	2.31416562301921	1.83571077771511	2.24718758458022	0.816892541731457	0.413989840375935	NA
ENSSSCG00000029471	1.90960628089794	1.8342002833966	2.46283198556262	0.744752502058147	0.456421353627407	NA	STAC3
ENSSSCG00000044160	6.33841062105393	1.83345312996041	1.35753170521985	1.35057849692246	0.176830492803186	0.872514452476371
ENSSSCG00000036792	1.45937391484816	1.82744514466288	2.66626933193118	0.685394053322909	0.493095295559581	NA
ENSSSCG00000041868	1.45036792036933	1.82504599612043	2.57313415186622	0.709269664310654	0.478157149765738	NA
ENSSSCG00000006393	1.60219869695412	1.82399428142911	2.52614905352645	0.722045391139075	0.470266570812587	NA	KCNJ9
ENSSSCG00000007062	4.03665868994522	1.82193839114769	1.99710583603443	0.912289353059742	0.361616417554628	0.921112400262792	LAMP5
ENSSSCG00000018032	13.8515930053854	1.81790874469221	1.13031179765349	1.60832502011052	0.107764013690227	0.831050295267708	TRPV2
ENSSSCG00000034164	8.61758020688721	1.81587483703895	1.27350280824359	1.42588993544773	0.153900115033809	0.858738912841027	WDR64
ENSSSCG00000001438	6.21671339458054	1.81579063521585	1.54249881180977	1.17717473836199	0.239125769248069	0.900916670508527	PBX2
ENSSSCG00000007139	2.62224958994342	1.81526611506915	2.37882254877504	0.763094378773193	0.445407112196558	0.935967284859891	ADRA1D
ENSSSCG00000017005	2.15123308000222	1.81517163224629	2.50419040126774	0.724853681783688	0.468541798823416	NA	KCNMB1
ENSSSCG00000029084	1.84223487565291	1.81488416328361	3.09876263395532	0.585680278765674	0.558090389266462	NA	FSHR
ENSSSCG00000032993	1.0526932191357	1.81484008739355	3.24917686802847	0.558553800272116	0.576466277560528	NA	FAM240B
ENSSSCG00000042702	0.401610831402155	1.81464285551603	4.30811928010431	0.421214626971075	0.673598364417839	NA
ENSSSCG00000045676	0.401610831402155	1.81464285551603	4.30811928010431	0.421214626971075	0.673598364417839	NA
ENSSSCG00000048348	0.401610831402155	1.81464285551603	4.30811928010431	0.421214626971075	0.673598364417839	NA
ENSSSCG00000051066	0.401610831402155	1.81464285551603	4.30811928010431	0.421214626971075	0.673598364417839	NA
ENSSSCG00000046520	0.404965332101331	1.81464285551603	4.30811928010431	0.421214626971075	0.673598364417839	NA
ENSSSCG00000040652	44.7040365345212	1.81129078040715	0.669549281189671	2.70523892907302	0.00682552764089201	0.357598295968473	CBLN1
ENSSSCG00000024521	2.3553253567971	1.810786969321	2.27799278388009	0.794904611697979	0.426668991440731	NA
ENSSSCG00000006352	2.03790455934792	1.81005787552461	2.50368838003908	0.722956534828967	0.469706588374577	NA	MPZ
ENSSSCG00000044755	7.26381100871708	1.80982402803336	1.1228434000834	1.61182229676812	0.107000614779973	0.831050295267708
ENSSSCG00000020579	1.16063471475339	1.80947273829679	2.92618042312577	0.618373605399183	0.536329092541312	NA	U6
ENSSSCG00000006350	0.165903581371585	1.80940004849327	4.36554563007837	0.414472829244209	0.678527861681971	NA
ENSSSCG00000007083	0.165903581371585	1.80940004849327	4.36554563007837	0.414472829244209	0.678527861681971	NA	PCSK2
ENSSSCG00000007367	0.165903581371585	1.80940004849327	4.36554563007837	0.414472829244209	0.678527861681971	NA	GTSF1L
ENSSSCG00000019809	0.165903581371585	1.80940004849327	4.36554563007837	0.414472829244209	0.678527861681971	NA	SNORD18
ENSSSCG00000022568	0.165903581371585	1.80940004849327	4.36554563007837	0.414472829244209	0.678527861681971	NA	TMPRSS3
ENSSSCG00000026791	0.165903581371585	1.80940004849327	4.36554563007837	0.414472829244209	0.678527861681971	NA	RHCE
ENSSSCG00000027849	0.165903581371585	1.80940004849327	4.36554563007837	0.414472829244209	0.678527861681971	NA	CNR2
ENSSSCG00000030076	0.165903581371585	1.80940004849327	4.36554563007837	0.414472829244209	0.678527861681971	NA	SLC6A13
ENSSSCG00000033084	0.165903581371585	1.80940004849327	4.36554563007837	0.414472829244209	0.678527861681971	NA
ENSSSCG00000040323	0.165903581371585	1.80940004849327	4.36554563007837	0.414472829244209	0.678527861681971	NA	RGS21
ENSSSCG00000041057	0.165903581371585	1.80940004849327	4.36554563007837	0.414472829244209	0.678527861681971	NA
ENSSSCG00000042848	0.165903581371585	1.80940004849327	4.36554563007837	0.414472829244209	0.678527861681971	NA
ENSSSCG00000042983	0.165903581371585	1.80940004849327	4.36554563007837	0.414472829244209	0.678527861681971	NA
ENSSSCG00000042985	0.165903581371585	1.80940004849327	4.36554563007837	0.414472829244209	0.678527861681971	NA
ENSSSCG00000045432	0.165903581371585	1.80940004849327	4.36554563007837	0.414472829244209	0.678527861681971	NA
ENSSSCG00000046710	0.165903581371585	1.80940004849327	4.36554563007837	0.414472829244209	0.678527861681971	NA
ENSSSCG00000046762	0.165903581371585	1.80940004849327	4.36554563007837	0.414472829244209	0.678527861681971	NA
ENSSSCG00000048580	0.165903581371585	1.80940004849327	4.36554563007837	0.414472829244209	0.678527861681971	NA
ENSSSCG00000049149	0.165903581371585	1.80940004849327	4.36554563007837	0.414472829244209	0.678527861681971	NA
ENSSSCG00000049509	0.165903581371585	1.80940004849327	4.36554563007837	0.414472829244209	0.678527861681971	NA
ENSSSCG00000049639	0.165903581371585	1.80940004849327	4.36554563007837	0.414472829244209	0.678527861681971	NA
ENSSSCG00000050109	0.165903581371585	1.80940004849327	4.36554563007837	0.414472829244209	0.678527861681971	NA
ENSSSCG00000050773	0.165903581371585	1.80940004849327	4.36554563007837	0.414472829244209	0.678527861681971	NA
ENSSSCG00000051211	0.165903581371585	1.80940004849327	4.36554563007837	0.414472829244209	0.678527861681971	NA
ENSSSCG00000035060	0.250236975945818	1.80939971837191	4.36554490054917	0.414472822887309	0.678527866336569	NA
ENSSSCG00000004204	0.423997510265036	1.80939971836546	4.36554490053491	0.414472822887185	0.67852786633666	NA	TMEM244
ENSSSCG00000049174	0.423997510265036	1.80939971836546	4.36554490053491	0.414472822887185	0.67852786633666	NA
ENSSSCG00000049418	0.386872709788427	1.8093987594921	4.36554573441372	0.414472524071516	0.678528085133086	NA
ENSSSCG00000044377	0.460529085927374	1.80939875949071	4.36554573441069	0.414472524071486	0.678528085133108	NA
ENSSSCG00000032465	0.510757396782418	1.80939842875292	4.36554500493224	0.414472517568514	0.678528089894663	NA
ENSSSCG00000035053	0.471446865647113	1.80939842587563	4.36554500516684	0.41447251688715	0.678528090393566	NA
ENSSSCG00000030539	0.595331552641104	1.80939806658758	4.3655442131362	0.414472509783085	0.678528095595248	NA	KLK15
ENSSSCG00000041154	0.492192837251	1.80939787335729	4.36554379719722	0.41447250501048	0.678528099089807	NA
ENSSSCG00000047565	0.419144526378737	1.80939786287474	4.36554376770457	0.414472505409363	0.67852809879774	NA
ENSSSCG00000047525	0.527402458407768	1.80939767290255	4.36554335892205	0.41447250070363	0.678528102243335	NA
ENSSSCG00000046960	0.611976614266453	1.80939756991323	4.36554313369927	0.414472498495275	0.678528103860319	NA
ENSSSCG00000023176	14.0925624966525	1.80886456647621	0.84996379392153	2.12816661063943	0.0333232721161412	0.64567523837225	TROAP
ENSSSCG00000012347	0.400196031068658	1.80868734192105	4.30836972587834	0.419807829178893	0.674625845016608	NA	ALAS2
ENSSSCG00000047741	0.697266618788413	1.80865473919524	3.98437764511885	0.453936574363369	0.649874478144708	NA
ENSSSCG00000039063	0.704049622446966	1.80862438296914	3.97054635734969	0.455510204438561	0.648742227938773	NA	ssc-mir-9840
ENSSSCG00000033100	0.904646990595718	1.80801973865878	3.72933792594243	0.484809844149986	0.627811239104933	NA
ENSSSCG00000042217	1.01433127228467	1.80758769512078	3.5824623510787	0.504565719881607	0.613863892028759	NA
ENSSSCG00000043315	0.998675127002755	1.80750937352429	3.55738431735349	0.508100675180628	0.611382741784728	NA
ENSSSCG00000042533	1.15459730449269	1.80718551698464	3.46075508340808	0.522193993342331	0.601535267785449	NA
ENSSSCG00000008634	8.09466716830875	1.80651551953479	1.08945457749276	1.65818342210489	0.0972804498377943	0.821138083947767	ATP6V1C2
ENSSSCG00000051542	1.41168568499322	1.80637345722943	3.25018165395118	0.555776153321602	0.578363889399276	NA
ENSSSCG00000000607	1.09866270743451	1.80634005657606	3.2423295176795	0.557111807028436	0.577451041051561	NA	ART4
ENSSSCG00000040729	1.68736090215413	1.80546532071971	3.05671004661874	0.590656389773335	0.554750673706671	NA	C11orf86
ENSSSCG00000011416	1.49363077229318	1.8044648558434	2.88019737201932	0.626507361395961	0.530982209991118	NA	DOCK3
ENSSSCG00000051596	1.65339991311302	1.80389379923224	2.79380051082993	0.645677381845842	0.518488311530706	NA
ENSSSCG00000034708	2.30169038994179	1.80178240056251	2.53233395670944	0.711510579317028	0.476767897382623	NA	PITX2
ENSSSCG00000007198	14.667799315711	1.79642326239914	1.03386788262613	1.7375752671957	0.08228568098522	0.80299283647212	ANGPT4
ENSSSCG00000041282	16.6144546059079	1.79594994488858	1.10578324757202	1.62414284068055	0.104345326604474	0.826556237532964
ENSSSCG00000021584	3.10553003063848	1.79449478201354	2.53360585491986	0.708277011015314	0.478773250364088	0.940779884517426	CDK5R2
ENSSSCG00000049223	2.79269621751924	1.79404330866369	4.13100429423581	0.434287447042117	0.664079718285128	0.963493241026273
ENSSSCG00000050656	2.21636262543428	1.79383366445643	2.6790950656561	0.669567006953941	0.503133852152545	NA
ENSSSCG00000013654	1.68134246050847	1.7936724763116	2.71884873992958	0.659717640768076	0.509435043939423	NA	ICAM4
ENSSSCG00000050022	1.42136391291127	1.7931357022694	2.8691786101141	0.624964823015356	0.531994145777897	NA
ENSSSCG00000032430	1.41642921202059	1.79310561871503	2.87837739289585	0.622957094903749	0.533312716937812	NA	ANKRD34C
ENSSSCG00000010387	0.163813428283483	1.79309357810271	4.36687302991073	0.410612712075892	0.681356540915705	NA	FAM170B
ENSSSCG00000027225	0.163813428283483	1.79309357810271	4.36687302991073	0.410612712075892	0.681356540915705	NA
ENSSSCG00000014221	0.730386086857078	1.79267836300965	3.90823190458595	0.458692935008824	0.646454688202218	NA	LVRN
ENSSSCG00000047129	3.37126556570965	1.79243740899585	1.75753189486474	1.01986052954891	0.307794611251057	0.921112400262792
ENSSSCG00000026890	1.24048294704267	1.79243202856763	3.11823714356362	0.574822230011402	0.565411530744699	NA	GALNT6
ENSSSCG00000049180	1.44452279135667	1.79232189724928	3.16413074116686	0.566450012298897	0.571087905010859	NA
ENSSSCG00000044912	1.22784788301854	1.79206460440349	3.28129116457106	0.546146170676002	0.584965464544758	NA
ENSSSCG00000018158	1.31426875995524	1.79197445645133	2.87921523287929	0.622382945181667	0.533690092117502	NA	SNORD81
ENSSSCG00000015507	0.652575676966192	1.79130577328718	3.73658879494473	0.479396013741371	0.631656928790837	NA	TNN
ENSSSCG00000011885	0.734964102166181	1.79107874804957	3.91686911173298	0.457273066052781	0.64747478645556	NA	FBXO40
ENSSSCG00000004903	0.704849415042868	1.79103916471117	3.95273799502417	0.453113554949958	0.650466975211119	NA	CDH20
ENSSSCG00000041866	1.60827277280485	1.79078618598743	2.8505549823398	0.628223695765207	0.529857409525923	NA
ENSSSCG00000035554	0.480525785926851	1.79068882686177	4.30913243870206	0.415556693217146	0.677734421883518	NA	LHFPL3
ENSSSCG00000043178	0.480525785926851	1.79068882686177	4.30913243870206	0.415556693217146	0.677734421883518	NA
ENSSSCG00000000934	0.483880286626026	1.79068882686177	4.30913243870206	0.415556693217146	0.677734421883518	NA	LRRIQ1
ENSSSCG00000017351	1.09642538431929	1.78229664797161	2.92842056391977	0.608620452243362	0.54277604483654	NA	MEIOC
ENSSSCG00000007464	0.246972783808671	1.78192151513059	4.36779016501785	0.407968663284745	0.683296681325626	NA
ENSSSCG00000045052	0.222648440789349	1.78192151513059	4.36779016501785	0.407968663284745	0.683296681325626	NA
ENSSSCG00000048899	1.8637159345278	1.77743321824345	2.63543883189666	0.67443539069517	0.500034548985132	NA	GPR62
ENSSSCG00000041275	1.73338792177834	1.7770630441263	3.14667870107309	0.564742451626943	0.572248955117987	NA
ENSSSCG00000045763	1.09058798674412	1.7769038480094	3.48073694101093	0.510496448919614	0.609703701786327	NA
ENSSSCG00000034739	0.948515347439896	1.77686821633762	3.57428880522323	0.497124970355228	0.61910092691024	NA
ENSSSCG00000034943	368.514105412466	1.77678379182862	0.419452510820998	4.23595936605769	2.27577932793738e-05	0.0109692563606582	GDF6
ENSSSCG00000039807	0.698912706323035	1.77672258518753	4.03233399375924	0.440618904073254	0.659488914870375	NA
ENSSSCG00000044284	0.563138789209164	1.77665538097378	4.31044966788136	0.41217402309839	0.680211875731287	NA
ENSSSCG00000001932	0.16172327519538	1.77664387199026	4.36822696127577	0.406719680030403	0.684213884543032	NA
ENSSSCG00000016105	0.16172327519538	1.77664387199026	4.36822696127577	0.406719680030403	0.684213884543032	NA	FLACC1
ENSSSCG00000016284	0.16172327519538	1.77664387199026	4.36822696127577	0.406719680030403	0.684213884543032	NA
ENSSSCG00000018523	0.16172327519538	1.77664387199026	4.36822696127577	0.406719680030403	0.684213884543032	NA	U6
ENSSSCG00000031270	0.16172327519538	1.77664387199026	4.36822696127577	0.406719680030403	0.684213884543032	NA	OR2D2
ENSSSCG00000036227	0.16172327519538	1.77664387199026	4.36822696127577	0.406719680030403	0.684213884543032	NA
ENSSSCG00000038345	0.16172327519538	1.77664387199026	4.36822696127577	0.406719680030403	0.684213884543032	NA	IKZF1
ENSSSCG00000042722	0.16172327519538	1.77664387199026	4.36822696127577	0.406719680030403	0.684213884543032	NA
ENSSSCG00000045421	0.16172327519538	1.77664387199026	4.36822696127577	0.406719680030403	0.684213884543032	NA
ENSSSCG00000045527	0.16172327519538	1.77664387199026	4.36822696127577	0.406719680030403	0.684213884543032	NA
ENSSSCG00000045583	0.16172327519538	1.77664387199026	4.36822696127577	0.406719680030403	0.684213884543032	NA
ENSSSCG00000045595	0.16172327519538	1.77664387199026	4.36822696127577	0.406719680030403	0.684213884543032	NA
ENSSSCG00000047465	0.16172327519538	1.77664387199026	4.36822696127577	0.406719680030403	0.684213884543032	NA	SERTM2
ENSSSCG00000047495	0.16172327519538	1.77664387199026	4.36822696127577	0.406719680030403	0.684213884543032	NA
ENSSSCG00000047548	0.16172327519538	1.77664387199026	4.36822696127577	0.406719680030403	0.684213884543032	NA
ENSSSCG00000047866	0.16172327519538	1.77664387199026	4.36822696127577	0.406719680030403	0.684213884543032	NA
ENSSSCG00000048504	0.16172327519538	1.77664387199026	4.36822696127577	0.406719680030403	0.684213884543032	NA
ENSSSCG00000049001	0.16172327519538	1.77664387199026	4.36822696127577	0.406719680030403	0.684213884543032	NA
ENSSSCG00000050046	0.16172327519538	1.77664387199026	4.36822696127577	0.406719680030403	0.684213884543032	NA	U2
ENSSSCG00000050345	0.16172327519538	1.77664387199026	4.36822696127577	0.406719680030403	0.684213884543032	NA
ENSSSCG00000036534	0.247013279717339	1.77664387198702	4.36822696126853	0.406719680030335	0.684213884543082	NA	MYOM3
ENSSSCG00000044209	0.247013279717339	1.77664387198702	4.36822696126853	0.406719680030335	0.684213884543082	NA
ENSSSCG00000047442	0.247013279717339	1.77664387198702	4.36822696126853	0.406719680030335	0.684213884543082	NA
ENSSSCG00000050092	0.332303284239299	1.77664387198381	4.36822696126136	0.406719680030268	0.684213884543131	NA
ENSSSCG00000035225	0.246297431054066	1.77664353833201	4.36822621574506	0.40671967306276	0.684213889661091	NA	U6
ENSSSCG00000044767	0.221973088034744	1.77664353833201	4.36822621574506	0.40671967306276	0.684213889661091	NA
ENSSSCG00000048278	0.221973088034744	1.77664353833201	4.36822621574506	0.40671967306276	0.684213889661091	NA
ENSSSCG00000003773	0.246056669769613	1.77664353833201	4.36822621574506	0.40671967306276	0.684213889661091	NA	AK5
ENSSSCG00000036621	0.246056669769613	1.77664353833201	4.36822621574506	0.40671967306276	0.684213889661091	NA	FAM229B
ENSSSCG00000040242	0.246056669769613	1.77664353833201	4.36822621574506	0.40671967306276	0.684213889661091	NA
ENSSSCG00000044894	0.319953807193013	1.77664353832877	4.36822621573782	0.406719673062692	0.684213889661141	NA
ENSSSCG00000000629	0.332816556286995	1.77664353832877	4.36822621573782	0.406719673062692	0.684213889661141	NA
ENSSSCG00000042067	0.418347322093407	1.77664353832552	4.36822621573057	0.406719673062624	0.68421388966119	NA
ENSSSCG00000011735	0.330871586912751	1.77664317610459	4.36822540626916	0.406719665508744	0.684213895209867	NA	SI
ENSSSCG00000016642	0.330871586912751	1.77664317610459	4.36822540626916	0.406719665508744	0.684213895209867	NA	GPR85
ENSSSCG00000042937	0.330871586912751	1.77664317610459	4.36822540626916	0.406719665508744	0.684213895209867	NA
ENSSSCG00000037739	0.50145159595667	1.77664317609837	4.36822540625527	0.406719665508614	0.684213895209963	NA	SNORA71
ENSSSCG00000049230	0.591151246464898	1.77664317609639	4.36822540625084	0.406719665508573	0.684213895209993	NA
ENSSSCG00000047202	0.402722526552835	1.7766429858567	4.36822498078143	0.40671966157267	0.684213898101098	NA
ENSSSCG00000048039	0.402722526552835	1.7766429858567	4.36822498078143	0.40671966157267	0.684213898101098	NA
ENSSSCG00000051392	0.414723458918079	1.77664297278508	4.36822495186025	0.406719661273048	0.684213898321184	NA
ENSSSCG00000000640	0.415445742771437	1.77664297145982	4.36822494889815	0.40671966124546	0.684213898341449	NA
ENSSSCG00000032036	0.462972339392199	1.7766428756323	4.36822473441804	0.406719659278014	0.684213899786629	NA
ENSSSCG00000038677	0.462972339392199	1.7766428756323	4.36822473441804	0.406719659278014	0.684213899786629	NA	GJB3
ENSSSCG00000040088	0.499056853492312	1.7766428280841	4.36822462814165	0.406719658288252	0.684213900513656	NA
ENSSSCG00000048391	0.499297614776764	1.77664282761676	4.36822462739437	0.406719658250844	0.684213900541134	NA
ENSSSCG00000050318	0.500019898630122	1.77664282673476	4.36822462512564	0.406719658260171	0.684213900534283	NA	SMIM35
ENSSSCG00000038275	0.523222152231562	1.77664278539029	4.36822453271177	0.406719657399881	0.684213901166206	NA
ENSSSCG00000032737	9.32827728742128	1.77570395579305	1.49069673110185	1.19119061492846	0.233578763031401	0.900916670508527	U2
ENSSSCG00000014898	30.3706842912413	1.77534008110831	0.675118401587924	2.62967218332753	0.00854672388461948	0.393756317474857	DDIAS
ENSSSCG00000041214	25.7023204382891	1.77215188567706	0.669192850543149	2.64819309447	0.00809232888919756	0.388466158164965
ENSSSCG00000035387	8.11022424940181	1.76984505611312	1.0593702185117	1.67065774097327	0.0947893003900483	0.820856696721549	ZNF550
ENSSSCG00000014994	195.474081859503	1.76842578543727	0.408840544212734	4.32546578481487	1.52209894024933e-05	0.00841175827343234	PDGFD
ENSSSCG00000012712	0.992920576475528	1.76675295105039	3.32508089902161	0.531341343174612	0.595182260800711	NA	MCF2
ENSSSCG00000050266	4.99657670501237	1.76642412282552	1.27128011957322	1.38948457985682	0.164685446733319	0.865022242000807
ENSSSCG00000031746	8.95195806761074	1.76555271403427	1.09504061395498	1.61231710635607	0.106892952712133	0.831050295267708	KCNQ2
ENSSSCG00000011286	4.77979583237081	1.76543293311574	1.43131009431699	1.2334384701997	0.217412219584183	0.894215190934676	KLHL40
ENSSSCG00000041772	0.160308474861882	1.76537171221401	4.36916345062297	0.404052567994978	0.68617406335024	NA	OR4B1
ENSSSCG00000022196	1.82182345171825	1.76219554523775	2.32653082857133	0.75743485691091	0.448789379727165	NA	CCT6B
ENSSSCG00000000950	27.5013615983423	1.762023017486	0.736221259993503	2.39333351702117	0.0166960565292632	0.511669716568823	E2F7
ENSSSCG00000039592	14.8479077173928	1.76176078050763	0.842765432756193	2.09045211399564	0.0365772056923694	0.655398258130931	ZMYND19
ENSSSCG00000004017	5.69773882458364	1.75949864460453	1.49007124511687	1.18081511227775	0.23767617926487	0.900916670508527
ENSSSCG00000050009	1.32201916077302	1.75792265064754	2.9854948533196	0.588821196155435	0.555981225429119	NA
ENSSSCG00000042418	6.15224002568532	1.75769283734109	1.31102251776278	1.34070377398287	0.18001664876421	0.876050344816747
ENSSSCG00000047176	0.882050472880821	1.75561106301035	3.60610593627803	0.486844006813169	0.626368881671741	NA
ENSSSCG00000005452	0.812226219619363	1.75512921477673	3.79448099760518	0.462547899405596	0.643688461067527	NA	C9orf152
ENSSSCG00000044979	0.666091413205962	1.75456643145224	4.0581238216258	0.432359018249302	0.665480498788799	NA
ENSSSCG00000000235	0.158893674528385	1.75403058973389	4.37011287737405	0.401369630248055	0.688148005530201	NA	KRT82
ENSSSCG00000000943	0.158893674528385	1.75403058973389	4.37011287737405	0.401369630248055	0.688148005530201	NA	OTOGL
ENSSSCG00000008429	0.158893674528385	1.75403058973389	4.37011287737405	0.401369630248055	0.688148005530201	NA	EPCAM
ENSSSCG00000019671	0.158893674528385	1.75403058973389	4.37011287737405	0.401369630248055	0.688148005530201	NA
ENSSSCG00000028717	0.158893674528385	1.75403058973389	4.37011287737405	0.401369630248055	0.688148005530201	NA
ENSSSCG00000033314	0.158893674528385	1.75403058973389	4.37011287737405	0.401369630248055	0.688148005530201	NA	DLX6
ENSSSCG00000038741	0.158893674528385	1.75403058973389	4.37011287737405	0.401369630248055	0.688148005530201	NA
ENSSSCG00000039486	0.158893674528385	1.75403058973389	4.37011287737405	0.401369630248055	0.688148005530201	NA	DIPK1C
ENSSSCG00000041129	0.158893674528385	1.75403058973389	4.37011287737405	0.401369630248055	0.688148005530201	NA
ENSSSCG00000041563	0.158893674528385	1.75403058973389	4.37011287737405	0.401369630248055	0.688148005530201	NA
ENSSSCG00000042466	0.158893674528385	1.75403058973389	4.37011287737405	0.401369630248055	0.688148005530201	NA
ENSSSCG00000043048	0.158893674528385	1.75403058973389	4.37011287737405	0.401369630248055	0.688148005530201	NA
ENSSSCG00000043267	0.158893674528385	1.75403058973389	4.37011287737405	0.401369630248055	0.688148005530201	NA
ENSSSCG00000044199	0.158893674528385	1.75403058973389	4.37011287737405	0.401369630248055	0.688148005530201	NA
ENSSSCG00000046547	0.158893674528385	1.75403058973389	4.37011287737405	0.401369630248055	0.688148005530201	NA
ENSSSCG00000048063	0.158893674528385	1.75403058973389	4.37011287737405	0.401369630248055	0.688148005530201	NA
ENSSSCG00000048210	0.158893674528385	1.75403058973389	4.37011287737405	0.401369630248055	0.688148005530201	NA
ENSSSCG00000049400	0.158893674528385	1.75403058973389	4.37011287737405	0.401369630248055	0.688148005530201	NA
ENSSSCG00000049455	0.158893674528385	1.75403058973389	4.37011287737405	0.401369630248055	0.688148005530201	NA
ENSSSCG00000050330	0.158893674528385	1.75403058973389	4.37011287737405	0.401369630248055	0.688148005530201	NA
ENSSSCG00000027710	0.33241344756315	1.75403058972736	4.37011287735926	0.401369630247921	0.6881480055303	NA	PDZD3
ENSSSCG00000043811	0.33241344756315	1.75403058972736	4.37011287735926	0.401369630247921	0.6881480055303	NA
ENSSSCG00000047634	0.219143487367748	1.75403025606709	4.37011212039383	0.401369623420331	0.688148010556336	NA
ENSSSCG00000047227	0.330227716904453	1.75403025606386	4.37011212038647	0.401369623420265	0.688148010556384	NA
ENSSSCG00000051490	0.416987603421835	1.75403025606057	4.37011212037904	0.401369623420197	0.688148010556434	NA
ENSSSCG00000047481	0.599922772598623	1.75402983920591	4.37011118845486	0.401369613624426	0.688148017767456	NA
ENSSSCG00000002456	0.485182930407799	1.7540296975477	4.37011086696396	0.401369610736278	0.688148019893526	NA	CHGA
ENSSSCG00000050796	0.532393483929811	1.75402949193549	4.37011038648834	0.40136960781555	0.68814802204358	NA
ENSSSCG00000009009	9.37568926423346	1.74399073947827	0.971581953434824	1.795001166204	0.0726535141301774	0.788716076818593	MND1
ENSSSCG00000050786	1.66351523215335	1.74196647344481	2.58907298892459	0.672814741375197	0.501065158208639	NA
ENSSSCG00000040688	10.8155400042382	1.74127931786748	0.838708535359245	2.07614355220749	0.0378806761549964	0.664750700486951
ENSSSCG00000051390	4.38973027489742	1.73994767539251	1.61136770682879	1.07979554760767	0.280233234310263	0.911979393519609
ENSSSCG00000005307	6.28918894594044	1.73911036496006	2.45501619241963	0.708390588351279	0.478702735449616	0.940779884517426
ENSSSCG00000002241	4.07296585787721	1.73080344257989	1.6809579710935	1.02965301473537	0.303172919118867	0.920012223774204	NUTM1
ENSSSCG00000003921	6.63189818230169	1.72946802554253	1.30182577471499	1.32849422644221	0.184014889645179	0.880212613266124	ZSWIM5
ENSSSCG00000004384	7.15087654770921	1.72883983056753	1.2887202654589	1.34151675651032	0.179752733016318	0.876050344816747	NR2E1
ENSSSCG00000023279	19.3437973153981	1.72586444457237	0.923865517877086	1.86809055125054	0.061749450358116	0.759912384832645	SH3TC2
ENSSSCG00000016290	78.1350527476884	1.72017938032896	1.03504557978881	1.66193587405103	0.0965256327760991	0.820856696721549	EFHD1
ENSSSCG00000016064	2.46888240136129	1.71756423051472	2.06893285787339	0.830169149268656	0.406443155239787	0.930337750418336	TMEFF2
ENSSSCG00000018530	6.00458620111835	1.71688532141302	1.41441346096079	1.21384967606769	0.224805132772217	0.89666251219946
ENSSSCG00000042321	9.80483296173976	1.7164893473285	1.11923293961323	1.53363011985839	0.125120674063906	0.843952303817589
ENSSSCG00000050845	1.00744470956828	1.71628911237623	2.75733091882753	0.622445822754575	0.533648757581921	NA
ENSSSCG00000031716	2.50974246535163	1.7125092649138	2.4095005771061	0.710732041811995	0.477250299985865	0.940779884517426	PTPRQ
ENSSSCG00000046172	2.83688157878135	1.70303702892118	1.86955996866665	0.910929340306624	0.362332605187585	0.921112400262792	TREX2
ENSSSCG00000010884	2.78770710054569	1.70164612977572	2.14534697634395	0.793179913803794	0.427673008432683	0.933203705799289
ENSSSCG00000000371	8.07398010425348	1.69968060171593	1.38329298788289	1.22872060843544	0.219176576711711	0.895392266582795
ENSSSCG00000010190	3691.13016983817	1.69875282237781	0.719268978766004	2.36177684917294	0.0181875862767887	0.532051659554144
ENSSSCG00000048415	1.97289844225785	1.69722786827946	2.23000336472408	0.761087581807061	0.4466047572195	NA
ENSSSCG00000039107	8.74373361008419	1.69342512384196	1.20661052334878	1.40345628607821	0.160480818660588	0.8623384012754
ENSSSCG00000034894	64.1812199290539	1.68701704631376	0.512928626537546	3.28898984972185	0.00100547649680172	0.130983694988765	NKAIN3
ENSSSCG00000041176	8.44437709895728	1.68383981423172	1.0109586730019	1.6655871888727	0.0957956645410368	0.820856696721549
ENSSSCG00000009098	14.8165956215982	1.68314279566027	0.920563681084806	1.8283827944166	0.0674921217595136	0.77817233983657	QRFPR
ENSSSCG00000015581	76.3037256577743	1.68152635969534	1.20550641448575	1.39487134990704	0.16305463808442	0.863544669033017	CENPF
ENSSSCG00000011207	9.7056247159166	1.6785764090085	1.09843681596211	1.52815017178594	0.126475257032017	0.843952303817589	SGO1
ENSSSCG00000039101	14.1757524141678	1.67447894769061	0.87267748656126	1.9187832543828	0.0550117699708766	0.741530436016487	C1QL1
ENSSSCG00000048138	11.3594550337582	1.67360788492248	4.09171902062652	0.409023170087134	0.682522657541087	0.964875668647676	PERCC1
ENSSSCG00000016002	166.454346548813	1.67014135022177	0.449596280458486	3.71475793464885	0.00020339830663851	0.0565603752690935	CCDC141
ENSSSCG00000037652	9.36013621763817	1.66782148075505	0.967136237354343	1.72449487087514	0.084618544105831	0.8030334535008
ENSSSCG00000041502	1.78432096743048	1.66618503430892	2.19159498751262	0.76026138214524	0.447098360573354	NA
ENSSSCG00000008874	59.7602610198322	1.65781800714828	0.530992720511595	3.12211061114175	0.00179559461751193	0.179064125304983	TMEM144
ENSSSCG00000003693	126.908156793814	1.65692271223696	0.479344789454236	3.45664070766989	0.000546953574374853	0.093635331871751	MYOM1
ENSSSCG00000009050	24.054726990994	1.65617830352087	0.813693913014946	2.03538244176401	0.0418124066469217	0.684760660074343	INPP4B
ENSSSCG00000039508	14.2926114599812	1.65489163843885	0.785566648788713	2.10662155908804	0.0351503964443124	0.646746331083708	REC114
ENSSSCG00000029241	2.54830197057958	1.65429111416399	2.10688024480934	0.78518516571581	0.432345011674443	0.933203705799289	ASB10
ENSSSCG00000004404	5.86680194040194	1.65336668800713	1.47105987552225	1.12392888659285	0.261043195596537	0.90588712988874
ENSSSCG00000006000	0.738613461996233	1.6529732259523	4.14986079572911	0.398320162366284	0.690394200054288	NA	TAF2
ENSSSCG00000042348	2.32400317964482	1.65136099532075	1.91076777777555	0.864239503370321	0.387456335599456	NA
ENSSSCG00000024018	2126.94369121255	1.65035937481213	0.345331327729166	4.77906069415881	1.7611602857362e-06	0.00231512524834049	SLC16A3
ENSSSCG00000008072	2439.01258861561	1.64988383760487	0.382046830175381	4.31853821911696	1.57066025852471e-05	0.00841175827343234	ASPN
ENSSSCG00000042454	0.99233592957229	1.64985847444792	3.80837716114821	0.433218246154616	0.664856224508377	NA
ENSSSCG00000042006	18.2036058496301	1.64978429058265	0.932981664945877	1.76829229616035	0.0770120511479582	0.798848105881977
ENSSSCG00000012595	23.8016298072259	1.64697304809781	0.624458213700462	2.63744316587343	0.00835336219805662	0.389643927044835	LRCH2
ENSSSCG00000027872	153.925566309845	1.64622135986857	0.517064855502987	3.18378118788826	0.00145364851048414	0.159240586830309	MYBL1
ENSSSCG00000046350	2.03695715749409	1.64550613387826	2.57776247805003	0.638346685503398	0.523248028069579	NA
ENSSSCG00000031262	2169.51588591794	1.64408634365425	0.718653492563055	2.28773165464021	0.0221531530932165	0.564629950445263	TXNIP
ENSSSCG00000013517	84.8769476355674	1.64396219038314	0.457219791441903	3.59556218071552	0.000323691798000267	0.0731341156106852	UHRF1
ENSSSCG00000042300	0.73652330890813	1.64384212353819	3.78490838542048	0.434314904389836	0.664059782154393	NA
ENSSSCG00000041931	0.821097464766816	1.64271338790416	3.67931188917351	0.446472992066232	0.655255617473917	NA
ENSSSCG00000006639	0.996562207175825	1.63679261416058	3.23270087474506	0.506323559642574	0.612629526549354	NA	C1orf56
ENSSSCG00000002029	1.85362279648627	1.63579438676255	2.54425599642238	0.64293624111046	0.520265472253331	NA	MYH7
ENSSSCG00000049279	5.75977729968794	1.63570146037018	1.48711646361031	1.09991483545219	0.271369230195158	0.909573967010816
ENSSSCG00000009754	4.58790753548261	1.63257419907243	1.35216406384287	1.20737878096881	0.227286303457947	0.89666251219946
ENSSSCG00000010896	67.8667995457739	1.62960180578052	1.0607393625156	1.53628861468461	0.124467610605774	0.843952303817589	ASPM
ENSSSCG00000042307	1.31236775472012	1.62949519608583	2.84295685179982	0.573169161907691	0.566530162240635	NA
ENSSSCG00000015604	39.6438906531339	1.62897956494286	0.534442764706605	3.04799629168359	0.00230372770257809	0.203612005133398	NEK2
ENSSSCG00000045617	1.60506088034182	1.62539814247721	2.67234772288633	0.608228535739227	0.543035911139228	NA
ENSSSCG00000049160	5.36906953282767	1.61887106115829	1.28587569739105	1.25896388308984	0.208043377487047	0.892353137120958
ENSSSCG00000025273	29.3664005658975	1.61354560204928	0.620147534889119	2.60187376595439	0.00927159725883681	0.411249375345952	CYP11A1
ENSSSCG00000004573	6.24887793965221	1.61198160044194	1.38106148057805	1.16720480812139	0.243127669659711	0.900916670508527
ENSSSCG00000004466	27.3525161041496	1.61189569005178	0.763893662219554	2.11010480878751	0.0348493291857779	0.646313133381459	TTK
ENSSSCG00000015358	33.4123436175315	1.61128579828168	0.720759258216696	2.23553950908425	0.025381950831081	0.587293435993909	CRPPA
ENSSSCG00000024417	5.02337470162428	1.60762678226874	1.63555492974447	0.982924359819521	0.325644667690803	0.921112400262792	ERC2
ENSSSCG00000047567	0.983398346126898	1.60645302083018	2.83551969873241	0.566546238965762	0.571022509402514	NA
ENSSSCG00000043201	2.53203834243178	1.60439248133453	4.12606900519329	0.388842862132252	0.697392391645035	0.966206187907177
ENSSSCG00000001964	1.8987746918775	1.60351465870881	2.09794000053061	0.764328178262128	0.444671697270624	NA	NPAS3
ENSSSCG00000012933	5.17639711752688	1.60173026062166	1.47507256191608	1.08586540213388	0.277538545758971	0.911979393519609	CCDC87
ENSSSCG00000045744	1.58252396401986	1.59906126525855	3.38181353027031	0.472841347089511	0.63632637288054	NA
ENSSSCG00000045256	2.70908828223956	1.59828350710475	1.85243404915917	0.862801840546077	0.38824642703922	0.923525350587944
ENSSSCG00000034015	8.33546540792097	1.59334487591097	1.16339076471127	1.3695698163002	0.170821227100168	0.868417999864965	XIRP1
ENSSSCG00000007385	3.51070843183161	1.59260106826034	1.7793834880801	0.895029699291358	0.370771212016362	0.921112400262792	KCNS1
ENSSSCG00000038376	9.71434095299591	1.59230400602218	1.02344977531176	1.55582036796787	0.119750813379912	0.843266345621083	ZCWPW2
ENSSSCG00000007778	2.16523288570962	1.59201401184876	2.04388750580605	0.778914694339264	0.436029967345527	NA	CCDC189
ENSSSCG00000007485	3.4835831358531	1.59101145942334	1.50323792601774	1.05838964803005	0.28987783698294	0.914313644969939	BCAS1
ENSSSCG00000031771	0.888862702180774	1.58982237826857	3.33154547105234	0.47720266527426	0.633217813403931	NA	TSHR
ENSSSCG00000017863	0.889578550844047	1.58971602774161	3.32288233201382	0.478414782379059	0.632355014369922	NA	TRPV1
ENSSSCG00000040173	0.88816375051055	1.58899658944955	3.62136727516698	0.438783605392879	0.660818340742969	NA	DLGAP3
ENSSSCG00000016658	433.748307302958	1.58793542661907	0.384691398986163	4.12781629847718	3.66224493165002e-05	0.0153603221596633	ANLN
ENSSSCG00000015771	24.1637083653663	1.58776286295849	0.810047910041041	1.9600851298759	0.0499858409858429	0.728512094399278	NEIL3
ENSSSCG00000005355	3.90800150847706	1.58587490457581	1.80949108736011	0.876420401102645	0.380801531597838	0.921833227919801	EXOSC3
ENSSSCG00000018450	2.11957611845189	1.58507240339947	2.26893814513351	0.698596568971783	0.484804188531594	NA
ENSSSCG00000037771	4.57964122424295	1.58431495790217	1.49196740647525	1.06189649386852	0.288282676962721	0.914183883407378
ENSSSCG00000051311	2.87597255851371	1.57781533311071	1.68870746708673	0.934333129842006	0.350132079871506	0.921112400262792
ENSSSCG00000040638	1.12697744049223	1.57746958482763	2.74049539464748	0.575614754875567	0.564875605676897	NA	DIO2
ENSSSCG00000040513	36.4957854782886	1.57645870555644	1.23417788722792	1.27733507614313	0.201483975151055	0.888442726929651	AQP3
ENSSSCG00000027002	4.23498316764497	1.57581921155204	1.87619352170091	0.839902277310626	0.400963180672016	0.927371655872896	KLHL32
ENSSSCG00000015203	10.9666869744526	1.57562798090183	1.04186474870617	1.51231528167021	0.130453675275384	0.848986620716171	ROBO4
ENSSSCG00000028911	7.00208363781327	1.57383257855192	3.12663950081475	0.503362340986803	0.614709543544669	0.958524342220736	COLQ
ENSSSCG00000012546	3.82117893706527	1.57354432440529	1.92025629048406	0.819444952323858	0.412532596710086	0.931128025344822	NRK
ENSSSCG00000012541	5.35557885431435	1.5728433467407	1.53706035788871	1.02328014555078	0.306175408408021	0.921112400262792
ENSSSCG00000021132	22.0635870695781	1.5722393358115	0.963683151270657	1.63148990800392	0.102786987599482	0.825567271414758	PLD5
ENSSSCG00000016838	20.2688321846414	1.57172179234829	1.03452727996469	1.51926568084501	0.128695634556829	0.846519153749713	RANBP3L
ENSSSCG00000031889	4.85244398990394	1.57145678097899	1.68986555650328	0.92993006155513	0.352407297073847	0.921112400262792
ENSSSCG00000011756	1.56750089699242	1.57009911670977	2.41436766899447	0.650314836830002	0.515488875234808	NA	NLGN1
ENSSSCG00000022083	4.06039493700149	1.56641634234135	1.41576215668975	1.1064120727763	0.268548202399113	0.907618231738472	ANKS1B
ENSSSCG00000038186	8.77723502790301	1.56012984563835	1.28770192096848	1.21156132505027	0.225680346565717	0.89666251219946	TIGD4
ENSSSCG00000008554	2.73208847204916	1.55857479578016	1.90804621440999	0.816843315434113	0.414017974972697	0.931347218124642	ABHD1
ENSSSCG00000042951	1.65097699276359	1.55458556289163	2.52561810047375	0.615526774455734	0.538206892948556	NA
ENSSSCG00000016823	264.544227220145	1.55167331473295	0.355647361615564	4.36295466296815	1.2831754286707e-05	0.00841175827343234
ENSSSCG00000008853	44.9618481762119	1.54870502949961	0.480751022001118	3.22142847050673	0.00127553297617547	0.153701723629144	TLL1
ENSSSCG00000043476	2.16775949719875	1.54819307006217	2.14711820801264	0.721056281058306	0.470874888010995	NA
ENSSSCG00000031152	2.32598352515633	1.54440347649347	2.09095311936414	0.73861219660588	0.460142515964748	NA
ENSSSCG00000011581	6.89662008800889	1.54329684525004	1.24180056942244	1.24278960990316	0.213945372255185	0.892903720600496	MKRN2OS
ENSSSCG00000006935	12.1967256006511	1.54258220740795	0.912793617571247	1.68995726713387	0.0910361303164403	0.81813700707006	CLCA2
ENSSSCG00000041219	0.773624775984608	1.53865935340144	3.76799850687901	0.408349247111537	0.683017288648848	NA
ENSSSCG00000026421	3.78827302074076	1.53757615558057	1.64539560337079	0.934472021458343	0.350060461727415	0.921112400262792	PKD2L2
ENSSSCG00000011538	254.488683817198	1.53619332025178	0.506786824965419	3.03124162779213	0.00243550261331726	0.204752138305626	LMCD1
ENSSSCG00000001570	92.329670241151	1.51741936958749	0.99482852634279	1.5253074569201	0.127182428717063	0.845770003170543	PI16
ENSSSCG00000001392	44.3780058506647	1.51552806107016	0.490240446935101	3.09139743679857	0.00199216791047854	0.190773165467018	TCF19
ENSSSCG00000043169	10.0014301348018	1.51434306001837	0.958577133483644	1.5797821657971	0.114156761184738	0.836419341979362
ENSSSCG00000007061	19.4068648399164	1.51164265628466	2.12469397035165	0.711463710717115	0.476796930861505	0.940779884517426	PAK5
ENSSSCG00000045426	9.27561172306147	1.51125788536258	1.07983919817091	1.39952123234869	0.161656735855335	0.863544669033017
ENSSSCG00000032299	8.87564334558528	1.50983616332982	1.18124439768332	1.27817424259615	0.201187995927114	0.888442726929651	LEFTY2
ENSSSCG00000008684	5.5829828755351	1.50921430542279	1.53843248618858	0.981007823854409	0.326588883347371	0.921112400262792	POLN
ENSSSCG00000016617	42.276420611817	1.50810480624151	0.607172248428833	2.48381708838638	0.0129982554123671	0.474633265815223	WNT16
ENSSSCG00000008555	6.86386493383273	1.50670122154155	1.2515012433333	1.2039150816411	0.228622401958537	0.89667781115547
ENSSSCG00000002980	6.85742204313715	1.50574003920574	1.48148202500924	1.01637415357526	0.309451248839454	0.921112400262792
ENSSSCG00000009530	4.29926196503426	1.50333119573735	1.69669387523437	0.886035611774506	0.375598337552461	0.921833227919801
ENSSSCG00000047398	6.79140949564156	1.50325760329321	1.47908696540387	1.01634159346589	0.309466748294794	0.921112400262792
ENSSSCG00000035971	7.39428806067413	1.50253346680442	1.61674793480776	0.929355426690605	0.352704919498123	0.921112400262792	DUSP2
ENSSSCG00000001512	5.77965673942904	1.49902204420972	1.35219106939454	1.10858744606332	0.26760819627667	0.906495996536084	CUTA
ENSSSCG00000042281	4.46833879135109	1.49555521028721	1.43951456103991	1.03893024132164	0.298837180613574	0.916670689790471
ENSSSCG00000045445	1.37199929800082	1.49349476052177	3.07248023081152	0.486087671303681	0.626905007665389	NA
ENSSSCG00000038192	17.1577214072075	1.49097605742335	1.05975923103166	1.40690075043925	0.159456821038547	0.860352847842308
ENSSSCG00000000602	33.0912678771202	1.49054778032416	0.539218257707872	2.76427542839561	0.00570493617686657	0.327354671101153	RERG
ENSSSCG00000008397	430.145088069095	1.48606957252684	0.316517516163068	4.6950626636449	2.66525007643051e-06	0.00267327659844907	EFEMP1
ENSSSCG00000039864	15.9766978214156	1.48600651733615	0.758274920222292	1.95971998770647	0.0500285276444318	0.728512094399278	KLC3
ENSSSCG00000038810	10.5526169448743	1.48051332312333	1.01648724700737	1.45649965356879	0.145254545319711	0.857963252094897	ADAT3
ENSSSCG00000026302	246.05758979091	1.48013369615781	0.408399279810284	3.62423189591662	0.000289821483324681	0.0681775048041365
ENSSSCG00000043646	1.70050908902828	1.47615886604887	2.89329679323842	0.510199599812444	0.609911632526577	NA
ENSSSCG00000046769	2.67571012331645	1.47024296566533	2.07687329057405	0.707911730743553	0.479000074447094	0.940779884517426
ENSSSCG00000051442	9.10275582793034	1.46950535795449	1.99467406111063	0.736714527252772	0.461295970563319	0.939258464422001
ENSSSCG00000001510	5.48014367256669	1.46776327961613	1.3673801361846	1.07341275536709	0.28308596400854	0.911979393519609	KIFC1
ENSSSCG00000017471	9.41548841347993	1.46570651379383	1.10146773746979	1.33068492515336	0.183292705323882	0.878783991705348	CDC6
ENSSSCG00000036613	16.0833657483297	1.46557714750048	0.958005623629387	1.52982102750939	0.12606103526297	0.843952303817589	POLQ
ENSSSCG00000015998	12.6835956500151	1.46526901417529	0.895013825846642	1.63714679244113	0.101599801448243	0.82523006624254	PJVK
ENSSSCG00000011563	153.859331060804	1.46450027795574	0.403446529359872	3.62997366783495	0.000283450134532618	0.0681775048041365	FANCD2
ENSSSCG00000028046	7.25351939455218	1.46348514938391	1.14310665702401	1.2802699908983	0.200450197904378	0.888442726929651	ssc-mir-7-2
ENSSSCG00000044075	3.48938912555792	1.46155341730467	2.19270120246925	0.66655384493737	0.505057159157349	0.949496650390576
ENSSSCG00000009874	2.29287086124711	1.45379488207261	2.23129720796394	0.651546946271313	0.514693482442911	NA	RASAL1
ENSSSCG00000046580	3.83592648913153	1.45129195432618	1.86975921194839	0.776191899498037	0.437635688267608	0.934892591236016
ENSSSCG00000006002	10742.5034980677	1.44871226559953	0.588521670416177	2.46161244083852	0.0138314035396227	0.482929718869287	CCN3
ENSSSCG00000040344	128.390654069225	1.4477264124537	0.494596901252708	2.92708346693421	0.00342157041214988	0.255030454431377	TES
ENSSSCG00000004545	4.93526553655077	1.4430345031979	1.69072089427329	0.853502495938662	0.393380704121509	0.925925288053372	ANKDD1A
ENSSSCG00000004336	2.78151415562644	1.44278288893977	2.02674768529592	0.711870993812983	0.476544665401773	0.940779884517426	EPHA7
ENSSSCG00000008664	1.30642116609201	1.44256898803847	3.16640812703144	0.45558529733528	0.648688217748339	NA	LRATD1
ENSSSCG00000038144	45814.5836268547	1.44131221820112	0.308329533108006	4.67458372758681	2.94550450929587e-06	0.00267327659844907
ENSSSCG00000040998	1.79546198909756	1.43844736990342	1.9049340030704	0.755116643193368	0.450178997861956	NA	LEAP2
ENSSSCG00000010471	62.4670555067041	1.4382163993653	1.10115884537726	1.30609348996562	0.191520766556554	0.880960128138814	KIF11
ENSSSCG00000034642	0.347160174088665	1.43368962252897	4.32637759524641	0.331383378118506	0.740354918630962	NA
ENSSSCG00000043918	0.404030529906896	1.43368962252256	4.32637759524182	0.331383378117375	0.740354918631816	NA
ENSSSCG00000032793	0.411593808927459	1.43368896209072	4.32637712283464	0.3313832616495	0.740355006594853	NA
ENSSSCG00000041760	0.496643052164966	1.4336889620843	4.32637712283005	0.331383261648368	0.740355006595707	NA
ENSSSCG00000042079	0.496643052164966	1.4336889620843	4.32637712283005	0.331383261648368	0.740355006595707	NA
ENSSSCG00000018461	0.496883813449419	1.4336889620843	4.32637712283005	0.331383261648368	0.740355006595707	NA	U1
ENSSSCG00000046073	0.49952246548532	1.4336882450437	4.32637660990408	0.331383135199477	0.740355102096967	NA
ENSSSCG00000044382	0.496167964786145	1.4336882450437	4.32637660990408	0.331383135199477	0.740355102096967	NA
ENSSSCG00000011069	0.581457969308104	1.43357334295778	4.23373475780444	0.338607264027378	0.734905609655813	NA	ODAD2
ENSSSCG00000027178	0.58481247000728	1.43356186965943	4.2248274720603	0.339318440608494	0.734369852240075	NA	MAN2B2
ENSSSCG00000030069	0.764173586354861	1.43352916913919	4.200425064495	0.341281929121031	0.732891350640904	NA	NOXRED1
ENSSSCG00000003541	0.59234324744555	1.43350417948343	4.1812773945858	0.34283881316739	0.731719724875899	NA	STPG1
ENSSSCG00000046541	0.750599845835391	1.4331237172316	3.92412469234316	0.365208506250565	0.714955769131697	NA
ENSSSCG00000042143	0.779875689622195	1.43300503909385	3.85460810649048	0.371764132566659	0.710068470731018	NA
ENSSSCG00000022068	0.665791363882337	1.43278703431175	3.7343581909485	0.383676916098891	0.701217923858763	NA	GNG8
ENSSSCG00000025282	1.0951143646224	1.43236947577089	3.536934036105	0.404974891007089	0.685495967642559	NA
ENSSSCG00000026200	0.945858425666257	1.43204257342259	3.40328753681768	0.420782128436216	0.673914182943484	NA	PROK2
ENSSSCG00000006466	0.918550786320584	1.43202660778767	3.39728452409807	0.421520952286989	0.673374714738032	NA	SH2D2A
ENSSSCG00000004699	2.68075493271384	1.43183348505344	2.21597083457176	0.646142748232579	0.518186912894946	0.95038947374714	ELL3
ENSSSCG00000037269	1.01247844642205	1.43173874904705	3.29216519502385	0.434892742080847	0.663640283041041	NA	LANCL3
ENSSSCG00000015907	1.08948932326017	1.43154098307158	3.22625151978196	0.443716484686329	0.657247575657432	NA	GALNT3
ENSSSCG00000013352	18.7634697874983	1.43135198792016	0.772737029450381	1.85231447875382	0.0639806777990409	0.76614383110507	E2F8
ENSSSCG00000011568	1.55317763128793	1.43068503099044	2.98457210703339	0.479360182861362	0.631682414479314	NA	GHRL
ENSSSCG00000009169	1.12346552357793	1.43064293763764	2.97432844721348	0.480996958818705	0.630518660162724	NA	SLC39A8
ENSSSCG00000004947	1.34981202471898	1.43042826292893	2.92297726164262	0.489373722368637	0.624577136358503	NA	LCTL
ENSSSCG00000010578	1.52700641757991	1.42980533444907	2.78985853031415	0.512501017135111	0.608300408627803	NA	PITX3
ENSSSCG00000009722	22.5047778512725	1.42972591995581	0.657611304468282	2.17412004666166	0.0296961208244994	0.619633343610767	SPOCK3
ENSSSCG00000042995	1.90966024760852	1.42869056209449	2.59545035671296	0.550459598812697	0.582004180249473	NA
ENSSSCG00000035077	2910.1568884211	1.42422335731095	0.312757216024119	4.55376657784651	5.26938232075873e-06	0.00423307046434285	INHBA
ENSSSCG00000051254	3.47294961847692	1.42347575757559	1.91572888771395	0.743046558782244	0.457453492821821	0.939258464422001
ENSSSCG00000046060	1.92712484389604	1.42130316273658	2.31340366279359	0.614377501685227	0.538965899337489	NA
ENSSSCG00000035711	2.24132489236529	1.42049453194421	2.26861571651657	0.626150353099625	0.531216327636243	NA
ENSSSCG00000050557	3.20407955492355	1.41604340939217	1.73826841393905	0.814628740899287	0.415284853783949	0.931563282848489
ENSSSCG00000048543	1.74756507146863	1.41557472755	2.69127702803559	0.525986255894008	0.598897756431334	NA
ENSSSCG00000004598	41.6299747097688	1.41514910441181	0.672684490418304	2.10373380770501	0.0354016736438881	0.647273790872216
ENSSSCG00000012164	2.97133145089801	1.41486868393408	2.11555380507406	0.668793523729146	0.503627198521947	0.949496650390576	CNKSR2
ENSSSCG00000037564	0.326869200346349	1.4147369371986	4.32741565397559	0.326924208424232	0.743725210606696	NA	OTX1
ENSSSCG00000046934	0.956479784598106	1.41346968222065	2.93031943462534	0.482360272917268	0.629550037337343	NA
ENSSSCG00000051067	77.7964589644448	1.41133834555648	0.429553732984903	3.28559208588249	0.00101768271134601	0.131390107196994
ENSSSCG00000005588	0.579194031314443	1.41105655382639	4.22540404851732	0.333945946381513	0.738420347820314	NA	NR5A1
ENSSSCG00000035362	0.752267318162087	1.41079337585575	3.61895265140959	0.389834715109148	0.696658771666634	NA
ENSSSCG00000029902	11.5986827716241	1.4106696087694	1.07311623391584	1.3145543457318	0.188659722182648	0.880212613266124	C11orf80
ENSSSCG00000002915	3.61824515255768	1.40948818116697	2.44185687444238	0.577219818212664	0.563790970866852	0.954121489772769	KIRREL2
ENSSSCG00000000605	10.6203752246468	1.40932590845817	0.879944020176657	1.60160859798245	0.109242188325016	0.831050295267708	ERP27
ENSSSCG00000036553	31.8217537490844	1.40699435419435	0.610582690025867	2.30434694133688	0.0212031758870378	0.552806633808469	SAMD12
ENSSSCG00000044920	0.637582557633188	1.40332496669866	3.2511795790302	0.431635636416387	0.666006253612766	NA
ENSSSCG00000007344	23.0032937537552	1.40230094878185	0.981680116157519	1.42847035984666	0.153156520051343	0.858738912841027	KIAA1755
ENSSSCG00000032193	41.8137517793223	1.40102820598325	0.565292142221268	2.47841443625597	0.0131967759288099	0.477063449826477	NKAIN1
ENSSSCG00000017022	37.6580722033051	1.40036739892866	0.634848372404019	2.20582970643179	0.0273959254864116	0.606654031444887	HMMR
ENSSSCG00000049687	0.970922422774566	1.39988928027589	3.37803292941982	0.414409601541784	0.678574158369798	NA
ENSSSCG00000008585	1.27510794549567	1.39983478575067	3.56869125119739	0.392254383250719	0.694870265155671	NA	PFN4
ENSSSCG00000006464	0.829625826283127	1.39977276403059	3.81252753240606	0.367150860454823	0.713506491168919	NA	NTRK1
ENSSSCG00000044495	0.767538075362607	1.39975924605507	3.87453737464264	0.361271323698143	0.717896628521413	NA
ENSSSCG00000002354	0.567624231023233	1.39975206690825	3.91769991349606	0.357289250788773	0.720875276278513	NA	COQ6
ENSSSCG00000042741	0.618123093217133	1.39970869623481	4.14488402136953	0.337695503425046	0.735592663658519	NA
ENSSSCG00000023054	0.324103694503641	1.39968014155516	4.32824992533849	0.323382467671548	0.746405605622604	NA	IDO2
ENSSSCG00000046085	0.320749193804466	1.39968014155516	4.32824992533849	0.323382467671548	0.746405605622604	NA
ENSSSCG00000046745	0.320749193804466	1.39968014155516	4.32824992533849	0.323382467671548	0.746405605622604	NA
ENSSSCG00000049105	0.320749193804466	1.39968014155516	4.32824992533849	0.323382467671548	0.746405605622604	NA
ENSSSCG00000023393	0.384353507343005	1.39967980686099	4.3282494237263	0.323382427821355	0.746405635798631	NA	ZBBX
ENSSSCG00000024132	498.821560486126	1.39880822509271	0.395530323796041	3.53653851787612	0.000405407379249713	0.0799211017434566	TMEM47
ENSSSCG00000002252	407.241591030877	1.39757436853978	0.369591304245141	3.78140489910662	0.000155945795671706	0.0469786709461016	ARRDC4
ENSSSCG00000040728	11.1109437823466	1.39736898392097	0.948332878137672	1.47350051457154	0.140616125195797	0.855514764468976	EYA1
ENSSSCG00000020439	6.90032208455209	1.39727875336217	1.51861731636444	0.920099315545305	0.357520862016818	0.921112400262792	RNaseP_nuc
ENSSSCG00000000398	1.32029835761886	1.39461324927855	2.72777028491507	0.511264917354275	0.609165567258221	NA	APOF
ENSSSCG00000045010	1.22746503542547	1.39426676736788	3.42809799154415	0.406717302366215	0.68421563104909	NA
ENSSSCG00000005268	1.15458184165396	1.39327331024906	2.83233466038603	0.491916908596939	0.622778084563716	NA	RORB
ENSSSCG00000046747	8.37240880634662	1.39257885423307	1.01372873083857	1.37371942993183	0.169528802456702	0.868054703797418
ENSSSCG00000007497	0.403908549329654	1.39188577545546	4.32868464325776	0.321549359716796	0.747794112875636	NA	GCNT7
ENSSSCG00000008034	2.3565940231005	1.39073090608146	2.27851385090319	0.610367545288424	0.54161836207275	NA	NOXO1
ENSSSCG00000051581	2.71875605186424	1.39052793786535	4.26488142911111	0.326041406069094	0.744393027783604	0.975611636159786
ENSSSCG00000026985	0.740235827169126	1.38988807294631	4.18373730044269	0.332212080524091	0.739729122364	NA	SNAP25
ENSSSCG00000015798	113.878011385312	1.3896729501707	0.384113696584921	3.61786877824459	0.000297038921345823	0.0681775048041365	ANKRD37
ENSSSCG00000034728	3.03137975074161	1.38906895286772	1.62377349558791	0.855457338503232	0.392298012372575	0.92533347580063	RNF151
ENSSSCG00000005948	8.54306252320902	1.38826987651809	1.33615664722505	1.03900233509392	0.298803650268975	0.916670689790471	TG
ENSSSCG00000028976	7.17271730521097	1.38580233782994	2.60284902122607	0.532417488117371	0.594436875554916	0.954758351948415	PPP2R2B
ENSSSCG00000050522	3.1805478756758	1.38481956624832	1.93438387346589	0.715896976419216	0.474054965576955	0.940779884517426
ENSSSCG00000016885	1293.59408870428	1.38255748279032	0.322499530406642	4.28700618896109	1.81097249691854e-05	0.00935237939480073	ITGA1
ENSSSCG00000003572	1.57086558429316	1.37908495381732	2.93834611274116	0.469340540870041	0.63882624155848	NA	SYTL1
ENSSSCG00000033742	1.06830867049988	1.37819583467353	3.20857097371233	0.429535717291288	0.667533406764837	NA
ENSSSCG00000029077	1.00196358615725	1.37794079353644	3.30224951073548	0.417273373516087	0.676478461943112	NA	TUBAL3
ENSSSCG00000000571	3.28947687922347	1.37757853705797	1.74569531038331	0.789128852477405	0.430036700106167	0.933203705799289	ABCC9
ENSSSCG00000006286	2.88535084750281	1.3768180281537	1.86819117996244	0.736979192986762	0.461135002714705	0.939258464422001
ENSSSCG00000027755	0.695704453218447	1.37661016080303	3.99331544402351	0.344728629656167	0.730298392647144	NA
ENSSSCG00000051244	0.571658957706577	1.37627690591195	4.25193057379673	0.323682826430303	0.746178174012144	NA
ENSSSCG00000013363	0.573816087173574	1.37627504746888	4.2529169353939	0.323607319017956	0.746235346134536	NA	LDHC
ENSSSCG00000044070	0.570943109043303	1.37626564358963	4.26104478910293	0.322987837891133	0.746704452815043	NA
ENSSSCG00000049647	0.570943109043303	1.37626564358963	4.26104478910293	0.322987837891133	0.746704452815043	NA
ENSSSCG00000013394	0.319859293503148	1.37619136594802	4.32956858100681	0.317858775117958	0.750592064721388	NA	PTH
ENSSSCG00000018225	0.474735324801606	1.37618927902042	4.32956817046881	0.317858323240446	0.750592407506162	NA
ENSSSCG00000048915	2.26248157413322	1.3732492688786	2.2194016153557	0.618747530585408	0.53608269264861	NA
ENSSSCG00000019309	4.61605349511808	1.37266103355097	1.67667706427716	0.818679436127874	0.412969332133171	0.931128025344822	SNORA63
ENSSSCG00000020785	6873.92489327918	1.37219790955905	0.434311526848855	3.15947844975478	0.0015805178864468	0.165782867652058	DES
ENSSSCG00000047784	4.00321378974479	1.37084737418771	1.89868494682524	0.721998337048954	0.470295499931272	0.940779884517426
ENSSSCG00000041432	3.20213091835746	1.37078878537344	1.96014784425496	0.699329282426891	0.484346271160722	0.941266143670397
ENSSSCG00000026232	3.25307834464548	1.37033620528904	1.8279160795112	0.749671289972722	0.45345270294274	0.939258464422001	FAM184B
ENSSSCG00000039651	879.580400606996	1.36987821540369	0.322542255295801	4.2471279124262	2.16528351121754e-05	0.0107965515766226	SLC2A5
ENSSSCG00000036636	5.20489944830435	1.36923930779167	1.319186045116	1.03794253499041	0.299296809319437	0.916784581762828	C3orf62
ENSSSCG00000039234	3.41878913362122	1.36742032621542	2.093072021135	0.653307823337065	0.513557849851799	0.949604364668382
ENSSSCG00000004902	8.1347152138231	1.36726330809248	1.16342126524873	1.17520914300992	0.239911053239579	0.900916670508527	RNF152
ENSSSCG00000000703	15.5592149321955	1.36585456772622	0.775854014415836	1.76045305218227	0.0783310209640125	0.801306542561502
ENSSSCG00000045098	6.09570639562153	1.36438169125445	1.33342908858319	1.02321278494393	0.306207249331428	0.921112400262792
ENSSSCG00000047582	1.12127350002248	1.36111149286395	3.83382267670379	0.355027242426922	0.722569182418284	NA
ENSSSCG00000006857	1923.92760728576	1.36029059813109	0.423767978553009	3.20998911426935	0.00132739999166024	0.15543539166495	COL11A1
ENSSSCG00000017373	3.61854127622956	1.35949754997689	1.69668946563807	0.801264802729018	0.422978362645676	0.931959813707317	CFAP97D1
ENSSSCG00000021645	1.43379996330068	1.35939358713882	2.63351639020855	0.516189529783473	0.605722042277688	NA	MROH2B
ENSSSCG00000031311	3.08859179590653	1.35835339137467	1.86703931405984	0.727544075341918	0.466892725370853	0.940779884517426
ENSSSCG00000048464	0.645210905869927	1.35544812249933	4.26605553739648	0.317728663074682	0.750690767013914	NA
ENSSSCG00000042663	1.52202737265164	1.35464691123627	2.47557612974543	0.547204707203074	0.584238102613978	NA
ENSSSCG00000041719	7.14931288234379	1.35322702385094	1.48455520656855	0.911537016517447	0.36201249096293	0.921112400262792
ENSSSCG00000048476	3.28026947249705	1.35282265455378	1.67131904201266	0.809434117931583	0.418265484086701	0.931563282848489
ENSSSCG00000007240	0.987086772621038	1.35189101404938	3.81851336082157	0.354035952294931	0.723311939867233	NA	HCK
ENSSSCG00000006874	1117.47637677746	1.35144242524742	0.421043212542277	3.20974756269636	0.00132851589505663	0.15543539166495	PALMD
ENSSSCG00000045560	2.70899549949601	1.35085272290711	1.92307645460853	0.702443587029461	0.482402571049566	0.940779884517426
ENSSSCG00000044648	0.559221949677744	1.35063001197012	4.26622030431432	0.316587029179966	0.751556979120278	NA
ENSSSCG00000042705	3.50068740040439	1.3504197223948	1.93956608512016	0.696248368516478	0.486273301433456	0.942309292244408
ENSSSCG00000046171	5.74968355375807	1.34941996057022	1.61281224726489	0.836687570334768	0.402768207654513	0.927585395126796
ENSSSCG00000033922	364.701863608731	1.34696720075311	0.821581443129844	1.63948104234413	0.10111311568659	0.82523006624254	ALKAL1
ENSSSCG00000008141	20.774277136654	1.34533422584059	0.823859144633791	1.6329663081407	0.102476082859203	0.825567271414758	ST6GAL2
ENSSSCG00000044372	1.81251905262172	1.34410880914829	2.53518491637955	0.530181763256854	0.595985913952278	NA
ENSSSCG00000013598	7.40277938817871	1.34306105387321	1.34323799774605	0.99986827064665	0.317374261355882	0.921112400262792	KANK3
ENSSSCG00000006336	5.99807269420777	1.34224257430709	1.32833479657552	1.01047008462582	0.312270124931314	0.921112400262792	CCDC190
ENSSSCG00000032254	3.59003876262838	1.34057149509121	1.49966407840539	0.893914520188185	0.371367628225659	0.921112400262792	ssc-mir-7144
ENSSSCG00000009486	10.2042010755098	1.33952362331661	1.2347734938153	1.08483347757785	0.27799541525832	0.911979393519609	SLITRK6
ENSSSCG00000016618	573.663213797184	1.33837792786437	0.357964631270634	3.7388552134708	0.000184860151459598	0.0524132900020742	CPED1
ENSSSCG00000000062	202.280220648817	1.33591018671271	0.416627440078146	3.20648631895714	0.00134366694039549	0.15543539166495	CSDC2
ENSSSCG00000009975	5.0996702563425	1.33565246488805	3.1802477043464	0.419983783987214	0.674497299945178	0.964875668647676	EMID1
ENSSSCG00000029558	0.979972541777366	1.33158847886656	3.2648018385557	0.407861960606966	0.683375021256859	NA	EXTL1
ENSSSCG00000004673	4.65328102776968	1.33100540873601	1.48999000737298	0.893298211497889	0.37169749551968	0.921112400262792	SLC28A2
ENSSSCG00000003439	1387.11390513578	1.33062997001786	0.384734430302979	3.45856743044803	0.00054305631653112	0.093635331871751	DHRS3
ENSSSCG00000044691	9.07832906420428	1.33055011533576	1.16360954884331	1.14346785539736	0.252844393494913	0.900916670508527
ENSSSCG00000022447	538.385393276871	1.33023606984089	0.463294707414114	2.87125246317969	0.00408848851420709	0.280434933618393	F3
ENSSSCG00000048782	2.01744613313181	1.32888560516292	2.45861937124798	0.540500746355213	0.588851746416259	NA
ENSSSCG00000019599	3.93066880158279	1.32836319793276	1.58595558256422	0.837579067495086	0.402267153197084	0.927585395126796
ENSSSCG00000048648	1.07891447816198	1.32698395109783	2.63553384780398	0.50349721450306	0.614614738246186	NA
ENSSSCG00000044954	15.3780956215079	1.32656556046846	0.890006866203625	1.49051160259808	0.136089768016885	0.852524161581346
ENSSSCG00000032303	1.59099462297308	1.32621231573829	2.88788135323898	0.4592336573145	0.64606638331106	NA	ENTPD2
ENSSSCG00000038522	7.83708135958226	1.32612566318395	1.50168163798413	0.883093746131272	0.377185622832399	0.921833227919801	FAM162B
ENSSSCG00000012724	55.4538849706637	1.32572797004149	0.596849071352278	2.22121141453366	0.0263366454437333	0.596908923379911	SLITRK2
ENSSSCG00000050926	4.00656437819284	1.32474039255667	1.83091063659685	0.723541808145803	0.469347078046803	0.940779884517426
ENSSSCG00000037514	6.69265626175253	1.32448890025469	1.26288116017211	1.04878348179189	0.294277781602277	0.914313644969939
ENSSSCG00000032909	57.0685674994281	1.32430547628735	0.49378702931704	2.68193653875236	0.00731973439061778	0.376666759033214	CDCA8
ENSSSCG00000050203	8.49244184949382	1.32392893701596	1.42886613753802	0.926559110216675	0.354155493384924	0.921112400262792
ENSSSCG00000051094	1.6282489913758	1.32363872207477	2.70852005608009	0.488694451090905	0.625058032842464	NA
ENSSSCG00000036363	9.27347050296882	1.32183496742297	1.0315577604137	1.28139694949593	0.200054275094131	0.888442726929651
ENSSSCG00000005703	1.2294272761698	1.31977690746547	3.08581406338637	0.427691649709168	0.668875630122425	NA	PRDM12
ENSSSCG00000016431	2.37070959016929	1.31921816485805	2.45962236922854	0.536349880925753	0.591716762826863	NA	GALNTL5
ENSSSCG00000006834	1.62629547865809	1.3189111599106	2.48041365506419	0.531730325390612	0.594912785403248	NA	MYBPHL
ENSSSCG00000027144	9.84996796904441	1.31487317175687	0.916978362600065	1.43391951804466	0.151595231296067	0.858738912841027	LMNTD1
ENSSSCG00000010457	46.1524759468978	1.31463798232435	1.24136718734767	1.05902427236959	0.28958872570229	0.914183883407378	KIF20B
ENSSSCG00000037457	118.324319890547	1.31413472903375	0.515894535754646	2.54729336706667	0.0108562125025727	0.440764604308365
ENSSSCG00000014127	12.9461110916241	1.31317632992131	0.903863240673107	1.45284847400519	0.146265829748782	0.857963252094897	RASGRF2
ENSSSCG00000049863	2.1652319545748	1.31199372717508	2.15875823481984	0.607753895741166	0.54335071148033	NA
ENSSSCG00000011695	225.609785701854	1.31154825991328	0.340125404129633	3.85607262494691	0.000115223268796174	0.0387471736463412	AGTR1
ENSSSCG00000031414	0.964370262370373	1.30894514243103	3.52503768880647	0.371327985112754	0.710393256498113	NA
ENSSSCG00000051584	3.64582414784311	1.30740997994261	1.75007416159352	0.74705975817171	0.455027489887002	0.939258464422001
ENSSSCG00000036100	8.64604808610038	1.30671513600477	1.00448772332102	1.30087715923947	0.193300505465017	0.883170664495316
ENSSSCG00000009720	128.956524174985	1.30594824826921	0.803037735482012	1.62626012522978	0.103894330502015	0.825567271414758	DDX60
ENSSSCG00000047425	5.52246745369882	1.3053393008194	1.81525524934639	0.719094078526649	0.472082955565792	0.940779884517426
ENSSSCG00000010292	6748.64157177654	1.30466899485202	0.340198193705488	3.83502622586376	0.000125550897231041	0.0394666516078447	P4HA1
ENSSSCG00000042087	2.86014212437861	1.30407106064499	1.84209868309863	0.707926818801795	0.478990704219518	0.940779884517426
ENSSSCG00000008568	3.90903586284236	1.30274719824176	1.88345048842048	0.691681149173338	0.489137587748413	0.944190836567683	DRC1
ENSSSCG00000008768	6.5932586875953	1.30115893085055	1.35498801872085	0.960273384615523	0.336917641606307	0.921112400262792	ARAP2
ENSSSCG00000049048	29.3667311022335	1.30105919297095	0.62188576196376	2.09211928065781	0.0364278468185482	0.655398258130931
ENSSSCG00000021207	15.644134115315	1.30045168509717	0.836927137403806	1.55384098206117	0.120222352275624	0.843266345621083	HESX1
ENSSSCG00000033204	2.82714479035233	1.29613040452132	4.20695071202688	0.308092605129871	0.758011867987644	0.978859560940754
ENSSSCG00000036686	7.01816028040515	1.29606761264268	1.09565835356406	1.18291218099758	0.23684395356214	0.900916670508527	CDC42SE2
ENSSSCG00000015600	21.2155875398827	1.29161084648017	0.663676450570786	1.94614536250207	0.051637280880977	0.735967256019956	DTL
ENSSSCG00000015901	38.4144015842003	1.29127559946881	0.57388064322976	2.2500769362103	0.0244440618757264	0.577550873730398	GRB14
ENSSSCG00000004956	1.84919789962705	1.28903516134028	2.35628907604159	0.547061553035663	0.584336444836197	NA	SKOR1
ENSSSCG00000024022	231.080036462683	1.28750026646383	0.359158940909833	3.58476462594051	0.000337382333415701	0.0750545929414005	TRPC6
ENSSSCG00000039854	62.7090061631581	1.28455333948195	0.53619424741772	2.39568653648986	0.0165892706962583	0.511669716568823	TLCD4
ENSSSCG00000042603	8.7778786255844	1.28155658341707	1.43649335972799	0.892142365113152	0.372316629709913	0.921622225018537
ENSSSCG00000046818	0.871224884497894	1.2812119002496	3.51102726201492	0.364910837950694	0.715177963857561	NA
ENSSSCG00000041310	15.3522497971422	1.27975441426649	0.758065740040778	1.68818394852886	0.0913759234899194	0.81858409846375
ENSSSCG00000001505	6.37937979268235	1.27920437540149	1.15280445397714	1.10964558732254	0.267151778734536	0.906495996536084	PFDN6
ENSSSCG00000028549	510.816028461744	1.27806560635245	0.362639997965215	3.52433712090151	0.000424543733501576	0.0816811066134454	ECM2
ENSSSCG00000003888	66.9336701692802	1.27564257513299	0.466828080536753	2.73257464218148	0.00628414305547561	0.347165570601253	STIL
ENSSSCG00000034186	6.85886413063631	1.27505509709409	1.01741745784435	1.25322706747691	0.210123081959908	0.892353137120958	SAMD10
ENSSSCG00000016273	21.0029885371423	1.27376420849431	0.81408871893283	1.56465036165108	0.117664913395153	0.842456981198703	HTR2B
ENSSSCG00000039649	1.32982317638516	1.27179767343354	3.03716980787173	0.418744342228509	0.675402985203353	NA	C19orf84
ENSSSCG00000016521	7.81100414905823	1.27035767685887	1.27813402613487	0.993915857713674	0.320263833420644	0.921112400262792	DGKI
ENSSSCG00000041793	5.69717905598977	1.27003003176286	1.32783110606534	0.956469558486426	0.338835056934168	0.921112400262792
ENSSSCG00000016009	38.2850670444315	1.26870259180446	0.648075593845371	1.95764599662916	0.0502715661063781	0.730733214833069	ITGA4
ENSSSCG00000001068	30.2065147205023	1.26823286299445	0.589099688591801	2.15283234324239	0.0313318572574911	0.630123304510877	CAP2
ENSSSCG00000041598	2.07826339601606	1.26784050505766	2.58247323746242	0.490940423569871	0.623468585250337	NA
ENSSSCG00000000867	11.9229372925068	1.26678956094873	1.08548388656044	1.16702751338188	0.243199258709341	0.900916670508527	SPIC
ENSSSCG00000021585	280.021124592171	1.26579555576464	0.687883974201643	1.84012944513458	0.065749235271948	0.772954424416559	OXTR
ENSSSCG00000006311	2.10236181820334	1.26513406727155	2.34547686648686	0.539393112483141	0.589615632474927	NA	STYXL2
ENSSSCG00000015487	6.87590641548317	1.26418916403439	1.25452567377543	1.00770290354432	0.313597110684031	0.921112400262792	TNFSF18
ENSSSCG00000027053	152.477177705956	1.26394353177315	0.441052582673992	2.86574340889281	0.00416031302797094	0.281769143846821	PACSIN1
ENSSSCG00000008737	8.52575641039349	1.26188840537337	1.33000886856909	0.948781948146699	0.34273152489917	0.921112400262792	C1QTNF7
ENSSSCG00000035059	43.7799689643089	1.2567688990878	0.619393023963933	2.02903302178776	0.0424549270151102	0.685919826411724	MCM10
ENSSSCG00000004646	4.6938541015429	1.25639616701879	1.53858557937098	0.816591669559544	0.414161817300628	0.931381007490993	ATP8B4
ENSSSCG00000049471	1.22339508551144	1.25631774399267	3.53355945329167	0.355538872516309	0.722185928594631	NA
ENSSSCG00000043233	4.42392750454183	1.25604968973069	1.67306926960042	0.750745777567637	0.452805667304491	0.939258464422001
ENSSSCG00000035307	3.73184817610788	1.25538714425626	1.89557701922466	0.662271768186845	0.507797066616643	0.949496650390576
ENSSSCG00000003768	3099.89016818983	1.25526887478599	0.407069895291591	3.08366914209369	0.00204464845315749	0.191559474121288	NEXN
ENSSSCG00000015355	4.11312660376089	1.25526584123734	1.74576528993145	0.719034711296517	0.472119532734433	0.940779884517426	DGKB
ENSSSCG00000003811	234.32136455328	1.25502740812404	0.403194032850653	3.11271324937716	0.00185376035164577	0.182349487651686	ROR1
ENSSSCG00000047678	2.64942391522234	1.25325942005172	2.16198215942033	0.579680740930695	0.56212993323797	0.954121489772769
ENSSSCG00000047116	6.12478936606983	1.25314481254236	1.05535448909569	1.18741600617642	0.235063569510458	0.900916670508527
ENSSSCG00000004586	107.522977461832	1.25168647716624	0.48012287331431	2.60701280179757	0.00913359454321903	0.409278736999101	FAM81A
ENSSSCG00000017493	4.4302014608144	1.25063365415533	1.68060139914161	0.744158403529898	0.456780649734112	0.939258464422001	ZPBP2
ENSSSCG00000002268	55.8686492487337	1.24918700370353	0.559287385713857	2.2335333061537	0.0255137964868164	0.588404301753373	AKAP5
ENSSSCG00000013008	44.0525947631397	1.2484156395173	0.472164175567995	2.64402871737463	0.00819257051278855	0.388466158164965	CDCA5
ENSSSCG00000004813	99.1329165124664	1.24703414416141	0.460044776813805	2.71067993163223	0.0067145406563676	0.356745746007952	TTC23
ENSSSCG00000023328	6.663348002517	1.24651572379756	1.30427531922943	0.955715181771596	0.339216150223955	0.921112400262792	GPM6A
ENSSSCG00000040486	83.949144228587	1.2457466464828	0.410255806783686	3.03651191740387	0.00239332647570423	0.204752138305626	BIRC5
ENSSSCG00000038254	189.122362917764	1.24541504070167	0.332804044274222	3.74218721836048	0.000182425521824108	0.0524132900020742	PRKRA
ENSSSCG00000051586	10.7928953439811	1.24470491537063	0.967666682788712	1.28629510296203	0.198340090904433	0.88714787253745
ENSSSCG00000034191	303.479722863853	1.24234922758146	0.365685305922671	3.39731787813254	0.000680498677808405	0.104680966820314	SOX6
ENSSSCG00000005278	2853.54880252138	1.24011453098822	0.361167997136573	3.43362241621669	0.000595573201496811	0.100139401088882
ENSSSCG00000006243	72.9863762042723	1.23831165744976	0.469189373221391	2.63925768170682	0.00830877989720361	0.388818632082732	PENK
ENSSSCG00000031433	45.8679558795077	1.2374567071565	0.527713688647698	2.34493956434515	0.0190301639654813	0.541890173919262	COX11
ENSSSCG00000015965	764.334836779054	1.23612542083364	0.35455215980655	3.48644166068002	0.000489492134951114	0.089595649004976	GPR155
ENSSSCG00000045625	0.876609660075717	1.2355686854227	3.52951466185181	0.350067588265647	0.726287974560255	NA
ENSSSCG00000002400	3.16065247450888	1.23392683233236	1.66122838285142	0.742779767712846	0.457615026636961	0.939258464422001
ENSSSCG00000037405	1.47346291296141	1.23375313836296	2.7653058962145	0.446154307938184	0.655485785853193	NA	SNORD36
ENSSSCG00000050435	3.45613013650556	1.22889812881444	1.78345127378703	0.689056183859153	0.49078791191225	0.944727530118627
ENSSSCG00000005475	16.7498235915088	1.2287876557266	0.822813127122402	1.49339821549031	0.135332979812206	0.852524161581346
ENSSSCG00000042395	3.0842496969725	1.2287602822479	1.98887495537714	0.617816760639386	0.536696133815365	0.950624747167971
ENSSSCG00000003697	53.9050669355884	1.2284122245903	0.578724264843915	2.12262090811349	0.03378563147675	0.646313133381459	NDC80
ENSSSCG00000009527	4.03010670974757	1.22790418415692	1.46350359017564	0.83901685817495	0.401459849562279	0.927562794649496	FGF14
ENSSSCG00000043755	12.9694211736147	1.22738649622647	0.969114561389875	1.26650299678316	0.205333057205703	0.891536424718378
ENSSSCG00000045135	1.67792004303217	1.22731159765148	2.54074829256637	0.483051233859847	0.629059358649967	NA
ENSSSCG00000004632	33.7745602892296	1.22727686658926	0.699748442724341	1.75388295515326	0.0794505647926451	0.801306542561502	GLDN
ENSSSCG00000008089	43.020184646695	1.22666472319812	0.585454614615636	2.09523452813409	0.0361501493161954	0.653413948890232	CKAP2L
ENSSSCG00000050853	1.803266395352	1.22568669595981	2.87126517349536	0.426880354790675	0.66946647505234	NA
ENSSSCG00000034990	16.0172202760136	1.22485848833976	0.807427115460053	1.51698953984455	0.12926932499968	0.846519153749713
ENSSSCG00000007235	247.518824623908	1.22352186055769	0.391087594847529	3.12851104631611	0.00175694406819336	0.179019854556269	TPX2
ENSSSCG00000006213	39.4955813379049	1.22318192610957	0.517175690355853	2.36511875735679	0.01802429015391	0.531900480868447
ENSSSCG00000014876	5.2718555175723	1.22120301441678	1.13656431500398	1.07446890448298	0.282612574344242	0.911979393519609	MYO7A
ENSSSCG00000031741	370.928189789453	1.22039168647378	0.331125530318631	3.68558620442055	0.000228176830318561	0.0622535276680451
ENSSSCG00000000802	77.3502181917808	1.21958188185608	0.503177021300119	2.42376306991305	0.0153606233807983	0.5049831237949	NELL2
ENSSSCG00000006696	14.3654910978172	1.21695471220343	1.10071567641191	1.10560314373866	0.268898328520276	0.907758890795035	GJA5
ENSSSCG00000016535	39894.1513260867	1.21592139894833	0.3496360912267	3.477677017502	0.000505778963572132	0.0914195476656628	CALD1
ENSSSCG00000027320	30.6801274489726	1.21541445571482	0.544337567013162	2.232832215465	0.0255600109754897	0.588531462906976	SLC4A5
ENSSSCG00000016459	9.10105829281947	1.21498776588582	1.06869383108922	1.13689040821682	0.255584102371746	0.901955779078837	EPHA1
ENSSSCG00000044939	2.22051016153768	1.21207710974105	2.18974970124759	0.553523130543405	0.579905246341592	NA
ENSSSCG00000041935	532.707570571854	1.20980178394038	0.412008346726308	2.93635260924469	0.00332096594720446	0.248994317941646	HSPB7
ENSSSCG00000036452	305.067123398686	1.20451595728936	0.40742366524333	2.9564211901387	0.00311231757805479	0.240663701490226	LRRC17
ENSSSCG00000004602	17.9405513591985	1.20393522315599	0.668205354794099	1.80174435077218	0.0715856367812396	0.785378078798729	TEX9
ENSSSCG00000033221	11.0263050656076	1.20337975691322	1.04795111297392	1.14831669341732	0.25083785018659	0.900916670508527
ENSSSCG00000029503	4.98055426143497	1.20143046485649	1.6167675265212	0.743106504273755	0.45741720206935	0.939258464422001	F7
ENSSSCG00000011689	4580.86175735982	1.20070062342446	0.337140957759032	3.56142021843175	0.000368854193433831	0.0772990092326551	PLOD2
ENSSSCG00000004479	315.791365834877	1.20033330640543	0.391486400020359	3.06609196728931	0.00216876595658747	0.197234941712294	FILIP1
ENSSSCG00000013106	3.51467493660197	1.20016279129092	1.78217630912883	0.673425398566538	0.500676694766776	0.949025151970304	PTGDR2
ENSSSCG00000011846	1.25003728156938	1.19991406456378	3.02820205917527	0.396246367024325	0.691923288739313	NA	SLC51A
ENSSSCG00000002277	1.90094150801258	1.19856293730161	2.45967611690022	0.487284862046019	0.626056473895089	NA	SPTB
ENSSSCG00000043799	4.05544461345656	1.19764977891781	1.64447626528634	0.728286448518169	0.466438256067493	0.940779884517426
ENSSSCG00000016237	13.9031019825561	1.19662823281832	0.919988018283766	1.30069980155896	0.193361230241873	0.883170664495316	DOCK10
ENSSSCG00000046265	1.26830749290812	1.19530537967355	2.66926515879771	0.447803162504821	0.654295260828981	NA
ENSSSCG00000023396	5.07103587141686	1.19411971804327	1.49424715438053	0.799144716148589	0.424206503688876	0.932789848439955	LIX1
ENSSSCG00000042750	3.14082844945895	1.19398106267154	1.86947015990483	0.638673506686153	0.523035351139747	0.950624747167971
ENSSSCG00000008842	1044.78894972798	1.19242329346716	0.337306203485995	3.53513597183714	0.000407565378549338	0.0799211017434566	KIT
ENSSSCG00000025965	32.3127175713081	1.19211151423458	0.744376460228536	1.60149007649782	0.109268416199517	0.831050295267708	SPDL1
ENSSSCG00000034139	1.54735896498368	1.19194639864677	3.40976672261873	0.349568312324707	0.726662695380677	NA	EYA4
ENSSSCG00000034870	9.69216876945849	1.19068461847076	1.10686999756676	1.07572219058087	0.28205152004073	0.911979393519609	ODAPH
ENSSSCG00000031924	4.14663606007763	1.18996718737855	1.76967189485998	0.672422493025295	0.501314767266812	0.949311458089362	NKX3-1
ENSSSCG00000008721	8.11176794295369	1.18948332005978	1.19320010822182	0.996885025289196	0.31882032109264	0.921112400262792	ABLIM2
ENSSSCG00000043931	24.7862395434849	1.18923022976033	0.737697745090973	1.61208331959003	0.106943809994824	0.831050295267708
ENSSSCG00000024496	2.42889208238965	1.18767054175337	1.84924166595923	0.642247340418487	0.520712599694841	NA	NSUN7
ENSSSCG00000034013	9.5418466275157	1.18706130845879	1.01839906812582	1.16561507724409	0.243770109147209	0.900916670508527	TMEM88B
ENSSSCG00000026433	5.6268011897888	1.18619827253823	1.27554104320268	0.929956961290625	0.352393368705707	0.921112400262792	CCDC73
ENSSSCG00000047214	1.02909345975681	1.18602983196706	3.59275008698216	0.330117543177989	0.741311148057093	NA
ENSSSCG00000012377	71.6127868876285	1.18480132988449	0.506288349912692	2.34017103116989	0.0192749107794289	0.541890173919262	KIF4A
ENSSSCG00000001863	4.72510425816686	1.18434139847141	1.9596765055874	0.604355563326206	0.545607272587495	0.950624747167971	TMEM266
ENSSSCG00000004554	48.1264157301505	1.18171868941698	1.04690771360332	1.12877063953389	0.258994601300977	0.905479191202158	PCLAF
ENSSSCG00000027301	9.73909358270616	1.18011702552649	1.03226032312348	1.14323586704913	0.252940674307818	0.900916670508527
ENSSSCG00000003600	105.9780638972	1.18011597656089	0.44591889387243	2.64648121615252	0.00813340221288222	0.388466158164965	TINAGL1
ENSSSCG00000008649	1.04561954283415	1.17882498419204	2.89561563996268	0.407106857665418	0.683929506915059	NA	SOX11
ENSSSCG00000006812	4.10880127010247	1.17834600349859	1.90149195617888	0.619695497353835	0.535458280634299	0.950624747167971	ALX3
ENSSSCG00000011065	19.7693615238363	1.17475313837002	0.890294569206554	1.31951061929646	0.18699846229969	0.880212613266124	MASTL
ENSSSCG00000032749	1189.01200083305	1.17405404800493	0.346583758882921	3.38750451489431	0.000705315563131801	0.106238156696727	PCDH18
ENSSSCG00000003833	5.81440715014123	1.17380833271965	1.42617899195423	0.823044189643569	0.410482864580074	0.931128025344822	DAB1
ENSSSCG00000010100	1.54634825718953	1.17358628612891	2.67229785952099	0.43916746853185	0.660540195075127	NA	LRRC74B
ENSSSCG00000047817	2.98586163013592	1.17265982427188	2.28260896604142	0.5137366240638	0.607436142528195	0.955205489438611
ENSSSCG00000037850	6.37631447906491	1.17003432704901	1.29789737891626	0.901484467151003	0.367330788843894	0.921112400262792
ENSSSCG00000004077	15.8097581400105	1.16728901323746	0.872170891760996	1.3383718996636	0.180775234382799	0.876050344816747	FBXO5
ENSSSCG00000034440	128.986027731507	1.16715266899584	0.751500308552776	1.55309672625886	0.120400028110145	0.843266345621083	MMP28
ENSSSCG00000048428	1.60771411804732	1.16569330782801	2.09228095472304	0.557139950634551	0.577431813692469	NA
ENSSSCG00000029886	28.4240198224655	1.16418836322206	0.614941265233611	1.8931700132041	0.0583352638289492	0.751570156323408	LYVE1
ENSSSCG00000040017	35.9422717744925	1.16401348174419	0.802114006537339	1.45118209164448	0.146729162225868	0.857963252094897	NKX2-2
ENSSSCG00000047820	6.98314157997515	1.1617164598261	1.49730238427635	0.775872977980704	0.437823989036319	0.934892591236016
ENSSSCG00000014083	5.3981765365702	1.15997054137718	1.37238659813519	0.845221414252625	0.397987228235067	0.926059344660751	ANKDD1B
ENSSSCG00000047290	5.77351659644108	1.15981485379807	1.20637468667289	0.961405164258518	0.336348488677462	0.921112400262792
ENSSSCG00000002802	26.9209200104389	1.15976551901483	0.58069858270553	1.99719020082909	0.0458045251547767	0.706036413079969	GINS3
ENSSSCG00000016810	125.871841921638	1.15930762891033	0.748969559833502	1.5478701553212	0.121653561412682	0.843952303817589
ENSSSCG00000006052	452.649667633467	1.15375141401528	0.348274995856746	3.31275982410706	0.000923802740032472	0.122552180007977	FZD6
ENSSSCG00000045693	7.80726072253095	1.15361128839691	1.22748091851286	0.939820139766048	0.34730982645019	0.921112400262792
ENSSSCG00000006685	6.30334652998844	1.1528738060789	1.38767861569587	0.830793090733601	0.406090526507073	0.929945416302897
ENSSSCG00000047669	9.87438419865224	1.15156259012866	0.883518900933001	1.30338195245468	0.192444394841931	0.882570868827884
ENSSSCG00000039009	1922.18593749745	1.15055421084537	0.359576492072493	3.19974813763244	0.00137547728409498	0.156846341774486
ENSSSCG00000038792	4.89660612115438	1.14968216015377	1.71760268827981	0.669352795031537	0.503270456146276	0.949496650390576	FAM221A
ENSSSCG00000042098	27.2030827463227	1.14895902408897	0.670246452143371	1.71423365303125	0.086485822614482	0.806361529725442
ENSSSCG00000008069	3.37763293225939	1.14483739845198	1.72806582522365	0.662496405947854	0.507653137424049	0.949496650390576	NOL8
ENSSSCG00000046323	2.43961441763339	1.14393121142463	1.98585569674604	0.576039444003428	0.564588520873158	NA
ENSSSCG00000023710	45.6707227268544	1.14304230487002	0.600681348335232	1.90290960096884	0.0570523419787659	0.747261653091444	REEP1
ENSSSCG00000044657	1.95725048081369	1.142364267306	2.33753635728444	0.488704384745102	0.625050999067838	NA
ENSSSCG00000033907	3.05983280992585	1.14177069063702	1.83468739933066	0.622324375832947	0.533728595962572	0.950624747167971
ENSSSCG00000043454	11.0368666273202	1.14101361934498	1.09029264107824	1.04652051784609	0.29532077698209	0.914313644969939
ENSSSCG00000005109	1.51360779656278	1.13778888147991	2.46351393198021	0.461856077495507	0.644184533455585	NA	ESR2
ENSSSCG00000006472	7.50137754200051	1.13762080333388	1.25211387431159	0.908560177052059	0.363582335377233	0.921112400262792	CRABP2
ENSSSCG00000000722	8.79045230522126	1.13679610183691	0.917811437280071	1.23859439495089	0.215495744870669	0.893012072362504	RAD51AP1
ENSSSCG00000000739	32.983641190082	1.13669074614761	0.658605716630873	1.72590476736582	0.0843645469237185	0.8030334535008	FOXM1
ENSSSCG00000017254	8.65145477486154	1.13581938372092	1.0903088955441	1.04174091247243	0.29753181532439	0.914995757037576	MAP2K6
ENSSSCG00000003431	14.8042945225429	1.13571656853981	1.13927416609364	0.996877312187266	0.318824065423956	0.921112400262792	NPPB
ENSSSCG00000004782	69.3259724940255	1.13079948179225	0.456198892702787	2.47874227640655	0.0131846534742696	0.477063449826477	BUB1B
ENSSSCG00000047090	16.1346917536415	1.13079139811195	0.784081891234255	1.44218532624434	0.149250099002199	0.858738912841027
ENSSSCG00000005056	64.7276329964967	1.12595749521595	0.608063802078772	1.85170946102476	0.0640675547080577	0.76614383110507	DLGAP5
ENSSSCG00000003931	110.842434931068	1.12331853405075	0.38770827703739	2.89732925650804	0.00376354538576401	0.270750578498247	KIF2C
ENSSSCG00000018042	4.37576220769758	1.11962760338873	1.69183281903029	0.661783830408528	0.508109770327811	0.949496650390576	SLC47A2
ENSSSCG00000031518	485.227345361997	1.11872878151907	0.396012358615985	2.82498451671783	0.00472829008009065	0.298692282810612	STARD4
ENSSSCG00000021764	2.22032709021171	1.11857210706799	2.17797238417206	0.513584155243184	0.6075427597729	NA	ARHGEF38
ENSSSCG00000002651	44.8512953091235	1.1183697780086	0.49407948891818	2.26354220948808	0.0236022857068573	0.575420971034979
ENSSSCG00000039678	4.96261804619992	1.11774845023641	1.78864196598609	0.624914584076745	0.532027119937959	0.950624747167971	TMEM269
ENSSSCG00000002474	14.8482327496602	1.11409948493261	0.921789538868639	1.20862673957008	0.226806278682024	0.89666251219946	PPP4R4
ENSSSCG00000048917	9.3697551031675	1.11357123387855	1.00649574916459	1.10638443808912	0.268560158263041	0.907618231738472
ENSSSCG00000000997	47.61105192087	1.1127330098384	0.511717936169181	2.17450460730091	0.0296672597694964	0.619633343610767	PPP1R3G
ENSSSCG00000048806	9.2725570400864	1.1125990953566	1.16539182922423	0.954699584685798	0.339729639965418	0.921112400262792
ENSSSCG00000040632	3.91971172776982	1.1115302817648	1.76267637620944	0.630592374622444	0.528307086017413	0.950624747167971
ENSSSCG00000015015	26.7550964680344	1.11106855054177	0.593754776018679	1.87125829621422	0.0613092879750515	0.757023000159016	ARHGAP20
ENSSSCG00000048001	2.44352240946145	1.11055389812291	1.99821935970733	0.555771763859586	0.578366890481523	NA
ENSSSCG00000008948	14.2095336457673	1.1103850296456	0.996666064421394	1.1140993651572	0.265236560975327	0.90588712988874	ALB
ENSSSCG00000014238	27.8901471454726	1.10943425350202	0.777342142602691	1.42721485520832	0.153517973887508	0.858738912841027	PRDM6
ENSSSCG00000044855	12.8361862158297	1.10911191161911	0.872037983220305	1.27186192913677	0.203422180617269	0.890022195655063
ENSSSCG00000006051	1652.3192794314	1.10902535923958	0.760505472436754	1.45827400253429	0.144765033080018	0.857963252094897	CTHRC1
ENSSSCG00000010254	5.05805490955341	1.10656576714197	1.25243509648708	0.88353142629566	0.376949210722988	0.921833227919801	TACR2
ENSSSCG00000013261	3.094370601832	1.10627997078363	1.7966994872519	0.615728995657319	0.538073396889733	0.950624747167971	CHRM4
ENSSSCG00000015396	436.82632503548	1.10591612640399	0.354079709586986	3.12335357395649	0.00178802808788162	0.179064125304983	SEMA3D
ENSSSCG00000042601	2.77113550196591	1.10479217052413	2.03588113363186	0.542660449214567	0.587363610334263	0.954758351948415
ENSSSCG00000018178	4.4690280281318	1.10439380818553	1.44809411091808	0.76265333852187	0.445670165457822	0.935967284859891
ENSSSCG00000032931	4.55530890205323	1.10006844776329	1.94433176371944	0.565782274553234	0.571541797513166	0.954758351948415	CDH6
ENSSSCG00000048230	7.98992955263603	1.10003925175424	1.0747934893883	1.02348894240168	0.30607672543106	0.921112400262792
ENSSSCG00000051466	23.2011349844082	1.09948233199308	0.61533625159031	1.78679921612211	0.07396994610575	0.790699204057855
ENSSSCG00000021383	25.1913667760504	1.09928102320917	0.80697251364721	1.36222858228571	0.173125758204589	0.87049832713889	CGAS
ENSSSCG00000034995	16.6220550795277	1.09795694595952	0.84939085996581	1.29264040585945	0.196135457910642	0.885464453758159	Metazoa_SRP
ENSSSCG00000023618	17.9781230226854	1.09732903000246	0.837842186263257	1.30970849641328	0.190294468195255	0.880212613266124	FRMD7
ENSSSCG00000015255	11.3051159290908	1.09715500262031	0.925263150118413	1.1857761788956	0.235710701158497	0.900916670508527	IGSF9B
ENSSSCG00000018712	9.67252358905906	1.09657783422749	1.04353158804788	1.05083338807102	0.293335118324067	0.914313644969939	ssc-mir-339-1
ENSSSCG00000051117	3.47128903851705	1.09580215908448	2.09023114642274	0.524249273081521	0.600105173972455	0.954758351948415
ENSSSCG00000047668	3.16096232926743	1.09486588923346	1.94313342499985	0.563453788168736	0.573125919288636	0.954758351948415
ENSSSCG00000002506	46.5799972908492	1.09469450060001	0.515546445797135	2.12336736975734	0.0337230793081515	0.646313133381459	VRK1
ENSSSCG00000006547	2.98537108428957	1.09419106117496	1.68228351041144	0.65042013097266	0.51542087728823	0.949756233231793	SHE
ENSSSCG00000044128	2.35335475158813	1.09244257045385	2.0947047721544	0.521525794458506	0.602000541385093	NA
ENSSSCG00000028905	462.263436547382	1.09194102750003	0.344392946521994	3.17062541067548	0.00152111156459949	0.162927949808212	TNIK
ENSSSCG00000010429	255.157264819865	1.09055225802834	0.429883442352265	2.53685569293153	0.0111853050585634	0.445111270695902	PRKG1
ENSSSCG00000011972	1153.02059720903	1.08956036837315	0.34274815148939	3.17889495140539	0.00147837658986289	0.159532279771772	FILIP1L
ENSSSCG00000011439	11.3757431262162	1.08934377407884	0.934523811653514	1.16566722056166	0.243749018176131	0.900916670508527	PHF7
ENSSSCG00000025488	138.19251741804	1.0882381266454	0.440950977439328	2.46793449232151	0.0135895186344486	0.481263215287014	MCM3
ENSSSCG00000051661	13.6070438713482	1.08808567891791	0.749850456438844	1.45107023617136	0.14676030345683	0.857963252094897
ENSSSCG00000023186	5.65242582621208	1.08657326525275	1.36153884672338	0.798047935149008	0.42484267341208	0.933203705799289	CA4
ENSSSCG00000014326	232.295544886436	1.08483061099494	0.37805846961836	2.86947839600062	0.00411149418582982	0.280434933618393	KIF20A
ENSSSCG00000033041	11.434310492527	1.08440043401583	0.966583038226944	1.12189060963144	0.261908953787626	0.90588712988874
ENSSSCG00000031897	5.48789596386184	1.08424126363839	1.46945277625639	0.73785376512788	0.460603317354491	0.939258464422001
ENSSSCG00000047759	6.45223554573444	1.08337038398365	1.25072181987368	0.866196117129444	0.386382622333398	0.923437109700821
ENSSSCG00000024517	132.028782348641	1.08335300706493	0.41209747579841	2.62887561969656	0.0085667687933626	0.393756317474857	AKAP6
ENSSSCG00000009111	4741.0270805262	1.08322204648483	0.348748206356753	3.10602901101876	0.00189618111404725	0.185262019656238	SYNPO2
ENSSSCG00000049507	39.6548103122428	1.08302398694091	0.496248663024281	2.18242197438005	0.0290784040084307	0.618060797302597
ENSSSCG00000046579	7.62919943230949	1.0827221228193	1.11549598368397	0.970619472105642	0.331737805741721	0.921112400262792
ENSSSCG00000015488	14.5496282378647	1.08168885999306	0.984088609050503	1.09917831590057	0.271690295035722	0.909573967010816	TNFSF4
ENSSSCG00000008504	5831.66546814397	1.07963442781583	0.321577991006307	3.35730198586462	0.000787070971063353	0.111512872436795	CRIM1
ENSSSCG00000040860	25.3300660580418	1.07747459645714	0.57230087984128	1.88270651751569	0.0597401517063269	0.753789348755225	NMRK2
ENSSSCG00000050049	12.7232976492549	1.07619741351175	1.0467803257699	1.02810244615575	0.303901640109124	0.920188459932742
ENSSSCG00000043954	44.69025594533	1.07464383088332	0.672414959369019	1.59818548934686	0.110001702137882	0.8331135416226
ENSSSCG00000012597	8489.21918217493	1.07395597235701	0.340174786423585	3.15707105646483	0.00159362507632338	0.165782867652058	PLS3
ENSSSCG00000039370	11.0014892307419	1.07336263256237	0.880429220151107	1.21913563066222	0.222792718272991	0.895392266582795
ENSSSCG00000047523	3.44653461057877	1.07298894387675	1.75418587398593	0.611673460486066	0.540753824340769	0.950624747167971
ENSSSCG00000023178	13.9646819574815	1.07198820901394	1.86550841851787	0.574635953594694	0.565537530953459	0.954121489772769	BATF2
ENSSSCG00000009053	71.1330306220649	1.07192703835922	0.56245535878404	1.9057993165477	0.0566762476562904	0.74503503737269	RNF150
ENSSSCG00000049961	13.8858831262628	1.07175161832487	0.878311415087575	1.22024102148098	0.222373520383089	0.895392266582795
ENSSSCG00000009378	85.5376842502576	1.07014539767895	1.0542378159977	1.0150891776408	0.310063319975046	0.921112400262792	CKAP2
ENSSSCG00000024973	177.206027123312	1.06858424377424	0.50381025880887	2.12100532907098	0.0339213539665346	0.646313133381459
ENSSSCG00000010651	316.440651594682	1.0682862900139	0.753398525195782	1.41795643910544	0.156203483014085	0.858738912841027	ABLIM1
ENSSSCG00000050508	0.668885163284053	1.06823629092135	4.276815654851	0.249773751578396	0.802762319683201	NA
ENSSSCG00000031740	16.4617466046658	1.06794523347012	0.855104681464358	1.24890584348255	0.211699514082344	0.892353137120958	Metazoa_SRP
ENSSSCG00000014232	8206.20216304744	1.06735546990617	0.311806817155966	3.42313064108627	0.000619043179356237	0.100295929182112	LOX
ENSSSCG00000027677	8.03516005206789	1.06700938304953	1.05345122327553	1.01287023022466	0.311122149609516	0.921112400262792
ENSSSCG00000021401	17.439848587989	1.06657439573042	0.849436822924752	1.25562533545229	0.209251841235046	0.892353137120958
ENSSSCG00000039890	118.96750473226	1.06608935533318	0.421391300736681	2.52992729909097	0.0114086163099177	0.447069354583766	RASL11A
ENSSSCG00000025085	44.1519631973971	1.06549135164615	0.750856821462189	1.41903399049003	0.155889106653526	0.858738912841027	NEGR1
ENSSSCG00000046599	110.123860952639	1.06529453762292	0.410442164480192	2.59548026449005	0.00944588274654071	0.41298149506008
ENSSSCG00000014053	0.742092518436387	1.06448671284995	3.86366236954677	0.275512353574211	0.782922636161308	NA	SNCB
ENSSSCG00000001216	5.13675718075295	1.06353693281754	1.74718390025966	0.608714934163185	0.542713406408369	0.950624747167971	ZBED9
ENSSSCG00000041483	8.23617008472145	1.06347665930517	1.18552540340538	0.897050924636761	0.369691743907954	0.921112400262792
ENSSSCG00000039395	17.3387789154594	1.06289481477423	0.929786128941331	1.14316054164462	0.252971941676995	0.900916670508527	GAS2L2
ENSSSCG00000003929	8.93465750399129	1.06233772570601	1.08064644678548	0.983057621543168	0.325579079999553	0.921112400262792	BEST4
ENSSSCG00000010163	102.274534833047	1.06147196387431	0.382133984442415	2.77774813832153	0.00547370281244537	0.321746921414472	KCNK1
ENSSSCG00000049970	24.2560283473642	1.06027699304031	0.585644587436353	1.8104444500745	0.070226891442062	0.780711169733999
ENSSSCG00000002658	41.2510343921984	1.06000641907922	0.593441551215933	1.78620188779724	0.0740665755488704	0.790699204057855	FOXL1
ENSSSCG00000033009	9.47191627942078	1.05974302264901	0.922800272934663	1.14839912138175	0.250803836245955	0.900916670508527	GCNT2
ENSSSCG00000009653	27.9807101619102	1.05971425332867	0.718084890143211	1.47575066384885	0.140010839591758	0.855514764468976	CDCA2
ENSSSCG00000008261	995.591323104601	1.05931348563242	0.33005293514495	3.2095260269908	0.00132954009141492	0.15543539166495	HK2
ENSSSCG00000042230	5.16141777178836	1.05869148453238	1.77442566084901	0.596638962054817	0.550748452442875	0.95192786555071
ENSSSCG00000022925	1623.14263187381	1.05813512336166	0.349043710082369	3.03152611778037	0.00243320869216899	0.204752138305626
ENSSSCG00000009071	1112.12381423499	1.0580748832661	0.325034147598306	3.25527299541991	0.00113283417156879	0.142441583659867	JADE1
ENSSSCG00000011624	199.407523390135	1.05740047941996	0.330509150660512	3.19930772659934	0.00137758041614248	0.156846341774486	MCM2
ENSSSCG00000028109	1442.74791047264	1.05700400654884	0.349929035167345	3.02062389890954	0.00252254479381835	0.20843427267779	SNTB2
ENSSSCG00000030575	512.489337728051	1.05644273541576	0.606741182743053	1.74117525802291	0.0816528627926032	0.80299283647212	TMEM158
ENSSSCG00000039405	7.39239773872943	1.05530743170849	1.25119311608944	0.843440887052523	0.398981912975051	0.926059344660751
ENSSSCG00000019323	1.09179931773352	1.05518022237177	3.18634023415773	0.33115742351058	0.740525578539206	NA
ENSSSCG00000036744	2.39103997891855	1.05459321733697	2.36439406208007	0.446031071660363	0.655574801554512	NA	ALX1
ENSSSCG00000000791	1.25636323747906	1.05362040989325	3.10230367312168	0.339625169199846	0.734138821360354	NA	PDZRN4
ENSSSCG00000023784	1484.3425502149	1.0535101647778	0.355209849650872	2.96588105823437	0.00301817190070448	0.235906841536144	SEMA3C
ENSSSCG00000029324	10.7946479297037	1.05303299647444	0.892052242818866	1.18046112764302	0.237816862242273	0.900916670508527	COLEC10
ENSSSCG00000032398	2369.54875926142	1.05296555868729	0.371288474170731	2.83597696114612	0.00456857415205495	0.297574694768985	VGLL3
ENSSSCG00000039546	34.7376704610195	1.05296541888125	0.813259597639669	1.29474699337983	0.195407522948841	0.885210771253209	KNTC1
ENSSSCG00000010912	33.3772919501303	1.0525726585425	0.651880841289743	1.61467033830906	0.106382104256076	0.831050295267708	KIF14
ENSSSCG00000014137	32.8927048280893	1.05038520446075	0.73888801184075	1.42157564830966	0.155149478279223	0.858738912841027	HAPLN1
ENSSSCG00000042150	1941.91818486933	1.05036734019028	0.346414868935517	3.03210812924372	0.0024285219328269	0.204752138305626
ENSSSCG00000044255	27.1005493865146	1.04947329342412	0.557822629096487	1.8813745421622	0.0599209874100563	0.7547539006528
ENSSSCG00000008965	27.3612989311679	1.04880992113654	0.573591821530067	1.82849525005224	0.0674752579004755	0.77817233983657
ENSSSCG00000004464	809.067996394853	1.0466716782579	0.330645591956963	3.16553948916438	0.00154795648706586	0.164584197080679	TENT5A
ENSSSCG00000003755	7.22902726675901	1.04376861536808	1.15788767828241	0.901442026670831	0.367353344667427	0.921112400262792	MCOLN2
ENSSSCG00000024388	4465.41034042582	1.04369805986884	0.344574343633483	3.02894884413972	0.00245406233621108	0.205119892379262	BNIP3
ENSSSCG00000044363	2.62174362478263	1.04273566081599	1.70198150520004	0.612659807189524	0.5401013038467	0.950624747167971
ENSSSCG00000006105	1860.14342256834	1.0423264721623	0.391403740340691	2.66304678451725	0.00774366469841467	0.386115143238194	GEM
ENSSSCG00000008423	2953.45385796291	1.04204506060695	0.301610169898157	3.4549400670369	0.000550415159688716	0.093635331871751	PPP1R21
ENSSSCG00000020934	29.5852425898286	1.03946892151496	0.631249217068167	1.64668548238803	0.0996227097426344	0.824591414026125	SPAG11
ENSSSCG00000017154	0.660638537182509	1.0394116497761	4.00268815430189	0.259678398542987	0.795111856630916	NA	CARD14
ENSSSCG00000031377	5.93761137874517	1.03911337877151	4.12383093637652	0.25197768647726	0.801058311045207	0.984741446245798	U1
ENSSSCG00000038945	8.10667561189434	1.03910980348711	1.55345182223642	0.668903784857108	0.503556855694083	0.949496650390576
ENSSSCG00000015958	1909.23957361521	1.03804445104148	0.320137991820387	3.24249066828617	0.0011848982855801	0.147703700081795	PDK1
ENSSSCG00000050339	2.71604800194941	1.03801330694496	1.95004795831443	0.532301424956845	0.59451724546727	0.954758351948415
ENSSSCG00000023607	16.1453452175941	1.03732973987969	0.959875109316356	1.08069240447176	0.279833962902106	0.911979393519609	CYP4F22
ENSSSCG00000038966	29.821462404803	1.03662994908885	0.594678342532613	1.74317757171727	0.0813026018961756	0.80299283647212	KRT7
ENSSSCG00000006475	127.87827075929	1.03640319683405	0.421152984092875	2.46087107530858	0.0138600161362901	0.482929718869287	IQGAP3
ENSSSCG00000038411	18.7586674828286	1.03614009503712	0.806863589019165	1.28415770538942	0.199086780524483	0.88714787253745	ssc-mir-6782
ENSSSCG00000031690	34.979861105183	1.03423664343799	0.567796503593913	1.82149174377035	0.0685321405722749	0.780711169733999	TLDC2
ENSSSCG00000029281	23.2335135096643	1.03416143756469	0.698467155261558	1.48061570221927	0.138709008692912	0.854230096124149	PCDHAC2
ENSSSCG00000015039	1.51281367510918	1.03361493292354	2.59811164623293	0.397833147171411	0.690753181768221	NA	BCO2
ENSSSCG00000048887	0.479775112413551	1.03356756113605	4.27826621150554	0.241585612030516	0.80910127184109	NA
ENSSSCG00000006035	30.423399303692	1.03342121605665	0.608907533495843	1.69717265628757	0.0896640230790697	0.813899418533175	ANGPT1
ENSSSCG00000022986	0.877313445520642	1.03332877527663	3.36830348621798	0.306780187564652	0.759010689602015	NA	CCSER1
ENSSSCG00000032903	57.4369344102366	1.03233837904514	0.474128694301546	2.17733790730786	0.0294553648203383	0.619633343610767	FAAP20
ENSSSCG00000004535	525.601115414498	1.03094392108565	0.304849014577319	3.38181811909441	0.000720078038581199	0.106248249366165	TCF4
ENSSSCG00000005023	10.0886726399726	1.03068268514739	1.01791671086097	1.01254127587278	0.311279321675891	0.921112400262792	ABHD12B
ENSSSCG00000014860	11.6542513061573	1.03028916153346	1.01951145758092	1.0105714397542	0.312221591007463	0.921112400262792	MAP6
ENSSSCG00000044748	0.987220047565665	1.03005939765418	3.83663524393969	0.26847988723485	0.788329954420915	NA
ENSSSCG00000003207	10.1130587222501	1.03004757766022	1.12757139708892	0.913509849859196	0.360974455585801	0.921112400262792	IZUMO2
ENSSSCG00000022380	14.4367952279782	1.02994446379714	1.14926669182838	0.896175336081994	0.370159126128621	0.921112400262792	SH2D3A
ENSSSCG00000004109	18.7478738573285	1.02854304376046	0.657572094903418	1.56415251153796	0.11778175646942	0.842456981198703	ZC3H12D
ENSSSCG00000050787	1.26313666557615	1.02821408332365	3.00904880159868	0.341707347111607	0.732571142399159	NA
ENSSSCG00000023957	0.987935896228938	1.02723077494811	3.56001292387868	0.288546922978283	0.772928117729643	NA	CFAP126
ENSSSCG00000032657	1.00628752510592	1.02686327651187	3.52784596582002	0.291073727838675	0.770994932549691	NA	RPL3L
ENSSSCG00000016582	1.80375952196734	1.02436968200132	2.44636900711138	0.418730648983685	0.675412993763434	NA	FAM71F1
ENSSSCG00000015410	352.649977704445	1.0240963184043	0.409145323375461	2.50301362351027	0.012314080392908	0.461299488293911	PHTF2
ENSSSCG00000038080	11.9218482501088	1.02371880240071	0.950166218649212	1.07741022813468	0.281297036708293	0.911979393519609	EMCN
ENSSSCG00000023936	5.98347601121725	1.02253014951969	1.30170144083106	0.785533546668628	0.432140809498977	0.933203705799289	MYRFL
ENSSSCG00000011741	1993.73635450977	1.0221793083757	0.326748895682299	3.12833286319526	0.00175800963672131	0.179019854556269	GOLIM4
ENSSSCG00000018448	1.75768851531081	1.02160015236477	2.67077876888325	0.382510211728221	0.702082955889164	NA	SNORA66
ENSSSCG00000006889	1178.58159472233	1.02077091456072	0.335223110208106	3.04504935213752	0.00232642131424599	0.203612005133398	ARHGAP29
ENSSSCG00000033089	119.546048211117	1.02017385920393	0.487874903838174	2.09105623424794	0.0365230233287157	0.655398258130931
ENSSSCG00000039753	2.85578985346119	1.01980016700175	1.89744319367007	0.537460183474178	0.590949781138045	0.954758351948415
ENSSSCG00000007084	7.95395605155246	1.01946672699663	1.54391557561203	0.660312482819861	0.509053321170527	0.949496650390576	BFSP1
ENSSSCG00000013236	7.07331664448769	1.01867460319663	1.43176783175768	0.711480297714241	0.476786655678984	0.940779884517426	MYBPC3
ENSSSCG00000025560	15.2556288662346	1.0164253662365	0.877271297144047	1.15862147723911	0.246610510496541	0.900916670508527	PGLYRP2
ENSSSCG00000014933	27.3250779223051	1.01436256938616	0.861864407107741	1.17693985390367	0.239219513508001	0.900916670508527	NAALAD2
ENSSSCG00000003466	1.40517447449699	1.01407598389537	3.38523540895569	0.299558483056337	0.764513956281405	NA	TMEM82
ENSSSCG00000032015	56.6068071873375	1.01393532316971	0.523028100266854	1.93858670815657	0.0525516833358774	0.735967256019956	SH3BGRL2
ENSSSCG00000029866	232.492789467732	1.01290495719739	0.410033871690475	2.47029581488334	0.0135001363806465	0.479642094190942	CCDC112
ENSSSCG00000050824	32.8192051026082	1.01257986976839	0.570101772803542	1.77613878446458	0.0757100450070865	0.793787283333433
ENSSSCG00000022989	30.9725889687023	1.01224585996757	0.759767592699362	1.33230986645691	0.182758386318963	0.878200078397494	ZNF704
ENSSSCG00000036867	13.5166057907079	1.01205841190081	0.916719922226289	1.10399958303839	0.269593318562687	0.907758890795035	C11orf71
ENSSSCG00000000636	0.665969204718921	1.01105383861838	3.64788575726201	0.277161596030146	0.781656026787642	NA
ENSSSCG00000032536	18.9650436704276	1.01008307116634	0.8472956254936	1.19212591305178	0.233211877725753	0.900916670508527	B3GNT8
ENSSSCG00000045307	1.05090218738063	1.00914876895022	3.43285810982999	0.293967515307585	0.768782726216654	NA
ENSSSCG00000031074	2.85761246538176	1.00874943535441	2.06629731953894	0.488191813354091	0.625413982745136	0.960336220717284	FAM110D
ENSSSCG00000029392	5.29813827194675	1.00868966452069	1.36806513193131	0.737311141828983	0.460933158130996	0.939258464422001	HUNK
ENSSSCG00000012026	158.357925957305	1.00831687095431	0.465131685678402	2.1678094655789	0.0301731863554113	0.62317399586423	ADAMTS1
ENSSSCG00000008844	1.16202257160114	1.0083154681063	2.86694215650508	0.351704154832159	0.725060144304021	NA	KDR
ENSSSCG00000008582	3.71953957772388	1.00828021287203	1.68146649036902	0.59964335813243	0.548743944616699	0.95192786555071
ENSSSCG00000000795	4.56099479575432	1.00803469842361	1.42552396062282	0.707132764000117	0.479483976793663	0.940779884517426	ADAMTS20
ENSSSCG00000035335	1.16959359976256	1.00798417440214	3.29021186288447	0.30635844024903	0.759331747869428	NA	FGL1
ENSSSCG00000016686	8.66140705423048	1.00784989955638	1.18395178672521	0.851259241175751	0.394625360944694	0.926059344660751	PRR15
ENSSSCG00000050000	25.1422574133003	1.00763654594506	0.595666008387578	1.69161330637727	0.0907197277177492	0.81736994969859
ENSSSCG00000023934	2.46933549580252	1.00674479278783	1.93929093429572	0.519130355834638	0.603669841049247	0.954758351948415	KCNIP4
ENSSSCG00000049962	2.02991351203062	1.0065999355745	4.27581988678075	0.235416823493088	0.813885229700284	NA
ENSSSCG00000009655	1.44724060479341	1.0059733546185	3.10081840519461	0.324421885826417	0.74561865251248	NA	EBF2
ENSSSCG00000041722	0.828991228474713	1.00565863857113	3.73980162070415	0.268906947631563	0.78800129040145	NA
ENSSSCG00000040184	855.412718236385	1.00527397618822	0.380301088809063	2.64336339224351	0.00820868824721387	0.388466158164965	LMO7
ENSSSCG00000049261	2.87508003551069	1.00498347318777	2.05526257927221	0.488980572761487	0.624855450845028	0.960156351410061
ENSSSCG00000002696	23.740172465573	1.00485948705354	0.811266902705795	1.23862995482998	0.215482569534653	0.893012072362504	VAT1L
ENSSSCG00000041085	0.905729613007776	1.00478154470238	3.64348008846176	0.275775225967158	0.782720712924014	NA
ENSSSCG00000046479	0.957242480661866	1.00161920373955	2.97919241184463	0.336204939216859	0.736716328531118	NA
ENSSSCG00000005382	1088.26450424119	1.00094759597647	0.391552268611678	2.55635754461472	0.0105774371336949	0.438251406742774	TGFBR1
ENSSSCG00000010473	60.8269152773251	1.0005943339797	0.685842077662317	1.45892817977896	0.14458487612794	0.857963252094897	EXOC6
ENSSSCG00000004191	39.2539147438456	1.00057042385174	0.672497198788972	1.4878432589066	0.136792234379103	0.852960633515232	MOXD1
ENSSSCG00000003271	1.31219797171926	0.999872611555226	2.66951462751926	0.374552213068183	0.707993518308802	NA
ENSSSCG00000013934	13.5621917518783	0.998772548577849	0.805460889793725	1.2400012976839	0.214974914169296	0.893012072362504	CILP2
ENSSSCG00000015617	30.2153679264151	0.996840824869535	0.68657013386673	1.45191405174498	0.14652550490641	0.857963252094897	G0S2
ENSSSCG00000043835	6.57631091950936	0.995468933638862	1.02856821012697	0.967820047166322	0.333134249976678	0.921112400262792
ENSSSCG00000049519	3.62992424991664	0.995242121197702	1.75514293209413	0.567043346156564	0.570684732322799	0.95441676833201
ENSSSCG00000015234	3.02767182671415	0.995158776757428	2.36166294844834	0.421380526552811	0.673477236701202	0.964875668647676	KIRREL3
ENSSSCG00000022679	2.15032449997323	0.994246316114467	2.38945836895834	0.416096940223277	0.677339068850475	NA	COCH
ENSSSCG00000006160	37.5702022319894	0.993796219556471	0.637565917899212	1.55873485651655	0.119059148196632	0.843266345621083	STMN2
ENSSSCG00000011133	982.461701197843	0.993389099399003	0.341332780495444	2.91032434082979	0.00361053858965541	0.262353708574961	PFKFB3
ENSSSCG00000033909	9.88980685719883	0.992808729823188	1.17532976455292	0.844706532383991	0.398274711336002	0.926059344660751
ENSSSCG00000043645	4.45958556359156	0.991718404611068	1.66347425480759	0.596172980582606	0.55105967381746	0.95192786555071
ENSSSCG00000046443	26.0818915557257	0.991612081287619	0.663380735755029	1.49478576606391	0.134970362296813	0.852524161581346
ENSSSCG00000042146	2.0002747723405	0.99149563662272	2.26442062682723	0.437858419445659	0.661488919197526	NA
ENSSSCG00000011299	8.12379650478567	0.991256219220625	1.0022557497779	0.989025225787215	0.322650799737787	0.921112400262792	CLEC3B
ENSSSCG00000004009	0.884392527699162	0.990172407037629	3.27938529664512	0.301938417559716	0.762699008702356	NA	DYNLT2
ENSSSCG00000034820	6.21333138582074	0.988238366429643	1.33579350732868	0.739813721962102	0.4594130316406	0.939258464422001	MAFA
ENSSSCG00000006163	1331.5725390897	0.987793265601581	0.324728963912621	3.04190070913225	0.00235089427282474	0.203612005133398	PKIA
ENSSSCG00000011178	11.4876517979574	0.98743419246313	0.853244829492116	1.15726947100387	0.247162282366199	0.900916670508527	CPNE4
ENSSSCG00000048015	59.7920214503733	0.987132950329107	0.45251352233033	2.18144409308615	0.029150585322294	0.618060797302597
ENSSSCG00000008421	1.21830043761786	0.986479157289912	3.3782846443792	0.292005932339425	0.770282088202297	NA
ENSSSCG00000026868	9.73881531221541	0.984141379419337	1.13501280379941	0.867075134416956	0.385900843792306	0.923437109700821	LRRC15
ENSSSCG00000010272	23.8049281201165	0.983056131933748	0.752412416554774	1.30653895430789	0.191369340895108	0.880713134736874	ADAMTS14
ENSSSCG00000006764	0.477470411778736	0.982646721609051	4.27684106367913	0.229759934254778	0.818278319673086	NA	PTPN22
ENSSSCG00000027558	675.745893475102	0.979536177030962	0.604125508361302	1.62141171573431	0.104929369819951	0.827757058154115	GABBR2
ENSSSCG00000036239	14.9757709229424	0.977468367716316	0.774692069782164	1.26175083732453	0.20703845759647	0.891971567459888	GJA8
ENSSSCG00000047974	4.39557770562306	0.976645057335945	1.43931780255598	0.678547194790193	0.49742481077032	0.947676530455562
ENSSSCG00000010204	1425.11087726201	0.976231489161743	0.33883992048788	2.88109939276373	0.00396290650412002	0.279329829278666	BICC1
ENSSSCG00000001867	31.1444077860097	0.976087332850788	0.654752811862508	1.49077226575662	0.136021295602369	0.852524161581346	PSTPIP1
ENSSSCG00000018009	77.0625893306214	0.975699670409278	0.425866689258682	2.29109177829265	0.0219581060664268	0.563839843467065	ADPRM
ENSSSCG00000040418	9.87703465516195	0.975671803881452	0.987435604851678	0.988086513274967	0.323110280264462	0.921112400262792	FSIP1
ENSSSCG00000043014	3.50405011669416	0.975394962647538	1.67229981315328	0.5832656052316	0.559714512745643	0.954121489772769
ENSSSCG00000041230	7.16411180177606	0.975350279058355	1.11493305119963	0.87480614016143	0.38167939572724	0.921833227919801
ENSSSCG00000010816	1924.35059442866	0.974780602470546	0.287362391194093	3.39216484947799	0.000693427068694059	0.105546899087538	TGFB2
ENSSSCG00000016115	12.2873699453281	0.973974018441521	0.896403409609783	1.08653537904938	0.277242197218333	0.911979393519609	ICA1L
ENSSSCG00000011894	60.6297888246768	0.973791567097194	1.08143388377921	0.900463340111143	0.367873726168505	0.921112400262792	POPDC2
ENSSSCG00000008803	20.9388440913773	0.97371197107026	0.687527727280774	1.41625120330982	0.15670196917431	0.858738912841027	ATP8A1
ENSSSCG00000031346	1041.13417679382	0.972493667788586	0.740200674825173	1.31382434637509	0.188905322502297	0.880212613266124	CMKLR1
ENSSSCG00000017893	45.14351944197	0.971585718230596	0.474395096751504	2.04805177136881	0.0405549268610485	0.684124515305256	PIMREG
ENSSSCG00000014448	64.3400851042655	0.970515750127743	0.609410951439393	1.59254727509481	0.111261789609773	0.835154878337812	ARSI
ENSSSCG00000011101	30324.8906756916	0.969852929413428	0.32432336425521	2.99038871787927	0.00278622630310622	0.223826846349533	ITGB1
ENSSSCG00000029326	118.823699782186	0.969727342414619	0.425333219571028	2.27992382864579	0.0226122065291891	0.570838280669176	CCNB1
ENSSSCG00000033307	2.02087872311668	0.968889137401177	2.36383427204637	0.409880315578305	0.68189374580089	NA
ENSSSCG00000005949	11.6146343498521	0.968697273496853	1.09438597873954	0.885151392941415	0.37607498413319	0.921833227919801
ENSSSCG00000026005	7.62518137546362	0.968447232601161	1.28191746305328	0.755467696254411	0.449968407907815	0.93790766839448	SAMD13
ENSSSCG00000004755	1.74127117699528	0.968324527166097	2.63097387922487	0.368047944075896	0.712837485162133	NA	DLL4
ENSSSCG00000048298	20.4667571816981	0.968098836334563	0.851106185431451	1.13745952374181	0.255346236097032	0.901955779078837
ENSSSCG00000044555	57.3188579605698	0.967184275168674	0.491028262704365	1.96971202806505	0.048871383689305	0.723948643094136
ENSSSCG00000026850	12.6686203612671	0.965868379762895	0.945273746622012	1.02178695136142	0.306881746550626	0.921112400262792	SNCG
ENSSSCG00000045068	7.70045355455534	0.965498369834005	1.15821329811891	0.833610157474537	0.404500699905083	0.928601849149093
ENSSSCG00000042076	1.93751635201486	0.965188956770231	2.41482208036912	0.399693610811566	0.689382198583655	NA
ENSSSCG00000005240	30.6638381925879	0.963460631222648	0.607882549240312	1.58494536884915	0.112978747260748	0.836419341979362	DOCK8
ENSSSCG00000047841	4.00411140357968	0.959409578265968	2.03821093725858	0.470711622986572	0.637846683116608	0.96156999426666
ENSSSCG00000050759	13.6231293546856	0.958387436751523	1.10390817727247	0.868176770933524	0.385297568679089	0.923437109700821
ENSSSCG00000006003	20.1906991380995	0.958063009182037	0.682270576970808	1.40422735718095	0.160251157884856	0.861922510919796	MAL2
ENSSSCG00000012669	9.22082411074703	0.957875174235088	1.04244062217804	0.918877443814243	0.358159679232098	0.921112400262792
ENSSSCG00000021837	6.07772141709395	0.957182252433832	1.20306419852002	0.795620261671267	0.426252786139451	0.933203705799289	STYXL1
ENSSSCG00000032248	2.61134176320051	0.957167748373357	2.14327651175175	0.446590882289399	0.655170480012725	0.96280310008994
ENSSSCG00000031661	4.08380802118584	0.956875420284723	1.41013208120008	0.678571484928122	0.497409415540956	0.947676530455562
ENSSSCG00000037517	1.20323587143178	0.956269439149063	3.54725109744888	0.269580419563981	0.787483065733563	NA	RBM11
ENSSSCG00000048494	0.649973224195283	0.956066246196281	4.27447101744844	0.223668903659332	0.823014944224007	NA
ENSSSCG00000031855	120.920584111163	0.955298397744966	0.417777932107288	2.28661766055091	0.0222181495023067	0.564629950445263
ENSSSCG00000035299	1181.60719633379	0.955039848516034	0.407454801836019	2.34391604716047	0.019082466151637	0.541890173919262	SFRP4
ENSSSCG00000007039	11.7181141520018	0.955033651917474	0.836459419658081	1.14175730402781	0.253554914113406	0.901118976933896	PRNP
ENSSSCG00000002258	30.9134529100905	0.954775578979323	0.585486056597658	1.63074008034907	0.102945175569685	0.825567271414758	KLHL25
ENSSSCG00000015935	3.45018668178239	0.952481698637966	1.8196682324819	0.523437009909684	0.60067017480228	0.954758351948415	CCDC173
ENSSSCG00000027401	10.5598525730538	0.952099064783321	2.3864504716226	0.398960328783177	0.689922435620877	0.965809263971463	OPRD1
ENSSSCG00000015523	267.92286208057	0.951896442462184	0.411429587996799	2.31363146996028	0.0206879459226482	0.552806633808469	RALGPS2
ENSSSCG00000042157	9.15326274006195	0.951293890986894	1.27718313347534	0.744837499065879	0.456369962532659	0.939258464422001
ENSSSCG00000000002	58.3979832102359	0.94989051309634	0.525365372837987	1.80805694894793	0.0705976376247129	0.780711169733999
ENSSSCG00000033390	31.021199889881	0.949685069890347	0.569480473942445	1.66763412152798	0.0953883803884	0.820856696721549
ENSSSCG00000051630	6.58305014989112	0.949461363766887	1.14704870016469	0.827742853141776	0.407816144646835	0.931128025344822
ENSSSCG00000051336	15.0410156759072	0.946966710113741	0.736614731022848	1.28556580561293	0.198594636920752	0.88714787253745
ENSSSCG00000050178	112.878187625373	0.944945619136431	0.46436233675163	2.03493165648757	0.0418577501854952	0.684760660074343
ENSSSCG00000044518	4.61984026881924	0.944929365379541	1.40980845338404	0.670253723554698	0.502696061699669	0.949496650390576
ENSSSCG00000005273	1151.33047723066	0.944900446206842	0.272756722636209	3.46426088814356	0.000531690588548233	0.093635331871751	OSTF1
ENSSSCG00000015082	3.35853244077238	0.943912393991051	2.343181827429	0.402833609812831	0.68707063414366	0.965495387019541	DSCAML1
ENSSSCG00000038902	57.3796578753521	0.943360606113618	0.44887480301187	2.10161185208846	0.0355872907861716	0.648328008746524	KCNK6
ENSSSCG00000017255	31.630233447347	0.943002819006837	0.641797766582711	1.46931458491654	0.141747482683493	0.856921823463848	ABCA5
ENSSSCG00000024131	76.0206551783555	0.941673105464778	1.08794598312088	0.865551341771123	0.386736249076838	0.923437109700821	MINDY2
ENSSSCG00000000523	50.3329148670438	0.941569928854134	0.544370546498087	1.7296489218809	0.0836930197372428	0.8030334535008	BBS10
ENSSSCG00000043356	42.9059388231958	0.941093846872741	0.486412852470857	1.93476352874357	0.0530193205107606	0.735967256019956
ENSSSCG00000034431	9.91229362965554	0.940779906542613	0.868665392701347	1.08301759739387	0.278800612255907	0.911979393519609
ENSSSCG00000008282	234.871324414853	0.940302524155872	0.354382958709409	2.65335141277748	0.00796968506031937	0.388466158164965	WDR54
ENSSSCG00000024773	26.3562196474937	0.939851171867789	0.622915026922116	1.50879515061899	0.131351140414134	0.849377749007641	EID2
ENSSSCG00000016650	38.2009410768235	0.93937334987973	0.556537671404374	1.68788816668835	0.0914326985953783	0.81858409846375	IMMP2L
ENSSSCG00000039498	15.590020809755	0.938680745322272	0.735595957222832	1.27608197965928	0.201926541020192	0.888468945776705	RBFOX3
ENSSSCG00000008799	3240.819561744	0.937634080537087	0.284292246814855	3.29813454655244	0.000973294847516495	0.127944031773532	LIMCH1
ENSSSCG00000028517	453.287202686947	0.937613060441962	0.347651989732305	2.69698747061374	0.00699699029731659	0.365258049455588	SC5D
ENSSSCG00000037170	13.6519840100301	0.935937241317853	0.870387327707737	1.07531119942055	0.282235423745023	0.911979393519609	POMP
ENSSSCG00000016129	42.5083015668757	0.935354753930024	0.579785324657886	1.61327773255032	0.10668418205643	0.831050295267708	GPR1
ENSSSCG00000003073	27.3675549577835	0.935202705436579	0.63093273385535	1.48225421705729	0.138272665298537	0.853724483440153	LYPD5
ENSSSCG00000015413	54.2577153946668	0.935032295660701	0.52135813464396	1.79345488931374	0.072900217596657	0.789623217338606	FGL2
ENSSSCG00000038188	20.9145447573866	0.934849324320447	0.941574844120533	0.992857158576313	0.320779570177409	0.921112400262792
ENSSSCG00000044950	15.1244915619594	0.934500813429863	1.00668096195729	0.928298883901524	0.353252552871182	0.921112400262792
ENSSSCG00000039761	70.2146944267843	0.933974616073908	0.6260750324688	1.49179342353099	0.135753308521228	0.852524161581346	MYCL
ENSSSCG00000050016	3.19804514328518	0.933699856642898	1.70178133522659	0.548660299249656	0.583238596197865	0.954758351948415
ENSSSCG00000029668	42.577647442623	0.933632489521622	0.583427797122084	1.60025369741897	0.109542314161843	0.831050295267708
ENSSSCG00000009278	91.2239798695071	0.93151155789361	0.472583712551263	1.97110381325841	0.0487120026662415	0.723178191533729	FGF9
ENSSSCG00000040951	2.9644160267223	0.931329182520121	2.21615836493219	0.420244869345615	0.674306579633362	0.964875668647676	SCT
ENSSSCG00000008509	127.536951076852	0.931300775151087	0.430714666922464	2.16222210821239	0.0306010602341326	0.625946178048972	RASGRP3
ENSSSCG00000049077	3.60656973345056	0.930781014213944	1.93215399629343	0.481732313262565	0.629996118199425	0.96156999426666
ENSSSCG00000049126	9.84496948544383	0.927592836645494	0.991189546058727	0.935837994189797	0.349356606092654	0.921112400262792
ENSSSCG00000025698	58158.0915193349	0.927250360767734	0.395787337407454	2.34279946104782	0.0191396674899066	0.541890173919262	SERPINE1
ENSSSCG00000006970	590.062122591785	0.927080270378293	0.312829114879281	2.96353576532047	0.00304126717526694	0.236433996528817	DLC1
ENSSSCG00000015549	61.6105249684758	0.925654429804556	0.438817118787668	2.10943099111969	0.034907396792717	0.646313133381459	RNASEL
ENSSSCG00000038384	330.080029862148	0.925557857922205	0.427129113377383	2.16692758450404	0.030240376247217	0.62317399586423	COX4I2
ENSSSCG00000038071	809.041034097153	0.92535959506551	0.653338045520334	1.41635651162567	0.15667114982465	0.858738912841027	RASL12
ENSSSCG00000048659	8.73529667754135	0.922421036439608	1.13664229729311	0.811531506997699	0.417060506870373	0.931563282848489
ENSSSCG00000000721	5.11897462196734	0.922063426092818	1.34014843780616	0.688030818139999	0.491433374451586	0.944963642894937	DYRK4
ENSSSCG00000046026	3.10072275274544	0.920885733552593	1.65086149329469	0.557821317713785	0.576966404270326	0.954758351948415
ENSSSCG00000012307	67.4914306812621	0.920530448221124	0.574200347317621	1.60315202267185	0.108901094862229	0.831050295267708	CCNB3
ENSSSCG00000048802	14.2543299188704	0.920214224928664	1.46817069082243	0.626776049052704	0.530806045474879	0.950624747167971
ENSSSCG00000007100	432.971510138429	0.919686052333109	0.674114600841069	1.36428739443657	0.172477131674127	0.868693599445449	SLC24A3
ENSSSCG00000016662	140.617672205345	0.918136426939742	0.398109776792607	2.30623933513203	0.0210972627888496	0.552806633808469	TBX20
ENSSSCG00000015120	16.626301412883	0.917781132600849	0.937388242736344	0.97908325575083	0.327538844290245	0.921112400262792	USP2
ENSSSCG00000049696	97.1555209884779	0.916937890478936	0.990290996406706	0.92592772609876	0.354483541284233	0.921112400262792
ENSSSCG00000004366	135.321108828489	0.916937781176554	0.427719192234603	2.14378451522375	0.0320501566296997	0.633121946537511	BVES
ENSSSCG00000050997	17.9265935156289	0.916588779213932	0.89500745687878	1.02411300841047	0.305781900839207	0.921112400262792
ENSSSCG00000011298	5.47559299653099	0.916182014721066	1.51231235198529	0.605815335382501	0.544637385202076	0.950624747167971	CDCP1
ENSSSCG00000026644	260.695898256339	0.915092560033577	0.433790633570291	2.10952586159354	0.0348992161431125	0.646313133381459	DDX46
ENSSSCG00000009381	169.962464684146	0.91415350791573	0.359059124335664	2.54596930131523	0.0108974771388368	0.440764604308365	ALG11
ENSSSCG00000035954	20.028470239049	0.912707098249518	0.879348081730718	1.03793607697778	0.299299816104053	0.916784581762828	ATAD5
ENSSSCG00000048143	1.90487476445518	0.912046706558343	3.01661179176011	0.302341424590862	0.762391802747907	NA
ENSSSCG00000016659	6.34679416942353	0.911552645643465	1.54785563332853	0.588913220339064	0.555919488778941	0.952965419379024	KIAA0895
ENSSSCG00000037477	172.257764460501	0.911075972582311	0.425466345066708	2.14135849555731	0.0322451392437819	0.633192293415012
ENSSSCG00000037591	52.5355075140869	0.909945816105798	0.506202121194723	1.7975938424718	0.0722413948435085	0.788033312159658	AMMECR1
ENSSSCG00000048956	2.86051722825157	0.909720119049256	1.86692571185303	0.487282441541986	0.626058188978585	0.960418496269955
ENSSSCG00000013054	2961.46993613075	0.906008098382396	0.341838976643414	2.65039436777711	0.00803978638354307	0.388466158164965	ATL3
[truncated: 16,856 more rows]
